# Supplementary material for: Applications of deep convolutional neural networks to digitized natural history collections
Source: Biodivers Data J. 2017 Nov 2;(5):e21139. doi: 10.3897/BDJ.5.e21139 (PMC5680669; doi:10.3897/BDJ.5.e21139)
Supplement: Supplementary material 1 — Notebook used to define and train the unstained/stained CNN. [file bdj-05-e21139-s001.nb]

(* Content-type: application/vnd.wolfram.mathematica *)

(*** Wolfram Notebook File ***)
(* http://www.wolfram.com/nb *)

(* CreatedBy='Mathematica 11.0' *)

(*CacheID: 234*)
(* Internal cache information:
NotebookFileLineBreakTest
NotebookFileLineBreakTest
NotebookDataPosition[       158,          7]
NotebookDataLength[  17788814,     294327]
NotebookOptionsPosition[  17775819,     294027]
NotebookOutlinePosition[  17776248,     294046]
CellTagsIndexPosition[  17776205,     294043]
WindowFrame->Normal*)

(* Beginning of Notebook Content *)
Notebook[{
Cell["Load the paths and the data", "Text",
 CellChangeTimes->{{3.717091362452729*^9, 3.717091364687908*^9}, {
  3.717091908884344*^9, 
  3.717091911230113*^9}},ExpressionUUID->"6ee1466b-49df-4f94-974c-\
5d8de2e85a8b"],

Cell[CellGroupData[{

Cell[BoxData[{
 RowBox[{
  RowBox[{
  "root", " ", "=", " ", 
   "\"\</pool/isilon/genomics/frandsenp/NVIDIA/Botany/Mathematica\>\""}], 
  ";"}], "\[IndentingNewLine]", 
 RowBox[{
  RowBox[{"datadir", " ", "=", " ", 
   RowBox[{"FileNameJoin", "[", 
    RowBox[{"{", 
     RowBox[{"root", ",", "\"\<data\>\""}], "}"}], "]"}]}], 
  ";"}], "\[IndentingNewLine]", 
 RowBox[{
  RowBox[{
  "cleandir", " ", "=", " ", 
   "\"\</pool/isilon/genomics/frandsenp/NVIDIA/smaller_clean\>\""}], 
  ";"}], "\[IndentingNewLine]", 
 RowBox[{
  RowBox[{
  "contaminateddir", " ", "=", 
   "\"\</pool/isilon/genomics/frandsenp/NVIDIA/contam_test_256\>\""}], 
  ";"}], "\[IndentingNewLine]", 
 RowBox[{
  RowBox[{"cleanfiles", " ", "=", " ", 
   RowBox[{"FileNames", "[", 
    RowBox[{"\"\<*.jpg\>\"", ",", "cleandir"}], "]"}]}], 
  ";"}], "\[IndentingNewLine]", 
 RowBox[{
  RowBox[{"contaminatedfiles", " ", "=", " ", 
   RowBox[{"FileNames", "[", 
    RowBox[{"\"\<*.jpg\>\"", ",", "contaminateddir"}], "]"}]}], 
  ";"}], "\[IndentingNewLine]", 
 RowBox[{"{", 
  RowBox[{
   RowBox[{"Length", "@", "cleanfiles"}], ",", 
   RowBox[{"Length", "@", "contaminatedfiles"}]}], "}"}]}], "Input",
 CellChangeTimes->{{3.697907258383561*^9, 3.697907293105064*^9}, {
  3.698773884604911*^9, 3.698773917861458*^9}, {3.705926469022406*^9, 
  3.7059265409599857`*^9}, {3.7060034608533697`*^9, 3.7060034622222853`*^9}, {
  3.71474655908574*^9, 3.714746584832917*^9}, {3.714844877610054*^9, 
  3.714844878042527*^9}, {3.714848447898576*^9, 3.714848450282214*^9}, {
  3.71485515312176*^9, 3.714855153759287*^9}, {3.714856197352639*^9, 
  3.714856199170266*^9}},ExpressionUUID->"dce5718b-87da-4651-9be2-\
4e3e3b3cec87"],

Cell[BoxData[
 RowBox[{"{", 
  RowBox[{"7777", ",", "7777"}], "}"}]], "Output",
 CellChangeTimes->{
  3.6979093871447163`*^9, 3.698773927968226*^9, 3.699017593482493*^9, {
   3.70592652346786*^9, 3.7059265491449003`*^9}, 3.705942538879457*^9, 
   3.705996070380858*^9, 3.7060034673406477`*^9, 3.706600453445465*^9, 
   3.7066191673494167`*^9, 3.71109393698431*^9, 3.714746592459845*^9, 
   3.714844881412343*^9, 3.714848457722921*^9, 3.714855157342827*^9, 
   3.714856205555307*^9},ExpressionUUID->"b70b3480-b585-469a-b8c3-\
89abec8971ec"]
}, Open  ]],

Cell["\<\
Configure the notebook to use the GPU and properly use Java functions on Linux\
\>", "Text",
 CellChangeTimes->{{3.717091372859844*^9, 
  3.7170913901451197`*^9}},ExpressionUUID->"5202f579-8d97-42f5-95b9-\
b0ff578783fb"],

Cell[BoxData[
 RowBox[{"Needs", "[", "\"\<CUDALink`\>\"", "]"}]], "Input",
 CellChangeTimes->{{3.705926603704542*^9, 
  3.705926603704812*^9}},ExpressionUUID->"2ce7498d-6972-4bd3-82f8-\
72409aa9c30c"],

Cell[BoxData[{
 RowBox[{
  RowBox[{"<<", "JLink`"}], ";"}], "\n", 
 RowBox[{
  RowBox[{"InstallJava", "[", "]"}], ";"}], "\n", 
 RowBox[{
  RowBox[{"ReinstallJava", "[", 
   RowBox[{"JVMArguments", "\[Rule]", "\"\<-Xmx10g\>\""}], "]"}], 
  ";"}]}], "Input",
 CellChangeTimes->{{3.705926620704487*^9, 
  3.705926620704803*^9}},ExpressionUUID->"5309fb12-6ef7-4a94-b48f-\
8a1e3d474ef9"],

Cell["Import the data", "Text",
 CellChangeTimes->{{3.717091394955439*^9, 
  3.717091397360572*^9}},ExpressionUUID->"188a37d6-ec55-4ce8-af2d-\
dcc6b7717027"],

Cell[BoxData[{
 RowBox[{
  RowBox[{"cleandat", "=", 
   RowBox[{"ParallelMap", "[", 
    RowBox[{
     RowBox[{
      RowBox[{"Import", "[", "#", "]"}], "&"}], ",", "cleanfiles"}], "]"}]}], 
  ";"}], "\[IndentingNewLine]", 
 RowBox[{
  RowBox[{"contamdat", "=", 
   RowBox[{"ParallelMap", "[", 
    RowBox[{
     RowBox[{
      RowBox[{"Import", "[", "#", "]"}], "&"}], ",", "contaminatedfiles"}], 
    "]"}]}], ";"}]}], "Input",
 CellChangeTimes->{{3.705926766704463*^9, 3.7059268717810173`*^9}, {
  3.705931423183992*^9, 
  3.705931428041881*^9}},ExpressionUUID->"fdc46067-fd49-43de-9614-\
1f379a272bc2"],

Cell[BoxData["\[IndentingNewLine]"], "Input",
 CellChangeTimes->{{3.6979073623059483`*^9, 3.6979074124195642`*^9}, {
   3.699017450955401*^9, 3.6990175400749807`*^9}, {3.705931511736169*^9, 
   3.705931517074484*^9}, 
   3.717091401303281*^9},ExpressionUUID->"9b792740-7682-4fe2-a5a5-\
e20deb739592"],

Cell["\<\
Take a look at a few random pictures to make sure they imported properly\
\>", "Text",
 CellChangeTimes->{{3.717091413697455*^9, 
  3.7170914255792637`*^9}},ExpressionUUID->"db0df5cb-0e16-4975-b869-\
10859363133a"],

Cell[CellGroupData[{

Cell[BoxData[
 RowBox[{"RandomChoice", "@", "contamdat"}]], "Input",
 CellChangeTimes->{{3.697909512722948*^9, 
  3.697909528017713*^9}},ExpressionUUID->"6cff179d-9b06-4b04-9a1f-\
ddad471730e0"],

Cell[BoxData[
 GraphicsBox[
  TagBox[RasterBox[CompressedData["
1:eJykveWXHEuWJ9i782U/7tfdc3bO2Z2zO9Nd1VX16omTgjkimZUopVLMLD0x
MycomZmZIpmCIZkkPaiurunenp1/YH/mN8LkikypXtecc2W6bmFu7un+u2jg
/2fmiagD//Pf/d3fnflfUERlXJCePp1xKfp/xUHs8TOHso9n7dceP5uVnXV6
V+Z/QOXf/U/0j/Fe59Si17I0b1tZdCzNO1aX3F6vdXHROb/gmJu3z8/bFxYc
S0su0PKCEw3wEwiVnOb9zYifm7NxYofumQDyuqZBYmbeMwuiXz3OKc6AUL/g
tbBf5yzz81aUIK931u2eBrEaoTE/nfrkhB7cjkkxuVwTTuc4yO2eBOEQ5PFM
UYcezwwxxPML8UMQb0OH9BO/qznPlNc96XFNoARPh27nOEpevzA3M+9lLcHg
0l4vupoWmNmFBRuI/kyBbPR4/WRdXrAvLVhAK0u25UXr4vwsOqEaHPIa9A8G
h+CJcAjizdZWHNQDSvCg1WU7DlGiBiUxvMHKEn5CPXj7+irao4ENlQuL00SL
SzOc5zW8cml5FoTD5UULdYXST77Lra86QcTT/QiX9l0IJy4ufSb0hm7n5ie9
cxNEHu+42zPmqxGeuds+4XFMAgMu1xR71x7QhNs7SQ98HoBxTS94ZlfwSOdt
ggi41le8hHDgf2nZvbrqXVnxsMN5uyAdDPmLi3ZBIhzLy+7lZSfxVAqiYRNk
gV6cdXHOSgAm4rxYIgLwj5tnNXiDc1b2ZnFvCwR7hjoBukD+rICTGXTI3uwc
e+9oyXnUMxgI/YhLoasZTkAdCIzwTGa/QtPiEmgnrAo9WKie+DkBZoQ3QjiX
AnYDaCkciiHK7wT9kIyTmBPjJzsvcf8cyZwnqNNhgCCIGxOYOVEzgt9nvC27
8JZBxEArEs9lhJ+OQwjCyqp9ecUGQM7NT3vnplDOL8yAiFlYnOUMCIz4NugG
2OGiA3KNkpgveH8b9hcJtLBgAbHHPjfl8U6C3J4Jp2vM7hix2sw2+5DdYXY5
Rl2OMeAf5LJPOMC7J53uCad7HEQ6EPUuG5OR1UXH+oobf+PKigvYBqRBeNQA
mAB1h/ghoOXGmmtj1fNh3Y0SAkv17FktMSPCHqaohquRgD9c/EbE2mZ53rKE
t+adWRbeKaReaOnjhbdACsqvlBZtq4u+cm3JvoafRDUoV6AqF6xUkvIR+kSH
Fk7oDTV0S2IiXJGOolJoL+gihq5pAWCE+WkBZgDbDJXzXoAfimhizjMptJym
GhxSA+GUGboB/4k+6IqBTXJNIKGnJwYhJ3Gl+JkzbQA1Iug3jisOM15DmAeR
lQeB4QTFSCW14Z34eOFaJGskF7iBAAmlP420GV30y65c4gsRQ/ziHKOleRcI
zILXMe+BU2Eh8rpmQR7njMs+5bBO2GZHLNYhiIDTPsLIOuKwDNutwzbbCABv
d44SQRzs9lGHdcxuGV0RboZp0Tnr6irT52trHggCytVVJ2OYmDuBeZQ+vC3b
1peZ7G+soN75YdX1Yd2FEjzVfFr3fNxwf1yDpDjXmW5hsBTOtfJymT0rIJYZ
uI0Vh3CuA40/QKCWGGjRbJ3JxWebC5CA//TBg8ZkQ1GJ9iDWg5/YFZdsATVE
qBf6tAhgnhV6tqITEL+QwNg55qlSTLw9vwemBgVTzvtZFWRkWZAIJnrCX81w
LsgL/dVMPP1uAJdEoU92DyRlJH2CfvZdl14Hnj+7vQVBeywK0rEgNFtiCnNp
jml+aBL8Kga/GP9MR20iKDcBdW6ADeXqkndteQ4ERiAoSQ88BBExtcnUIDvR
p8NREpy46adDugfytKkrEBgiAvzKokfAPx16QIR8Dv45t83rsgLzAD+Hvd0y
DgIDSAP2VtugzTLEaGZQIIG3D1sFsjlGgH+Q04ZTxha8Np9cr8LbcQt+y+yy
oEAAs48bHkIXyk/r7h8/uH5ad3/acFL545rr47rjJ389eKqh8hNOXLX9uOYQ
2juFGjtqPq7YUH5Ytn5Ys1M9SvTw84aLNV61owEIDNWzzj+6f/nRi/brK1bW
v1Dz8ycPKlkb4SwQZ3A6eE68EtfFzXxYs4JZX5llt7HGboN6RonOGc9MmAWl
0MzKCZWs3s+vLs3S/eAUfkinbCyxllSuL86uLM4Qvzo/vbwwDZ63oRM58esy
6VgSZGdxxlcKRPL+iYmAfQNyBIlmZg69MdH+QDLOxAHXmmVKZkEQDWYNbYJ9
9BHVEzFJ8TX7rIr9Cp8kAlbeI0SINj+AnSQva0tMGEFMDIV+mPR5plHCiIOZ
d0/RIX7CdckQBNgRbpIE0wOZtQviQ6WVLAj3J4UOGc0jpIIbA91uHQaBgdvj
do44bEN2y4DDOui2DqF0WMwO2zDswqx1yGIzWxwQAVgBmIBxEK6IP5DcHrg6
GxseOFfw6AQPYWZpHtHomNc1Ou8cnnOMuK0DS56xlbmJ1fnJtYWp9UW8yplP
q9Yf1wBXKzGgn9btv3xw/umjCwT+x3UL+3Vtlv0q8B9XZz6uWH7asP684UDJ
2n9kp+AQvwqnu3FIJeTi4zqD7p9+YoD/tGFnoveBScHPn5jUsEswnNvAU3v0
Q+f+6aNHuA1Wogb1oB8/QAoAdRs6QQ+//Ohm/QgM+gcD4cJPgoi5qAbXouvy
konzhp3aoPTXsCsKt0S34RNqiB5qcAMkjPQrbyN0yAg94K4EAXcQL1zOjkNi
2BUFeQdxwSddwWRqcRYExYJDlJC1Rfc4SceaIClEglvIBGRZEBBBRiyrvmZ2
cmLFfjgp7YBggfm9gp9DVlXcIWwcCPicc00QAag4RKXPFJKJXP4choi9YkI7
j9nhLhKRMwla8E4sziFCHAcRON2OYZfdTAT8O+1mp22I8dYh5+yAdabPMtNn
t5oZ+P34Z2Qbs1pHKbZFwCXgHw6/NS/n0ZlTmVcuHrpyMfvaxYN3r594+fhK
Uc7dkryHBW9vv39zqzj3XkXh49qyFw2Vr5tr3rU35Hc2FYC6mgt7Wot720r6
2ksHOsvNPVWj/bUTQw3DvVU4HOwqH+mrGR+sQ6W5p3Kwq2Kkrxo8lZPmhumR
5qnhptmxVvtUp32qG8z0SOv0WMv0aNvEcOPseIdjttsy0Tk70eac7bNOdcyM
tbttfWhpm+ywTnSidEz3OGe6nTO9juku1KME75rtcVv63RYwfU5LD060TrVb
JtvRD0r7TJdtuhMMusKvjple1KDEtah0WfpRWie7cKJ9ugc8SpyCe8ApUAgu
a69T6JmVs33sKjO9RC7hkMhjHZh3mL22QfC4HxwywiH6x0XRJ/7k8Q76e3Fv
dC3WrUDsusKt4s8R/szeOfsQSPjT+sGseMdBq3MTa/OT6wtTKHEIZUVCAeng
ArK2MAPRoEPiUdJPsC9LC9OCZwigwkGdFfxD5iVCGaISPKcN2E1BCQg2FHaQ
GdPVpemVxSmUS/MTRHSIkpiPH+xEHzZs62uWtdVZlKCNdSv41ZUZVvqvTp7q
Z7/UL8sQOp/wLuBCUxAHEBgcCoEVHU7gz2d62z2yuDABoSD/x+oc9eN/xGod
npuzLS+74ecD/x4I6bL11Yubhw7GXb965M7N44/vnXn19DLAX1f+oqU2p6X2
XWfT+57Wov6OUlBfe0l3S2FXM5BfAKa3rZgIDVAOdJYB5yD8hBPb6nPRHoeo
R4PmmrftDXl0Lg6HuitG+2tAYwN1kAJIDQSkv6OMCdFg3XB/zWBPZX3V69zX
N8qLHvd1lnW1FrXU56LeOtFuGW+bGW2BvIDBIdWgB/QDmfqyvnVqtAk0bq4f
GajB6aCh3ip0ODPeCinDtUBgpkabJ0fQrAE0MlBr7qtGy7GhevwEQiV4NADR
7aGkyqFu/MlVw72Q65qRvjpBAzQJot0i3GfbpLlx0tyMEjU4tIx3TI20Tpib
cS6uMtBd0d9Vjj8WvLmvCjTUWznQXd7TXtzZUtDelI8n2VjF1I7w3Io7GvM7
GtkbaavPE14BeyPgW+tyuluK8Azxa3vTZ2przG9tyMOjq6t8VVP+orLkaUXx
E5QgPNiywkdlpc8rK15VV70B1VS/ra/LbWzIb2p831CfBx415WUvSoqfVpS/
RH1nR1l9TU59zduWxvxe3DbuH7qut8o8UDuEB4vHO1g3NtwIAoNKUF9vJai3
p6K7q6yzo4QTDrs6S/2HZR3t4FFTPtBXP9jfYB5sGhpoHOyrH+itIxoebDIP
NJoH6of660DDgw1jw80TYx3mwZbBoZZRcwsO8UhB0xMdDvsA8G93jDDYu8Yc
LsTCYxQFU54Tng9MAMyZxzX+4um1u7dOvX1+vbrseWPVm9qy5211OQMdxf3t
JT0t70d6K0b7KicGayaHalGCpsx1s6ONOBwfqJ4ZaRjrr0ID8IOdJUNdpXQK
DntbC8zdZSAcosRPqMGvaEbt0QNOt463jg/UTgF4A7VjA7WzYwB2i22yHXxl
0ePnD869eXoZskNihbcMkXHOdM07oE6hEvuX3NCxfdaJNsd059RwIwDvgiZn
arPbDeU/AUGA+ehwW6Hk29EtiAkFkN9fAxtE10KHaI+W1MPMaPP0SBO1pDYg
9IY2uCjqwdM9gOZsfQuOgQX74Ly932vpc+O6Mz2oWXQMLbmGlpxmqkfNvG0A
1mrOPgDy2mARetEPbhXXRf+CoWQKYXSgytxb3t9ZDAKDp9TXVog3gufW11bc
3Zzf1fQeD3Csn72RSbzx/qphmNdOvCwIQi7JCxhISgMwX/oMqqy+4iUYUMHb
W68eX3x85xToxcPzTx+cffb00vUbx69dP3bl6uHLVw5dvJR94+aJ23dO37x1
EnT/wcVnz6+/fXcv//1jUEHh43dvb796eT0v915+3n3wxKCEjBQWMGmCvFRV
vq6teQeBAv/2zY2C9/dfv7r26OG527dOPn508emTy8+fXQW9fHHtzeubKO/d
PXPr5gnUgx49uZCTdyfn3a3nzy7j3nJzbufn3Xn18mpZ6ZOqyhelJY9Lih+9
enHl4f3TJUUPy8ue5bx9cP/+lfe5D6vKXz1/dOHWD4cK8+9PTrTPe1mOFMh3
uqccrkm7kyVFYQK8c7bFJZeg/2HO3C7H8P07Zy6czXj38lprQy6cFmhygNM1
0wGQA7GAKAi8ZawJDMAPmh6uxyEI9dbxZjB4F8KLKMeLQEnIB4M3JbysKhIf
nIv29slWlDgX5Jrpmh1tdkx1eK29gAQQtegaAgFs8KOg9PDK8LIglRND9VQD
cAL5JAJoRlAHVtGAAAyIohJywYAqgN9l6bRPt6EeeAPZ4RQJokGEQ1QS4HEW
sI1KOgQyqX80IDFBAyIc4kTgH38C7h/IB9RBYOyT7fhzwOAn8JBx8IvOQZCA
fDhIcNu6qAfCPwwiDOVAV8lgdykIDMA/NliNB4VHh6fa316E1wEGqgmEZ4vn
iReBl4XDzsbc1to3LTWvW+vfNteysqXuTUPVC/AdTbntjTk9bQWdzXnVpY+L
824XvLtRmHMTTN6bG8lJGrVut1qzR6r4XiL9Pij0H1GGyb6TK3ZI5dsVyp1K
9W6NNkijC9ZogrW6YL0hVKvbExUhD4+QmAxhKMFHRctjopQGYwhqTOFhVBMd
qYiMkhn1wUZTqF67JyJSGmEKA2/Uh6INWsbGaWKjVZFRigiTFGVcjBpt0Anr
B51EyyPD0bk0IV4ZH6eIi5WDEhNU6WnG1GRdQqxib6ImIU6dmGiMjFRnpkc/
fXQJDkNR3t2CvHuTYy3zc2OEf5dnGvgHsYyofZQN7PqGsWzAP0KJx3fP/XAx
68HNE6X593tbi/A88VSBTOd0+7y91zPd5p5qdU22UGkfa7SO1INmhmrAT/RV
TA1UTQ9Wg2yjDZP9lUA4egDmyUaQyIC3TbSAIXHAixOQ34H+AQxAiClJATBA
CA7N3RVQU7gf8rjAFOXcaap+w/yr7orpYSY1TMcCThCBmS6PpWdmpGkCKrSv
GooR1gSQQ73wK5DZiRJCBwKPSlLadC4uitPpHpiW9pfQ3ijxE0Ga2gPnVIlD
OheHYJzTnahEAzqdhAI1uMNlt5mQDwZ9gqEemKUQBMQx1YaHI9Yt4KkUdEuD
Y6rFOt443FM60FGIcspcQzQ9XDs7CkWExrWjfdA8Rf3tBb2t+d3NuZ2N79rq
XrfUvASDmq6mnJFeaKQSMB0Nb+nXurLH+W9vZu6LNYQrDEalRi/RaKVyVZBS
FSpV7FYoQ2TKYJk8SKoIksr2hEp3SaRB7FC2RyLbqVaHKVRBUuluGVoqgsEr
0V6xWyLZhV9RHybdERq6Q+AhQcEy2S61NlQu3y2V78KvKFlL6e6QkO1yBSRL
wi4q3R0UvE2uCMWFFMowmTwkNGRXSPBOSdie4KAdMmkwDnfv+h4Usuf7sODt
KEODtoWF7WSXlmxLTzHBnauteFFa8GBqvBUhgNsz4fJMur0zEAFYAZdrwuEc
XVnxLAv+D6LvjRUH8P/qydVHd0+/e34V/gZ0CCwsAAyceCxdUOzOiWbHeBOI
iwB4IJ/wD/CP9ZShRCUkZdZcC6nBWXhxXms33iwOQYDfnK2HfgLhddNPAjK7
CDBM/1t6VjzDQEh3c8HDWydwS2XvH5QXPCzJuwcrgNtD7Axg26CxJ9vRGIgC
kewAmfgJ/gBEAIJANgXd0lXwt6AE4TaYu+IYwInEAJO4KNGqd4TEiu4HqAah
fxyuzY0S5knJow0OcQrJBZ1F4EclGuMUEDpHn8wREhgQfiWJoG4FQWDiCeLP
BHcLBk8JJFjeBvtk88Rg1Vh/BfCPQ/csbAqsZz1K5zQkHRIE6wzZgUcE5VM+
1AX3taCvDd5mEQgiANlBJdWgE5Stta8Kc+9mZiZoDUqdQa3WyZVqmUItQSlT
hipUUpBcKVFp5GqtAmQMN0RGmyKijOGRhuiYcJSmcJ0xXKfVKfGr3qCOS4iO
i4+KT4yJT4iOiYuMijahNJq0Gp1SoZTg16TkuISkWJSJyXHEoyXOlculWr0q
IyMtNT0lNXVvcsre5OTk+Pj4vXv3RkZGajQanU5nMhjTUlIT4uLjYqNjoiNB
sZER0VGm8Ai9waiWSrdnpEVUlb+oKn1akHN7eqJtbZkNOLLx+nmLIAKThP/F
RTaBgUZsP6w6nbYh4P/FwwsFb24W59yqLHwAGwoVTa8DfgvXnGAAaZD4fdGv
BG8cMnkRXhyaoYYaC0q+c8EBREHTAj+9Sy6gBToQvkEr1/wEZgADCAG8YYmq
i58A+VXFT+DHwv+pLnkKnxYIJ2eDDAfaE7pwiHqYBuh/4B/mgJwQ3AauSCqd
8EnaGFfhsARc6ZB64zyJJOltNCMdjl83FsZRQzyHPVfvJBokQXQhaomrgJbd
qMElcOkBZl79gkm2QGwNyTTQU6JnSyWeNirp4dNzxuncuuH5Q2SgwUAUr+El
gshrgnKDE4VYDO4TDptq36WlJ0hVEoVWGSqHtt29I2j7zuBdVO4O3YMaiVIq
1yiUOlVETHRsUlz83oS45PjE5ISYxNj4xLjohBi9UYfTE5Liz1w8e+HS+QtX
L1J5/uI5lOmZaSq9WqNT37x3q7S8pKC0sKiksLiiBOX7koK897noQSqXZR89
ODA0ODAyOGgeQGkeGRoeNY+Oj9y+e0ulUSpU8tbW5rW1lYWFuaWlhcXF+bl5
18oyK3EnkB21OuTYkdSm+tzmRkT6L+H/rK9YF+dnhIkldmGmFpuO5XL48L++
4l4Xxrnc1oHclzffv7nZVPW6ufoVnEx6Yng+sMV4mHjCeM6kl8T4B4DpjdDr
QAmTTS8Iyp80GJ2LF0Rviqs4emvUhl43leQVEAKBGWhyYL6i8FF7A8tvgAcz
0lsFnBPAyI0hyOFc6GqYAIgACDYCXQFFwJsgbj59y08huNK1AEvAm2pQgl+f
H/u4NIkSv1JJQgHko/GHxQkyHCQvZEpIWMjt4YJAvdHpJGWE/1UvhB1i0kda
QqBe6oEYHj4IQsGcK+FRdwkKBH9Ij/C3kNvWK9iRLsGLY7IA/YOXSBkGvMqR
3gocUhSG8IECNHJEe9rKsg6kynVyrUkTpgrbGbxjezCQv2Nn6M7te3bsCN6F
MlTBpEOuVUbGRcUmx0MEohNjUUYlxEAQYpLi1AZNmFIaHhNx7sqFc5fPn7l0
7vSFM+DPXjp38YdLafvTIT5SlezW/dsllaW5hXlv83Lf5L19k5uDsrC0JCI2
MlgSlnX4wOjkRFd/d3tPR89gL5jOvq6pmcl7D+5K5TBJivbOtr/8yz9vbKx9
/Ljx6cf1j5/W/unPP3366ePe1BQIF9ynffvjykqftjTldbUWwv9ZXWJjCsJM
LZswiZHNRXE7x2j02Te3Z9nusQ0W5dwHtKqKHjdUPId+gAjgEQHMpJcAKorg
UAJ4IDAgvAXLWAupWQIeDkkJ45BeHL1Q0tX8tRIIUQOI4nTyqAEV8sMJNsAM
wttlzzAcHjj/NaXPEAU017ytr3iJEACRKeVeECYvwWTAURcas2yMvZ+CYjCo
n/M7KqRRuef/2edxj4BWPaPrc+Nr3jHGCy4Q3QnBmHDLHSQSE7Im3MlBezwH
CoRBBHsyZ/RMcGm/CAyRSBJBjdDtoQdO7pke13S3c6rLMdk5bW5iz3OaxdSz
Iy0s0JgV/hBrP7VkJsPKOvFa+ljLyQ7nRPusuXGyv3ZqoG68t3qkq2Kspwo8
KlGingg/Af/7DiSHqENVRmWwKmR78LbvQ7btCNm+PWzHjpAdOyS7IA6hcM4N
SqleHhEfEZkcjTIiKSo6KdqUEBG7NzZqb4zKqEIbU6zp3PULpy6eOnHp1Inz
J1AeP3f87JWziemJOB104/6N3OLcN+/f5Bblvyt8V1BW9Dr/9Zv8d/oofYg8
bP+R/UPjwx19XV0DPf0jg73m/tbu9tGpsbuP7kF2QG0drf/8X/+8/mFt4+P6
h09raxvLyyvzSyuLqWkZCpUSUcnBQ8nNTfn1tW/qq15ZpjsJ/6T/2WRLNilx
0uMaFeZgOIVZbWxgXcD/XeZjVDyvLn4E/x/KAXoD+CcvnXQaHizHML10cnoJ
5OKQkLQrGB5REk+n83N5t+QDUz35GHDdWSAsoBoABuABe+B/sKu8pfZdb1vx
9EiTFzCGpAj4B/LX5sdW50bRHpUoKUsDxi4Aj1+XBI3ASUoemAf4QWCWXcPz
tgFuStAMDUh7E9q5I0QSRH8CpJhSWNAA5A6hBqdz54ekCSX5P9D8wDyUNggM
t030fHzmzDGEO2EIn+1laAewp7qoRD0Y+nXJacY9L9gHwYNY9nWmxz7W6pnu
gghYhptsoy0oAfWJvhrQzFADBz9RX0dF5sGkYE2wMlwVpgrdFvr9Dsn2naE7
dgH8Qdt2he38LnhbiE4qN6lkBnl4IvAfZYwPB/5BxnhT1N5o1ChMSplWGhFn
uHjt7LELx09eOXPy8unTV8+cvHjs4o1zKZnJ+FWql916crugvODFu1cv89++
ev/uZe7LtwVvcopyjDFGmJjsY0f6hgeA+R5zT2tPa3tfe3tv58jk6LXb10Pl
YTBA0P8//+mnlbXlxeW55dWFpZV5l8e5trGOQEJrNCBezs5OHhyoG+irbKnP
sc90bazaaDYgm5/stQizKYD/8fX1+fV178f1uZUlK/DvtQ+V5j9AdFn49gbw
31b3FlYSDqRgNOuEABCRJt5yCzGw1HhHUGik63i6g2tCluu2szdIJd4RCLzY
A+e5F+bJOIc81r45OxT4CJiJoYaRvprpkWbUbyxOQiFD6Q11Vgx2lI/0VE8O
NsD/IQFhkaagugm94AEGuhbgQThhilTIXkKOIBokLERr8+MgXHTRZV7xjq7O
jaEEkVMk9thJBIghMOPqeDL0ELxsSLpjbKB2qLtiarjRCRcFEieIJ4jMEK5L
eVoIKTC/7O7Hw6RUMB4pnBZYBJQwDbgKd6tA9Gz5QyOLQzJCiSlqRjaOXCZI
H4isMCUEKCCCTzg+UEv5MapB2dddlXY0ebc2VG3UQsd+F/RHiMCekG3BQTvC
Qnfv2rP996E7v1eHhhjUygiNKU4flxoN5yciMS4qOQ7gj8FhcoQ2QoswOT5a
d/3qmXNXz52E53/zyqkrp89cOnbj1oW9aQlqgypEG3bjya3ymorC0rK8yvK8
ytLi2pL8kndF5QURcVGhctX+oyfGrfah8dHRqeHR6aE+c8/I5LDFZbvz6IFE
IUf0gVjgv/33f/3nv/wC+td/+8uf/vzLv/23/77+6cf45CR9hEGuCDt0KG3E
3DI6XN/RnOey9sC3X/bP86fZFDSbaG1tbnXVDfx/WHf9uOFxWPvzX998++xK
TcnjjoYcOD9Q/kC7kAJtxjOcGWkg5AveZo+gtQZJ55M6pRdEPjALSP2YJwaY
JGSSY8NfK+lYll1xDAKEgB8Y+1SndaLdOQPt3b/kHgYaSS3bJzogAn2tJaO9
8GMR2dXCGWA+jHsEDT4sTIJIEFBDokdSABGgYTIx+MllwkWBf8I8lwVclKwD
oZ2I5B1Yor+UxJYSnvPCABz6BLbHB+uGe6tQwj2jK5IJI6tEQ3IfWEwBGwc9
3wcNU5p3p778GZ42BQVCONBH7h8PScT+G0UHZH24UHDRoIQVOWDkgoKBU4r3
CIlACVnAoyMivr+net/x1BCdRK3XydWaHUrZTpV8tywsRCoJkcp2S+XbVKo9
JoM0wqjUq9UqqVoRptNodTqDTqdRa+RKlUStkcG9RxljCEuKlkbGqiOSjREJ
2phkbUKSMjlJYzDJ1XCfjNKk/YkHs/dl79t/4PCR9KyM7OyUwweTMzMTVGqZ
TKWNik86c/XS2Wvnz/1w+tyVU5dvXrpy6/KVW1dS96crtRq5WnXz7r33xSX5
Be9BJWWlRWXl5dV1ReVViDs0RrVCKTl6dP/YSNuIua69Kdcx2wX80zoXmlPk
w79rGvof+P+w5v244Qb+LdPdb55eefHwfFPVS4B/uKd0cqiaEg7+DDawPcit
NvmrXARI7fD0CFOVgkdNqpjwT0RnidWaT5W5zEAdwC/M5OmG2icckkKGW/5x
cQr9QPMPd1fBFuA9QncB/0xFC/p/Y34CzajkhoBJnOBFEFrEiCKFiWZoT6fQ
ub5YwDuCIJdiXjoLfyZFNyTm5L+R7NPfQk4ObgltKDdLIQD64akkCprQLRwe
ygYg/Cx6dxNqB496bQ5R9ogQF7MrUtSAS6AHHm6Q3SFXSjyUQFLJ8c+jZgol
uO9KIoCAi/IDYCACQz01h4+myTVSjU6r0EfK4jKC4/btiU4KiUmSxaRKYlJC
49KDImJD1czDjpRo4kL1kSGqSIkqVqaJlqgipKpwlVapVGp1MqX0v+hV/49G
+/dq/T/I5P9Jq/3PasV/Usj/b61ul0SxQ6LZLVfuMoTsMu3ZHSGTGkODTHu+
i5FsN4btgOdl0Gtlavku+fbtsu+2hW7/PmR7kDIYMchO6Y5geRCCX43WuCtY
uTNEGxSi3blHvjtYuidMti04bJdEpjJolDoF/J/jxxn+zYM1wL99plOYMmRj
CxjnrP7ZdJPA/8bGAuEf/v+PH1zQ/wVvb+e+vNZc/Wqgo3ioq3i0rxz+D0SA
3HK8KZ7JQSmoqQGe3+DeAj1hpjAFPUz4BwK5NuankEIjP5yZe/cw3B4gHyVk
AeAnbwQEncyRCU/GMtpqG2+nYJxcL0CXAMytANrTITn2zPr4YexPv5iJuOCQ
+0TEepsbZXGB0JhkgQXjgqSTOaDb/rA4ISQzzSRWeFa4KyCNe3cgakB/L0QD
eBOyqXgCwGo3nB9zdxmeOUwtND8q8WxJ7vDXQcbRIU8f8SEJHr+TCHBNQoJA
QQRJCk8okTjQSDR5R+gZBBEY7q09eCBJIQ/VaDTG+IzEM0+iL76OuPQ0/trz
qAsPYy8+jj3/UJN2TKkzRqu1F+OPPs384V7aWdCj1AsP0y7cyTh3Mf14tDFS
rdlzJFtaWXKouvxAeXF6dXF6fem+ysK0uorTp09Fw7CYDCEpkcozMeFndJoz
BuPFiIhr0cZzRuVRkyJOGaRVhOqjVfvOJWdcTM48l7H/wv5959NTTiXsP783
Kk2v1EhV8LEiD0i0BzT6o1rdIbV+vzY8S6HLVJtSFWz0QiFXhB49mjk63Ar8
d7W+d1q6Of6/8H9c06urXsL/2ood+J/3jFaXPCsveNhY+aK7ObenJW+ws4hS
Z7DLcHhQ0mAWCO8Imop7PtxPJgDgwTKA+TU/Bz9541wTcqnxvUT3MJx/6H8C
PLk9H5enUcL/J0iD0CG8oKmhRigxepUACRAL68DBT41Jq3NzIPbheQ6H5JSE
hZwoMf6pMZcakgiqpMQRwE/4JwH5uDSJSkKdOMDh4gYGP0EEUAlLKrhA/aRS
KDkP/KMf9ImuyGpQ7Iwa8aiZWIcEDDTwEIwwz1MKFGdxu0AOEj09PMnh3uoT
h1K0iH3hziRkxV4oUF8sl17Kl/6Qp7ycZ/jhffS1IlXmRZlaFytT3U04V5z1
rHT/07KMJ5UpTyvTn5dlPX+RdTtWGS4J+YdD+387PXp8ciB5oifC1hc5222a
7Y10jJ14cD1GK/1tjGL7UZPqaVz0E436kVLzXKt/pFDcU8tux5tSVXug+00p
mtOvDh14tjfzQeKBJykHHiccepxwPicz8YQmWLFdqonaqTy4TXo+KOyaRHIj
VHIlRHY5THEtWH5CoYlW6RVSWfCRIxmjI83wf3o7iuD/A/8rbEa3ky3PEdbi
0ZLYlRUP4X91mc0897qGygseFebcrCi431DxtKnqOUQArileimWsCfiHvYZe
2lhgiQvK13G3nw/uAwl4a3RIaGeJFJHyZ4yACnqtfLyJOQ+CB046H/hfX5j4
ggT/58flGYDTM9sLEcBbI0MPcYOsAfNi/HN5+SwLAnS5uFHaB4RzuZkgkfFF
EP7hKrICBGCeAuXyLk6Nkr9EXgrHGw+ZuUtDGSEoEJgAIkRVUP5QL8KhmUso
PU8aa6DT6Wa4DJLnQyJAFxV7QRQmcKMgNgFcBAj/5p6qY9mJGmWwXKtUJx+I
vVqputIou1knuVUZerVU+UNZ5LVKReZVmc4QJ1c+iD9Xmva0LOlRZfzjmuhn
dbEvKpNf5KTfT1ZG6ZW/P3PkHyxjGUOtYZNt22davhur+810+46p7tj7V7Th
kt+kKHef1sqf6dSv5bI3MsUriQz0XKO4Ga5Kke9QyneYMtVZT5P3PolIfxGX
+iwq/Zkp7Yn+4IvIqOOhYbrdUm3cLu25XbonQbIXodJXQWEPd4U+CJa/3Cm5
JFXHIr6QSIOg/8fHWkeHa/u7SuD/wP+n1T0riw7/4lO2MA34X1lh41/A/4c1
u93S8/7NrXcvLgv5nwcQAVgBmtgJtwd6ifAvuP2+AVzxhAHKV/AhUfbMhdQc
iPneAviZ8yNMgyTHlV7u57yKEHsC/xSQfliaAuxhBVDikMAJEQCYuaHhQwm4
BHdjOP4363+KzUn0ACSfey+ofQoWSPNT+BxgJrgO9+VL/U4UiTMXE9/f7seb
MO7mG03jmQHC56flKd4z99hxCuGcYC8mboC4IeN9chPAiV1dyD5xolmmfLod
MTSXj0266606fDBRodkj0csVyfsiLxVKzpaH/VCx53KR/FqN4lJ5xNVyWfpl
iUEXoZTf23u2KPNBWcrDmqRHDbGPamMel8c/eJtyKz7MoFP87uzR30wN7h1s
Cpps3WZp/m6m8feWrt22/sS7F1Thob/dq9hzRqd6pJID/2+Vilcy+TOJBIcX
9LIkxQ6Fapdhvy7jceLeZ9GJjxilPI1OexKZ/SIu6rgyTB8Wqk74TnXuD+rH
26QvdoQ+3y59vE32cLvyxQ7l1TB1jMaogv4n/I+YawLwv7rk5KutEQsI2zvQ
jhNsZRPwD/8//821ktzbAH9r7Sv4PzTILkyV6aOY1z9zhokAvWuaeMOHhOh1
M8MtRJ1eSx9PSpMt4HqM4MdfN4c9vB2ekIEtQCzAzMGcTwQYnoWzcCEaZWD4
sfQBvbAO+BUyAuL4J/Az314AJ2lLcld8oBKUP+VLSRYoEBDDXhwLcz3PFTWf
/0CiQb+KMwMUL5Pyxz3wmIKMBU/mkFxwY8G7osdFxH/l4smfOZcyuvQcZBBW
wI98Aj/BnlLBnLeMtw72VR/ITpRoQqQmtTZlf+KVN8aLuZF3Sg3XC4xXCg0X
8hOuFqkyzgP/JpXiduaZgiMPCvffLd93rybtUV3Gk4p9j99m34mRmbTy708c
/t42cXq6L362x2Dv0di6NVMdevfYyac34w3S30dLdp+OMN03ah+ppU+08kda
5SOt+oZWdSXOmKQLkal2adM0R15k7Xu+d//zDFDG4+T0B3HHXmbEHNcHq0Kk
mqTtmjPfqW/vVDzYKb23U3lru+b27xV3t6svhGqitCY19D/8n5HhJvNg1UB3
KeV/VoV1x2yNP9u+YEZYaGmllS+00crassVp6yvNf1BV8qil5nVj5TOaXuiY
agPOYZRpmIZmZPFJOzQ2SkM85MNQNh6vgFKCfJ4M934Z2v0A4+AkfsULERjj
MS8lf0CUF+I5GY5JQosvpePv5NPSNMe/OArgCCcZpFSPzzR86edz1AXgTRwF
cEDyw4BfxW3ED4HPheBhOB9B5lIp7pDfhlgWxHqG5/zFQyq+LKig9rkUcCtA
doGLAM33Ng/UZx/OCNPIpXqdOjZBl5plyDqq2ndIs/+EJvWMMeOSIeOsPDZD
ZjJpteqDMSm395+5kXriTsrJuwnHHqeeuZV0+lTcoRhTUqgkKCtTmvMmpbwo
qeidvq44AlSRH1VTdvD4MZNGu1uvDk0zas8YlBe10lOqkAvhyrNa+RmT5kiU
PlwZLFWEhKdEZF/bn30rY/+t9IzryVm30w7dyci+mRqeoUZ4K1NF7Vbv36E8
HiQ/Haw4vUt5Yrvq1B/V57+TZ4dpwsn/OXZs39Rkx9hIXVPta7et9wNbMe0i
/U/7eAhjAQ5a9itsiOTDf9l7hv+OhrdQ/ubukulhFvmS/gfgaf4wTVOBXRjt
q5wyN/AMG4+wyLnljgHPdnJtSd61ONkixj9gT0TIRzgMYiNTAv7FU3TooiRu
NLhADpI4BBCLAE9GkZLn+BcDjOJZMg1iT4PDm1eKBWRL4g02J504zilfSrgV
j7WJRS9AJLm08vzVZvyT9+XdirhTREt4yAQA/8ODDVlHGP4lKplEFazSbw9T
/n2Q9D9LlL+XSHaEhu2WqSWhmjA2/quW6GVB6t1/UO76gy74e+PuP4QHbTPu
2WGUK2RKncpgkCu2RRr/oFL9XwrZ/6bX/B9axf+ukf1HjfrvtYbdUnWQWiPT
S4Jjd3yXvvuPKUHf7d3zh7TdO6K+/0N06O4ItUyn04SqZWEG+U5tyE5DyC5j
KGinNigsQhKiDZErZSqlPkxqCpNGSEPDpWHGkDD9HokhSBG7Wx6u0OnY+IIs
+Pjx/RPjbfB/Gmtewf8h/JP+p52+hP0onMKmVXbC//qK1WXvJ/zXlz+pLLwH
F6i/vQAmwDndSlaAfH6acDgxWDPUVTrSW0VTfUgPi+fDiPVSwNRiH5L9I7bE
MA/c6xOBRZdP88/ZB1yzPV5bP0uH+pUn9UzeNR/3FKOaYE9WgMSBi4DY3BD+
yZsigBH+xcjfEs8Bavnb4Oc9i60MVRL++R/Fszri2JyLQAD+xf4Pf9Ri5T8n
UvVb4h/Kn/wiWnozPFh34HCyRLVLbwjNTJM8u6d5fnvnsxs7X98IfX1N/fCC
8s4lffLebQrDNol2W/ZBzclT2iOnlEdOyY+cCDl0JPjwYUXWoYgwnSxUozUa
dEadUqdVRkQaIiMMJp02XGfSafQsOa+VabSKvSbjSa3urEJxUhl2XB5yXqM7
plTt1+kj5XKVQi3VmHQxqbKIFGlkuiwqQxKRFqyLV4Yny7SRarXWqJQl6KQZ
prBMw85Mw7Z0w/cp+u/TI/ckRobqdKHoH/g/efLA2GgL8N/a8G4z/pkJENJB
wtZttJ0X29bD7RgA/iuLH9aVPa4pYSXi39G+cttE0/RwvX2ylc/bpEkR/e1F
Ax2lo33VfPIDqWJyPsWvg8DPvYgA/U886f/VuQmUwD8AD3Jbei3jbSiZCfCv
cKHRTD6r36cGXcMU//KcDxcBngj6KvkDzC0hLUbyN+gbLcV+S4Ad4TDmAwo8
nyYWgc0e1+eH6feFAtyhBWFN3Gb8c6eIfiITABdoZKjx4NEUqXKnSR987qjS
3Jg83qger5aPlSkny0xj5XHDDVmXzwTLtf8o0f3x8ev9jd1XytpOFbcfLWvL
Lm06UNVy5l3peX2SOlil1KoNEbqYcGNyuClVp07QqZOijPvC9Xt1+nCFSq6R
h13av6/4+NmSfYeL9x8oP3QwLzUzN/vIg6wjCUqtXKrSRCQn7L8WnnIjIvV2
eMqdqPT7UWm3EjNv6yOz1RqjUbnn2Zm40qtR5Vd0lVc1FZc1pZdU5dd0736I
iTTslmukwP/p0weBf/g/Hc155P+vLfm38PLjH4fCNoa00SLbu8bjHCwveFhR
9KA07xaUf2fju4GOQoTA8IKAf9L8NO0BUjA5VCus562iSfiU86fJxuJFVSQR
9H4/Z4pEGliskKH5Of4XnMPzDrNjumtquMk22cGsgJAhofEaGsGfGWmiYSY+
hsXDXrEIiHOhvF58+HFpMkDti5HGFfivFIRfIyA+5PsNHzdM9Hz4mGCACHzN
4ogDYfG6A9hNEK0yFhNV0lQr8FAvzpnuUXPLocOZckWoSR12Zp9soMLU//53
5tzfj+VtH3m7o/9d6HBlzJUT2xXqbaHa3Y/fZFW2nsip3/euMeV9c0J+bUxp
Y8bbssPK6N2hGolBrY83JpjUiWpFvFYZZ1QlRKj3hqvi9SqjSaOJlIXdTEst
TTtSEZNRGpNUGptYnpRRnHnocXp2olylVmoUEanGtLvy+CfyuGfK2BeaxJfa
xKeRKU+VphOhapNe8ce3JxVtV2Ttl3d2Xt7RczGo89yunit7qq4oEsN3KHQS
uSL4zJlsIf/Pxn+tU+1s3zN//lOMfxb8Chu5EP69rqGKwkfQ/4Vvr9WWPqLx
r6GuYooCAH6ao0izdhccfcJ6jW4+mdM+2U5zqygcppEXynuIk9ULtB7c766Q
T07e+5J7VPD/mf9DG4YA+bSTA5sLNP15AjacLhAtbPSpSpE/I8b5lsMBgST4
/AEqejPqNsM4wHB8W0zEjcX4F+uBz5NR/ajeHAVvxr94vOCLdTd+wFMMBdoS
/zTmDvwfyE5TKMMidYpLh9QjNabh4t9OlnxnLdsxXbh9OH/nUKX+8onvlJqd
UkPovdcp+XVpOU17c1sS8psj8uoMxY0JOVVZmvhdCpNSLVNFa+IMikS9am+M
ISNck2RSJkVqkvUKQ4RCFS8LeZCeWplyqCE2qy4htS4ppTw+uXBv5oPk9OgQ
iVqpkoenhae9UiYUKOPeqxMKNUkFiphXhoRX8vALIYZoreJ3+SeCB67s7Dn/
276zvx06u7Pv5Pejl7Y1XZYkG78H/mXyoNOnD2zGv7Cpl38XUxKHFRfH/4c1
+7xnuLrkaU3ZE3g+zPnvyDf3FMH/Af6t480QAUoB0aKttTmEacM0+ZDwz4ei
KI9NzolPOfsH7mleImVEIQLk/PPZQcA/iCt/j3UA+h/IB/7hBVGUTQO+tNCA
RM+XNvEHs1sjXDAEn+YnOf24MAUi/uP8OOjD3NiGd3TdMwICg8MtdfiW+Cei
fnhvYtryJ274PouAfxx5s8sUEAJvxv/moWEO+2/gnxgB/03ZR5Lk6l16ddCF
I8qBat1Q6W+Gi39nfv+bkcJ/HCz641Cd9uq538t034eZdj/MjS/r3PuuOSan
JSq/RV/YrC9rjcutzpTHbwvWhul0hihDkkGdYlClh6vTdLJEozIlRp8eoYnW
h4VFh+14mJlcmppdHZ9ZFhdXnhhXkpRQmpX1NOtAjESqVikUxtTw5BxlVIk6
+r02rkAX/14Tl4MaecTlPcZoleq3+Ud2mi9v7z7z2+7Tv+8/HdZzIth8Ibj+
ojxRx/Avle05dSqL/B8+/2cz/hEOCPrfRfl/4H/JM1Zb9ry2/GlV0f3Koju9
bbnA/0hvmRACtFAIDLXPl+wJQwC9NAGYFuGSFwSeRth5ro+bdZILzywbrgLg
eVqGNCE0fwD+4faAAH4YArImtLqELkEWgZYlcuQH5D/FgQBhnuinxWkQiQAw
+Wlh4sfFSZQcpeC/pm//R/BPUkY15KqRCPgG7PyTK9aEaUVklbgIfA3/m+c1
UTT9V/FPNQL+e4H/Q8eB/x0K5c5j2eq6orj6fElbkbolX9GWL2nKlzeXRZ86
sS1E+Ycww577b1IrOo7lNGa9bz1Q3JJe2pxe0piVU3FckxAkMcp1Br1JH6PX
JBq0ew3qZKNmb6Qh3aCJ16qMKmlotCrkVnbq28zskqwjBVmZBdkZuVkZr7P3
39ifES6VaLVqlTElLvV5VFJeVPIbY/wTI3N+nsdnvFKGn96ljdBqtuWc1gzc
NrVfVXT+oOu7lthxObb3RnTltdj48GCdUQH/B/ifGG0dHa5H/Gub7vjgw7+d
/H9GtMe1sO0n7bmKGHneOVqSd7+uXJj805oz2J4/0l00PlA5M1InzPnv5C6Q
YAX6KeaiqVY0w0Twz5tpVxNhLXAXtw4UBdNsZ998CdG8OBp4JfxT2nPBOYRX
Q64prAAIkRrNoqeUnX2qwznVBYI0QXy29HB4CmhLEjcLiJEDYgROH+d+FTGZ
EpgP3vENzxgv+U/Ef80v+pq3g06oH0aCHBGRzRLnFnzP1rU1zTnM885hr30I
DAiM2zo0NtJ28PBemWoXIKTWBhkM27Sav9dpfxMV/rso099HGv9LdMQ/6nS/
0xrDtOHK8GhZXKoqaq80Nl0WkxKamCmPTZXG7FVqI2VSjUSmlsqVMolUrtYY
JFKVXK6Xq8JDpZpQFVsdKVeExYcbUnSGdJ0hU6fJ1KnSdMqMcH2cXq2RSxQK
hVoXrVSnagzZcn0qbIEiPEOuT5dpUlX6VLnGpFVJDydqL6SoLqbILqXKL6Wo
QVfStKfS9OFGqSFcI1fuOX0ma2q8ddxc39GY77T0rC/Oss3A+c7VJAIgAf+0
o+PPG54lz0RF4dPmmrddTTlQ/sNd7yf6SwTnp9G3vkPQ/7RSmxwPgjTHuaD2
O4hoPS9fu0qTdSlB4ZsyRz6P05e6YbbAt3ffKE/+QwqgoyhG41kLStwxEpZE
wZUiU7KlzyMmmAZuHbYUhwDx+Rr+fQjcRBz8PrfK31gsF7ye/bT4BW2OHQJS
UoR/H4nAT4xPTISQyrfO4uv4X3CN+PEPZthpA/47jhxLVxkkbA2XUa1Pitck
xCrioyXRRlmMRhqp0Mdr5fpQJdsaQqHW6JQqnVytk2v0EoU6DCRXyLVqiVKq
NCgkqj0KQ4hUu0dlCpNqgxUGVinVy8J0MqlBFapWKLVwU+QyiAZEBYxMwWCv
ViuVSrVaq1KoFZCTYIlcJpHgP4ksJFTGlhbItTKJ3KBSqSW7TIpdJvl3EfI/
EEUqt+vlOwxGJfAvU+w8e3rf9ETb2FBdS+272bFWAf/Wz9vt+vaKt25szK2v
e+m7G7ARLstg/uvbwvzPZ231LwfacsZ6i6bMNbOj9eTV0LIXGgUgHc7Xm5OS
FyRigK/pE+ei+TRRWtPHlwPwHAibgTk/TlP9A4bAKEaDLAirAwZoQNMjrHvl
M4vIgogTPptFgPAvJl6/2SJsmTj9d+Gfo31z0OEzBEs+Eg+6BUTTYvricoJb
Rcgn3icp/skeTAREeVFSJkRQ/sA/KX+3YxgE/I+Pdh48uDdUsSdUL8s4f+Jh
Vem92rJbDWU3Goqv175/2FT4qDY/9khasEah0ptOn7588+bTsxfunb386PIP
zy7feHHl2tPDpy7JtdogZXB4gjIpWx+fJUs4IIvbL0nMlidmK1CjjZLKdGFy
rTJ134Gso+ezjl3ef+za/pM30o5cyjx6Pj37BOwF4t/MpPh7F889vHDm0YWT
oPvnztw6e+b6ubNZKckGZVi4JjQpWp4WL0uL3ZMWtzs9llFmHColBpNcb1LL
FLvPnTkwM9k5bm5orcu1jHesLdA22oH4h/KnTf5Bn9j6x+GiHOb/IP5tqX3e
3/qO8G+baKI1RAR+mvzD5y3zbANNa6E5jZACYR1T4OQx3xwVP/IpBcRHpgjz
fP4DW4Hox79vCMwzQqt6acM3mskA8FNAjT75bM/NowBb4j/AImzGf4Ah+Lbb
8zUR4MQjDpIFDv5fkzVi8YXYvxIFFMRw/H8WAdHUIDH+Af5FN9vWGyTG/9GT
maGakD16afatS697Wq43VVxqLrvYUn6xqeSHltIHreWmY1m7jQZ1VMKFK/ev
33h14+77K9dzr954f/laDvhzVx4rjRHKSLU+PizlmCbpSGjC0Z2JR3YmHd+d
eCQo9ZgqKkkp04TKNKqs42dOXn2Uff5h+ulHmeef7bv49PCVx4fPXpPINdKQ
4KOpyXXvnje+etj87H7rswdNL5/Wv35e8/blhcP7dZKdOtn29ETVvhR5RlLI
vqSgrKTgrKTQ7GQpJMJkUgj6f7fg/7SPDta11efZp3uEbeStn7+A4Me/MP7l
oK8v/bTuXnCNlRc8aa3Lgf5vb3gF/T/aUzg5VA38U6ZF2F7DN+QqHn/nc3v4
gD5NFg0YpuTjnuLxLw5+Yfzr8+RnIm4OyHDj3UEQ4BHRukWaTQoRoPl14Ddn
QX0Z/m8GApvj5a/lTv8q/rcUAV4jTjpBFr4G/q8F2l90KwrVxfgXD6l8MS5A
i6/9+F/yjOF1gzzOEcL/6FhnWnZSiFG2J1KdcePig9bai/VlVzprL3fVXe6o
utJcfq+jLurcqaCYBElk8ulrz67ffX/5Rv7FH/J/uFVy6VrBD7eKT154FKYJ
V0ZpNXEhqSc1gH3sse8Sjv0x/sT2+CM7Uo4rTLFylV4NjKYcPrPv7J3084/3
nn+aevnV3gtPUs7e2XfqqkofqVMoju9Nqnn+qOr2D023rjfful5360bV/bt1
r15cPJBpkO2ONobtjVekJSlS4kNS44Og+bPiwrIT5GnRcsI//P9Tp/ePDTf3
91Q21ry1TnaJ8O/6mv7/uOKA/wP931D5qqPhLUv+dCL+LRjrrxA2GaMdCfoE
+rx6kc/G4YOS5N6TjeDbCfJVh768uveL1N9nWpjggKeluDTz//OCdGF1pGAI
2NLdzwuKhSCa5v9sdlr+aiz8beT/bfjfHAgQ/rnzQ/p/S89/y3STWP8zEqWY
iBfrf/Fogk8ERBEx4X/RPQ4S4z/7RGZYuCIsRp9979rjjoYrjRWX26rPt1Rc
bq682lR5u6ladTB7uyFKEZt27ubLyzdygfnL14uv3ii/+EMhpOD0xWdyQ6wy
Sq9NkKae1CUdD4o7vg0E/Mcc2Z58TBmZpFYZNApTRPrxCwcuPUg//zT53LOU
Sy/3XnyWcfHBvrPXVPpwxANHk+LqXz2tuXu99c71tlvXGu/cqr57u+7F87OZ
qeqQbSbNnuQ4eVqSKi1ekhkvzYqTZscpDserMmPUer1UY1QB/2fOsvkPhH/b
VLewXzp9fckp+pKUjeN/XfiqiMdmLs1/1Fafy7bF6y0e7yuG/zM+UIn4l6JX
0upfbOjkn8NAs8h4/o1CAFpbRBPgfdk5Aa6bNT/PgdM8fHFQzJcxEsMdJxo+
CLAjfAg4cIT3f0Dzi0XgV+Z/Nut/sfInMWGMKPIVe/5fS7eK5UucXBXHv2L8
U15ozT285vYpCppVBfwvsw8ETIDoExIU/x4+tj9EHSqL1J28f/1dd8uj9vqH
PU13uxvutNW86m/P6euIPnZ0m9IgN8ZfvPbs3oPi2/cqb9yuunmnGiX4c1de
KgzxoVpl+F5d6onwpKOy5BOhCSeCEk8Gxx8L3ntcpYuXB6vDQnWazFPnj197
mn3pecaF5weuvkk9+/jglSeHzt3UGCNVMumx9KSG3Oc1T242P7jZ+uBWy9P7
dU/vN+S+PJedqpPsCFfv2Rsrz0xS749XAPkHYxWHY1TH4jRZ0WqTXqYNVxL+
J8bbhvprWuvfe2yDi17hkzTsM0zCd5r4d+IE/NNHPRD/uq1DJXkPW9mG54Us
899dABNAs0BpSJd25+DOPM1k4LN3xIM1NF9aPBfOp//JLn/p9nOnRRy7iVFN
a14I/OTzfJ6iL5TiHOaWqP4a8sn//5X4Z/18073fkgjzfMQBPM+FBoS3XzMB
vDJA/3MTQFkg38MXzaYg/JMI+JSGgH+4/Rz/c+4x4N9hHQT+sw+mS1VhMqMy
Jivl4PUL6dfOZ925mnbjAsqMq+cOX7+sT06SG8PV+pj9B04fPnrl0JEbh4/e
PXLsHsqjx29nHbwA/MkNWm2MKi7TEJkujd4XFrkvJGp/KMro/QpllERqlMtN
uoR9WckHTyUfvJh0+HLy0atpJ66lHr2QtO+gSqdXyyWZiVF5j26/u3WpUKD8
21deXb+Y9+TOocwErXJPpFEaF6VKidemxamh8/dFq/ZFKrOitWmRmqgonSkS
/s8u+P8To63Af1tDAaLaBc8U+x6Tl31ciT5nQ/hfX/eurXk21pgJgP8P/6eq
+Hln03u2UXBbLvQ/CLIAE0AL5ciT4TN4aQSfK2daHi7essYnJn60i+f8cLTz
vKUY/7wlQRcMkO+Z7XVNs/3N0ODDl8u7AsZ8N0e7W8a/YimgGxBHvlvahc3Y
5v7830ABfhrXBtzwbYiWMIMCxqw5+MX5H/HcKp9ouEfXXP69OHxZtdEF9k0r
5gjR54TsloHJ8e7sw2nB8iBttE5uVEr0ymC1NEQjAy/VSCVqltVX6lRqvU6l
0yr1eiUbJzCo1Aa1xqjRGgFdjVGrC9frI7Qqk1xplCgMIYzCQ+WmEJkxWKIP
UkUoNeEatkuDXivV6uV6o8IUro6MUITrFUaNCn0YVSajNtKgidKoocij9MpI
oyLCqDIY1fhJZcTpal0krqLRm5R6g0Kvl5v0inCDMtyA+1JGRGojojUK1a7D
R5LHR5r6OkvbGvPxZwqfZ7II4Pd9VlX43pkV4Aexj5muuf70cQ6SUlP6kn3P
RRj/YsmfQTb4O2Wu4duxivFP/gxfM7vmX83B80K+gUi/w7PFcD+XnU1CIc7k
sNSQsCEbwC9euhIgJt9IdX7b/6EGH76cMv1t/G8eRP6b8b/ZDxQ/Jf5kQF+c
vjDBQ2CfIJAdEUc9wrgbCCLgy4gKgZVvkrl7FFEAmQCX3WydHbx69WRktCYi
Wqc1yMOjtNCl4REak0kVHaGNNCkjTeqocE0EamABTIzCI3QR4brwcLWRjfmG
se8C6EI0ujCNXqbWSVVaGUipl7I5OZpgqXq3QrNHqQnR6mR6gwqk0SnZdE1V
GDUA4VcNmz4nNankepVMy6REgt7QiVwvYblTnUyhl2sESdGB0UpxIYHkKq0E
ty1T7AyT/OHihayJ4YbRwdqOZuj/IeGjolb/p12/wD/b/22DmYBfPnih/ysK
n8L/6W3Nh/4H/meHKyn/z0d4Of65JwPiuOVrZmkeL1/PzvM5FNLyUshzsq9W
CeQTogCh4E4+jx0CFCNhFRj+cXmG6NvpzW9EAdyJ2txMjH/yXjj+SQT+BinY
Uvlvjol4gy+8Lz/+uQnwLV4Q4V/oYXLNC0UxserBkxynFRachCiYvm8oDIRZ
R4Y6Gwa7Gro6anp7G9u7azp761C2d1a3tZd3tld1d1T2dVT1tlf2tFX0tFV1
ttZ0tNa0t1a2tZS2NL9vasxrbMhvqHtfW1dQU1NQXV1YVZVfVZ1XVf22oupl
eeXTkpJ7JUX3SwoflRW/KC9+U1qUU/D+XW7e6zc5L16/e/rq3YNXb+69fX0n
9+2992/vF759kPPyJujtq5tvXt54/erGq5fXXz2/AXr5+AfQi0dXnzy8/OjB
pQcPL91/dOn+wyuPn16//+DywwfnG+tygP+Rvuqm6rfO2T7CP+l/+qK68LVK
9tk7tv/DOqN/+jQ/7xytr3jDvvDVXjDYVQDlbxmpmhmpo/iXL1rn+OfgFHvv
3GtlDpJ/657AnRwE8Afgf1WYD7bq3zVLnMcOcJzE4e1m8Afg/2u5fbGNCAhy
uVe22XAQ9qBOoVQ3i8C/F/+b80titAfYwQD8A/ks5nUPr7rMKJmfQ2nSL3Z9
mSTiIsBXGBEtfQa/GR7Rsn100Tq87BxfcI3NeyesjgGXdwTkcJsdziGP07zg
FjZl8rlSY8veaYSWK3MTy4tjqwsjy4sjrFwYX16YFL5jPs2+VeodW5gbnvcO
Lnh6Vhf6lrzdCy5hYbJteM4+7nVOuVxTbE9y75R7btzlHvY4B+fYdpFDvpwt
zRkWaN6/wcuCpX/ROgDyWvrYJwhtfQ7XAO5w1tLPPnU302Wf6ZwaqQd1NOZD
/28ssc+zwv8XQgD2WVXCP33qmvz/nzc88H9qy151txQC/6P9pVD+hH/HVAvf
LZ8PY3G3R/ymNuYneOzG9q7ZlM8nzPs3eRijCf8055/VuHwbodCebOIYOUA5
f83P/4bb8+HrY8EBOORX3NwV6Xk+k0fsAv0N+N8cp2+2CFvin/I/LOZ1mVec
Q1/DP1Msc9M+YhpmgsBPUTCNLfJJJvOQAusgyCl8B9Nl77dZe1zOAbulxy58
g9I50+229ArU47R0u6ys0jHLls+7rF1ua4fLJnxeytrjsfe7rQNu6xA8Cpel
30X7Tlg6ndOtArG5u/YJ9uFO9k3PqS7LdKdlltHMdPv0ZCv7Oud4m2283T3Z
457sck10OiZ9WxXZR9tsI602c5t1mNG0uWVqmH00c3KiFTSNPie74Pb0tBUM
9ZRNmevgzFinOtYXrYR/bgJ8n0VedTMXiH3b3fZp1Ykbhv+P+Lev7T3wP2Ou
AMH5cc20ESZppwXffgh+/H8Q9tv87JOLdjagzTwDPB9K5gvT24aYzmEL3mnN
o5lt0SlMImUyLkxpoKtwVfw152RL5//XtNlSUsRmJYC4thfTX0W+eN6pmLYc
YggYwhbbuwD9L54Cx0IAyqaKOlyfnwFtLMyiFOOfbyzApYBEgDxYNkHU0b/g
HgIteszCerHPu0+znYT9+P+8oMzeM+foZeTbboKIfebVaxmgs7yCFHhpby5r
/9xML23YzlaRWDvc9naXo8tp74Qosc5nezyz/d7pPu8029ed9mmhj7VBFiAR
rolux1indazDNt7Jvpk7w4QIgmOb7pwZaxzuK5serh3rr2ipeY2uPrD9r6z+
/D8bAqMvdy8u2tn+P8LnjBH/Lnsn2+rfD/dWAf/mnqLxvmLmAo01AP98px2+
jJcHsx9Ek3iZR+RfjsfERIR/gH9jcZIGs/AK6PO1KMkECBmJIdd0Nw2Z8YVj
JFY8ROV4+LQ0C/r45RQdbhT+KvgDCC5TQCy8GfzkWf289AWJlf83pOBX4v9r
gw6fRX6T/8+jAFbSbArx/I1FCydIAawA4Z/HU+I5Qixks/kXbrsH5p19C65+
EAv6bINwORYsg4vWoXkbG4J3A+RsClYffYPYPTvosQyBvLNDALxv3yfa1tXa
R+4KKuHbuGlVmqUP+F+Y7V2y9i7be+at7V5bq8fW7rK1Ef6dbGMKtioB6AVv
s3RZLO1E4G3THey7z2NtINgRWoRFXypk27mw6ZdtttGGwc6ipqqXHmvvxxUb
+7q3bwsUtgqY8A//n/yf1WXbp3U3IqD6ilfk/w90vjd3FkwOlMP5t082C/P/
O/hiK77fCF9vzkVgzb/RJSP/duI8EOCeD30Mmr7dDNVE+p9N5rT10QahfD9n
AqcY/8IhwD8jzppumQj6dsAbgP/NsrMl/n9ZnhVjXpwI+pv9/y0j8Y9fTkn9
+OX6HTH+afFCAP7ZI1oWaMmKklmBhSmoGjxq/u7YiIB4NzyPf+NizxDwvzJn
FhZ6DMHLWrYPLdnMIOBfgH2vi+0vBDAz5Av4HwYB/9DbtMU9pGnR1iuUDP+o
dDuGBPyzLWggU8sorb2L1q5le9eivdNra2dOFNwkC/O1BOeKCYLD1mOzdgP5
M5Z2q7UDh3DvhS9yMh+JvsKGS9B+F7ARs6ONXmune6oVrktvawEkCPinOf/C
1148Av7tID7+tbJk/emjE9FNfcXLzua8zsZ3EIHJoWo4/3DY0A8tfqFrfbGY
V8h/chx+1ir+rZ65G0/vhTbhgQnjaXxxGtN/ClkWtAcUZ/xQn6ZDTjjk48Xi
nR++HRFsEdJ+3VgA0gEKX6z2Oc9nNXwtX/qNMeKvmQahTwjUtPgPD5g+xw4X
J0FU7xeWqS+f2yQ9KNTzfAKP2vhoo/iVCcPEnz+OsOJ/1zTsKKyaGfC5PVaf
R0TzrzjxHRcDdyViXpbv+8gE2iX7wJK9D0Tz6kFe2pKFuTqdwqIPFuEKgsA8
Ll9wYeklF4sYiCHrU/gGkBBZ9/CPcHU3Fdqn2f7/8HDY5lfLwhIwQfmvL9uF
9e9OYf6P9edPLshmReGjhqoX7fVvuptzBzrY5DfS//5v3vXyFJBv8o9/YIsv
4+XpSr7TDo8OyEwwD9PaL16x8vFzBn6aE8c5vUfxoahmk4b8JvK3BP/mfCmn
LcHP8b/Z/w/wxDaPl/1VB+nLwxnCP//bA+wOu/rSFOGfzabz2TsB/ItWsYv4
OSIQeapiEfBLAZTJ5/2XhPTFCBEEYYEltNm3qJbYyrIBr2iXXfHHrWhHPh4w
EtTFXxvkxIeKxB+Q4htaCoLQQ9MdiYB2SAT/bjhfyEYT43HDFH3QLv1LLval
hv6OMkTiG8IMH9rtTbACpP9tovyn65cfvQj52Qe2yp7Ulj6CCPR35E8Ns+9s
IpSwjDXRt9U+b2b15fwcPmmHS4R4hx/xKm9qSfgPSFf+tGIF/bhsEZMY/+DF
9Zv9k2+AecsQWJw13Uy/Bv9i6AbkMDfmt54OxBHu816+tAIBh/679eE/4LrA
PyM//sntYbRo5Y9IbOY+LAQOuolFQEz+sZsv8I+SfFqKl2khxtyXG81x68AP
+dep6GvmC+J8ptCGDA19IoTvUESz3Pk+RbyxuB/qnD56BcJ9LomWPEASzT1V
i+5Rjn/m7SwJJoDNf7Ax539jThj/cv78yUP6v7H6ZVPVc1Br3QtEAcM9pbT+
Xfi24+ctDcVmlBybgE3VtpzhhrMAfsS5oEXHEMPYqoVUExi8MhKBAArAv0hM
AhH7V/X/llHtTyuzWxIHPHz+LfG/ZTy7Jf43r4JhJHgv4kGEzd2K8U8tudNF
+P952Z999f1RgopYsgn431oJBGR6vzQBn2dKiPG/irBOmHPrm0EkKGTyZ4TV
Sb3CSu1u4cMlXcIs60G/gAwIUuDDKpcFMXE5IlGiL+bgchuLE/apDnNP5cRQ
Pc5aXxhHiWuRe8YFgW4PtM62kP28J7aDnVu1MjexvsJ2eCP8s2W/MAGLLAW6
tsbWf0H/r686fvroBv6rip80174G+GECGqueNFWzXXDhCwm7wLX79lvbtH/g
hy+n4ogT12JIkPIH7C2jrQjbEQSt+7crxKv5Zc2n+QneP6/aiMD7dJoI/IR/
QHQz7L+t0gPa/0r8f1vzb5nP2Yx/LgIB+PfpcJEm90XTm6V1ATcwG3D1z7Lg
O2tWRIGP5dOXA4JcU3GXldGXyzpoHT0ftfEN1uOPXZ5lI19zwiQKL1tQswgd
LpRwOeC0U+bfYxv0QpM7h+ehsd3mAEIlCKegByLWiXCInvmCTRJGiBX49YUJ
8QopMb/Ivvs5yB0t4H+4txo3ubZsWV22ifHPgl+m/4H/efr+C/wfj9NcXvCo
ruJZad6dktybtWUPyt7fLHx7rTTvlrm7RNgF1LdunU/74VFtwEAwm6yyNC0e
uxGLAPsEhn/LcZTM02bKfyYA+QT+APyTCJBx/xqetyQuLFv+9Gvwv2XmX+y3
/234F4vAl0jeAv+CCGyNf+J/Df65LRCLAE2vJfxzz9xH7mECv2u2D2QZ65oa
aQfZpnpB1skekGWiGzQ73gVyzPQTOWfZKJjXPjznGKFF97T0EmKy7B0HMlcF
UUIpJtQT+YcqGMI3FqdRLjhpS1iSixFesul8wLx71MMsiC+asE+2A//ri9Pr
i7NstcuynUW7y8IH34X8D8C/sbEgfP/O/cuneadtoODt7eK824Vvb7x7diH/
9aWinB8A/sbKZ6N95QgB2CoA+2DA0kU8QK46BKMwRYTnL2QeptbnJlc945TP
AYGBKUc9jcjjkICNcrPm5+FAgAj4g4Ip8ZsN4Der938v/rc0GQFRdkCickv/
f8tQl2dvvjABFE1vkmVffMSU/+xmGfySnxXR52bibNXmyJ3uc/P3ZXzfr7H1
C66O2WMZ+rBs/bBsX1+0ri1YFjxT8+7JOdeE2z7qsJgtU/0zE71TY90jg63m
/uaBnoa+rrqejpqutqqOloq2prLO1squ9oqezqr+nlrzQOPYcOvUeOfMZLfd
MgByWAdddrPXNTrvGSda9jLpWFuYEeRimuZsg0cJHr9SKQjLFHhImdM/agDn
3zLWAvxvLM2I8G/3xb9CRkj4/un8xqqHrf9dd89Odb1+cvnt80vvnl16/fhs
3quLMAH15U8GOgqFUWD2oRDaZj/AXYQU0DpEIaU5TbCnRARK4HzFDQMxTpUk
HV7LgGu6F5UkJiAAXuzhcPxvFgGeEaXcEdftmyEaAG8xqL6G+W/jf8uhAbEv
HTBpbcs852dY+mEPH55IrPk3X/3nJQtHtRjPX47EzXD8i23WlvgPMCXroi1J
aSKK7zsyLAljnrMNz9vH/uVPK//fXz7+2583/vKn9X/954+g//cvn0Bg/uXP
H/7rP7H6f/5l7c8/r/7TTyu/fFoC/fRh4RN07KprfdkBrcumIntn5t1Tc65J
IvAex7jTOuKwDFNpmxmCNFkn++zTAyiJsU31T492TZjbx4faUBIDmhzumBrp
ZDTeOTHabpnopN0ybRNt8P/XlyYhAqvMBfqMf1rzInz/1Cv4Py7o/+mJjtyX
1/9/4t76Sa5rSRf9U+59M8cgVovRAsuWZFm2wGLJkmWL2WJmsEWWLWZWq6UG
NVM1FDMzY4NknzMzN97vL9fKqlWrNlS3Z27Ei8jYsWt3ddWuqi9zfZkr4cGt
k49unXr16AJ4AYq6h8B8Wmru6zsI/rF1IZ/PX1jPpUWEM2FXGGhxLfBZyTZK
wN7J1gIQFtvsUzh3WBonApD309qLnyleUxKiPCIBi+ZTl+OF+dL8bgICrztk
gnP+CVJOev6Dc8A2gUsO/46bcVL0jDxNrHH4TMmLIKwemRTdYNVMrnYSfrWA
Qx1y6T+kgwBvAPxfPck/uxMfehLvu+MgvV0xPIErcM4Lu05PosWltyvSA7qT
CXenQ92pYCbhTcXciYgzFiKknaQxeIxuO6w4KlATs15h0DTrVI3qjjpVe21H
axWsKXplNUlVMjZ0NL7oaHoJfgQsIqGAkexzhUjAn4Q9af8fID+gAsmYF/Cf
SXispubSJ1fB/y19fLHy1W9g9lUtz3EXzKIhTc5Z3xJB6/5cLoQQ/2j22U4W
T3vgyJ7P9rP4OL845i+lCEJTzPZzBTgvjv8+3eSkTCodH0gRVDfgn6TNPgc8
EuHh1oiERJ5q/uN3Bc24BDD8o4hfWZIpSVKmgushfTKYrUrGtIpcTQH5mQD8
YY8JDDsIgP9DV/JDT4pId/rP3jQc8Zwd33el3ncnC45E4uIjeTJ3BVSmJxPv
yUR7UpHuZLgrEQJhJ5l4EI+pqB8kGfGhJCJuWGLAjIPHoWmvNKuqFXVPXz+9
Cl42wb/fQBs+WLDnA63/tdL5v+5U3BePOjJJl8+tgvVC21GmannZ2fRU3fqi
ufpea+0jYP7Y4Rz7jfAFvNmcNxGYUfjrhbxFx5YDXAJQNfoDfn5roAj+ZUBu
4kNMAn5VuLOA72VgNj/OpZuyh4JAoqAkIeEXIl9gddM0ZSJbz8vZDX4TkPf6
eQH8Y1RWkuRT49+H8y6Bf/p5s4wo55uQtpD0HiIeY9RnIfhPRylKEwTnAP6e
7j97Mn/19sDxQ3cXvZg9Eth3ZbijSCNkjr0Z8vr4LgIB1ehKRTPJSDoRBknF
QyjJWBA82e6UH1zy5trnyqbS1ton92+cMutqiSvt0wf9pqDf7PdbSdob7gLT
+dfJuBvwn4zZgz417TT7TqMoNavLPZZ6l4kMfMFKdqOy0mloxL6dfGwf99aZ
5ZfcqxX4rUwd2D8K7L94C1gS/5IBH/ILytIbk5zILDHSG2cFOWacCgjS8DCD
oojwkXzR1nZ+s4MFBPBhV8QKAmY/RTOxI45OMbnCSJHc/h2/ncHfTy7KlI1N
se05cj9BI9j/eMBGuD2hNElAOAKboj0vcKU3kwahmBcIUQHUGpSsUoiE4D+T
fQs870knULpTcapoabwID7uSsUwiStUhGI86rcY2ZevbzubSzqaXYP+Vitek
zMejDfiMZPIL9vyhXkAs5olEXIj/eMTqc3dq28uVLaXI9l2mejqLmaY907g9
9q3Fxgs5FSjgPALTLdi9Zdimpjuf24CvwGsHc5PxXA6icjwnH8AMm0D6xH8/
+RUPeN4LEGcv5zPrOPsvkTjKvXv2ZgIWJumglUjYBpKJ2EHgYSZk647aAP/w
cci2i1MZtndgBKkQ/zqBUiDsUdBxYCsI949Z1sTwj2sTCeL5dAGHNhG0A/6z
XKU3I8YwXkHESooc1CUv8sjnnyO4nn2Yiff2JoDMgENNQrKaOoOyCsBsUFf5
HJ0+twbwH6I5D5gFEQk6aP9DZyIGQua/B7wqsP+q1tedTc/N6kqbrpp2+yf9
rFjeAutVnmu2o5dMTuPhLf4r/NAsRgQaRBPeNDw7YoVLqAWSQKWvI+3n9gf/
gmiqpJfNJ1TzROjv4l+Wb4uVUYT/VCirAiBdYTuRiJWuBQaWEZoNIslQHUn8
8yrAhMd/tsSAdlwhv4XX4LdrwA8l4Z3ueFcm0dsDzCeDzJ/xFgHzJ4yFIpMY
6nSMwJVe4Y8Et5mkBP+hgEecs4cCjYPzv3q7/vm+G+Sv95lEIpBKBQD/Jn1T
wKl0GBt1HeUWfS3Za3OrAj49vwtGJAIqQJIf4mBSUu6QX0PSqjVkvBHtXosD
r7N9NVmGJ8tzo+FHaY9VnLomgBY6wkGH0m/rCNg7wSNmqsTwz6iRnMXuE/9y
/EdAqOTsf585+XIX2cLBOH+Kqw5glpm8O4d2HvxUbOmgPRWyp8MOkEzEyeMf
P2/WhmP4VCZDVXIJ4IX50eBWo5B/B7XN+SbkF6H4T8c9JMLZk8ik4z3dKQD/
n71JogI9CeoLJ5g/i1cE/iwl8DHe8xVf4a6DiqV6upPdXYmuTByOTOAhE3Yl
k46lUqGenmjIZ3ZY28MejdvS0lr3VKesIJvUXk0w6wLbmP0nyQ9xN+1/RfIf
4GlmTY2V5PkT2s96+MBPybZ6UQVYWUqfcRvxExhZAvx7LW0eswLwz5xfxnyY
15zb6i3Af84N7DuG3yf+5Wg/C+yLMzoEVF8O/EmuXizpzXdjAERRcGY/V5bn
cMIphR2RT8AfdQD5Icyf8h9c17IYDhkE+O+PiPHfE7aikHO4kvOviS3yGQH/
mYSXBPl7k4B/sP+AcIp/IhjeZAFPiv+8sBAoCPsX+l8ppjsircnjHwXOUfA6
f86UIpMMhf0Wt7XDZSZ5oU3Vj/SqyohfE/LrBP4v7f/vJi2AQrZUwg3+b9in
BvyTIhp9jdfagD1ss2MXfBoylpqmejJgUEpQELcpnroseBpv5wVkSdKPFodB
0P9lJAczKHDjTKApeI6/e9a2BwzZ2hBaHpIMmeADJkPUg6YxQNZLkKEaSWAi
V4ZTUKJIaw/5imC2pYUCdJpNAaBPI2QbdU0clUJvl/i5aPCpIPh5RpeST3xC
tiZHhMTXs/yHI41EI8JGELhOvi6/Kew29KQDgH9AKfIfQOlfPel/9mb+9b4L
jnD+JywKRaSXRkoxatrTRxQI8c+gztt5flHAv+J1+Jc/uxPE/psUASepUgEw
Oy3NYa826NMHfNgCkUx+JOOwQSj+oyEn4D8dtUdIul2d3Yit+8moi5CrDfcE
sZIRU30SuRlzLGOfx60AwMUvogoIdgH40J848iPIfxN5vgUhTUGQU4B/IrQ2
EPFPq6WoavvUqZA+HTYg5jG2j+Zdsm1pjPb+AvwXeJ0c+NE+F/qkJmr/+U3q
AvAzFQDYM2FLntyGhXDnTr64RnJjgvxjKEsg4Z5R4M4L8N9DjHZ3F/F/AaWA
aoA9Qz6e88LAnwV8TvrjFDMjz1SA0R5AO0gBEQL8pxPgBES8Zp9DhaW4BmWl
w9wU9etJ/3829svvCGMJMMn/8cTCrmTclYrYAP8mdbXNUENT3bL4z+6A+LWp
MOHDOGmCC/fpBHjmw0GMyQgCpJLPEWhKUpjqLxG9YWafo/0FQXI+lYjhP2ce
qbpxFbJJP/2XQDauGHUqBaYeFZ9vfCEuPc6nJIX0TGBBIZKFOk/AeNMtTHzN
CsCeMSJpEii9i0GeIMpT7U8/iqznziUmkZ/MZwT892aCiH8g/yz+wwvdCOgi
fjEV5qtmoc5xeBbMJ/4vPc+qBhf8kVaKdKIrGQPpTsV56aHgf5+JhT2mgIsQ
Fa+1RdlSajXUxwKGSCBfAkmqIEkJmIMkf8ZJ/mci5kT7b1S9Q/sP/AfraJD/
ZHv4eNQ+q4LVLVIt0GIwR4B2OfyzrS4xBZLb+pGM/DP8p3Kl6wz/9Ho+fY5X
AVzlc+bRyPAPFAj8u7jXCILMhAbPTYzzw78g98MVQUD+pWtqOPxjZS6fz5Cj
dnlPQcx/sh+Bgp/Uc/mFeeDiREHBdyUMtxZqgbgek3d2WGdpjP+TDhIe4/uu
CM15AFrS9b63m8c5w7/gIo9n3pILdrXyS4M8/tmfEPxsO4A9/ACrUiYWcOq9
dqXf1uY2N3U2v7KbGgX4jwRdBPyU/5P6l6gH8N8Vd8ZDel1HBdh/OuqxAYvI
sNrXa1M4jI2sdJFLfdEx/ItFbPkR1Tz4cY9Ykv9I8v9CMSRy7Upy215Z/AvA
wPvLOYZgZO8I0Er4gPHa0oAxty7h0kbt4KXqYrmmpoBeOAk621m9A4d8fqdP
VFOG9l8mn6dPB4ctFuxWJbfGePAnuN1GQZCf34aWVAG+X2J2CCa2m/YbaBMh
4589MYZ/ELH9R8ALlCIfscxGePJSxLGF63JbY3zYn7f/PakY4N/v0IH/S3IV
7ApN2xuXtYWkWNP5R1njT/EfC2X5D81/dmRiDvB/FfXPVYpXHY3PDJ1lJlUF
DYTWeWn9jttCBqxg3TqLh7NMBkn+L2b+XGhdiP9++r+FpEjP4x9ZBFs1xK5E
IT3Ovx3gJ+QEz1Qbc2nSPl1PyJTyauFIdj+DOpxrAyqAU1Z5+98f/CPz4TbR
8gAWRIblduXEnpRYZQT4xz/Jla3xy0EB/8mNMMD5YsT+Y26S3wz4j/osxPnt
osGZnnRPd+Y9F4fnrb3crq4A/71dsSwXon4uL6gCcvgX6AKT3jS5PcA/2H/E
P/Afm7GB5P/Q+Uc5/Duo/bfFYj7gP9n8n5gj6FHWlt9rqnlQ+/ZWY9WdlpqH
7Q1PDZ0VZPKRtRUb38HLIg3ILQFC3Eq6uuItAF4L/pb/K+bPPPGQM608MLKv
lmvaAALYgB/9fcSc8euCllaj4m31099f37/o0tcmg9mseIAxmUlaEOoU3qQg
75r5oXHWkERkxiU/XZGgmfhziR0lmbVS6DhIbIUUakS+TiFgIX20/NZ/fSA5
nwBjMO+UzxBHGAROSDgIPGIqcC4pfPCHd4fxIf9MeEHiYvQjL4LfJib8pyvi
tatJU1MLSd5W1D+j/d+MpOCLxPxdVLL4j0Q8YP8B/8B/elOeaEBbV3Ef8A/I
V9Q9VLW8BCKEVfmIf7D8QKv4kKBc8Edsw/mfjOerYq9ZwP/F/i/3K4uDHgUG
kA+HCm8mP/a6M2BtBqg7tVWNb2/eubz/wpH1J3atvHh8k6L6YdTbifnAcb8G
qGBhRNQgwm0B/vl9hHxlOqebcviU/PaKGARJ57eIpywuLxL4C7zQVcxK/KOg
9b8+JLL4700jDlEF0B3+80P3X3/2/POvXjiiwBUmH953/fU+g4KBUIE6SOJf
wKAE+8IsLwL3kcE370mHnOYOUpJpb/fZWjuaXgL/iQfNpOFJyBkNuUEQ/6AR
8bg/Gs3mfwL/jwV1rXXPlK0vde1ldOYjmXmNPX9INNUj7LRDj9KbX/xvLdjM
EoucxS5i/3M8RwL/yUKvueAFvUSA55DYO7aQ8igDloa7V/ZdPL7h5N4VB7ct
PLlv+ZmDq/ZvnQfnvxzbWFX6B6h/1EtmacGxMB1USM8keT7/NLEKF/9OJL+W
foJcvAkiUAHMo+PdB7oFZgbJbYeZu2BNDJt64q6AQ90Vd/+rJwouwD97Uz2p
iKQxR2c2k4yw/Ew870pFaXwyTkM0xFCDkKAoxTYx3d1pcGPRgwYw//N9N6D6
nx+6/vVnN7wRHOGcbDdQ3YFjDwY8u0haBbw7XMHg//uuUMCl8zlI+02PpVHb
/hb831TERqpvQk60/3ASI2IH/gP4zyQDXWnfh4wP7H9zzRN1WylYfn3Ha9bz
h/R8oDXIrOEbl/ei538jOaovtudy+O/nmi6w/5LepRg8cbcenFyaG0nie91h
fSagqnj66x/ntx3YNv/c4dXH9yw9tnvRoR3zTx9Y/uT24c6mp/ANsLnqZAJL
Qf2LWFWF+JdzYYqrtgC0/VQZMcglRRhf5dYChv98RhANF8QDBq+1MxNz/as3
Airwz/dgeEPgafamAdURkK4U4DyUTgRT8UAy5ocTsZAnxAIgmXgYJR2DKyR1
OREJkkzmWBjAHA8H4hF/JhFNxuBfIsiOMEAEIEctYIqGJ3iEe6AVZ76IzxQL
EM8r6FToOsqthnrg9qSCJuxC+x9F8IfsiUQA8J9O+DMpb3fC5ba1lr+83lz7
UNtGZl5jFkS25wnt+sK3Yk5w3ZaKM5+/w+f78ARFzxRWS4lXH166QxZsqkaW
da/q9YPzvx5bf2DrgqM/Lz68c8HezV/vWj/r8pl1Lx8ca625mQ62RzwdbKIT
7nCh5ZeL54gtfzZu6Tfns3pkVF60tBXgvzj4i2NbLGj2BVcwpxrAj1FlnrwB
/kNudW/C/R89EZD/fB//MxP60B3tzYRJOmhXBM5BSHSICtbI4J/wPHslFaIS
QelOhrGqBdaFTDyYCPvhGAl6QFNAEcjykYrGooF4LJiEdYTudqVgWUlF+V0w
tjUMDvX/+589cTrGLuxTg78WdrcblJU+ZzvgPxl1kTrHMNntIhIiLeAY/0kl
3D1Jt9/VUfX6VlvjU3UrafsG4HebcexjK/AfxL9gYpE41C/nC8hx++L4z+U5
SDMicWa+nKONAq4cOrxW1bvrF37+/dz284d/OLFn+cUTP4HxP3vo+8qXv5Q9
OaNpeZzwtXqstTjCO+hsJ7Pnct2VE8Iuc/xbCO+hIJMZc3v6gX/Bx5dcNMWw
RwzzIka4+An8w2w1GS2ULijwJL0XNJiGTdJQo6502JGKOFJhZyLiyACFSHh6
Er6etP9DOtibCcAa8Vd2pYj+R28se95Njihw8T/fJ0H+o5dUDaMGgfWGc7Ky
dEfBJsOS8f59EtCOAVIMCsHD973p7lxqEDyEEziC9PTEu1PBaNAK+CdDAcjE
ugbAf8irAv6D9h/xTxwBWokM+E8kfPBeybjrfdoLz3xXdru1/nFbPel5RXeB
G3GwNTbEY8MWGf8vspMlqAv476mApAHsE/+Sr0l+So+qK6R7HzM1V945c2Dt
mQNrwPjv3jD33rV9ZNJZ9a2ouyUV6Ij5wOy3Y8BfUOkjrjgT50XHcx0IEfm4
gStMb8Pby60O2K6NCc9JChO5pclMHsBRGy+SmBfDnm81QL9tg6DGE/f+4jRZ
ndSuunRhpzbk0gadOtJ+waUPeXQRjzHs1fPHqNcU8RliPnPUb4RzFPgTqSPz
muA6EJWw1xjyGPxOLWhTMuRIxUgNI2AVzHVvdyiTiQCqP3xI9fYmurtjBOHd
MRRQjX/+swv+9F//9R6Of/6Z/te/uv/zrzToo1lLBxPoao3KckX9M0B1MmyF
lxXgP0rrf5NJUDQ/+L9g/72OtlePr1SVXcf6L7D/dAkgKaDY/ohNZuR2P6WT
luNcCwhx+Foysbk4/iVVQAqNsvSJPNOnygTVutaXNa9/u31pz+4N3x77eenx
3ctMnS/Twc6oSwGMkXRuJ4OGyZCseG7uAMY82bkc/nOh0Sz+EfyYupbP4UEt
wA/FZztzn5ff1cJ9bQA/dUUL6LrQeheCXxL/kitCOt9PCb8uvaDALWfu8nUZ
2YFKoAVuNSgCmSzgyp6TgQ70POwm7aZx9IZgAAcTHMNn0tS5rW3ZTkFOFYq6
o1ahqGlpqamvr4CjQlHX1PSuubm6oaESjo2NVfin1tba2tq38LC5ucpm6Qx6
jXplrYu2GwX8N1U/CnqU6P8y/MciDsr/bbj/m4x5wf6D/wtMqezZtYZ39/Qd
b6xa0vDQrq8hZe92hQD/3B6ovj/2P86lurGTIhHO/viAYv7PV/gK8I/kJB3Q
RFzN1y/sBJt/+9LPine3zhz4/tS+lV5zTdDWBOCH58BvGnbDjdkTASu9z4IR
S4gNCfzjGF+/loqeJJcGzFi6QjmDg0q2jAWup8JmEIFGyCTzGLglwML/CyoX
L90RBxOsFBDDXuz25r/YkAnzAOEj4LwGHNnAmqWT1Be6O4YD9WgfAxXdwaQ1
MrkjHbekYkfur/lec6SQxNVJm1mR1AKXuRlUAPtiwYm2o+rIwc3Tpo3+Zt4X
X86aPO3zcRMnj5g8ZdT8hbO+nf/lZ1NHjx0/dNJnI8eMGzJhUsmwko9HjRk0
cuSAwwe32cwKr72D9Ig2Nlg0Ve2NLwDV6agd1pRc/NMZDdsp/7eC/wuC+O9O
e5zm1hcPL4HKtNY+0ra9sumqafEvaXhOmss52lnPn2h+zLqOdfXhq93jhck/
zGLgc+AoiIji9188alcE/1wUVDa4mvRp4p727oj6/m/7Dm5bCPi/+evPVmVZ
xfOLr+6fywS19PdVw+oc81oibgsc6QfR8kaeKFHIKN7kyi4BAR0VQ3H8pyMW
FJbYzOOfZyMUpaac5NPhBPhHpRDoAquUKQJ74VdK8Q83H/Xp2NQ2nEuILZ5I
1+JcFje4UXw2LGsDkh0GXdhWN/vMXH8hHGpM84o7sJMt6XBLGyS6ba0eu8Jq
qN+wbvGgQf/rpw0r129YPfXzcQMG/tuU6WN37tq0fdf6WbOnzZg5acnSeSu+
X/TTulXLV323es3Spcu/PX1yLywcpAUWHTQDZhztP+A/F/90ZJv/0P7P1P/1
Av4TMRc4LwGXitj/qgfK5hfwv05jDXgBbmujSVMZ9pBWqLz+8oEg/BIw1I8g
R3WAb4x9daxxEKbP8TvIuBBImb68Ikga9mybgmwWEMlEgh8duASAIe419sTs
JD2PJnMSzy6o6woqg9bayyc3nN6/CmCvV7wiK4Kng/R1pM27iFbSLLi4l2QE
8ZlLcj44t8SwUQL0yUELX7pIbD4VTqONuUoWIRsXw1X64/+dsKfci4jtCctv
Z14P38dbMJuVF97CFzbGUQt0JN8MHEeFOtpJG3NnO2DVYVXYLa1mQ+P6DUsG
D/3375bP271vx/gpo4eWDBw84tPR40omTB0zcMjHi1bMnzJ94ozZ0zdvWz93
wZxlKxfN/27OiRN7vC41mHFS8GhX6Dsr6iruw4JC+T/p+RakbX+w+QkI4J+4
AMT+u7uSXq9LWVl6s7nmMfB/4E7gAijqHna2vFA0PPFYW6I+tRz+k7TVJyOH
SPipwVeynp+57ojiIRESW71y4aDCizSe4yVlCGgeCQgBtB4D2MZc1TB5zoe4
te3d44onV+zqt41vfwfjv2fjvBN7V187t1OjKEsEtKyWP5+GgVogk7whDsgU
rkf0ORz4ecmhOmvSxaHLtFQH1CKOklzsqJ8i9qeYw8uwKgd+sSKIcc7rkfgh
9ppDFgSgDbg7Af8gZlPTps3LPx7wv1f+sPzgsf1Tv/hscMnAQcMHDB05eMDQ
Tz4d8vFX3876cs6MWXO/XLf5p/mL5323bOG3C2YfPrzD7eq0GZos+jrsI61q
LQt5NIT/Rx20BboN8Y9Cmn9S/pNOejMJD+C/qfpxR9NLRd1jbRvZ/wL+E/F1
Bt1tEa8K1im2qAnmDeXwr2YoitPmV6xTriBwxHtVvHWV3EpO5PpISJAfr7Yr
ROgHvJHf1gGYx+gKvCYY0iQt4CW5PR7V6/sXd/70zdFdyw7vWLR/y8Krp7do
mp8HrI1A2klsP9vAKp+JhxmhkltyuFSJ1yahXvSBf6FVlwzsCMBf/FvqM19C
/EE45GOMQptr6KRivl4Ry198IRBXSQj+K4rjnj3K7Ay+HP6dtjarqXnHtu8H
DvnH9JlTAeTDRg0B5JeMGTZq/IgRY4d/MvjjuQu+XrpqyeIViwD/c+Z9tWj5
d4D/Y8d+ttsUwH/Q/ps11c01T4DVAP5jEbsY/0B+ePwHvJqOplfKllLgP7nk
h1qXpQEoEPC0MJ1MLfg2Yvk5y9nlAEfNYs9Pn1WBtCeaG5PBooiCaIlkgFQy
m6LgOs3hyd0Gic6B0cY6wTSZGqBLhfQ9ERNw+4C5ydhW2lJ5C2j/nct7q55f
6o3C2qEE5kO4aE5zGf6zKfcyBlbspDDY558fsmLTEoyZMxbEOzICxemTt3BA
7XuTRS41RaAXfICON+CsuWsBgS+sfeDLf/qP/4IneIlTQANuHQBa0judzAhr
s5lbft75Y8moQYB5MPuA+bGTRsPJx4P+AfLpkE/mLfr281nTp8+ctmHresA/
2P8Fi77Zv3+L00FnGTvJ2Eqrrra17hk8TIQs0TBpeBuibW+ZIP4TUU8q4WH4
B5dZ117mMtW7zaQEBkcM4JwC3AxlgsiJ5fpCMJCjnY968vEiVjaOVZOsdqB4
/0M52DPB2m18ZTTL/HqRreT1qv2WpofXjj29eaL8yS8uXWXUpXAbaqKu9qRP
9T4JmNTT6mZSDkyOYPZ9JrT/RaJSkvgv0BcO/0wLiAsgagIm+Md0trSzD/Dz
G46SdXZF8M8L/2o8gReM7xGDX7IthgD5korAcyQ8z47EpRMBcvhX7N29ftiI
AeM/Gzdy3IjRE0aVjBk+bNTQKTM++3r+HLgC9h/ADyqwddeWJSsXL1m5dPGy
BUeP7gL+A/zfTWfH2A31ivrnPkenGP+wFpAoEOU/tP7FlY67/R41rBdtDc8B
/yZVBVAg0vOcjtvA8R9i/LPtYJJuZ1VgiIAtCvHcwCk+MsDnTkhuiolFdkEH
/hPMZgGBL4mO5H90+wEt7xN2WnWo+c8uZ3vtw9P7f9i7aeHNX3/ujWi6QpoP
cSMYf5e+Vt9RrlW8DbpUUZ+O4R+3rpj9FxtnMW+RtP+sb1XBQkC3s8X6Lv4G
BCyFN/sCwMttvotfX7wdyQJ0NC6X/6UY/gVOKw94fuexP/jnpSB2RKdCI/5d
9nbE/4F9m4aNGDR20hhE/pARg8dMHA1Uf+2GHz77fPK3333z8NmDJy8fb96x
6ZuFcxctX/zN/K/27dsM/MdhavHT6TAGZWVt+T30f5H/hCnsmf2n+f9+mv/p
RPvfUPVQ1fpa3foKyL9dX0MokLEBBPM/s5inws7J2HGvBniOx9zCdwdFh1dg
SRhXkfxd5JDPO6E89sD4Y3ea9wkn/EnZVFb75r665S14BD0xKy3aUqb86me3
T+lbX7ZW3W6uvOO3NKganzdV3H395ErFyz/Kn//R/O5xwEnGmsR8ZEgo4B9D
i0QF+sI/H7FMBQv82SyH5yOTudhOOsSG0+W7XghWwyJWugjsJRdQya9ahHxN
dksrJ9i7GH0ivk1H/9YRraTg7Bi2CvD2H1SAdGmj4rV3OKztRw5tGzF6KIAf
7T/I0JFDBpcMAvIzYOjAqV9Ms7nt3pBv3qL5/xjw0YixIwcO+XjJkjlWS4vf
qXTmZqGCP8vsP8N/NKcFWP+bTvjJ/JekNxzQN757YlJXG5Vk4CMIyf+nI8zo
0Oo84DF4mwU/jQuxfTE2+RF0ga0IDPm5+kG94KeXDLMIDCPDPwMYgP99lDAK
+G7hITzNoq5rr3/18sElQ2dFbwIssE7b8qK27NqfcX3p/TNnD/107vA6U8db
veI14N9lauyNw6phivn12Asl7id7shhRR/+XpyWS+Of9WRbPzDuwXKxezvMV
fw/ilZHfSeEllmsdX9znFeBfsC/DkI+Yl8Q/uzfJdVnw+nL4J9vBHP6ZMPyT
8UlOJZw4bR3HjuwA+w+Wf8TYkkHDBwL48RxOBg0f/PX8uW2qdr3FsHz1ioHD
BoEMHvbpqlXzwf4D4bebGgG3Fm1Nzdu7biuZ2REJkYb/iH+y/0slEvEA/mn8
n8x/8blVDVWP1Yo3AB6brhYrX4D/APNxmZsB/4j8gIM0hUDPEcc45hWZgp+5
TlILopYFiAQktohtkfNDsYtIita24PIB6AIQwkp0//pJ0OL3SUvY0ZIOdr6P
ag2KF5dObrn325GAtTVkb8NCfqA9JM+BlsCDJIMFuWq80vGmm79YkGCQs/OC
vBpeU7JXaM5DEe9GsKvOrDQP+yLrpmSkVFILePvP6wLbzSxi9sX3z98z/5pZ
8WaXAPjaeXcY8Y8ZETgjyeNUnTqxu2QUwfyo8SOB/CD4Bwz9FB4C2mfM/kJt
0BhtppU/rBoyAv40csjwAYsWzQb/FwDvoqP0wP8F/gMPUxFbOEhj/jnyA+An
SwCt/8L6d+D/HmdnXcVDZQvQ/iq7vs5pbPDm5le6LSQFGjCD9eA4LpykmNKK
MNzYEmxtsAF5hSLkqP8T/HcFzSBprrwrZ6uNcFevHl1yGGqDtqaql5f1rc+7
gkrweUP21rCjnUxL9+tII1+Phux4yuCf5/NiPzddmH5GTjj8F+awCXexcX+h
P1xCsI0u11JA0k8X419uNUF8ileW4sxK7i0EL5vXLE9eBXhUAPjpfDEiyH+8
LvXpk3uGlmTN/vDRw4D5gBbAw48HfQT2f/rMz8H+mx2WHzf+9PGgT0ZPGPPp
oH8sXvyV2dREih8dbcB/dB3l9ZUPePxj/JP5v3T+kTvb/yTudjs6EP9g/y2a
alwCMEkDGDKmgOK2OCgsG8MXD+hwPB/qL3xGmj2ii3iF+1ziUE+cSxOSW7vF
Zk2Af94s535fDXjEoKGKusf3rx2+eHLjoe2LLx7f0PruASAftNhpaHQZW7Ct
H4gc/gXdCLNGO5fMn2U1MtIdsuDtgfDn8F/wCgD+qFsIKkn3VvC9id3bIh6K
nPGXY1PiV0aJy4SjJd+l2MriyQpZAri4KMM//MnngCVAGXBpzp7eN3zkYLD2
4AIA+QcKBOffLVs4Z95XM7/+cuLUCWqDyuG1b9+9DbRjyoypY8aP2LBhhUFf
j/kPYP/B/22pfQrusAD/ZPIFLgQR0v8c8J+Mk/gP8J+m6qfAf3Ttb2EJwHHe
WPmCwEaooxagCoAQXkSzROD+/Q6c1qchC1xuIrMgU06A/yLgF9gxsXHDSSiS
lhkTNcEF1ra8+uXYxgtH1t+6uNfYXt4TMeGGPvw0oDhBpwYwz8BPgjYc8gt6
T3GZ/AzkfHNCQZ5zVjcpQys4oc9EFSjumQrAL35yojAgkBYmjgoXAt7mSHrQ
ckuJnH/Bf+eCCK1AxQT4JwjhIqKIf7zud6oB/0G39sK5g4OHfATYBuTDceCw
AWMmjl75wwoQ0IIJU8bv2rdzw9b1W3dt+Xr+nDnzvp638Osff1xiMjbixFWn
qbGz+RXwf3hIelvl+D+Pf7D/gH/gP4j/gFfTUvu8s7lUoygD/PtsrQ5DPTAf
gDcAm94eDoFVO00t8EyXuTUVNsNDRDtyabYEEI9SxrgV/KY03o5Rx+LWXvyb
IqLShbnEuBbQ7BoANilyDNmbXbp3Dk1lXdntmrI7FS9uqlvewt1molbEPBzx
hATtxbnKORWQTLnkVYB/PuulzPCP2spemWwxyFO+IiIH/j7xL+bqkmEH8VIi
CX45/lPExeDxj1jK7hlRRoTrAuI/5NH9euHwqNFDRo0fMYx4AUOGjBg0aPiA
4aOHwjlQoM9nTf/q29lAjRYuXfCPAf8O1OiTgf/+3XezEP8B0rGqVdlS+vLR
ZZOmLhNzYPyf8X/EP53/5UL+n4q5Qn4doBqWjNbaJ/qOcjD+bjKJviUR1GOE
HM0+6ILd0FT95p5JXYuwx7/GAwZ4mGV3mAMss7IXeE858DN/UA7/4vAL8AoQ
If4pbw85VZkwSWUHtv8hbg5amg1tZWF7h66t/OblYyf2bzxzdNu962fc5vZ8
ZhrmJ3D4F1RvIfj5HONsmnFO+sQ/6SyXI1Esv6KIm1PEQRYDVZwyJJf2JrnU
iuO6TIrQUfG5QMXE+Eeej+Q5F//P+8XAfIAChb36yxePDRr8j6EjB6Ng5sPg
EmBBI8AXmDH78/mL58EqsHz1MlCHcZPHDhn+ybfffm40NNgMTT66XavvrHjx
8JKu8x3inzq8Dn7/C/k/9r8C/EeChta6F+AyvHt9U9VSqm59HaTz7gH/WTwH
jV5bOxh/uH+PtQ1uGJDvMDYHHKTYAbl01GtgIo7jSdgcrkJWDvz8T8z/ppL4
x/xPymZp6jJJe+60dJSHHYqUT9cTs+MP6jK1aRRVEY+eWn5ssy+BfzHhkQO/
gAXlwJ+fN4RtFdl6x/aXxSJJ48W+Z7powW+RDQuBFhTRlD7xnxLlASYK40JM
BUT4J5KNmfh0KAAzYD6A/4jPcPXyiREjB42dNHrkuJIhJBBKUoDgZMzEUXAy
7cspC5fOHzd5zNoNPwBBAnY0etyw2bMn63V1ZBPB2e4yN6kVZVWvbwH/l7T/
GP8h9j/mQvzHI+a2xtK6ivtvn18D/DdXP4r7NUjyAfyonrhJyhg+ch7SHMxr
QPwXiDyJ/W/gXxw/Z/FPbn4EAW3MY4CngQsQcnVkQHndSmBB72NkZgRL8gSo
9wDry6bl2KlYJfHPX2FlJmLY86VeyP8R/1z7QYJ/Qvul1jtJfRe4NpLgL5I7
LY4+Cb7AJOc7SxIncQ5G8XtOybjDWRcgVwLG4Z/4BQAkxBJAC/APFCgWMF27
emrY8E9HTxgJnAdgP5zshQ3DdKBPh3w8feZUwD9ox6Ll3/37p/82YmzJR5/+
P4D/dkWF09ZG8x8URlVVU/Vj4D/A/6NBqxj/pPl5lAz/zaS8wP9J/vPrOy31
z1pqn5jU70LuzhjFf8yvRdijqwjABsCDwYcjBk8Q/OhF8vjn9YLvtMxfYb4n
T8V5Qs6Tk3wWZcQO7D3hz7ZNpozCSsWW8JElALNZcJptJqKvfHX99m9HGyoe
oNqC2wI30B1zJgJWfsAKlXy6AntriTQeKoL7FOCQ5w+8eRRTHSFQg0I3RDLu
JOeJ8HyMfyZbmxgH43tTiANfxeNguM7iawrsA3s+0jwM9oJRok1ECXJo7TAp
mQw7tREXGS6Dm49wAswHKBDw/1s3LoD9B/yD/QfjD/iHkxVrli9YMh9k0rSJ
P25cO2vuzHWbf4JzoEMzZk5dvvwbjaoW8O+xKzzWVrOmRlH/EuhQKkKqfQHw
8Qit/wo5STlkCOy/CwTwT/qfx1zwj88fXqkuvwsLB+DfbqgH/ANJw5o+ogIU
urQVMPkUqAJIdXiEC1YBAchZvIWJJOAlYV8gEQv6ufA9w5ecCsA374Jj2KmH
r5SkZJM2/tqwu72q9I/714/Xvr3z2y/7G989CTiVgH+4c7ixDyl/V9SFyOer
tPi8Tf5coKGC+5e0veg/CjxEOdc1u3cstaAUiT4VccmL4F8gctfFgV/xnQiE
V5kCFaDgQfyjEPC79WL8w/HOrV8B/8h8UAvgHLxdIDyAfzD4rytKlbrO0xdO
ffHVDPCFv5r75cqV8wD/Jn2TxdgE+Lfp6zubyyy6hlTEQfAfcmaL30PORIQI
2n/kP2D/HVbFnT9Ol5feaK17qqCrgM+u8Nnb6BJA8C8mOfjrI+Z5ey6+wsNG
ToSlUkXAT/FPk/z12diR3xb3WtD4A6jI7hvF/8t759trH2aC6p64CRS5vvJR
R9PrnoTjQ8oLd9gT9ySDNob/PAsqzFvmwV/ks4j5hhx/lnBdRSgSI7lPwMvh
X4BM4YjJwosFXSmkrvQH+dIqQFHBG09YFIhQIGW1g+If+P+De1eGl5DMZ+A8
oAJwhCUAYP/J4I+B8IPNr6yt8IW9ew/tAf4zavzITwf944svxgP/sVvaPE6y
aWXV1akV5dT+E/yTgY9h2vyzEP/JOFAgeybhAfxfv3IM8K9sKdW2v4VjgDZD
ANgg58f1q+D+fdm0GQZ4hAd+HLYiSKpAP629MH+SE8B/KtdFJO41R91GEPiq
Sd0ZpT3NlXee3T7lNdeEHI3dYbLn8mfGg74M3ACoABh/tgQw/DMVENyS+IaF
9y8qYxeEYhiXTovrfKXAL4g1STrd/Qe/AP9y9CYbm8o5KQz/Yssvya/YSsHj
H/kPzx+ytCGHfzT+cB2YD/D/qN/4+OG10WMI5wHYg8MLJ+D5Av4B6iPHjRgz
cXRVXaUn6D5wdP/QkUPGThozfOTgOXOmqDqrbWaFy07iNnT+YxWPf0A+Tr7D
LivZ/d+oMwxojLmspuZrFw9XvL7Z2fzKrKkGASeadj5UgavitbUzw85UgAR5
KLwZzhkxEIBf0mz2x85LpBDnJBkywSoAr0DzNsm0ODiGXep0QOfU1by8f/r2
pZ+P7lpyeMei389trXvzOxlCESLdLP/PhyiQf59Nadcr4n6LvP13CCQXKXLw
LkOeOPHZbjLwK+AbMrqfG3jnAumOuZn0RJ39UYH+0BIBjLM3llvg+J9MWtNZ
OU/uNxKTQ95LYqyYseWseAzAf5i3iPj3OVTg/z57cn3kqMFg/1EF4AgyuGQQ
gB9UAOTtuzfugOvgsQNwcfSEUSPHDPvyywltreVWUyswefB/wf4rW94A/0lH
nTz+yeRr2v+QzT+KwE1GnSZ9w++XjlSW3QL822gFpcvcjLsScET+g4K3isYf
PqAkmZdDO/8t9Yl/AfgF+AcaT0Z34esEbFi0TuxqQNdSdbfm1dW2mltHdi3a
s2nuwe0LFDV3u2Nm+Cz6jprHty8+uHHhxYPf1K3vEMYcvLP474o6EIGF2mEH
vsS0QPAnOeCJPdmsOZXCP/2YefzzKoD4/78Ffgn7XwhguWVa7ldjP67gCUyt
ePxnzSPNA5HE/4tnNwH/gHkg/0B+4ITGPwcD1AHwE6aMB/4P9h/wj/EfsP/T
p49paih1O5Q+twr4v76zEtw9s7Ye8B8LYf9ngv+Q30b7X2H9lw/wj/k/Bm3d
rWsn0f8lU1CNjU4TmSPstijUrZVgLb3WTjgGHKTNEcO/2A3kvzdJqMvbPaHX
KSm8C4B5ywS9QXvIoXNqm03tlQmv8l8Zs1VZ+ubxmasn1x/YPPfglm8a3lxr
q3/26+ndv104XPv2EfwKJGITdfH2nLPqEvhnOP+7+E9zXeAKIjkS+u7kRbgE
5Ix/ERe4OP4FzEfo/xb+ZALwiy/KkUM51eBVIMsNCv0CMmXMqwf8x4PmVy9u
T5o8Gi3/qPEjQAvA//32u2/2H9k3d8HXJWOGPyt9qlC2nr90btbcmbO/mfXt
gjnff7+go63SYSUVNOC3WrS1teUP9Mpqhn/k/2j/Af/hsDse98IVMv8x7tZr
au/dOFtbed+kfgf2325ooLk9OsB/Xfljt7ldAHv2bUiCX25B/FvWnoLQIYd/
YPJAY+A1w24DRv4V7579emx72aOLCV9b1NnYG1W2v7ve8PpS2f3j1y9sf3Tr
DCyI8C9AgdDdTgSEKsCG7dL3dYopEKI9O5A6pyB4sTj+eRBmNULi4zuZxkks
AYXgl3OT+T+JjT/GLSXxXwTzkkoh5xbJ6QUSIeQPuARkXeOcXwAn4Pki/ktf
3hk3vgRpP2gBqADY/y++mjF/8bzPZ00fN3nsyh9WTJ4+ad3mn6bM+GzqF1Om
zZg8f/4XNe+eWowt4MmC/Tepq6te3zFp6pD/A/gx/hkJOnj+Axcx/gP8/8yx
7S+fXAHnF/APxt9taQHCQCKNQQu9Z7DzViDMIEADAHUBhzbqNSErEAvPJ8Wk
scgSIMA/qoD4X2CVTEcJY4F7g98UyGR3yHL36tFd6759duto1F73z7iq+e3V
s/uXXzq6pvLJeVLtGzZjtA1uD8GPeOPNLD13ggiscRFBvSiyHSzpF/CfRbzi
iN+iiHnvk3dJ8h/hE+T5jKRq9FNB+JdiLmQ2WoJedo5CE6cyF/988/r++Akj
gPmMmzwGN7/AF8BCyE8Gfzxp2sRVa1cOGj5wzbrVw0cPA3d41NjhwP/fVT7W
qmoR/4Bek7oW/d9ExJHt/EwF/F+yBUD6/3ux/0NP2g/8/+ovB58/ugTkB/EP
9h+jJXBj9A6tCBuEN3Y05SmBHP6TomZQ/bT/cpGfrP0PmlMRG/q/8LNGPVrA
f03pzeO7Vx3ctvDWL9sfXP354tE129d8fmTbvFd3jtv1deD/YqoG4Bwjn8Ru
c/jPmVzH38J/1lxzERs5FSgQic9e9C3+Z8iX83/zT5bhLQJiXxz/kgsBv5rw
4fFsWJWuCwz/QbcWVoHyNw8nThoF9n/spNEIfuoFjACqj8dl3y8FXwBWAdAI
WA7GThg5a9YksP8mfRPwf/B/gf+3N5bajc2If9r/vAD/tP+/l+Z/ugH/ZkPj
3etnHt+7AI4zeL7wCqTnIWZr07UJAAOWH/BPemPSXr7wUMCKxfjnGVFxkQO/
yD3MqkMybI5T/xe/UtKjO2R2GOqP7V59YPui/Vvm7/hp1s61M/du+PrUnmV7
Ns67cnYPuDB02xdsDunw2RP3kFUg4ibCMY0idljMz9kz5QKVcpiU0+4i+vW3
loA+t3Ql8S++K8HiW4QaFcc/zwfYzGVCgahfAEfiAvsM4ALDyl5V8QT4Pwb/
sfkP8H9APjB/MPvg/6Ll/3HjWtAFUh02euiMGeMa61/ZLW1uRwcYf+D/QHdd
FkUybI/TzV8UxD/wn3jcTwRIUZjU/8I//nH56M1rx4A4gfNLWtLZ2zCZORfJ
JLBH/JOu1y49qgMHeHuhLhRj/oJvCQmApNnnn8NfTEUsMdppM+tY+UhmaSqk
rym9vnvjgssnNzy+fmjP+q+vn9v69I8jzRW335XeAucdyVhvwovJD6AC3VEP
4F+wCvDwFogA/LmLxVJDBdCV5Bty+GdOx9/d/+oT/MLbk7E/Yv4psOdy+/hy
60g+ZiKDf1jZa949B/4PtB8ElgDwfwcM/WTU+JHYCwUIz9JVSz4a+A+w/1ga
VjJqyMSJw8D+W02twH/AdIMNb617oW6rSIRsgH/k/zz+Kf/3of3vTvlsZsXZ
4zse3r4AikMGwevrgf+QsKePbHURe0vtP3p/SH4Q9qgRcvgXfxv4ZQqokQD8
Ak0R2KXs+huxxHN16+QLDBojbk0mAp5U58Obx6teXg47m25d3B201ic87TF3
B+mRQlcT+BdALCAfPkge/2EXHAvx75AUOfecoEi+33jxnLQi/ixzVP/n+79y
jnN/XiotSpDg94UlU4nE+i5cOwr5D3GNfSQFDvBfV/MS+A9mPiD5AUUAzrNz
745tP28F/r9r3859h/ceOXl49jezlqwk/U+WLZvbrqgA/NvMLdhWuqPpNdh/
wH8MhOP/3Pwjwn8yKV9X0gf/ePHs/rbGUrOmBigQDX52YDfjXHqblSWMIfLR
NPGrAI9/8QaKGP/ZqkMO/3ILBH8d/xfxD+cYUoYTMsbXp02HDaACHXWPfJba
pzdPeA31CXdnJkjqUuG//kz7iO/sM79P+gD8hLdQ/PMsiJn0fkr23qQSkiXz
iiVSu6UwmSmMmv7/gn8GYH5fWE76if+8CuB/hawM/+j/Av7ra18B/gH5KID/
wSUDJ0+fNPPrLwH8YPMfPX8YToQu/34JSBFcnzRlHPD/hrqXThtpIgf8BwDc
1vDKomtA/GP8HwXxn0wGyQgYav/TcQ/Y/we3ftG0V4LjgPyfjj1VYYydYiwf
/0FdwEAQT4H4FUFyA1HsEDHzLrlcSkr22wub6aQzK7onoAK0GE3jtyt07WXN
lXdKH5wve3SR1L/YFGSgW8SKYX9wAbJxy1AB+GEJQL6B9KZPP0Vww8XzfyQL
ecTVK/k6+kL3meVbijH8d72AfmqE4EX6xL84rUJwD6mQSAVy9h8NLMN/ImRp
rH/95cwpzPhjIjQQfqD6JNth9LDbD26F4sFfr/4ycNgAeDhyzLDJk0uA/3ic
KrD/YMABwLqOKrT/uP/LhJD/sCMcdsMSkEkGsP+Vw9r+9P6lshe/G1XvgPyg
CmDyA/AfStLMGPYJuw2oBaRbPr3ILD+CH/4E16nLLIF/CUYUKgZ7ub1IbFZP
jTllj9nSM23t2zvb18+/cHTD6QNr71w55Le0pP167MqOqwxGGjHyQ44U9ugC
cOH9fgWj+DtMY/6PKAuoSKqnBBESdM0Sew1FMSyHfHHeshCchfyK/xM+5Heu
+VVJnBcqa/+DIuuHOpXj/zz+mxrKpk2fgPtf6P/SQsihGPwBwn/z3g1/xHfj
7vVPh1C/YFzJZ5+NePP6LrixwP+Bw4MKtDeW2gxNsbAF8I+ZD5j/E6Mp0LT/
iQ/wn4i5EP+P7/5a9ea2hkyNrAPnl4y982iifj3443SWU0EKNNvIZllACAP8
K4GrVJKt4MvJfvOFc7LEy6jkT8m8J3JXQNIIVdPFA9qOxmfHdq86uXf1L0c3
/HJss6HtLbYlB/5PYqS0U2JPHPBvzXkTVCPCTj7RN+s/hsz8aKFsVx/J5IH8
DdvTogT+4gZWEudilEra80yuTlMuq1kAVPnbtkouOkXyQounSUuuO+LXRPyz
LWBwfkFAC1qa3n4+YxImPCDmsfkVWPtBwwfCdUC+J+i+cffm0JHDho8uGTdx
FPi/1VVPAMZGHalbNygrWxueW/WNiH+AfSjkwPnvFP+uVCqE9Y+JmBP8X7ul
9cWjq+3Nr0zaarOuBuw/4D/oVoPA/QAlY2lLfBYHc/8xKQ5gD6DCFU1yfRR+
55yIv3NJmOX/ivj3UZX0G4meklIFjUNbff2X3Ud2Lj+6a8XjGydD9jZs0hVy
dr5P2P9MOXtiYPMt6Ajg3ZLbDtm6Iw542YhLF3PpyLBsUX1K9mGh/nK/r4MT
IbD7yc/7sJ//XRF/pWIjI7fcFCc8cgkV4p+PWDkpfWF5EYh/MlPPo2tufPPl
zGklY4D8l4yZOBrTfuDkyzlffD5rOmjB9Tt/RJLhP25fHzZqOOAf+M/EiSWl
L28B/7eamoHA6DrKO1pKHaYWgv+wDcCfw78rhiOwaf17MuZNJUj8x2xofHDr
fGPNYwC/RV+L+A+4VHQqk5bHv2AJqK94YtM1I59BXc6uBf2wGP3Bv1zYIZ1N
LKclaT5YOrW0k4Yq6mrXND9vfHvz/m+HzJ3lSZ8KPIKgs70rZPgraTd3Vtp1
9T0xq9PQHHapiUmP2DEWx370bgBD0JoW1wNK0Q8x/mEp4XH+d/cFJI1nketF
RFJ95FAqp26Cb744yPtvwdLBgh2x7BJA459gb1ubyz+f8Rmz/KAIQPK/W7bw
8IlDu/btBBfgyMnDz18/u3bz9wVLFi5dtWzJ8oWLlnxdV/Pc61Kb9A12Q4NJ
XQ32vwj+sf9hKu6LAQ2Iu8FreP7wCqgM2H+HuRFnvoPxj/h0YF3hxvjyLizk
wSoAjaLKZ1Mir+PrX+TcIv6b7MqBLSNTgiR5EV8hi3/qa9BhmnpsrBFzKxNe
ZU9YC/i3qcq7QrpMRB/zKf2WJm3Li6oX184c3HD20MaasjtuUzNhRHHCfwCZ
GdqZB5DZG3HAi7PoDXNg0UjKoYUDf3YvGHHO8pbl+kX0Bzk8/vtD/ou4wEXY
S5/YLqJl/VmthD8itx2WLQHzG8k0VZ+hrbXyqzlfAOEB2GP/QzD+n30+edqX
U1Eplq5aMmDopyvWrBz/2YRR40ePHT9qyrQxr8vumw3NHYq3Tksz4P/tq+uq
jkrEfzjsZPiPBh0ggH+c/4v1L6A1D29fAJUhxt9KOr+Rns9eLfJ/EL7Iha8C
xjA4RrGYC5BLmTDnfUPuG8jb8MIft/hPIKkF4G6zYbI4c5MMxXC1v4/q7145
oGp48iFuNKvL718/ev/3gxePb/hxybTNq2dvXDX7zpUj9/44AbyITrXLdq/N
aha+Yw782KcomRtpKmddOfA7JdmOHBgENlbOMrPz/sc5+wXCotwmFbCIX0rs
p/T/fvhX5q0lCsv/aVdUzZw1fdK0iZu2b1y8YhE2f8atLlAEQP6PG9cCKVq1
9nvgPyVjRowZN7Jk5KcvX91xO5Q6dY3b1mozNjS8ewJcqND+E2H4B6XA/m9d
SW9765tfz+wpL71hNzXYjMSDCLmVIdKSDlYBLbjkLG0J1ZYl8sn5v3zll/j3
FSwNkmynT8tDbQiJOEV9lojXTMYruzUxlypib/8QNpTdO3f9ws6aV1ef3j4O
4L9zefeFI2sPbF2wYcXnO9d9u3Tu+Lu/H/2QsmMXaGwk20Un6AHaiS/AVayz
eqgiRk+Mf/5H5yth+UCiGIqCjy94o78V5xcjVvw994n/Ps3+37ofAf6RVLCi
GJb/o2qvAfwD1H/ev2v1T99j/1ssfgEVgOP3P64Cdfj+x9WffT5lyIiho8aU
jBk35MnT6067Cvxfk6bOaqjXtFeCV0ubP1jF+Af+D/gPB+ygHcB/AP9XLhyo
f/cQwA9LAO5/Afl3W9u8diXGf1irB5JvQwuZ4YiWH90BRucQ/7xeoBaIYS/4
kv8G/mmwEfEf81uz+HfpUj6D39RsbX97//KBvZvmH9r+3abVM3Zv+ubprcNX
Tqw7vmfp9rWzju1ZsXvjgo1r5tSV3wX8g1MMr0aaItLfiDTnLMRncSgWMv8s
/vmfm9UAooi1IMmGbnBropyB/Vv7XGJ1kPxu/9u0p//3I34jxn9YRQxjDlpl
/ZyvvwTCs+/w3h/WrwH+j4MwAPPYFHTFmuVg/5evXjFu8vjBJUNGjx0xcvTA
Bw9/s1s7XfZ2l0UBFMisrbcYmyJk4KMlGLSDZEOgVHD+dSLqwf7/wJQA/xWv
b4L/C/zfZ28DCoT+r9+pBmF6iicBhxpov9+uYuUMbGkQtH3IB+3l0S7+Lfr+
/pGf000HwD8sAbQEWB+ydGT8Or+h/vG1Q2DwT+9fBeDf9tPMcwdW7Fz7xcl9
y387u6nuze/1b//Yu23pz5sXaVrfgP3/kHTFvDr0gnEKhsDmF7XDBPM8/gW2
LhunksK/eEdJDLN+Bk7Fdyh+Jv/19qkv4ojof8PyF9EytIq8/SchIBfZptep
GsD+z1v07flL54ACAeCBAo2bPBYY0eTpk+Dhsu+XDho+cMnKpROmTBw7aRzY
f8D/ixd3bJYOq5lMgdGrqlSKcrD/Yb9ZEv90/i+pCMD+/80NL08d2Vr24vfO
1lKvI9fz3NEJFAgomdvaAbfqsXTY9S2s+QMiH1QAFAEeBp0atjrwpWHpcD7x
hjzsi+eLFYHhkDeSSdrwH3ffAP+JoD1g05DneLUxZ3vE2vTi5vGy+6f2b513
5ezG7etmHd2x4NSeJebOF201ty6e3NgdUWsUpbu3LN6/fVXI2dkVIwVlIYcm
QyPqAsssZfGcAhHgX8x8BPhnWtAn35DTOyBp4Fzz/nXxQJMceesTwH2uQeJI
bxHwY8yTmUcGmCwFonEVg6bpm29nfznniwNH9+/cuwMAD5Z/yozPFiyZv3XX
FtAC4EW3H9y6/PsVUIHvli1asWrp0mXzX76863ZqLKZWu7HZZmgC/m/Q1vH4
D/lthPDQ+kew/9j/HOOfTfUvDu9d9+D2Wb2qEvxfwD9JgXYqYQkA/IOgqoLZ
91o74Q7R2gOw2T4v7q4y5pNP86YZPixpXAz+4oL4YSBhLBq7n2H9Y5CUkQJW
rQF7Z9yl6gnpW97eOH9w9cWja+tLL58/smbnutkbVk7duGpafdlvmpbHgP9M
RJsO69zmpitn91w9t9fv6Iz59elcuDtDY0GSFCiHB0dRKaj25ck/s/w8BSqC
fzmbzPDfz9YQ/bTzGZHXLGftu0T1DuzG5FSAKYIga1qAf1gFjNpmwD+g/eyv
ZzZu2wDGHwQIz8BhA8ALgOPxM8cSXfE3VW+HjhwGQqoAxpc8eXY7GXd73TqX
nYxSaql7oe6sCgUQ/1a0/yz/AfxfxH886kD/9/zJXaXPfgP+j/4vCOM/sYAJ
zDvqLKgAC/iQ2hO6kQp/xVQcdH5RL/g2QYIySQmcy9fOi9cU8qVhT12fka0v
YScZBw/Ob9LbcffinqvH19uVr9T1904fWAmrwJGdi/du+nbV/PGlD86rGp9G
vZ0xnzodMYU9qs7mMnh9zMoj9sepJbCUzWzPlwAXCNn5ZZJn/gJFYCLXHEYy
YyodlsBql6gZoxicfRrtIsgvTsPkVhy5IiDJBDC+hQKPf7O+FfAPqF6+etme
g7vBESZF7qOHYfOHjwd9dOz0UU/Q/eTl0+GjS0j8cxJ4CIPuP/wjHnX6PPqA
VxfwatpaysyGRoZ/Mv+Ry//B+V/A/8H/zSQ8ek3tnT9OKxpfAPkHF8BjbXXS
aRqI/6jfiLu6cG/YNp+lrmHuJRxRKViST7KwEYqgI5Y47sH3kZATvq1KCicQ
RR3wyqCSpIekRxtwtAWtjXev7Lt4eO3Nc1sf/rb3zYNTN37dvu2HmSf2rNzx
0zdnDq4zdL59n7R1x8wxv5b0QvTr3yc9bBYASfKhv7UcIEUtE3OJ+jL4l3T9
UgGLGPn/DfyLSX4RfMqVJ8jR9XQuv0JSBfhXk+RgghcXpPKmuPJAlv8JAj8E
YMxqbFu8ZD4QHgA/UB3g/MB/cBzehCnj//dH/wvw7/DaK2urxkwc++mQAWSD
YPyIh49vhMNOoECAf4+zEyi9UZfFfwjnnxbmv+H8O+D/gH9gSvdvngP8W/S1
Rs07zKD22jvoYDI1iUp5jFjzAr912G3AtE+4iAy8K+rC6hjMjsZMaSyzwi0q
JqxegGTNkbp1G3bv5HuE8sLKpVn2UVbo2DubvjHi1fYkHAFnRyZizET0LZW3
9m+Zf2bP8vIHpy8d+/HglnmHdyw6vX/14Z3LL5/d6bcruqJkanA8YCAdVLLe
ej6jlTjUcDNes1w+XmGlPJcvzfEffq2Xg5a4bkiyjIiJHP6LGP9+qkBxL1gA
fsmXEuNf/OIC+y9g/qw0HtuJA/4XfvfND+vXAP/ZfeBn7Hn16ZBPwOdFOXzi
kDvgKi1/XTJmxPjPJoBqDBk+4N6D3wHSLoca8O/3aNtby/Waejr8JYt/nH8R
CViB/+P+L+Af+E8y6tSqqu9eP9Nc99SgrjJpqzGD2mluBRUA8k/jP1kYB506
jaLaZ1OzLEoshHSZOvx2DSKc5UXj/hSoBs0IteRSoyXwz5t3XlhkAFdGtssG
4A+71FZdw4uHV8pfXicjL3XV9W9u1JZeObl76Zm9S8/uW3Zs56J9G+fuWjdn
96Z5Lx5cAD+XDKn3asHbxRa48J33xD14/yi004KrJ+qWy3+WNP60PleY/1M8
GCKHdrl6OkkS0k+o9wf/cqsJz7UY2vtj8AXCr26CzAcMpGDw029XwdFmal+6
bCEQfgD/0VNHZs2dCZif9uXUZd8vXbJyMVAguB5OhN7VV0+e/tmEKRNhUfhs
2oT7j24CpXe5tcTnDRgB/E5bB7P/QQr+UMAS9ltABeJxfyzmSca8wH8A/2D/
H935Bew/4B+WALuhAVTAqicDNcD4k8bsNjXYf4Au2HyHoS3g0KL9R8DDD8RO
ME2amXrEPw9+OfzzJIfvMsr6I6GJoK3bWjxmBfD/D2l3JmqtLb/3+ulVVcvz
k/u/B1f39N6lW1ZOObp9/i8HVz+6tq/u9dWa0t87m15iF3ek+nEwzhFHJuaK
+a3dcS8uYVj/BcYf7kcq51+iBJirz3UK4j/F8S9ZNCTZSQOf008S3k/OI+Y/
ciuLnOWX83/lPAiBQ8f/3KyCA35cxL/d3PHD2pXA/7fs3Hzu4tkZsz8Hn3f2
N7Pg4fbd2yZOnbBm3WpaArZ/4dLv5sz7+rtlC+fOm/3g8a1IxOXx6iMBCywB
gH+7pY3zf7P4B/Aj/rH/ZzLu6sl4beaWp/cvAf7B+FsNdRZtLVAgs5YMFMOU
DFiY4N4QnNTm5yvi4SEoAhwZvHmD32/8WwvwT9vCg5ACBK+WNO0nCQkGj7lF
Ufvs9eOrD2+cuXZh/53fjjdXP0oE1D5bY/mzC3s2zd29btbBLd/8tGgcnLy6
czwT6OwKaYAX0Tll2hT2SwRzFLbDEQRUIOo39ya8rBcu3NJ7WBlFVflyFcHZ
esmCcGgf3iXl//nvQVA9JKkCDP8CT7NICPRvhYYEppu9RZH4j+TryEW2xcjn
8c9OAGOgBQ5L54qV342ZOGrpqiULly4Ayw/OLwgm/w8Y+unKH1aARixYMh/+
NGAoyYgeOPiTK9cuAKXxe40hnwnsv8XYAvw/6DeBCjD8M/5DJ784Uwky/6sr
Rfr/1JQ/0CkrAfkgYP9d5mZ9JykHw8kdAafSayOzILMV8bna80K9tjIiLUa7
YGXnKsXyTCkbUyKTxZRhD7wXuKU68FVxjEvF00vXz25/8+B0wqMAzAPyL5zY
cmDbktcPTpfdP7ljzefbV089u2/Jqd2Ld66deefybo+xNuxuD3pIFJdoE+eD
C/xNvgwf+58U/63F6GL4lAst9rnxwceXBIXVhHH1g/ALwqGSiiBQh+5cW63+
YFuSF4k/Yx7zuaoxzFTkJP8rYCNZFvzBfVWnVbn2p2UDhn20Ys2yrbs2Dxs1
BFtgYS/ET4d8DNcnTZuweMV3M2ZPB9d43OSxw0oG//bHJWD1HpeOFDz6jeq2
CrOhOeAzMvyTLYCQg00BBvynk55Mytvb5QP7X/32vrazQq14o2otAxUA/9em
r/dYW3Gwnc/ehhVhOK0DB3ZgdSRnty0C5IsbRLBzHv9kyfCQ9QK+inTEAs5s
KmzoihtjAZVJVVFTev2P87tO7fv+9N4VhzbPA3i/vH3Ub2mI+ZRJX2dT+R+b
Vkzds27Wju+nnty5YN+62XB+ZOfixzeOe60tEb/G59aANYAvpD/4z/fd6svc
ie0e2yAQBM/Fe0CSAXbevxC0GxX4v8X1kUe4HOEvvrMmiXzBk8Xn7DPm4/wi
/OdKaPO/AmbR8FvAxAtw69esXTJ28shtP285fubouMljaP+TEhwEMGLs8OWr
l8LqMH/xt1NmTMag6PARQ65dvxyL+dxOLfy7167sbHkDqA54DLAEAPgDQIoC
4AWQKTBZRwBYaAyWADfg32JsKn91q7P1tbLltabtLTi/dAloJVNZwQV2Kj1W
wH87HYRKmmKBUoAiJEP5+h0qZj6WInZ4+fVd8LRM2EX9ayPwebu+ruzpZTDd
TmNNS9Xde78dqnp+pbni9tXTW/as/xq04NG1/TF3m6Gt7MiuFbvWzd22+osj
2xfeOr8NfN7bF7ZXPb2wav7Eu1cPJwP6kEcTpAsiprCKo+7i8nzWz6H47y74
0SUlLZNaIwk8gZchaDoqCdQi5LwIqnlDXUQF5DwXOdeGhXzzMV5up48HA49/
llfJpwD5XLof1i4Ha7/t562Hjh8cO2kMGPmhI4cAzwEWBPxn+epl4PMuoDHS
TwZ/Chc/+uTfzv1yCux/AMiP3wz4b659rlPXIP4p+LP4R/DD00AiIWsclvu0
B5757MHlxprHTdWPDcoqv6OdtsDqxAmPAHjQAnxIOo3QptCIf95d5TGPuiC5
IjDCw6sA2H/aVsUAzKcnbmquvnf90t7Lp7bevXqw9MF5j6Em7m5rr3nw9OaJ
B9cOvn18wdxR9ubRLwD+0/tXP/n98NPrh4Dte3TlCWdLW/X9y6e2ey2tcJ8e
SwfpABDIL7vxwq7sco0m+uPDFgd/P/Gfp0lSXjbTgj5JeJGopuBpAvwLVEnS
7BfZGuOtPdusF+x6C/DPf/+8U8A2mLxO3br1awDtAP79R/bBCcjk6ZNWrV35
48a1k6ZNBKfgq29nr1r7/bxF8z/7fMrns2Z8NnUi2P9o1Ot168Hi+RyqlroX
ek1tEfwH/WbAPywB4P+qOipx/suj2+eaa55o28tN6mqnqcVtUQDywfijF0AG
gYWyzqnUxpZVgGox8sUqwNSE7CxH4KEmZG9+dufE6YNrjv28/MyBNYe2L71w
dMPbJ5d95sY/ExZS0mVpAl0ou3emtfxm2tPmN9feubzfpioP2ZoidgXWvOd2
hx0kNc6PPT+FzldSpmXZ38J/n8AonuZERBRfFUt/PNAiAC5i//tJe4p/OgZ4
XgpSPjgaIAA/jyLkPwGPccPGtYOGDz584six08dLxowYXDJk8vTP1qz7Yd3m
9VNmTIVjp1bZ0Nq4aPniL2bP+mbhtzO+nAb8Pxx2O+1q4D9Bt7ajuQz5j5j/
gwqQZSJoBS8A+U+HouL6lWOvn1+reXtX11EBAvgH/oOJMTjnGswp4p/Q/mB+
+Atbyxi9lwtiCDg/3y8i7CaxzaBDGfEobeqK0we/P3tw9en9qy4c+QnIf13Z
zYC1FVQj6OgghZmOtrC98d7l3XZlKRj8JzeON769GXd1BG2KsKM97FJG3Xqa
iUFf32dFEyqwNpL8h4mA1jIU9QfzYlYgwL+k55vbG5LOr+g//uU0VwB+Af+R
e5Guov47b+oFeU1i/HMwyDtffKo8y38L+cybNv/00cCPv/9x9cFjh8Z/NgF0
AUtdBg4b9PGgTzZt3+wJemub6qZ+MW1IyfChI4cNHjrgxOkjoZDL7zVGAmDx
jMj/CfsNmHH/C8AfDjtx/nXAa4FjIuYC/IP972yrvHv9TMO7J0D7wdV1mZup
C9wM+AfwA//HBiOIf0YhRFxauH0jh3zBSoH4J9nUHnXI1fbbuW0Xj687tnPx
yd3L7l3aC4Y95u6IujrjPuJ3hAj10qhqHxzZusDQ8rju1eUXd07iE/y2Np+1
HbcJ4GXDLuOHZCDht3XH3FQFJHpXSmQasH5uMixCkvkLztkTZOtAZfIcJGcN
IP77VIHirsrfIv9i/i8EvCgpRcAH2A5ODt5WDhUFXz57Kdz/JeIxbt6yDnn+
gaP7x0wcjZVfNP9hIujFhq0bjTZTc3vL7G++Gj66BBRkWMng0+eOx+N+Qmy8
pGIX7L/V1AznZAs4bKfiZPgP+qy0+IvG/9N+dWf1i0dXjepa7HwS9WloE2kF
Dj8C/gMnyH/A8rOdKbYbmxMJ5AtIjuCc3yAmkzEdHU5j3blDa0/tW7lz7czj
uxZrGx6n/cquAOnhANj2O5XgyRpV78ALXr9kwqWja345+iO4AwFrs8/WSmqW
nWSAWsCli/hMuCWRCth7otjeRziVoLj/K4l/5l3ypJfPcxPYeT7DU8B5JN+a
nymQ5MfNFPV/i6BdUinEzKfITq6A4fP5e5L79WL8J3L9w3NKne9+xmsQAMBn
U5IxKx7Dps1rAfObd2w6ee4EIh+3AIaNGgpLAODfZDer9GrgQrAujJk4dviI
ISfPHAX+43JoPA4yRLWtsdSoqyd7ARz+IxEX4j8csGeSAaBAxP6n/cB/qsru
koSHbOdnFfih4PmC5Yf7YTsUuA/LXPVca0SWyJ0HtiDgzyL8KOyZ+BDwH6Sj
MAHkHkvjrYu7j+5asnvdV4e2zr91YZe68alRUQa2PexSg18D/mx748sz+1b8
/OOM/Rvn7Nk0t/zJL2E3OOytHrsi4NKA7w+EPx600vQkMhqMtPeRyauRNLZ8
P//iRJopgiCZWZIhF+RRi/IoxDNYC3bf/g7PRydXjG0x1MU5PILXlPTrk/4C
11Uua0Vs/3MqUNDcjGkNK4EB/G/bvv7TIR9v+3nL6Qsnx0wcNWTEoMnTJ06c
On7BknmgBeAI2z22NpVi+sxpg4YPhCsDB3+y/9BujP84rUrAANh/s6GR8R/e
/gPtj4acqbiPNL9KebuSXsB/+atbJk22+TkFfyfueTmNClABFp5lusDAL4l/
ychnrjUcvxViyW4Qg1fu0cFbx3xKl6Gq+uWlk3tXbF45fd+Geb8c3fDi7rnn
ty9oFRXwLrUVjw/sWg1Lw/Gd8w9vm3f058Uv7p3y2Zp9dkXYp/Z7tImojb6a
Ac1LlrTL+JXSzmZEeg+3CE/o08lNFdbRFGJeegZ3hhsC0n+2L36OJPhx47jP
CgIB08uXRYhaQEsyIg4hvBuYT/4RJMKh/wug3blr09CRg7fu2nzq/Im5C+Z8
Mvgj0IIf1q8GjZgyY/LiFYs6NO2NioYlKxeDCnyzcO6sr7749fI5v98e9JvB
5gOWwJ4btHVy+CeTv2jzW8S/Rlnz9uVNs7YeK19wzwsE+L/L1IZ1joISYMx8
5vEvYPWSof7COHB+CfA5SOE/oVvWFquq/NblPT9v/Hbf5gVbVs88tH3pq/sX
9Io3Nm0duOFGVc3d34+/fnjq3pXtD3/bff7wD+XPfnWZ6iNelc/ZDgsEvA64
P7AQIMfoiZEfXS5vTRL8RfAv5y2K+5qmRK1N5XgOP1OJhz1vn/vD0nnAS1p+
SfyjiHs8ZnLzF8S9KHneKPlQ6pl5Vszwg7ZUEP8kS4DPtHff9kHDB3z73dwl
KxfNmTe7ZMwwgD2Af8PW9YB2YESz5s6cMfvzaV9Onf3NLDiZPmPK2QsnAf8e
lw6WD79TXfb8Oql/8Zl4/IMLjPgnnd+innTSi/MvAP/PHly26huR/zD8E+fX
oWZ9HvgWKLlZQhL5Dyw1iLf8grA/j3/C/wMW0sbKowm6OrzWphuX921b+/Xu
jQte3jv79snlO1eOmDoqMhFjyNkJPkIioNY2P656cd5jqDQrXyeDKlg1wHNB
7wA+eypiS4bJb0F+zRBZAuRmWAi0QDBvoogKCETsXKQKO7eLDHvBW3MJ1fle
62L8F7fwRTKC2KeQzRHiWnDzmBfHygTqLAgdFM+bzTHhPP4Zovj89rDffOTo
3o8G/jvN9vlkcAkZBA+Yn/rFFID9uMljBw4bQCtiSDrQ0JEkL+jTgR/t3rcj
k4kA/8H936aaZ3pNLfJ/xD92gWD4B/4D4IeH77uC7a3lv186oldWg88LnAeZ
PxwBkMDHKNs3MfbCnFZRnLNAFwR5DpJrAeP/fofO7yS97xJBPahATfmthzdP
lj6++Pb51Zi748+ELe5RBayt6YCmJ2II2ppKH55VNz+KOFuDTkXI1RGwt7vM
rUnagIUNKcMVKkX7efY5z6U4/iW1oDCeI8xe5kz63xqlJM325RYgMfKL41+O
R4k7+vL0htdoSeGHZch0DObzOgr2vBj+2XTdoNe0fcemYSWDS0YOHzl6+LCS
obTCfcSIUeQIMmbcaDgfM24snMBx7Pgx4P/+vHd7KETc20TEAfivfntfo3zH
8I/xT4Z/4D/I/+H8r96IovnN1V8Oq9sqXMQFztp/nH+EJTkYosEjM+nimUfc
Fyis7ODXAgH+yWvCjfnNtNYA9K4j7O2IBVSpiK667EZd+e2IsyPp04Ai6Fpe
VDy9dOXU1qe3TobdioinA8CfDOhjXhI3Bj8l5NL3JryYmE3HE5hyv6+YaUsT
oSL47yrMHyu0/wUDIuXAX2SOTO6KNNuXW3eKuLRFUkDFryPYFpQsRuNFakUr
Nq+zMK4r5FQ8+Qd763Xqmpvq3la8qXxXVVNXDcfq2ncVVZV1DbW19XXvaqrr
Gupr6mqbWxTwsL6hqbVNAX9SaduDQaffawTOb1DV3btxFvg/4z+0BMCO+T/o
/yZjXsA/CNh/ZXvVg1u/gP33WNuA82OGD+0oTvxxNKoM/6y2S2T0CuoEBTVN
kvafCdj/sNcI7CXk0fhdHX5Xe9DTGXB32A31T+6cq319C/i/ourBy1unHl87
dPvSHrvmXdgD7jmJeTqMzeCkkxEALn0yYHcZOxN+Wzrk7Il54ZUBWomA0P/t
0xGQw78ARZz9lH19cb40N2tPLAXMp89lqJ/4F7yUeP2SywwpbvDFKiAAPwN5
YdhNqE2s/hHjPx6H1uW0JtOpaCwRjkYi0XgsEYdzOMbiyXgiBcdgKBKOJOBP
cAyF4Y/RUNTn8ZCstmTU6TS3PbrzC8M/2/9F/JM1gvJ/VIF03K3urH797IZJ
U4fZbpjwjElu2P+fS1G2FME/+8iM7EkmPEuoQNBKehh6jcDeIz4deLIBdydJ
XXZ2PLhxausPc07uXa1peubWVFw/u7365ZWEV+m3K8LuTqex4eq5vQZldU/c
BeI2d97+7azPpiaMK0BuEkCVDNr+b+FfjoeI/Wj81ALY8yJYHXJPINNX+8Qw
fwOS/qzc//JciA/siDNDiufH9nMsTipf585DpaAWLFE4HZ7kfzp0VospHIn5
/UHAOYjXF4CHcPQHQuR6gIAfjqFwHI5w0Rfw+vwusP9BvzkWsgGLaKx+6jS3
hvwGWgJjpSmgNhDEfyxMwU+rALpTPrD/T+9fMahqbPp6u6EBEx4wNxW4hCBX
gSGfj/YL6pjSMqMhxZY/x4JoW10v6YAa8GpAgm590KkLu9RAe+79vvf8ke+b
yv+4e2Vf9cvfnt8+9eYROL/vEr42v6Xh4omtirqnTkPjm6fXrpzf395YmsgW
VlvwVgFXcvu8PO9lHhy/vhe3eJxIxzMF9Ib3L/h9KEk/N1O46VZceBXojbn4
E7kgvyCwyXaxcS9DGLAt1Dis9OmOuATC7pblwuG/CPKiBe1lcNIcJlXCic+h
cViMiQQx+qFQyOPxBYNhgL3PHwQBmw8aATYftCMSidG/wt9DgaDH56PwDpm9
9g4gMy6LAvEfCliCPitIyG+j/X+s0ZA7EfXR/v+u3kxQ1fHu8d1Lyta3Vl0d
HX6nwsm/OPkIoc7bbckyDTnh+T/qBS4lpGOhx8jKXsg34KVNUBH/LkPIafBb
lVFX+4u7R3asm37hyNrXD85mglpz55vzh384tnMRGXXtbHxy88SFoxtuXjn8
8uFFh7ExHjBku5rT1kPJ7OQ+6TwfAf7T8pNo+tKC/nq4qB3iLGV23if+Ja26
5CpQ3Bfmt+fY/h2fwCbXEZTeW77fVw755JzpC3Z9ZB3tiuCfvGnQSJgG5duI
f5fNHIsAofEG/YGenvfhcBTwD8hPpbsI8gMhWAuioAigF+FwPB4H/DudZKoj
cWkDJsB/dflds7Ye8B/2mwH2WfwHLGL896QDYP/v37zQXPsc67/ABSAJn3Ra
NDq8GFHhg5mMBSVERS5FSll5PUKHgvoUNPALGkftv9+jBkH8w68Qdig0zffP
H11+6cR6UvnlVSobnpzYs3zb2i8P71j0+Pqhq2e2P/zjKOnnEzZEvGqMWWEK
EAvFSG7yCrgKf/OSyTlFlgNxRzjWF05SJDxoCo8iFEuM/+KVjzz4xSxOkM8m
mb0Z8xjEisDwX9jyNN/1N0sIC7OMBFuB+RcMmhJ+A05axLoqgIHfqbWbwW5T
cIfDnZ2qtrYOnd7Y1t7Z0akqe1Pe3qH0eP2vSsuu/vb7mTPnXr9+4w8GvF63
10sQHg+ajerauzdO2QxNcvgH/sPw35X0Av4f3ib4B+MPgi4wpjqwlg6CNDbB
Qwbs4tlukpvCmFlBPjvt5I/2P+Q2Rtwmr7kj5Ven/M0P/thZ/fKSquFR0qcK
WBtfPzj95Oah3RvmHtzx3av756pfXQP8gy8A/rvbogg6NViPhsqbifQr/6Ew
hiPt8QmucPnSxTvC8d1Rsj2C+LRSBhIBWopHe/qs/O0WJfOw15csVWBQx4al
EZeONWnkUzsY/sVdr/kb4xVWoOb5tw6S5ttg9nEJQPwHXDrAfzgYqq2tXb16
9Zo1a7ds3Q6yYePmzVu2LVq89M3bihcvS48cPV5TWw+qASpw687tUOj/Y+09
lyTJrjPB99lf+wL7Y7ljw52ZX2NjRrWDIUByQHBIAiAANlQ3G2hR1bq6dFZm
pZYRkaG11lprHZGiqhoAyd1X2O/c43HzprtHFji7ZdfCPDw9IrwivnPudzRE
oNHrFK7nTTAfy9HDejF4N/7Z/n192c9nvCd7X2fj9k41DAoB/oM7WUV4NXqj
hrEk+dG5dHS5/abIF3WONEF+pfy1VqKkAUY1GgI7zDH+Z12s3EU/XUnuf33v
L/2WBw8+/NuwYzPs2MiFdnYe//SDn33raPP9euY8Fdqf9zMiBY4iF9yhUQ26
3UHPdOA3NYffun28NRfaqAPv+Osdb3K3w0eFnA75uk835yEr5s+ysOiVuGGp
KgLG3Ll1O5S2HfBAZIPfSQ7WWQ60cloGP/leusVatVAs5gH+/f39TrcP2g/C
0x9PpsurZLZQbbYePH5y7/6nIEKL5eXDR08+uvcx9D/4P+zfq1mj30yGvHvt
alSHfxjCwL+YCHwL/5ViyGl5AXkB+GH/GvF/qXRy0KnNu/cFY6qzTIFT8j/F
oOFRacV/MoNuatgqDBv5QT0x78Ri7sfQ//b9+x+88+3DjY/sB1+Ezh9tfPkP
7/7ojz//9fecp19Xs+ejFgXCoPyxeUH/C7dt1dQwMQLbaLeqT+/IFLrhS2tK
wO4Atk4f6mi2mk10ByP6Pf38xmQ8fT/GVYdeJu3XSudeYxPUt2NevQHRqVXn
dGL882wdxj8jnxf4T7tVPT09/sUvfrFcLsH8wXZGs/lgMu0OJ73RFMeFSvWz
z7+8/8lnH9/7BI/5YqHbbXc6lbkofgfz8bu2e42EEf+i/xv5fy7mA8Y/+E+t
HPGcvwT+qe1VNcyez1XOw00nH7XJjzHVWRfnMng7b+VEqfE+8npR5kMWhs+g
lel3krQauX4t26vGgP/Tl/908vLn7bxt68HPYQ6AAs06YWj+v/uL//Duj/70
wf0f1nJ2DgcMmklu8iPSM4Q8jmg4xTrtraM9N9Erk/3dhM+DyXALFx1iTdPh
1tXCXCnTdf9N4De1hXUk35R1q2xfw/+QYohYOAAhZ818M/uJZxOvRtvTuJx1
VsmiKa9Rj7XpmcowQTleBB9KYVZKNkvS1JUeZW826qVQKPBPv3p/vlyQc395
2RuNZxeX0P/zy1fD6aLdHwUiUYfHe3R8CqNgcbHs97v9fn0kokhs/wLPszGV
w8zGLcY/pONi1gb+AX5OgeP+t8C/y7pZyngGzTglYa5qezmrU4W0GsPV5T/c
QfjVqn8gc9jM1POhQsKN1SiE+3UKOgxbqV4j02+mSfn30lAC0P+TdmZUD+4+
ecd1/PFFL+I+fpCPnMEEnncj9ezZy0c/H7WDi0HyeoovMHU9Iw55PaOPgP7X
aNuwbop/XdqDLmAhIE3tiYDw273NTcCPjzDN/Fy3KZhCcR34fx+m8W/Fv87U
pZMCjdxVGAeMfIl/dUKxymdM8a9exsd8UjdSUH4cxe6h89tp0WAkjdVrpMql
LPj8/U8/efr8GazdbK6QL1fS+UKhUj86szm9gc5gvHt4lMzmTk4thWK5PxyA
/wD/g14J/KeYdh/ufA4rQOIfWwAW4/9yTrPALuba/NPrZbdcCHL/E3w6BHDY
ooKXi9VgFxFaLbCiNgZKdIWQqu9dzYnlDGowE6C9nPaVUt4KhRvI1oDRyvX1
0z4NQQb4sUACRy3Cf6/sfXT/b/zWz66H8WL0uJF1QwTclkcPPvl+yPWiUXCG
3S/3Nj9yW5/7HS+jvqNWOXwp5g4whgn8Y33qBXtixZx3PcPXREBBKdMYox9S
daSsIznrkqLXyYWR89+NeaOf04RpGwiPTvkT2xeYV+e9st5WkSxHdav6/4bh
rBae6kSGj/F4M1JqBf6LYWHRz836WUY+Fbd2UsN2tlLOTSajyWzs8jifbTx/
8uzpk40Xj59vAPw/eufn2/tH/fFs//gkmkwdHB7HE6npfNbrdcbj9rAPK7JS
yfkOtj9T/T/a8Iup5v9n58/FogP9/+qiV8r7LIePQZkgg3QDYv4LOeRXvVl0
M3+NCd6GM7cq/eUFg0a6V0tqZZ69HHF1ai5EvL1TjXbraex9vXYCWwDjH/Zv
p+h+8NF3455Hr8fJhHvn6MV9z+nTn//Dn333v/3hV/d+0C575sN0NmYB+M+P
H3vPX24/u3ew+WUl4//NogeNfTGosf5XOds6bi8D9BLYOtffOs/MOlSbutB/
n6X7rN9f59/i2GuqdE12HEFyAGxKF1/RlXWL/mpmycolNw71DGOeKRZzrUWf
yvpm3QzTnlXVCeGf9X+tUa3UysD2eDqZLJbT5UUslS3VmvV2r9Hpb+7sQv/v
7h0A/6BJzP/H+K9N65nY+c6Le1r8d1hl5U8iIOxf4P/6YojF+Bf+H/eLxx++
ePJrrv9Vs6BlbyJdq5Z1+L97gVa1KxEAnrNM8RE4ZvxDb7cqiW49CfxD/096
JeB/3ErXM+dff/zXwfMvxnXv4bMPv/+X//lk69Ni0poI7LusT5plL3eKWwyp
PBNqX7aRZFfGa55tbchGvjvaRT+uQlONxECqOFZ6Kq3VLd0cbe3KNfUy686/
lf/oRGCdztfNnbl5f6HtAf7fXmgcXnfDRn2uGxErFbt4iu+qKBeeSm3PaznI
Q+2T5u9maPWzvCACwD90YCGfarUa7733y8PD/Xa3M5lNw/HEf/njP/mz//ad
n7/3K18oCiv46NgSi6dPz85L5SouGI0G3W4V/B/4B5O3nTzuA2NDaocig78S
/zT5WuQ/8/zHTNLx5f2ffvyrv68XfP1GDEtsAYTPm5bjq6VDvk4E5IxgdUnZ
AT8H1LmPIh6h/7m4mA96onKt24qTCLTzw2YO+B/WAo8/+R74/6The3zvxxHn
9gR8qRl7syiPu3GqFxBZcN1aDDsIj6fR7kf81vhxwQ2kx16mrxjBfyvjd/Wb
rn64khQBecB2otzcVdWn03534N+UHek2l7daAUaHj9HDY7Q11M9S1b4KePX+
VczLy3T4X30zBHsGOR4F4Iti5eXCn6D8pf5fldymATzYgO1W1e/32myWb755
DdsW9P9//4N/98G9+4ur1/ly7fnWDvC/vXOQyRZPTm35QonShCajXq9GXa2G
5VohEPbtQ/8z/seDug7/nP9/fdnn+Ue5tOvxl+999ek7tbynWwuvqiAplsot
uaSvRm3If0fhJ1/JPIdbl5NDVcS4oe2rOR+Pq54PcjxrmNKNsN30Stj7GrVg
rRxoV5P9eqZfi/Yrvt0nP/GefRJ1PrVufzZvp7vFYKcS7FRDwuETx90C/DD2
eyQXGdgX0P/UR1QYWZd92nDX12XcpECo7WhU5K9+O1pyE1e9Jaz0bitAbYOQ
Z/QkYT3VeSv474gayPc0Ha6nEh7dJ0rk69Bu3O90ZqwB/6TeJfhZvTPI8cg6
n5FPsO+k+XHcSWKNoPRa8X4DNDheLaWzmcS9ex+Fw0GHw/F//sf/8OFH9xbL
y3ZnsH9wAuQvL14FQ7FGs7u3e5TN5pcXV/1+t9UqUW37oAT7N+I/AP831f9L
WMHzHrYA6H+uf6+Wgse7D6zHjxj/nWoYYkiJBL0cw1jFv9Tn6vBHlSPxn0zx
/3rRwLYS8R4Wkk7haM2wycNdhkadAmS/WvaVi55WJQb8DxvxbslzvPmLh/e+
e7r160U7McWm1s6MmolK1gXktyshqH1wqhZoVTvNDYTZYIftgF/km2mdh6Wa
5vPo6p40/I9u6XxJVrHkGX4qlxQHlSaxAJqyoLeavUYRMIX9OhfrOvyvY1m6
fUqqdyORM+V4UvZ16p3hzTg34p+Xin9qYtCIQm/nM9H5bBSJhH7xi5995zvf
2djYGI2n09mi2xsdHp01Wz3gf7646g8myUS20WjNFxeDQQ/8h9rbDsuwf4H/
djU6G1fY/mX+T8n/wv8v+Q/jv1El/38qegb8Q68CV8CklgW96lAqh1DIan1Z
FKnmr+pEAC/X8khF+31uItQsBbjRaCp8mo6cNYp+kP96IdAoxdrVeLMewhYA
QwCavFMOTVsR296vPnv/z9t5+7yVBP67lWiz4MerQJmg+aH2oTFwfbMchXGN
xW27NPhR+/Qi/XCzGq9X8zovCOObZROPWHiKP5HXV0TidGRV/qDyWG7ffLzs
5i96Bew1V4PS9bD8alRR1+tx9c2kxgvySCL5e4R6TdfdZoL80x3zVXWuLYl/
Vc+vs2XkNWbgL7IzR7cY6goRumE+tPqZGWy9LnRgEsq/V4dCC2IrL2Rj08ng
8mIxn03evHnzm9/8BgxnPJkNR7Pf/fP/M54sev3xfHY5HEwX86s5ZURPZ7PJ
YNCg/OdxFfzfYXkGVMwnVfZ/8vC7xazF/n/GP9arq4HAf8zn2CmkHbW8F/jv
1aOClojmt+2cLMyRQ1jUtnU6tq+e5FdxNFbin9ubB5zbWKd7Xx3vfBH27CX8
R1HfUSZirxfDzP+xEQDb0P+jWuB4892z7fdHNd8I91YKDeoxbUIHBeyiUPuD
VooCx50cPotljZIJBV15PS6/mYifbFpl8DPgJezloolIkwrjX+oxnQisW+vA
j6fyDKRACsL/HP514DcmMKxz9ai0X+f/1D5UUH3J+u7AudGxs/pTUTVs1a9O
fkvqvqDxol56KsAP5U9DfEp+bOv5pDMecV8sp+PRAPifjMaz2WI4HFMhzMUr
bAGi8uVqOlleLF9NxovpdE55cvNRp1Mh+3fRDHkOnj54H/p/Ma2JEfDa8C+B
fyqQXC6Hr15NSAou+799Pa6VI5nYeb1Eyc+gJewFZfsUjIJakjbSLAgqvJkL
qfxH0iEtoi3wLwWHYrKTCkUWxsVk6GR/8xPr4UOffTPq3atnXN1SoJzxAP/9
ThYLYMZtDGuRYdV/+uL9s8335+3wvB2ddxL9Opkn2DI6tcSkR5QJ4OfggtaY
iOP4gxIwed0vAXUmNGNlzammqxqU0fEfSWxuu+/yWIpld+tKowol7bqaK2cM
8r6V20tsrzNsTf+kXrPOFmD88zdgZDW6iJjxqfq9qUvnNGCJ0MRhABstB/xj
jduxQSPcrQYaBXc+fhbzH8bDjsV0cElG7XgxW86mF9D2UPUQhAWkYHkJnU9J
0VhTkQU9Hc+mw8mwRf7/SSOdcNrOXgy6OUr1EZwHC+BfzJpi1YH/q6sJ6//f
vZk2a/FcwsX5P2z8SvyzRtV0+Ir8S92uk4gb/sO5fCsTgF9IF4jIMgxeaG/7
yRP8TyHvrZJ/VA8vuulxKwlNTpDuZGn6XisBtHeLzvd/+KdbX/64njgN2586
Dr+M+XYhp9Sbt51lEcBStyFO3GX8X/WKpITfhn9T8EuQ41H+6DjPnB/np50s
lpAC5kKaLSDtYt0iEbhzuv3/R/zfYfCqT40fx1+Cequ6r0L9L5j+134f/N/a
IwT+wX+g/0ctENdgp+JvlbyVjD0bs4b9lumo/epivpgQ/pfzC8B+PJ6OiefM
5vM5p0bP6d+SysBm09m4N+xR/sP1sptL+aynG712hvHPM6/n08Zq1S4uRpeX
41eXI+D/m2viP+moHVYz5/8AnMAex2RX9e83/F8e6/CvMn/O5VatZq20v5sF
wcA7QxAAflgBsHfwDUwJ6ilYtTBjYQK06olGiWhYvxKoJE42P//J//ivf/Dx
T7/1i+//0U/+5r9sfP1Ln30Lf6V2oKJDI/Ya9nxqHeq48gK/uNgFsExgpnjz
dAEaFf+s4dny5WukUMC+ZvzjYLWhaxfLdzDxC63y4kxT4+527NwN9TvAb7rd
qMa1TgPI9VaJvh3MLRnBL/Gv50iDLBbwP+nA0AsB/O2yD6tZ9FRz7kTI2qql
B93aoNsYDftA+OUSxgDwP5xC1c8mvObz6WI2x/nldDQZdnA9+P+ri14m6To5
fNJuJC8E4VH1/3LewgL4IQLAP/jPm6sB8J+KWAspF/S/8KiERQiA8M8jKaXC
l7uAxLYxKEx/EgxcRb7mC+rnudINj/gUiEAp7YDFMYbt34iC8Jez3koxhP0I
mxHu4aKf7hQcjz78u/f/4Y9/8J0/fPTR/zjd+vBs+z5ERpR6Ud7sby7beHyz
aMtb1Srv8HOTFAgqbvzd79T/6tL5eRj5vHT6Xwd+mUh2KxBwp/JfZ89K/Juk
7qzH/B2fpf8UQxiLl4p/VQTUpyr4deJjyn8k/lfKP874l6tVDgCKqRiWu5RP
tBvlQb8NcxhrPOlPpv3pbIDH8aSHNRn3aQ07ID/k5x/VAPh4xHa49xAoUvU/
kf9F53LZubroivl3A8Y/7F9ISjpqqxVp8hfWygTIUBcgLZe4zCxIbgeSb5ji
n3unyM1CJUIE0WFRlJhlg64dmABR30Gz6OPqFcAexgjksZLzdWthaINeybX3
8BeHT3/50Tv/1/Hz92qpk1Rgm4YfTYox3/7jz37+8umH288+8p6/hBSoW5Ia
6DH60tWAvi6Oo/N5slZXMT9pZxj5rPwFQjT+r0YEdKai5vxU+P/daDfNo7gb
//Jt16n6tZ+obIK/D6T/Z5ce/1D+wD/IP0QACywIVkC7EmzXwrm0K5f21CqJ
bqsIYjPotyi9c9QSq4E1HDYHgwZxnn4DazbuTEdN8B/w/1TccXr0GKgm43c1
81GO/bq66In5p0Mx/5r6P9cr4YjvqFrwsv6HCcD5D1wFKXHLsiBphhoO07k9
Wf9LQq6KAG0iIu1h2sukwqcbD9+HCMT9B5Wsu99M9hoJkJ9qKVjOuaEHSinb
5SDlOfkK/L+ZPrG+/HU7e1aKHbQLrqBz8/mDd52nT2wHD21Hjx588rMnX76n
+X/4xoQVcGPi6WJJt1NcTEVAZThSt0uSIyMCHPcRQc9bhqFJ2GtSlTdjSmze
SmnuwP/vGU0zF4TVPqgSPKx1JN9Mt99S+GvYkeIUWuEfWz/4P9awGWEroF31
gxVDBDrNBHR4u57hAO5gUBsO68NhVa5+vzrsVcVfycM5HlYHveLlolnM+e3W
F91WUqf/Gf+0LkbMfxj/xZzXcbaRT9kBuWbJT8PfxbQ7ItiC87AbkxeLgGrY
qu4gTS7W8B8tOCWaC7EVfLzzheXga2wB5HqtxSACuO1aOVSn2yBtMKwF8uH9
T979i/OdDx999De7D98phLYLscNpK/JmCmlKXIzyNNV9XMRtc/MWNVTBe5NR
BFTkG7MXGAaMAfbwSD6j+2VXJiEnupg7zG8JAqPULBPe1NmiLQP4ObtDh38j
7HUh43WlMerNMO03xb8R7cbzd75Eiw6TCAxpCyDnp8A/wH9jBVRJBFrVYLsa
zWe8xWyo08r1u8VhvyzmdlWwaKrRkLyd1PBqVOPwLo6H/RLwX8h6gP9+J838
X/j8KeGZcp5Fzyue//76agw69M/fTHG95fAx8N8o+uoFb6NIjaC5FxCPJBi1
slg4YPxLEZD419m5Wi3PSkyk7cD8hCVLdJnI+R0vz/Yf5BPnzVIAnKdWCGAz
KuV92IywBUAY8bWMm4HH9//+u3/yvz349XcHReu07tl59IuNL3+6/+yDsGOT
fcjkLBpobet0vlnKuzMQIZ39qwO/SnElenEg/eQ6Y3mV61XWsWhT/a/yjXWB
VL1ErJkuZMS/ae7EW/FvTNT8PcBcMj1/N/45HY5EYJSHCDD/B/+R/h8sHPQa
oWYl0KwEy1l/tRjttfLtZpbxPxqUsQT4y9D2g16JpKBf45F2Y/wos3oyZjs7
fgL8U6sHqvnq6PAP8k/zrykFgvpfQd/6HDuZuBXgB+sG+REpECloaY6oitaC
BR5PBilg/EuyoW4BRv2vNTVVzGd6LTcX7eUAe7CgjgjjEvkvBEpZVzZhq+Q9
WJBHfDPzfqKWsfzTj/7kb7/1B/uP/vH9H/6Xd3/4JzH31qgevB5R2wdSJsP8
m2X9alrltG2sazHtmjvMy+inDv86/W+a2WJU4ypQV1KQFz/uzRlzNb7y/5hl
ztxQCyPMuDhRliiqY4ZMmY8xU+gtiXMKA9TtRKYMx9TJeal4R1XrWPGn5eUW
cDku0ECrThILyp/Bj+2e+H/Z16tHsBogwBlfs5oc9cqDTnnc1xS+JgL9Cp3p
lWn1azgPWRj2C1fLlse5s7P12XRUFOAHBerMRfx3CSlYdMCCZrPecsn93zrA
P1Qu47+acwNywCTrf47/SrOX8Y+NQOp//qtKhzTMcy8LBf86E5gjwssR9oI0
uZuaNNsFIgBBwP+aLJFaGAtfwlD4By5G6fO9e3/6n/7XH37n3/3oL//96daH
cc/Ls+37tr0vXjz8py8++of33vmr+7/6Pqzg//ubofqhmhQYNeRt8q/PzzQT
ByP4ld+3IPmPunGYRJFYXZvtNSr+9RrVMF3LSPtNNb8xcc78vCGfUxcCvrwd
FzPdBUy3sNtmQuFmCf0P8Ev/P5CPjQCyQOZwg/rwtyoR4L9eTgy7JYH/Gtg+
dgEWAYB/MqhqUiD0vxCBPPhPJHhytP91r51i/JPzf4V/an47b0+nXYn/15d9
4N9r307HLLW8Z9CMcQpopxrtN0AqCjiYtHLzbnHRK806hWk7z8f8lI9V7UTd
M1a9LHRWgBo+YB8RV/6KsBeM4gQsAkgfEbBGFKvXjE0HGUrJq/hnrdDn7/3F
H/3h//LT7/2nT9/7779+59s//bs/uffLv/6Hv/mjzUfvZ2PWRPB44+Gvj3e+
ejVrcqElND8kVOp/I/5VK/hWrrvIVZBLZu/gWM1q4AMKMYxpqfzh0hAq0pDA
AF7DKEz9LSZ0yKy+QK3DMkJ9nWjIb8NU8I0nTUFuyuJUYVkd3OBf8n+sSSfO
sIcgjNsxrE411G/EmuVwPuku5yP9dmnQro6EqbviOVWAX6w6FvBPVsCoxvjP
pV1ux3azFqVZeCLncz4WzR94+AvNAuiB/7A7FPgH3+b518x/ePcRVjBVqdTy
/mE9DdhLnPMWLNFurK3gLBpNBG7vAqqNwO1KRu00jV6iopg4PlSkwwWB/EE7
gTXupbEuJrlBzbv94Cfv/PV//PFf/eHmV+9UU9aEd9dv3yil7OCQl5PS60Xt
X98MHnzyM8fJi395NcQWA83/ZtFm/a/Xk2vwr51fod24dLltLAVMa9UNYp2G
174lM+TrGIUuxfoOlXt9u96Q1hr+v+68ceNbtxUa8x+M5NAoDqvvQauIYfxz
/FdEATQTmB1BWJyE0CxHs3HCP5A/6TdnqzJGnuE7HdYY/7wv8EjfoRgAVC0F
Y+GzVj3G+W/s/5yJRCARBWsB/PN5V4yA7Ly5GkBezg4esf5PR07LGWdP5NhQ
MYLoCD1qZIB/iXx1GY0yOjDDv+xxzVEqzSgQMVz8T7s0a5j0f68Wxh407CRH
VAifxS7WqEaSkZPj7XuW7Q83P//+D779f6SDO7+7quOrA/JpamRP69nLWdbt
cownH0FgjST59SrjXYLfyH9Uha9iXn2qSoTKf0zJgw7/65AvU6l1JQbrNgUV
/7dE4LZ5e4cjlJdJnO7/b/xf3XjJbuzfVRQsgS2ARYAXLNBxJ9WqxHIJT60U
Z/aymHYY/Ix/oJ02AqH8JS8C/mH/VoqBVPyc8T8b1aT/X+CfQsAq/rn+5XT/
YS553ioHcnErZ0FzFhBTIElymPZgaTxH6Y+kCgLPyDbqf7XtiWRBWPiftqtR
URcZH4D7NaIUiahGa+VIt5Xud7KwTYpJ62/n2bjj4Q+//e9Ptj6e91P9eoQ4
ZDfNbQ9lD5lvlh1qWz2sQma5BMyEKq9B/h34h56XFEi3I6zMujvSI8v/Vvy/
NfHg6nZZgVH/G2MBd8R/TZdxRzBFuFHkTZ8y+FX8cwhYDDG5EQGiQJQRmmyU
Qtm4E/ifigIWWqOafonz0v4F/5mNK4WsJxmj+b+Ef9ECgv3/MgViNuuA/4tw
QPs3r0blgh/8p5R1Qe3D9MAShmdC1MKTF1QyHx3+1WJSVQRYD8ssOLEqcoiM
Gk3mQUv9ZhrGTq8e71bCvXKwVfKXM65q3g/8V0phPM7IVopPm8Fp1X3/p9/6
+uMfQHXAepr10jJbid5KpIDizWECAPx0V2NqImfiLVmDfFP8m1Ig9VjV/6aW
spH/6PCv1tHoKs50VEqn+dfh3zS/Yl18+Q57n/8jOvyvc47dfUYtCmblL5I/
EwA845+VP6WDNmMgwFQIkPLA/oWFO+hWJMkXLZ1rNNiUFm0H3NtK6n/w+UzS
wfhnCkReoLkGfmB+PG5eXvL8lxbXv8D+rRV9UPujdgImwLSXXgzzAlpUCMN2
Lmt71c7lRxnExFOavd4tsv9HzQLlLWDavSFCWkRABALG3XyrFG2Vw1TYkvfh
sZrzQf9XS+F6JQr9D+nAFzWsBS7aEcvWrz/8+bdxvOyR9QQIaaGK1ZxudtLi
fkhOhfGlsjVtLzAry5VAkvjXLVMTQPJ/YQKwz5+sY3rKfxqUjPhXfZ46/OvI
v6nJqdsCdLaqkfbwmXX5oncgX0dvJP51F+j2u7vxT1nQAy35HwwWC+DnLOh+
PUS2MFl/cViFtUKo28zORnXwHC7gWi2ZzElPpyMqaRSkqHp90Qaeizlvp5lY
TGum+OdZ8Fz/+8/fTLHRhMTw9y5oj6AfFJjuEBsZdTLDdlpNe1NToGX+j74Q
ZliU7XyZlmgz9Tp5SVSY+XOWBSOWMQxzgxtEsDu0R3XxtLgrRacSLKetn73/
nZT/+bIbX+D26mncG5V94bXdFA3O6BWm/TLvOOycX0cbrpWcBDUZQKAdGr6s
W69GJXlAlWX9PB6vh0U8xSMdjItUcTMtv8E1OMb5UeF6ULhaLXYZqZaUbmPV
Ofm1ezMLUuuQpv51HZlRd5Nbf7pdrSZlXK3oYU8X379a17NuSb8ZDlgzvJpW
RC8Iyn+Y97KTdkouEQUj4A2bMSi6CbWyjFRyvnLWz/gnCsQiIAwBbYz1Kr2H
7WLh22nC/u130u1GHAvgX4qeV+A/ZDKDCM2aVxfk/IQJ8OqK/J+/vR6Cafgd
O6ActZwbpBo3MBezV/qN2JiUc1bmlamNUOREYGMKtOb5XC3Z2lF3XksTWkWs
pERQN7xOZtBKicJG0gOcGkE300sPWqEnn/7Nywc/AB2at9OzVm7UApmsUCFY
NyV6B1EPVew1WBzHVw1GnbbknDRdPpjAABWO8WLA85L4B9oZ/PIpAI/1Zlx6
PSpeD/JX/dyrYQELx/RUEwHKx1aRr7qOdS61mxS+NdzbuAsYNwujv8hkrYBt
xLDOAuL7v+wXud5NlQjKM1+DfyAfC5qfi+Jl5wcG/7iVHDWppwcWBGEsGAh4
SCHlwgL+B50CwD8XbQxZBLBWXqDqdKh1+BQVXtgIGkA+tgDof9X/iYuFC7TJ
+n8yoXRQPP3msg/9H/EeVnMeEG++hxEVY0apEBKAFNDlJr1MaZjb87GkOqrP
fx3Ub8UFBPJ5GfGvVZ8pUoAtACIwoNYoUefRvfu/+LNi9PByQLWH4E6dCm1V
oExYnVqCy4eHzcykRTlsxmSGW/zHkH6pK9o1uoCopmwFGBwz/9FkZFy8GuYv
uplFO2WCfEMPKKY9l6viMqN7X5csZORCplvAHVeaCJFSvKkCXv2/y/81rjQm
+fMyvfNr6pdCnBCanzHPFfF8rIG/EWfki3SgOPCPLSAROkuGLf12ftQrsZ9z
PADOtWaGwLOIAlD8C0+ZIBHDEf4fmMAy/42S/yeryUfzFnQ++3+uLnp4yviP
+o6g/5n/4LErqoDBN2bUjz17Q+YVla4liK4Uu9rFV6feVTHh4Xr82pt3W+WF
3uh/wYI4I5QamwhZwOOwk5z0YAi4Hnz03eef/7iStMFkhoULEWiUIrCjSUZa
qaHoLEcjPFiv3rYl1+H/tv6vqhpMJwI6PsC0likQRHLZI/DPW0nGP5/n6y8M
9QUqzzeVUGOdjlG360i4adDqrnUb/EaFrxONdV4pHSWTtyE7AqlNIQB+ZkHA
PxbnQpCV1yT/D0wAxj/0/5RwXqcQ8KApRIAMXg74jvvlyaA6k1sDLIJJNZ2w
xyMW6H+1/pEjv1D+WMx/wP/J/3M1gKEN/l/JuhsFL7XWqQRFL31K0adpdO20
pqUVqLO/XasREPOS5Hag7gvGJZm/xD9nbMqsIf4UbQsQ+p/ATN2Bcjjut+LQ
//2qJxfaiTqf1zPn5bQDIqAV2veLtFsNc3PREU7UoNGUAaLWKzVr5MAmLsG3
RUKN3hiOb4peEFlYJbw0o4C5NF9z2/+5Lph7Y8kaKpSN4QCjYv+3bgS6In0Z
2pZ1/TopMEqQ7g51+5Gx8xVLAcVuOlT3irXKhSBDoFH0pSOnscAJVjEbhP6H
8hde0JZYDXL7c/LnoML8R6NAU0hBJRI88Xv2of85/w3kR+Y/sxVMzv85JcIB
/7/Dnp3xuK2bjH9W/kSB2knqAtfLjUWumlxyWgFjmB+Z/zCkjexIXabmgBYd
Xm0WvEeQvdzLAfxQ6ZQXXY83y+FGOdAqBwZV/+txuhA7PD/4dNKJC9WRhxUw
bJPhIGZHpkVLyZxmBXSLulI+I/5VV4mx0ZPUw3ekTEv8Y7FpvDKcBXPgi5X8
H6Oz5ZWhtaCp/3NdgsQdGn4d/rVPV8j/TVIHF1Cv9jhVBEw/4lpJDtd9rtoa
Re3/wOAf1GNYzP97tXC7HIh49/Y37x9uf2k7fhoP28H/R73qjEDeFqvJ+h+L
w1sQB6ZA5BcdVwLeA7djW+Z/ip5Xmv5f1T8OsaD/YQv/8+sxNpqDrc+zMSv4
PxZLAfgPFcJAvYv+hJy0r7J9qa4lsWFnvmoOGMmPzjWknTF4jViyuMMPwb4U
wiNxe5GbgW9pWAv4rA8/+NmfR32bo1aUkpQ6xWGTUrXHgiNNe2mxs1QW/Rrr
fx3Z1vEf1We+bv7dutl53DvoclU8gkcyB8joM/Q85OvXmKs6tanbX1TwrwuK
mXp47pAL0+1MLuNNrhMro5StdIKWH6u2/WH+gwMGP3X5q5Hzp1+PAHhAYNS3
v/P8oydf/dPByy+SUeewW6QUCAJ5ezbuiNVif85sVGf8U/0L1T9SwMvn3nPY
NoF/5j+i53lHq3wR/Gc2IxMA+v/6svev30yj/uOd5/cLSTu4RCFhy8dJEERQ
KcGsm4fCq7DnpfUtF/NSGf+AHM9yMlrHcoMw4l92jVDtaGZBeH9ofmHVkgsI
/Idqc9qpXtkPFrT9+GcPPvl+v04zywB+iIDwoya5NSjlRfTKs27lDvwbo6U3
KDXA3nQWJJ3n5lqrFjoCOWUYfbdSLPj9+a2mNxfrcn6M2DbV/Hfgf912oMPz
HXuEFA3Zt/ytZrjpLiMVgtouTKp9zfMpjF+2f0UtMIkA+E/Aub23+dn5ybNS
LgQTGOR/Rmq/BfDPJ93FtMcuIHJ+jqj+azHtiOw42MJlr2v33LIh8z9F/Utb
6n/m/xcXA4jDq6v+v7yZZON24B+fmImc5mIW8P8eZcFFx50Um58cWmJY4pER
ztqeMa+zc1XMax2lbpMiHc41n+rqStW+ZiJEtrDYC4T+j7ZLQXDFbs2TDL38
6v7fWg8+hwLpluPDehq2MOOfdoFuejGqQQTICjZLoeGf2JgkJmdAq2h/s2iv
mwStoZrbyhkahmuY0ZrrimHrShNFtZrS1DQ2pTrS36IqcAbhOmeXquel7LOE
qv0/VVX/1rRwVclzlxj1DpUGMjmJfLZ2sSACBHtxQGeE/4etYPxwjaIf4HdZ
N0X+fwn6f05jLNqMfyxtqgXI/7AGceAaSeh/4D8VPwcFovjXCv9S/18uaVHy
8xUVv7++HkD/l7Pe072vU+FTMB8syOBQtJYF/olOi3ItafZK+xSYXId59fiO
Jc1h2R1Ih38ZEaNwWD1OCRKUnhGDLHTKMFLC/YbnZPfDj977y4hnd9jA95mk
+nT6AqH8aaTCbEBjxWTIVf40t7aA293VVP6jm//ImJdLPyZ7hX8jYAiWWqMw
GvZt7CzB4Ned0QnFuhQ4Hf7V/6COBV0rATKjPldJkWrpmCLfFP+6O1RkPCtp
v9T5jHzmQiQCrbhcnWq4XvD5HDuJkBXkZzKowvhdkNu/Kxfjn3Pb2CggL5DA
fzR0ii3AqP9l/wdy/lyPX10NgH/o/3ox6DzbKKYcMD3qeQ9HwXgWzHxYnKz8
nGokl5zzPCb4tgvUqPCNal+Hf3IfcX4dO8YVueBP4XAwMC8Wt2en/ieUNNIN
Z6K7n37wvYPnH7by3kkjgW9Y+1ZFc91pvzgb3AKMeiztXx0FMs5/l/1y9Tqf
SRF3Fr0FlbJI9FLUtQhvaZJ+G/8qwo1bwLpNQUc8VBqzzr42UhSJUtUTK/Fv
+g5ileTSdf5UXT1qr1TZ8PnG4dlOyVgYh4CxoHj71AgxkE+cu21buYQLFi4Y
znLaoTXrC+YD8He45pd9O+A/oENiwhH5f0D+rafPBt2MAH9L5T8gPxABcv5f
UfMr5j8wLd3WzVzcVkrZsWAFsP+TimqH5FHUeSzlUzWHQRrC61S98a/8VlS0
zvlFBvwzv1KTInhCWZ/SIchX3Kl4wYJC7ucbX/404d2dNOPLbpa5JYsPOa8G
t5rY6CB0JWoSX98eLarT7XI6gNop/dYcqCn1F9V5PMRSlCHnOXBt8pr20Ze3
8+LWqVOdmbDOqjVSF6MpoUs61e2M6/Av05jVllZqh2djx1S14TmHwPh6DgoQ
FxL+H1jB4N6tctBn3wL/T4Ztk0EF+L+c9xaU+aCBHwpfG+k44vwHsohH/Rq5
N6e1w70HWMNeVta/r/pftRj/zH+k/m9VItD/Mf8hyH8l44TxO+tB8SZpFjDI
iWhOro0DUExX6QLV+YV+T/xLP6cO//yj3MoaEiKgRYTblBkrBCFJe0E9NG5H
YAgfbLx38vLDTtG96KZFg/QUeURxfTc16Wd0TUv0IrAqDTatDXylTGm8uj1I
ReYq3MYVIZ+zg9j/fyvVk6Vgffv0C7NamNu+lKIp/o3kxAj+9Xi+9T4yD3Bd
HE3N5DTFv+rtVJdug+AzkAXyAgnWzfq/mvPsb36y8eiDVORcBH+rRH5GnZXz
p8PdfmgLGNbY/gX+h7ARRPzr+OAhtoAJfoj1+If9C/4P/f/Pr8fQ//aTZ0HX
TjF5jgX+Q3dCxS+U/zO97a5XnTMg5Dy9Tmu8YBABUy5k1P8q/1HxL0NsHGUT
iwelZdgiHrUT4wY1iEiHtr76+HsR1/N+JUD4b2SoZ4XA/6ibFJonJ0VARyFu
0sxWJoDOIrhaDcM1Xbp6RobEKttNRITVVE+Bf1UYjQzfCHId/k19RCq3N0qE
So2MkqITIhmGuEP/G/F/B/hlC/RVowB6FZvDzFf7NVL7bAIDezBFnz147+Dl
F/VimDMcxr3GbNg22r8AP9agWwP/Yft31C8A/Lm0az4pK/1PbvEfjv+y//O3
18NGKQT9H/UdAPyZyCn4DwwBMQUyw4HXxTC/HAH5EAEYwvSU5rQ24+BplDW6
apk762dx2cW4KMGvLuMZyf+11Eel9IM1ttT8WjMiWmJKmgiNYQsgJ20tNG2H
Jm3f5sMfbX79j6X4KUzgUSPHsQCAf9iJCUaU4QZuapdCzVS8PQzOmA8s4aez
PQ0+pYLMglhFfkv6zIcV/k21pdpunaGy4tgmzk/1rkxd9Ebo8v96nf9z3T5i
NJDxK8vFqOABRnKSFw/3uVlidAIemfmzLAD5bAXgkf3/q3YQMUDx6Vfvwv6l
VEaR4TDq1qeD1mQItd+9CQGs8D/qN7Qh16Nqt5UG/kXyf5m7nV/OO6r/B/bv
5eUYInB9MXx9PfzNqxH4j9+xk41ZwX/ycStLIk+BBPAuJxUR8+UAVk4oeejt
DPWnbcS4TBKchPMl7sC/XHhDXnIL0BKAV/rwpuWg2HdUE0ObEiUyIkSoK4Pv
bdqKLHphbAEf/Oxbcc9L8ic0s8NmhmNhQxEyIEYk+hbqREDDz0jJgjPoT4XV
652Qty3TvE7zq/hXbV6VD6hLNRhlF32hLfVd11RXj4S0zvNp5P9q7EPn7TE6
rIxL/sclwuXcOh7dqIqAVJU0mlDINbQQF3ewCDDtYecnx39FLVgSPyio+ItH
v0qEzqb9Yr+dJ4T3yAU06YsQAOe/Cc+nWFXQG9EIpQTy06nFzg6/FsOPqBYY
+L9adK+XvauLHoOf+n8uJ9QCd04pQN9cD9uNuPXoice+WRMtd3AP3WpI2uw3
2Q498vxPuwWeW8qTHCU/X6WukRTcEY4xGl8EdUMEQU2TkFa2XFQaTMAW5Wmt
JLcRmHYTD+/98Nfv/EWnQlmsUCwcwuOO1lw+wIviAkLZSoDhlgxZuzc5/zK9
nxcjHPQe66KXw9I5PXTjM4wTNHTDgEg9iqwJvBW/rXHRp6wukHeie8p3hZO6
fB6ZsXO3gBhdSToPp5RBObuNlT8jn6RApLRxT1RJ7YCiV9MKd/un9J56jC8D
tKD2Gf9MkNgjir8WUw6n9Xm7Fl4Ce1CSw/K4W5wPq7M+ZTvPRdrntF9m594M
tHxYBCSgeOeiKjDi2S2lnXgt8H+16AieT64esJ3rZfdq2ZrPhtQCfaHNf+m2
ko6zjZB3r5J1yW7MkpvRvYmJ6tz5Cnp10Ehz43Gujmd+svLY0zwvnZpSt2Yd
bdBE4HamqJoIJ9OhZbiNQg8dSoRmKxiKfdwilwL+4yn/4Q//+38+2/t01ApD
ImBJAfw0I8mwVclhRiv8F29jxgT5soZFRT7DUqfDTcfH6PAvRYCP+a0k2uWn
qOBXM4s0y2J1LJHPy6xCTW8+6AiPqpp00VvVbtJ2sRUTlgPT2S67Pe1RRgQo
7Xnez1yOC1hy72P/J74BNRbMfqF84hxo7Ik2CJzQKyqhUs1ytJoPYoGxwzQo
pt35pLOQdqTCJ6W0Ixk8KKVsJ1v3LftfZCMWCM71nPQ/eD6POqW1bEEoFvOR
mH8xpvOLTqUYoFjz6ZNc3Erzj2ph4P8mMAfxFENFryZ1cgwuGjwniE1XCc6V
P4d2QN1Ofa0kBhg4s2btqsa1TvmvPD83C+Dv06xAiggMGyQCHEBsZN3v/+Tb
H/7yr6rZ82bRN6UyoqgYlhGVIiCpGn4+Hf5Na5rUiieZCckFIBe9Ataymzfy
GYl/I/hlDYh6RsJeXSr+pQiwmBiv5LxTvkCXxizZlyR+OueqGZe7ZYitxtys
KNwwz1yXi8SxJKXXzUEQjOum4ScV/Aq0y3CY8irNHMZPGXLvJIJHQ1EIAA2G
n4yDno1iMBe3pyPWQtJeTLnA2LGA/HzCloocRb07tZzTsvOZ7fCrStp1Malc
zRqXsuetSP4hRrRozqYD6H8egff6sl8rh3Y2PrEeP4pRH2aqAutUgszKOFQH
WPJ4RAqJzuvs7oYUMFAZkysM58gsMlRwszIx+jd0+DeWjEn9r0YBCPwtLQrA
YV/cJGS2lfceb9579yffsh1+0Sx6umKWH746xr9kQay1aO6qMqlKrfW7u9uP
rgwKImD08q2LBJnqfx3+37rjGHcKwH6On6Cd5g1CV7ZAmcy3x1Yaca5aXnKp
Tir1DL461iGcJEm7qlDdbORKKxt6b/UT528GXqzqXzhMydpAqgX8FYrLaXmc
T1omvQSNQxX9cFrlYLPkr+W92ZglETyGogbDAfLLGWej5GlX/YnQQcy3m42e
uI4fOk4ellNOqf8V/Heg7bEFiP5XA9H/rcv178++/tXu5v2A8yW9c8pez3s4
EsEVOjy3hd2bbLdKowCwZBwqXW0L6re6XGXdS+TrN9O+Hvw6/iOXdHsy89Es
3GYW+h+iirsF4cEOuPv8V/ff/14mcgxtMBC9LOhnamhbgIr/lZl54w7V9TZZ
V/DOIsD4x7ob/+um5un4jw7/suJScjAdyZEv4ZNcccDmgK5mH/cs+YzpMgW/
CnjyxbUz7EPDUyb8lB4jNDN/k6xJBJgLfBk+cdVAXqt5odmFJT9pV6p5T/IU
JDZ7OfkHv2AuZgGBKaUs43aE+0L3asFGwQuFVsk4i0lrMXleydghJjhTz7uq
WQdEIJ88zUaP4v4d79kTCEIp6QD/f7VoMf5X3d5gCNNaLodYlwtqgfIG32DW
88G7f3fv19/32DawleBTqlkXRIAcQcJDxV0gOPON3UHAJ+NQIyHUz1/DJ/nz
V9slf3u6ULua7qJ9z2b411UKSC7EZi/PpqGal3aevD0N8iHjux00wvn4ycNP
f7S38SG+HHxvrXKA8a8zAUgENB5y4w6V5V13LxX/0P86d7fOmbNO8xvxr4qA
in8pAjr8G5kSv9DYtuJ61dtcxzzV+K9xF5C+Mh52JvHPuzwzH3YpMJ9nVoN3
5ivxoQttaIKW9twuBQsJWzntAM55O5CNIFgE8Ht5rE/P9j6vZGyDRnDYJPBz
d1AIQqPgBuaxcNAu+3AG5/G0VnAkQnsAv+/8adyzE3a/zEbPpv084X/ZuZj3
2Nsv8N97dUHKn0bgCf3/29fjYs777jvfffenf2U7eogNBfwHW0AUBkgtjBsm
/q9k45DJKTJ/YFcK0zLOVrDM0qSM6E52qUxLX6d85BdrWixptIXViDB3k+BF
HdqbKVCgdplmCNZy9rB78+mX72Qih9gQof9pRrzoJtpraiKAH452cMUXajQM
73CGG3Y0fazz7niQzv/D/Ec2lFApkM7vJPEvr1SJkLyS7Xe1fp/jCLc6cK7Z
m9SblPk58ilnL+Cro/SAUrCe83Yr4VzUiuNiwg7WgTPQRc0C/uTHQacc6Vai
ImWL20klxIDdCPduAux5BDA/4ilE42TnU+fpo07Fy71AgXApAnzcqfhZCnDM
vdO7dX86ehhwPg26nqX8u66zxwDw1awG/kMJ/wL/3Pwc+Mdi/IP/M/6h///x
B3/+kx/814OtT6o54Medj1tth1+DP1czbuhVmfMDQDLPARSbpRCLABYLBcAP
cSDN3AIVLEqdY8Q/6x/eKKErjPg31gLoFgmCgn98IpvA4stxJYN7m49+GfW+
hJao5p0q/jmDTrOCb+N/qSSAGVNoTHNpbvjtCjkqZu5OBlCvYfQaDVsJcnkg
Nb+6HUj88xlj2xaZqKbi3xTw6mR2dYA7H4PAAPDg3rBAsxFLKngCeKRDpxCK
Rt5XiJ+3igF8If1aHCKAx0Y+gFXJunE9Fg6A/2kvze5QdQoMFvAP4gH8w4Bt
lbwgP5MOdf8etaLTboIb5IpyvzjzIjk1KezdKqTOPLaHlazFe/bIbXkCAM/w
jc0aFPaddTX8L/ocC5hOuzz/ZTFr/etv55Vi4KN/+j74j+P0CeyOcvpcTCLw
A/9anqqI7XKk42JcxFNY37DEpf6XRIjS0lb8R26yqgiY+n9u9Qu93S/CKAU3
ZfJS+beyghQl8JWC82DTLCbPYAXkYsekLmrUzr1Tj9BIHWpwFxP+uqx8K9O6
SH1HrHnjm0VTdZWrW8C6HABTwMsCKAktnFHV+DoXkHT+SLe/ahfza9UmLWqr
Fh34dfr/DhGQicpAPhCej9mAduAcBBvHUI9Q+JW0C/ofq1eN4Hro/F41Nqgn
WsVQoxgEQlLh02LKAfBnY9Ziyh4PHA5b8YtxAb8XiBAvbgENDW8//hoEBvQe
f+V0IJkXwTSJmpNQS3BqV0XDoBvhdtnTrriy4b161rr54Oebj95LBA5X/KdL
PH855PkXjH/of0oBpfnXvX/5zSwVP//kwx9ub3zkc2wU0zbGP7gElRmu8M+E
GQcc1JMKv1Olvm3cLJ3NUqzFzWAsk6oNY5aXkfzIykpjUeRNLkS3IPHPqaG4
YSiKeT9RSJxuPX4XBhG3FGP+z1sAp2qoxctG/Os6CkoRMIaKZOaDKZ24A//s
8Zb4V4EtmYxU+Cr+dfxH6axVZOTTvHsDdzIq/7vBL1s0cHAKWh2wj3kPQHUA
/mTgOO47xCPOsz+Tfch4yfWEbF58pRxtf7NsCoQEG0V/MnSSjpwlgkfNkj8V
Pgl7dsllV/LD0gTamerUcs5k8IANBIY6d8Ri61gKgg7//XqgVXaWEse1jCUT
3D99+YnfvknlGIsWhX0N+BfzH+k82BH4Tz7jfvr1e2eHDxKhgxJ1VDgHbaCB
jHhz4QJlncleL0gBu38hCMBSpxoGEWqL7p1SBHT41x3rrC2j/3NmyLhTk+4o
3CCQo4We27lhMyOqwyLUN74ZHrcjjYLz+YOfwSC6GmbxreImWfmTFdxMDlcx
OyP+eRnxvy5UqqUfGHz1vNghb1yy75ncAhjb/Kjin0/ygbSRTfGvLvVi7YwB
/LqaXKPmxwJrAgBA7AF+zlID4Ym49yAFOIAg4KQWvxZu/FfTCtDCTkImsfwl
j3vUuKZdCQH/3vMXheQ5wB/x7nltG0mIgyDzULnYu7Go9lZoXa6L5DIx3gVk
jiiQj+2mUw7hlvB03gdxOs9HD+LezUL0OGR/kQ6fXM9qr5dtinAtB5zwxlYw
z3+8uCD/J+O/Vg7tbX1iO3kE8gP8l1I24J/ITzPG+Oese8a/lhcn4n3cI2KV
jayRH6pnVLLLdG5/nZ9NkwIlF5oXa/ibAmElX3qywg9fyfFoKg0TaXjdWlhM
EvRD/x9sfjishbibdAvfmBAB7qOlTffm0raeXgSulFYM6+q5VAp0d8RKLikX
Kv+R+Fcv09EedSNQXT3GGDF7QXU7BQUI1sSjdRuTKgIyM7NZ8GfCZ3hkQWBT
F/wHyp+d9pynx85P6vOzanRAk03EVw3810t+SifupKD/Nx//6uFnP7WfPPZY
n9uPH7GnGgu2m+DzYbHvpAjbDar1BgjBRrA0nSw88wA/LBHKIKKtIV7POzKh
XaykbycTPCwmz3EDby5Ewo/APy85/wv8B/bvm1fD32G/LAZO9r/yObdAfiAC
hYSF9T9LHG06ohco2+/4X8j4KVsEsmkVI5YCBIZiE0a+OjZaTUWTQS7p25TK
eS3+O0mhGajPW6+WFGZ4BPssza+pBmAo4X8BS6qaop2Uu6l3cI3oIzeQHtSV
rJHMqqO1zKpfuRLcmAxGF5tZrByWUrcDuYx4k7g1FRl+q3X8XxcjM/3QO0Jy
60gaWSWjIkAOCQX4Ye2C53OvBtB+qj9tJjiN+c28xultuB5/5R4InOvIvyDU
zmyYg/7BLgD+jy1g78W9F4/e333x4YNPf3yw+XEqdMgigEVpQmRxpLkvCncE
AvixL9BosFqQjQIO9+CvYohkrFVyhx0bpfhpzL3lPXsScm2/XjQY/4L/6PHP
/If6/7/qd5oJr2Mr4N7Oxk+T4cN8/Iz5v9xxJP7ZEOBdgLmQ2AJSskCel47q
aEFe4eo0gh9rqACSWY2uskz1/9MnikIhqnmvwPaBcojBBgH4xfBinPGBE+K/
cLb3eTPnoY5eWl/EmOyjyB+nJi9x71nZn8qYKs/9Y81T+/QJn0VdAo8+ZciQ
CySzF1gQOJgrNbmq2HWCsI4L6T7RFP9vtdmhZ4Q/pwBAllNO3q0AfhjCQDu5
rcalhcgkBCNynz3H9dggXJYXwEAl63VbN/EN+x07ychpoxzwu7Y99s1yxpmL
W/MJm+3o4c7GBxCBl0/et+x/EXC8sB1+RSor68Avy+kHXZGNw00h2P/JXiAG
AJsGsPiWw0wpZfFbnwD/wfNnDjD5wCH4j8Q/0C7w35X4B/9ZzrqzSf31VXc8
yMeCR9D/scBe2Ludi50KSgaTJMH4H8HoaFFHkVk/w7S/XvBxOJVci7UYRwSk
A0dHfvhY6n9GvhpeH90m5KY5n0ohZIJ7xfSqEcY/904H/sUEGRqjg53Ua3v2
8NOftPJe0cs0fquJqEHWJP5NZyzKVuHmJTDDkgS/2hrX1I3Dy4g6FeRyqVuA
FBA1z0dH8lXDQScCuo8zNmRbZ6fXc95a1gO2A7aPK4F8IBwiwAkPkk2FXbuW
vQcX42IqfBoPnOC7Bewdp8+heXae3z8/fVIr+oKe3YPtzyp5d63oBZaCru1q
3tmu+p2nj3ae/Rrr609+/PmHf+c4eYhfVusLJNgOMI8Fs27QCOJx0qExYTwp
iWME4P/FpBWWbzPnAPmPe3ZyMQt+WfB/Gf9aUtiX8d+BOQz+w/1PoP/bjWjY
tx8LHgbdW37ni2z0pFGgXnCMf8oFpV4KKeor0klC58OcrGTdAFuzFJBjwmQJ
MMWIb3dakPhXYa/Lf9BhXu/qVKqAOduEyqXJRCLTg/kPKXmh/3HP2EPLacfp
7hfdUoDMqFZqsFrcSlT1/2gsyzDFz1jnaDoBivGveh3V7tCmImCKf5nDYCRC
uswHiX9jbrYO/zr9r4tKvJUCgc+A6oP2APYwe/EIPZ8MHMMEkAk8uOx6UsZl
+ZgN9CDk3k2FLYBBIngacu/jG475D4GuSt5jPX4E/d+ph+slGjNdSjtC7p1K
zhHz7frOn++/+OizD/7+0Wc/jnp3WLdzjgSwzdMBcMCTMuSwGDk4HtIBjVeM
neQjR/aDr4LnG66zp8ChDv8MfsL/jMj/ctq6WnR+92ow6UNaX+JmQq4tt+UR
7kfin5rxiiiA1qRxladKIe+B1pmHwa/qUtVu1WphzNyexvQqrezl9lIznzUb
Qct505KfRfCLLSaaIMM5q1BH2JHx6xCHXFEdHb+SUqb3OK3PE1M9pXKPM81V
kHRIR4GA3huz9HbemtFwllk9KrGX+4KR9sg0CdUcMFYW6M5LGWGJ0EwSQWwA
dWAeChm7gOv0WcS7X0ja6yKrpA+UtuKgBKAHy1F+KXquQj2+WdZlMdRNgsQg
y3MVcQE4A/Qn3gpv6LY8i/n263kP1P6Lh+8mgwcc1eVwGIeGOTqMM1yZtZoa
z/2iY8D/vBOrZ84L0WM8pvy7fuuzWs4N1IH/MNpl/sOVSIHDGXHchfL/zVUP
hon95InPvhl0boZcLxKBfewm6fAJF0JSOrSo05Hp0FStKbpDA4qgFuz2keiS
1quoGluVfa0Z7mnqEdXJgg7/XC88becnrdy4mRXJ/xleVPnYTLF94bW+wJbN
3NXUpjDW19xIgSH7Ud6YrnaSb14FvBH/xjCWymRmrdS0mYQIqO5NFecsLzou
JAsBjPmi6yzidfhXrXIdR2J/EQ/lAQWyHz12WzeqOU+z5OcW/SK3hMb1gh4s
hjlZDskWIhACUorroeorYroW+EOj6C+mHFRsGLfhB4JwVbOUpgXWAcOTKc0q
zpvkBfDL3kHkmxX412xAEf+dNMPVlDUd2MuGDhLebajxSsY5F/4fxj81fKAS
gN7rZfc1lcBQ5s/lvAPyj2sG7UTYs5cMHUP6cBvQ/7iTQsIGIRIZNV6u2ZGd
iyjZUsslTkv8S4BxXIz3hZsYrtlwQzUXwlQQ2FmkK4Fn/PMkYjyqOVosCzjT
q8ag/MFdtWyEO/PrjLaGtFB0y5gvsfovFG4mmyuF4euiTnOl9YdshmlqnKrW
MQuCEc9GETDNFzJa4qoRcdHLyTx8WbmglW4N8qA3Uc8+iBDA7LG9SASPCslz
GtMprEKK5EJF9zPA/9W0TIUwowKnhoIhs7zA4KXUmrxHIO0EpAiWQsD+kliT
UOyVjB0cRo7AA8mReXG0C4hvjEmXbJPSqQTbZR/WqB4sJ86g+WECQAr89o1U
6PhyWv3mssv8h6p9adpR/81FDwsSAVl4ddEH/nHNdJD12bdO9770WJ8C+ZnI
MWdOynbQwDx/MzJks/IFaY2wVOYj+0LweY0I3U411D01bgeMf845lGUvUgQI
9nL09u1sOn4HUCNOTWHXtK4Zr4p/aV+oi91TxqVzWyk06Va1o4S6MeTEqFZd
8QxytVjGKCw6x75U3Wo5jGnKqC5BzjRIJ2VB5vzw53I+P4cAWsUAlAksX+/5
ZjxwBFUZ8e4B0vHAIXR7uxLk7YAapg1y/MjTnGt5b73gy8WtmegZLg57dsE0
gH9IAbYS6H/QKirTqwRbJS/7dmj+r/Bgy7w41v/cJg5MjPtzslMIIkMe0Vqg
kbWD/7AIhN0vk8Gjq1kN2Gb/D3c7Yf3/RkTEWByuLzuvLjvg/y7L870X91zW
J7nEGbYAyBQbILI9u9RX2sEKPxIzjHZGlEyEkCKglcObVRsZqZEEs9T/I0PE
VkfR+ZjfnJ9yFP56UqWUXTPkq8pfMistIqD4aeVifiVF4HY3CXO/4h3ORnlS
2qSmVZOqd8jI/9XFEQHOf9CZ4Wp2nBH/9G69zLKXkfqWmzBQHKqTbJX8Iuv+
nLk3MA8wZ2OWgPMlIA3OnI6c8szoTjXEGT54BLfBgoaHORz1HdiOHqbCJ37H
Fvk8n3+MHQRqH7RKm3W78u1z/AvghyzgQGM+fFdch9JOcacU9nyKQADNy+uV
vd2Sp5K0RJwvsMB/wN4vJhVw++tLQvuq27mG/9dXY07+fHXVf3PdG/bSQc8u
7N9M7AT2eC52ipvBp9OEVtGbi+t05MZNO5Ey84XDUjr8i4AsZcdJA3lu6MMm
n6q5lyr+tcoLo2W9kg5GoHxPVUXjKaehqvnVxlRSU/yrBoU8lmfUKN5KBMxr
W+6o/1ooTdLmbysZU2mMzv5VwXy5yv83bgEq/tW30uyRbnreScn2C0x6sfJx
K4gER4IY/8zzwXyg9sFnoM+xF8T8B7CIwX9AdbA75BPn/AhLGTwHx+eitJBF
ppxxwSjAhgLND+bP84ZwANTB6mQ+A5Uucj5TjH8ygVdNhLhTqDIsg1yjg6q/
mXOAAoH82w++2H76K8r/WTSAfyp7vxjq8E/DL8SZ37wZ/+6bEfDvd21H/Pv5
pKVWAPNxi3RrMQuyHpMKapXpISJZvdxCGfXCIsAAA5bYG4nF1oFs46lqb1lV
KvGv6ysiL5PGqZG3qEbrdNUpWqYJsUhyFHLd0rWYW7d0BEw9I+yFjOpa1MHY
NDvUmI2wLiZl3FDUd1CvXyrlzGpzKvU2jG9Fd95JzdpJTjAD2stph6ixcgL8
9byHcw+AQ1wAJj8SqWhMD7hhLJe04AAcCYqdrVquBYDVjAXlzxvEVEnpBKo5
mQd8JhE4hNUJ5IP2swks8hgzXCBDtcMrLUF5X8qkJE6Bhv1Lk4ASZ8XYiWXn
kwf3f+S2PHu9bLL+pzpf0e2Qup0A81cU/H39eoqnsA5+83owG5diwaN0DLLp
hP4H/ln6LscFzu5QtZbmyec8B2WkBZMcPFLH/lVpjJzMy6UxvBHofImyL5Ou
rQ0Lmin+1bw4LkCmMRmlEA5a5bD8xKtpFR9qdPhIV6dK/t8KflUE9KkaSiaz
DtvSBDB63dfxJdUhr8O8+rY8TlEnJsYkZ52wGD+LzF6Av6m1nxWumDNugwa1
DKwCCZxyBn3I/ZRYLXM2DkRAC0eKvB3N4dxMcHIaNfah+Eu8knVRapZocstp
//xxTObj/oOIZ5vrXMCCJh18RFLin65X6stkvYB4B0qcnrYi7YIL/AcmgOPw
y/0XH+G/MB8Wwf9V/FO3k6vB716NFgtiRLQdXA+A/+momAifZBNUSg8B5ynw
2set/IFq0SJnrKm1KovVnGtOSGZsaLlPq2CTCmC2iNXo2Dq/KLn3pdmrqGvZ
jJ1ND2mJ9MW0As1NJD6LU/LU/UJuIvJPqouJz8vuFrxtcYxP7ins+OLPpdp/
4caZi/5mSxo3XOTYKCU2i8QYdlwsV71emU/q+D9D8dW0ItvjSHyygUxESFHp
smzcuKcYkS8n0Jn6l6D/xw0i/M2iD8gPubYBSOh/ZtqyLfNAOPxZ/0sEMvJJ
NNoJZumct8kxIy3HW6h9XMCbCKNauHFgYlDJUiFhqaXt40Zk1o7jEWdEwWNE
DoWkFNCVNN2MCaBF5TDAf6foxhYA/Q/8P/vq57B/l+Pyb6/7zH+ur8evr4es
/397LYp/L8ewCyAR31wPJ8NCInSWFR4qbFIDkfCgJbUKeBidflL33sBJzHBk
/DNCOClU7Q56E2wdmrh9jEvKGt4Kr2JHK8RNx0l4scUNWEoDfComKMmsOXw0
uBDOz8TAMpzEBsF/4kxdKSbSipHbhIz0yWJ/yejwWk6S5+xH7uDBYONjxj/D
lVEtJ4HySVkRwP4WxiQDqV0KSgyz/mf/jK7ruHEL0On5dTVf7Fdh/EPDg8NA
c8Z8+7AfofxvgN3RmowBGx0xHo6pi2zarIVrBf55yQ7PtATa8T5gMmRUrsp+
5/3UYpDmIq9JMwrwY807Cc6I1ipQOP9/9bb0pYndZyWDlP8A/gP+X4qfVlPW
uOel2/IE/E3i/9XlSOp/I/5fX/aB/2TYAvwXU1poT0gBJ7wRtFS/t6r/NX3O
0xuF/tekAObwbYYggaTL6td2EDMvKO8ObP+yVpf1Baoellqadxw+z9cwhjkl
Q6NeYgaTzNbji/kCCI68AItfqIXbVqPNVC4kdxlR75lkDHOgBODk/ZrxvFCG
PvNJ1f+vSzlmcFLPgQbFsjkBWG4ZV+OS9E+uM7d1DZnVk+qf5ko977SVGFMz
bXItQgQ4IMVjEKUThkkLOAxIMqgRdgdcI5vWatuBMttFEkL5zXAB16rUXVP+
4Dms84F/rGkrBvyL8kPKwNRIVzvBb6VteeJO2P7VsoAaIZjAKf8uFraARGA/
7N5ZjErg/2A4wD9l+1/0mP8I/k/9fzQv6LI7GZbSUVsueY7/GvgPwN8GKxMR
XmYI7PG4FQlV0hu06Y0rKcDiqfGq38ZIP1SfpGksjOtQGP+kY1dYXWUBpRjJ
LGIcbmDYw+5mQWD9zOfZPAHIuXMRS8RyNZUM+wJeyJYyvzOTOhnRxquYy7F0
qF15xf3n5UAHZi/ALbMgTcFqjRE0jc1g5qcy6sTXSLKE7R6XgUVjC5A9o3hf
kLbAOl+TDv/GgIIEvxbTrwN7N+OnWb1zQ9pbTvgeWF+klvdgd8jFLLxBMP61
0S0r8MsCHym8HLfVnOrUmi9UTp/D0oQgLLpJ4J9FAI+jepijuuzkZ/zzd6j9
j0QrLYl/1v/pwF7St4PH4PmzoHMTd8j8n/HPmc+Mf2wBsv8D4382ruQSDsY/
a36lVUhaxkON+n85rEjwS+XP+p/X9Lab0Yh/rc7XDP8Xq94RjMN2JVLJetmm
lm08uRe67LuCR2l38/x33NKoRS4gGYOQ/Yuk84o51WI11BhQ5w2FhUJaGSxo
Mk+bZZC3FU7WZej2qhH8WFDdnDaAAzxKKVAtBcgIk0w5Dw7qHedzUSv+hPdp
FQN45LpaXKCSH7lZvBX/MgwtbQ21vJFZ1hRMr5WSJ7nkhAtMmNpJZY4vHMCA
5odyBjg1ci6EBWiUu5hOxNgKYCcqe2yqWQe0NNR1I6vRfmh+IL9bCoiUXU5s
0/gViRgzH/YwKFXzRP67iYt+EmofFAgmQCa4H3Jt5ePW18vmHfjn/lcC/73F
tFZIuTJxazpyBunm3AbO39C07u1uyRfDVQ9/MbdOxT+LwAxUB5gRs4PvcL/c
1LmvSYfA52ILwA3U8n5o+HzCASkQCjnJjW0FSdO2APa1sv+HBKGa4NJgbtiL
FzaKQUhHPHDSLIVY5zPzYbW/WA1vwplM1IZrpJnMsGdh4f8Oa362JlJhC+MT
AOPEdRx7LBvVjBv4oXhlOSTTCfh3xCP+hIt5LwDC8RQXcI1VKniClwD8WNxj
BI9AKS7AGWlfyx3BlAiphrOO+evqHImSiWiCTMaQ7Asfxy1qZQsILvqT24Gc
WM1aXfUAS4mTdfScSwDFXss5UyFyeIYdG9DYjawTyIfy75Z87YIPm5HG6m+M
3OStirkViRJWCaWDgvzA/sWCFECgfOfP3ZZn0P/g/29eDV9fjdnbDxP4t2It
F2NyAS0oBHy16C5n9WLanaRA3lk15+FCwulq5h1n7+izdBTmI8nPjQiswM+N
+idmWc2qFKzDP/tCGdjcXIUV9bRHqSbYpEQlZpaG/wobga1dgJy096iKO+Eb
S4bOWARC7n2PbQuf/s1FC2LyetGYrFrbsecWHwQp89m3ubujxDyu57tl45cP
sCBTQdcehLFe8OUT59woI+Y/3N24x0VDENLFMM9NArlJOC4opZ3tSkgMsqFK
ikrWDZ1zOSnhHSLe/VfzKsMML+Sfg8WKGmM6d2RERu4CxrxlljU1s2hhSHJW
xYEzK+aryaS8+3BLB5ZNaYZwM0lJeCTzByDZS6mLZUsxpNCt8BSxtyfm204E
iK7nwofV1DlNs61A87uh/5e9DOe/yfiXzP/RxFMKBUmB5v8B7Htlb7vgyoYO
wu6XsH8vp1Xgn/W/6v8E/kX9O+Gf+98up81c2hMPnmIXqBUCrUqkAwiB+QCr
fYCZUERT24YVbYhbT0M+sx1V80+7IP/5UUcDv3gHWuOVl3J2u4cDg8o0L47J
z6iZgvIHRP2OHahlHAPMydBJOeNKBI8zUUvEe3h+/DTqOwK2gdt6IXC0/WXA
udsohCOe40LCHXIdBt2H/WYaZ3BlEf/HvB8gx0aAY7wEUvNqXgeS8Ve8WyJ4
ur/5GVANsTre+QoncYdu66bzbAMEDOfxWrwEt+E4fc67CSAR9R3c/9X3AWBg
23b0KBe3+R0vcYc4D8w4z55BKFplzarCSa7WKaYcNHaz6Of+4bgeT0VzV0cm
fHb48rNK2gX9j62EtxjgX+p/VS1LnGi2qoCK6ofRPOdK3f3NFtAl+5fjX5yK
1iz6OAQGkgOSzyOx2MkjGn6GOSIms5HVzzUGMshrJEwJXA/aA/DH/XsBx3Ms
YLWStED/Y9UzjkrSBlloFzzDZkSIQFL6nWQEVvt/rVxSXBqw6MYBfvAf6H/n
0Vduy5NCwnY9r7+5pg7/5Opfxb9eXVD862LRmU+bAP/1JQ0FmE3qQf+Zx7kX
C1szSVe1FO40U4NubtjLi+lLlWkPJKE57ZevJs3lsIbHi1GdRqsPqgT4dgFr
1CkM2zAeC4NOod/J4uXdVrrXzrQbSRzjEUIBEA7bWSwhIPlBK4Nj4hhdLqO+
2Wi44zR0+KSTB26p43o/365GIZvAG61CkIpfuMmMaLLUrUSr2UAlA/Xizsdd
eMxE7Hjs1tOFTLBVS8+HVbwPwF/P+VfNapIAOcR2Pix3KtigwXVzOJmLODql
GI7xKYWks5zxANjYHFlj49PxJtWcD/sRlAAEB+qxlnNz30gOG/GCPVVInvcb
0WzMwgnA7UoQWwDeKh2xQpPXsp6Y9wB3wuQ2H7OVkg68A1bKf+i3byZ9B9mI
5Wz3K9wzbqaa8QL85F8FYetQ0s64gV8/PayF5p0EDMllL4VFFutqa1AdTZzB
y0LBMVzhk6EZOoNqEBoYCyQEUMzHz9Lho2LSCq6Cg0zkmPMTOPFS83mKTUHt
kaVtKyJixUvk7cM+jXaKXsA76trEAkWH5s9HjgB+Tt0pJ87inpcR5wucrKas
UOM4L6oAtOgDl5uJbmmp1RwHmn41bEdpNUOVjA3vht3EffK1374B/F/Naq9F
53/gn/jPBXX7f3M1xOLILz8u5+3RoOx2Hh4fPrOcbrmdB7GIo5gP1avJViPd
bmY7rVy/XRr3a8MuuEd9PqjhEVIwGxD+ASqIAMA/ahc7jWyzmmrXM51GBuAH
5vHYrMUhTY1qDE+BdohAt57EI/A/6cFSLtAIA64d4y1mVBXIr19CQicwYfqv
Fp2LSW05ptH2eIQg4Bri5PU08AwBgbDgAAYvsf0+dqIy8EwSOsQmVb2eUwe8
2bi1gPCK8UbfLJpvJhXKlhENKmnO9bxJUtAv8ZnLYZWSSzkHSZv3TXNtmiUa
CwUTg00GynStiVhAM8EcGJoTgoDHep66T1M/FpwHQxBh0+Uoz93/8D5Q9eAV
7NkDTniKB46vJkWB6gh0snCMxPBTQu2PW+lOOYI7ZyRQRi5s/EoIl9HIMwEw
0GD2JbLBqCp52c+BRQCih49bDnPAGGXdFFxYnEKABQSWUpZ8/CQdPsBjMXmW
DO5FPNvZ6AnYy+U4x8x/tprqpfO1Muz5GvZzjurBVt6Jd2YXTSl+Woge41PA
2Ic1SJyHs3eAXuAfF9TSNvxp1fYwJPtQTdr4L6R5rMmQRhTFB61Ivwl5DBUS
p3g59H/w/Jll/wuvbeNiUmH8Q/kD/2BBWK8vSQSoImDeFvXvVAswGdVC/nPr
2Uu7dd9u28XjuXXn3LLnON9z2Y88zpOgz4YLsKJBRzzsCPutiaA9ErCF3Kd4
jHgtIZ8Ff8Jlfo8lHLSFg1ZsKD7PccB3CoHCI56GApaA58TvPva5joLe01jo
PBVzZZPeQiZQL0axGqVYp5bC6jUykKZuM4fdpNfKQ+6wp9C20i1AsiBH7Wqy
U0v065lWJYFX8Rq0clD13Wa2W8u0aql+I4eXTLrl6bDGs2KX0xZEicoYqWKl
/GZC9bzAObM7CBEeOX30elznwkbRm5eqOcBqaD5aylHLe0HIRfvoPMUjGqLY
QYQ7ASrmKlicAAN7FhsNHmHPAnt45D7tEIpa3gOhaFf9+BGnfSosHXVieJwP
08L6i8z7oA3BZtFD7ZhKQXA/pn/XswruB8YCeWka0U4F1/i4kRT7TMgtL/qw
sXJWNwI2maH5qSdAJSjSD/xQ9QnvNtQvHqGZASEgs5o9h0aFaLDah0UZ9e5w
1SHxDeGBMRrXMtp10+28QylqkCxAGvoZ2I65t/BBwDlgD7mYNMP9ig9oxwUc
wMJluAfIo/SCsv+TpZ4Xec9orFUM4O81Qv16oJaj/GeIAGzq86MHwD/0P/gP
bF7gn/jPCv9YYoheeznrA/xXy1GvXYqFPT73mdtx6nVhWdyOY4ftyGE7cNlP
cIzldIrH80Ov+xgy4nefeFxHbvuB33vqcx3jGMh3uU5wAQ4CPoD/BHsKzkOI
SI4cB3gVHmmd79stO2dHL04PN6wnW+dn25aTbevpDh5JAK37eJOA9xy3EfI7
WPr8fhseg34L3grv43Ec4kNxD7gBLKd932Hdx+fi5vGIK8MBeyzsSkQ98Ygb
B/G4H//BVMwLhkY1vMOS1rcf4O8W2YShrWesFSxzfcGSZvfkuNMLlzxzQQf7
XQFFbATYqtg/jB+lkfcx8kHdIQjs/+RuIWxIgsmQz5MLBsfZRskT9e+eHXxR
AXFN21oVX73oXoxA5kGV/aIMJMKQA/vC58L68Nm32PEL4wIiib0mFTqGpmX8
0+Tckp9ycgS7W3EGvY3M1zPJBxsH/n2Wx+f7n9v2PgvYnkIEaAvInrdK7lLK
BsYOEIL/4MqLUZZrb7WmtYYsVm1HEEHeixFtBBAWvBz4B9UP2Z97zx5BP0ME
AFTofJrd2QhBEIB24B+fCzMWx0Ay/sqFkDL+q4J/zOSnFQf+sep5WCtneBUl
/zs2wH9ivv3luCzwP7i+HlP+w9VY4n8+G87n/dmUvKDDQTsW8zkdFrfb4nGf
+3znXo/d4TixnB1aLPs26/H5+ZHdfnxuP7bZ9s/Ods7PD/AIWDoctDW43aeQ
CyAfL3R7rC7Xmddrs1r38Fcsr9eCBdnxeM7wQpyx2w/xKnq57QA4h9Bh4f3p
I2wnDvuZ/fwUC3eC28BduZzWYMDtcJ5arQf4FLzz4eELCAu2J+xNeITUnJy8
PDl8eXa2hxvGo812iP8LbgMLdxXwu3xeh8N24rQddKrp6zHN+b0alBYdmrsH
OsQuXI4IiJTU/NW4Itvda/2XhLuGC1dhdONx78WnLssLGN3Z2DkEYdhKgZ+0
S+Gwa9d58hRMPuLe859vYRcI2rb65XA6cJQJHpcTlEhfgnWZssMWCLq2YRc0
ij6edcLltDgP0aAslE5sQCZnpJpz45rjnS9gUOCymP8gFYbd7Rft1DZ5wBn1
+CoHcWPU7EiJnKptbDnWwBk44EiwUJJBSjyLubfdJ4/Otj+1H3wV9+zU0nbu
N87NCfl9ZFyMZhhxZtqanD3+K4doRXNOH1Q6mA8sU+vup47DLyFlwD90PjQ/
261MwCACvAtAmTeLLuCfvaCc/yM7ka4s3yRXSkJRNAowUg6K8aNaxgLLIubb
zUROZ4PC6yvK8Gf8S/0PE3gxH2FNJ3TQ7dQBM6vlCJAD2NwuG0B4dnpwdLhz
erIPTOKvFuuB1XZ4fPpy/3AD8Ds62oQI4BGQtlh2sYBqp+sM+Mej3QGhsPj9
hF6n8xQwBrbpzSEa4hjwxnkCufPM67Lho50u6zmQ77Dg0eGk49MzvKHNH3Dz
GbcHwnXuDzjwth6PlYTlHMJlwzFEFe+MT8RyOC1WG0T11OW24T3x1OtzBIJu
n9eJD/K7rKBVZLN0i8tuHlsAKfm+FrzQ8nw0g44GClDhQE/z4PHgGG58x92M
A87dYsqVCltKaTf2gnEnAwMcOj9gf2k/egyr9mjrM9vBQxx4T583c558BNT6
vJKEfvPhJHuKqjlPOeNicyDk3mkU/bm4NeLdh4BwLxdyNnaSVDlYcC2GuWkv
3SoHMtEznMGVECJ2grFhzuKZi9s4cqq1x1HwL/3nrMABbKh3mLewTMOOzf1n
Hzz97J3jzXv5yAlwBQLGGc6QAi0ZWGTdsKuT1u2KBhnmlsMsRDUBOTzBdqCZ
scsA/4cbH5xsfYwtAIAH8iEFeOTQFZseeAT1gghwHyfNxco2+yqbThgXCXb+
CBMjWE5b61lrNX0G/Q+qlo9bYScy/iX/oYGnzH+g+eej8aiLx36vCaAC81CS
AD+AiqfA/8H+y53tjY3njx4/+vLgcOv0bG9v/8X2zrOX20/3DzZxZnPrMYSC
jyEgLCO4DNecWQ4BwpfbG4+ffPV84/EXX95/+OjLR4+/xPHDR188fvLg+caj
F5tP9/e2Dg92tjafHR3vbe9CuPb2DnbPrKfHp0dPnj0+ONq32214yaPHXx0c
bp+eHZyc7juEcNkdZ9s7Gzu7L/YPXuK8x2sH2nHN3v7W8cme033uD3pcHvs5
BAqibTtxu86d2FbODvqNwqJPtJ9HV2iVXJyzxFMsO5plxz8ltxiS/nBusQV9
C/QCmTCKudCP56GIym57OnwCTlJMnicCh0B7K+/tFP00pLgVE1ZtDBYrhItT
SkbNVK8a4+kqgq5kRf5wAh8KaRJtcCiRGCpuMSB1BywtBmQggJYDuuUs5Wth
a5iJzBzYFFgQDQl+AuGqcootX26dx8qcVSjpT0h01BL3gJzv4p4nTWI4PAaR
ffv8ncivRUtLVhqqzFfTu8g/KdOBqHkITWTgonKYpfsvPsI63LrnsT4FSmHa
1PMuPOK/kwjsx/17OAAf44NazilqYcIyEVS7EwP+QRdBgYD/bHgPu4zt8KuQ
a3vUyby67JCH83LI3T7JBXTR/+ZiQJp/MRgNO7NZr9dtAFTQ89CoRD/sxwD/
4eEWwHlwsLm782Jz89HOzrOT0929vQ2IABZwfmbZ393bwMmtl09wgDM2vBxa
3X4MWJ5hN/E6Do92t3foeHPrGQ52gXZxZm//5f7B9s7uJp6enR7i6cHB3out
jd39HSy789xmtz568vDo6MBms+CyZ88fAdi7e5v7+y+g8HlnwVMAHgsH0PlQ
9UfHuy82n+AMNg6Pz2l3WiEIOMBTl9NGVMp2Ou5UloM6dD7jnxk+hYlFBhFl
fYhUdm73/f/WdR7MjeZImv6td7FxF3u7e2N72lVXl1XJe9E70XsnkhIp7w1F
K4mkSFGUr+qamb2/cA+QFFvdexeRgQDBj5/j+yYygUSin4LsRG0CUj3Mqfpp
oXSQkfE3mSUU0XnA8uBQLaDQy0aWE2oLEkBV3k3okRk1unhVW9dE2NCBnfmL
U1zm/piGZqKssuxvZwn+cSI4QNHwdLl2nH65HwqWOTY5FMB3AMD40Wrc/iiL
VT8wfgTkasFgsZ/H+GVSNTlAItB65zuQtLgVPzvKdetbshZSlLzsUjTQ9mJE
SVDQ9YuVyxKM1J/tfc5SzoVOdmLc50rSmoubA85Rl+k9AgUSgVlaQD6yteLJ
p2x8RKiIr80D6lSHhX78w3P+c8H/YORfpH6yhP5H+UMBvAyn8Z3fMYb9A/7V
br83Kv+ndnUbTz2F/8vL2tVVXe8Cdt5olDHssZmxriFCIGDHhMa2sdsXHI55
n8/OV4GAE0ZgY1OnBTM7l4tjkGPDQBwMGJwFPAUwlk6EIVEkGognY8l0QoR6
PI79E08kYpkMNlAEAds0hsNBGhVEwepSnBIrCMHmiUWD4ZAvHgthvdA3KQ9F
uefKy4YF+XxqeTkBF7CCVlaS2PlCDWwkLKVMFtiHMX7gBZKIh7m9VDTYqBze
Xpaxf2TrRlneKDGckkFagEE5iLx9Tr7Xl0E2vAs9jCOiFk2UV1Bl2BJY1Pyh
VNBgqD70UnU/gZfXruSbpzldrlzVNvEI2uWN1uka0jvb7VTUCpTLEgQp0A4I
zw6XG8V8eSdd2lErO/hzqwex+lECDxELGXNiNWlRY4lbaggda7m0E4cOxa2o
gIpLywiPRHUOMjipLuB575VBdvHrs21YqQIPymvcm1oO/P9PkCsWCPgfrCwY
DAH9OqGmTw4Z0fyAGbSjk332Yb9jJOab5uNywoJDzQ3z0uAILw3Y0863Ue8U
ROAFVo+WND23X0Q7qMwnEiOKMmmV8s+BE+mNjHVnxXmw5llP2+hoCmlnp7GL
/YP+F/yr0c7ri8drtQSy06l1u2dQQOP/FKcSe54SWVw0YuGL2O1zTucCXAh4
7ZHgYjTkjoWhSTCt/VxseMA/8FVTWPvRQDIWxIkAz2AeNQ74w9FQIhWPRsOC
+VQqISV0oCUUCkCWgWCrINFIANgj6VSMS0Au+ibAn1uKLmciS8kAV6dFfG2Q
T6dDHRbASuURAPhkGBcAIlDHWNJUUmcA/2peACf3bB/8y+4zOnB6XafPzeld
1TKiIQUe0v/K0IrsCSJJb/BSOZ4S3YvgsR5uhkG+9OMIFcCJHYuJC+yf8b/K
X4YhRI9A5fw4S+8gQY9UKntJ+gtKvpWvtnPujSWn2M8Hqz6QD+xT/umIazTp
m6K+sWTXIQRhGTPHkt9Z9nAbetwyKoNCso+bRNzJ4ImY6AMrCLqJgPybi92b
i99sz/S7EaSB/dP7L1ks+o7G8zri8sESyh//Ou6fSYXmwXbQNSbw5v1I2mdZ
8AsFYAosoB1LiTcJL3DAZRXki9kE1QvIC0TQJBr/Kvi/kDSmApPLsXnwnw7P
5VOOZn3z6aauN7zu4//u+kzy/3S74J8uoNrrnbVa4N/h91sCAWsoZPf5zJTB
oI2PJtO41Trl9Zr8Hks8DP5dqbgPDQwRgDoeZW4pDsAV5rVkUtHldJz2pQw6
P4IaR6VT8jGTTabSSs+rriERFqjzMRT0ZjNJSITrgaDk1fgPXUk0kOV4TShO
m0mFE1FfJOjkHmLhRUWBGHj2ZdMhGUGSCq6B0FMGf4SkiqexAPo/GfOfl3Z7
zRPBf++sP5neN2NKai0ezinwQy9VDtMY26ggiXWUNAiyUwN1GjE8kOJ+AtFG
rJozojzYCOwUlP4HhPzFz6pYTpWCPirRRzHbLKmsNRK4RaVTLcjyJZC8t+Zb
XbKtZeyHm8GNnDOfsqAbMSEgQjZscM6/wVF1LbyNuMY3M67dFa/Ez6gB85NM
bT/BSQA/AqJ4kMFAEMjph8z9GjzfX0iO/gf5t409kZuL3ZeGffe/bAQma3Jf
rqZ8yQ5xk7kor0vwnwjML0VMSNQ7g2Cci5cks4Ric+oUKMp+U/mm1LBnYbDb
keoFdIColBImLXPWPHg/7Cfv2sk5jta8+L/Gqe881uFuS+3/cnddF80P+JGH
6zryO/xHIk4ATykSjdId2GCB2Txht88EfGbvokmG6HNLYToCl90AJoErEBXk
K8wDYKAeD6eV/g9HE0HAj2eqTRo1toNnSl2P5Ch3VRs5oF33F4kAphcqGm3P
ObO6N+G0Qi6QD3TTCT9XF/0fj7hlVoIWiJDPxdTsQ8yL/gf2nA3ky7iQ9BHc
AJZbIuqpF7dVtJ7OqNOtbcuklezuIXGMvM+zowx6CawCVLW34J5KBSkjgTJt
JOkRgP3pQbJ0mEJAPrBH1ctAtMwZoX75bf//La+qSP6TFQmDxF+7KGcAv57h
SpYPuFxC43whGzPk4sZ4cDrmm8zEDYnQjM854neO++3jXtuIYfLHD6/+dW7s
O6fxQzZmOd6I7hf8h2so/xi0xQy4wuA5ycFHHkGiF+QGxCAH/zI+L6H4gxyD
kv8EgQgig7H935lA/QFPPcL/ctprEHen6lpjc37AzKtAn2ONgHmEe06HjWsZ
esaYrKDhfUpkkdj50ucOMnzK8l49g5yXMQRhAQILaBHin2wFMH72VlyrCWMu
shByDKMuOuc7g/1/B/i/79aQnm7s6a3hW42TMGgPWGMRp8xV+b0mr9tAo9s1
71lcWHTOJeNqjgnFiy1ktc55vbZcNllYzWL2ZDPKOAfDKNiAfzEccIHVGNjT
o5FUIlE/fjEHoJaxZCj9PhfgxGqiXM6lcCjSCXR4WNn2MT9o11NvVAIyMAV0
1UxExMPxfr/NaJwI+mwIjYJwGf+UoVEZHcUoopGSq2vvOIC9xCPUimohjPof
6zvY25LNXsY2ZSkr4JFXSpda3U8hJ3q50yANQl/5q0a1C21xN4rILBKlGujI
qUx6B5vR/Y1ocS+tU/Kq3cdUhuqTgmxirqwmzaOmyk2tVpRwfDpiWrR8Gnn3
h4mhv85O/EA58uFPE8PfTI1+O/Tmj2+///eJj985DCN2w5DTNOwyf0qGjCsJ
x3rWfbyVAE4IFldlL61iyfaTyiNQe6ksiS0nBo/4L7+J2Nd+riAfy19E4f+3
a89fgn+wmfv/c/XxIP6Bk/OueCfaIfKB+dUlVy5upRfgntEMOudP7nkPo1Vx
cuU+B9uh6j9FZQTSej6LwgfzMox2VVul08SxwqrEOcL+OV73rafMEeenmaE/
psML7bPtu6vyzVVVdr6+7SoB/HdXVckFKjsCX5wdAnKXY1YwDwuo+DxGBOTz
lcM2zbdutwHwf/r00+TkkMdrM5pmnS4LKh0NHwy4jYYZp8MMsM2GqY8ff1pc
NCeSQZ/fEY54ojHfUiYKVkEmgATDoqLFPnE4DKOj77RBhT4PQB+Py4y7gdoX
i6g/JbcUUcP7cb/LZZqYeI8mpz+CODBRvpUDBPki8AXMB0Me8K/GZsNqDrpW
XNfL2XawdXH3nrMTbMieAipi55DOtB+OcrwRxrTYX8cgwbCJS2xPcTcJ0mgB
6nqwzo9g6mjx8c+uZhY3V/y7a+Hdtejeeux4O3Oylysd5k8PCqXD1erJxvHu
cuV4lRbai/vLh9tL+VwgFjBbTSOz46/fvv7D7OQ7q3FsZuLtyMfvp8Z+npt6
77BMGWY/mRdGg15zMupKhOzJsC0VtoQ9cyoedS12ups+O8kfbETESdeGVkay
5Q8i1sTGGGwhNMifL/b/S/DL+M8g9+x/xf9LXvxu9c1A/wv+j7Yi2hT07RQC
m8ve5YQtEzVTkSWW4psMVhkPAvtfrkHTY18Z/ackJTwP0d6TEvAPC9D/28uO
2n5sK2Nbic4vRw0cw38q+O+Jwr9SAviV6FygajvU24vG+ZHTPrMw9wmxW6fQ
+RbTOBSwWSYR6QJwBDweI3aR3TnvDzhRpwuG6QXTjME86w+5IYLBOOPxOqh8
+PDqm2/+w2KZdrkMQ0Ovvv32PyYnP8zNjVDiSs/PDE+MvsWOQuhNKKfG3w+9
/wHM28yzJtO0wTBpWJiGR2h+n9dJxWY3msxzdofJH1ikNwmGFh1OY0xNRnvs
9gWIJrNdXN3tsS9l4plsAhPL4TRbrAv8FvBja7kWzbgz6aTnrLQpk1xqEPK0
b3nKRgaSygPliS2BCb274saRxLoA5yo7gbaCECpofrS9KHzMHiooN/7TzZxv
bcmdT7sKS56tPJTJlI8KAB6pn25VikrOq/uV4k7t9OC8cozUS4ets1Lrolw5
OTg+2K4WD0sn+42zcrV0VCsfI9QvG7XmeandrHLYee2keV6sl/e7l+Xz8s5V
46RZ290pxI62U+el9erxssq3uZsE+c3KysCKliiCgaUx2EtOHl/5BRXs6o2B
Fyy5sAaDjS9Z0I8m/S0vXq7Beelf6FRCUa0lcI5i0BOznxdFiXEoxo9sYydj
m+I4yDIxtcOX7nABvzJE95L8Lzg4MlNGB312mMLZqR8kGycZ8L+aMmH/YwLt
LqsUiPyPdOt3V6fg/1pLr6PktlO51ZHP/XS4983mxbHdOjk5/vPYyKuJsdfI
+7d/NRvH5mY+ChEwh0Ihpwp+CDuTabzXAOoUpKWz8VgylMrEsHMEdROTwyPD
77FDwL/HYzabpz58+GFlJc7PFxeNgYDd5zaLH4END/4txknMGLfTAP4R9LnF
MssZZmfGXU6L2aRgb7bMg2SrzQDF5hemLNY5wEyv4XZb6InoVgA5h30cegPm
6Yy0tvfOzI7zkV/RQ9nsC2bLrM9nzaR9Z1W1nLOvXk5XJHhMxsx1Pc1LRu0X
Ema1jDRqKiSs61kXfx8Gz9F2HDVLhf8RUkhIML4qFfTbbiEE/tXkr98Q8c4X
0j5sLdztWmmndLxVPNo83FtFysWdYnF3b3fj5Hj/6HB3Yz2/t7tZPDnY2d7c
3dnaWF8t5JeRfH65XCru7+9mllKJeDgaCaRTsVQySoWPGIcQoXtZbZ6puPSj
razsAFI+zJ7uL2l1mpeJVxlC10FrG6JmB2u1xEUV2+Ml/qkgMkYq3nF/CfCL
OLrf4f93yx4H+p9XChl5XdKHqgkRXccdwBaCEaJSlB1YWZOryKSb/C+oGjHh
FAX2U/w11f3EyWboaD1Q3o1V9+KnW+HiZqiyGzve9O8VFjfSFmQtaVLDCLtx
7J/7bummWwb21+2KlrLg/+ZGgqIv7u4al80Ts3F4Ye6DxTRiMnyamXpD3WGb
oi+gRwA2Os7BK+YEildFNWgB9jJoiT9L6XBaZGJrbn4ScKZSgbGxt9Gomwrc
GUT+SJRawGt1WGcBP3UVaxf3JhI+LkSvgUljNs8YjVNYO+LDprWvHYsGcJBl
pGgw+IlNhSnFvYXDbkqokVLjn9yM0ekyWW3zU9PDRtM0HVMg4EwlPI36waXK
DrGmLXkVkX64puwcZHfFi8LHWF1Jmldixkxobi1lz0WMdNyHW/HtQvBQUSAF
wPiow/vj/FYPxXv28oGtjDefdMZ98+A/GbTmlwLtRvGifry/v45TT/dE5zW7
MD4+9WHRa52YHrHajAuGmdGxoZnZCV7dyOhH6gbj7PjE8Kfh959GPkzPjM8t
TL95+4r24eGhubmZb775JpvNrq2tbW1sXjZb7cZF+6LerleOt/InO2q/dU3P
mGySLt2ZpNwR60IMIYl8E4tIMjy88Dq3Xm6zqyjw2/2vB0smJaK7g430nJlw
MDU8WGXcLm9cHOdL26nNjFsSqggFNnIevAB0JI3oDVggO80NFsvLjfEUovn1
0JmaRkGAPT4+LChuhSv70epBDM1/uO6VyLetnB0veDVp2V31YgFi2T50S7ed
Uq9Vvm6WbjT4e53Kdee0d9u4vrm4xi+4Pet1q37vwqJr0r045bCPIYb5j57F
WToF7CKHYx70omYBmIpPi/sH+EdQ+xKuEwx5/QF3jMZkxOtzcvDU1EfpNVD7
wBsiKC7oQZtkzBsJOukIZAAzHnFDDQ5zu02Ix2PFyPf7HWAbSCOKdIkAjrAi
oI4dEl9YBeylw5QyfKSGfZTTDSW9+B0Ian96ZgQ3BC8YJ4V+p1TEFFkrH2dP
95STCP4PVgMaxiEF/oyjkLbm4kYq2fB8wjudDsyh8ME89vz6im8zH4IFqFnw
z6/47V4e8PtWYtaYezqgR2nCnpnA4kw87DivHWGx1DFmaqcXzXqpXpxaGPvm
pz+bXAt/+dsf5gxTr9/8+Lfv/zwzN/nj629n56f++u0fR8aGfn734+j4J759
9fr7Vz9/92Ho7dDwe9hhsZj+7d/+bXd3t9e7bbfbnct2tVK6al00aqWtfGp3
NQn4Vf7Yk4xyDFUWweeMnb/dNle8AFG5sopcaCK+sMQtiOZXQ+4vl4k9L43X
K1A22nBES+fF7vADvqhUANUt8F/eUYFP4Bzwy0gCLlIqpLa9kF4ARsBHlQ5R
00dtn62VvwTgyRBoq4o5lKmfLIF8vF3J9qmmPHZCp9sR2fkC5O+vuvECwu6x
iGcco5QT3l+d3rU18ttVsfx7VyXwLytierjAt2fdTjngM1hNnwxz73749l+m
J34wLXwwzn9cdM56FuexfwAqAmLjES/QldHFXyURTuo5XzU/qz3W51GasWjY
geOciC2GAlacCDzrSMguUdAqYjnqkgBpWjgSdxvvm6+iIZe+lluCPGXMH4c3
GfOrq0d9SCzs4WZkOlgi3+RmBhNzwgi6Eqd2FhD0P+cvn65XiyuHO3ExXehM
dcZ4N7KWsqLzk76pmGc07h7PBGdT/umVmBlLVXK3ZuPWVNi0knLQwr+Ga8DP
N9K2XGTBZxmyL7zRkS3DTtPQ/ORrr2v+sllsnlfOL6oXF2eN1kWpXp6cm/j3
v/z7gm3++1ffTEx/+unN93/7/o/zxun3Qz+NTX6i/uHTm0+jb4dG3o1OfHjz
/tXbDz/S8vO77z98eu3yWP7Hv/73je1C56pZq5fO6uVWsw6/LmoHexvJQ524
46KyXC/iCCzpMcNfN4nrL6F6VvXimYIxadQZCOkvViQVrWR1aD0nORxsv/Iy
t5Vkvxf51UA635aYZ0roc9vY005W4eJkRS8IUnll6Z7yKVvMN50MLuRTaBsV
qIkJJPYPF6U+2HhCd1IFiXOQ1EAy4YvhinuLRwAdsIsgAs7abt61kbEWkgvr
OdvRVkjHzq3edYrg/65due9UZeRHFlKp7WDUosjG3f0F+j8etTttY8B+avz7
hdmfLcahoG8+k/bYLBP4v4AT5ABdRK2L0WHMmCuIRBorJayRTweh1GzYjRp3
OGZxIsA/Pwn6LRK3L2eQUVY93KpGXGmBBfIVjZCFihrhoRJS30IBdXDErX6l
Fwgg4F/mBQTtAviBXUSFPkuN/wRdIF+LXY1/ljdPDzNqm8tlF8J7w9THyMnH
LRKdnvRPIAnPGPiHC1AA9c7fFPXO+BxjYc90YcmFHsP+lwUjK1FDOjjls3yw
zr2yzf+k9nEzfjDNvfG550Dmee0UoNbr1fr5We2sanFa//jNnxYs86j9qdkx
VD1EmJ4b/zj8VuP/z8NjCvafRt9PzozSKUj9pzffvvv4ymyb+5//679lV1Lt
zsX5RaVeO221qpeNUrt1erSfO9pNnu6nqyfp6jF+X1bsHx1+vyEOr/QFg5kp
vpVFajLrJDY2dUl7Jb2ATBP8mrFKx07IjIne9FmNm6nl/M80eU7ptsMP+bl4
ExJQIXu7414dbmL82zNR43LCxlvFKML+kc4I4U7wDugU6CbEOxYKyPi/THvJ
EOjFSa52kJYZc6x9v+19PmFYCk2mAuP5tOl4J3i4GeRsKtHT5entZRmhFwD8
162Tq8aR2g5eZ8S6uznDIlpKLtrMwzOTPy06xgxzb96+/g+feybkN7rsk0G/
OeAzRcP2cNBKRdZIgkY1HRBx6ungAFhFISf0GLtSs5jiQScKHw9i0TkH+HUX
QOnKJL0YBkGvCYmF7ImonTLCCanTCwRttIf9Fj7Gw06OjAbtNEYCNhopqcdC
DiV9Crj1Ch3vQGSFDiXfAnjeizaozNwP/EpGXcWj5Z310MaKeyPnXF+yrKes
y5GFpHcSAeoAPu4dQ/KxhUxwOukdB9gQBKdgKYJVP6cTK3m3smqRRS48nwvP
IpHFIZ/1ndv61mt/v2h+57F/8jrHYmHzWWVX6efz6vl5/aLZKFXKZqvpD3/6
37PzM3/77i+TU6NT02Pfff9X7Hws/Ln5qdc//zA7N4nxT7u4BmPjn4ZHPvAV
7jxu/oePP+eW083WWevyvNmoNy7UiFCnVTk5KOzvpKBA6ShTPck0qv0YOVl7
JatIgAo6U9IslHcTMs2BR0mdjkysQfApU9Uy6yQ7EA2COaVTEO7IHlgqcVC9
n4pQ1hQo2KuOYLO/LF2HqnJ1wM9pJe0J+n91yUGFt3q8HeWisu0FUBflL07B
wEnBN6cTOTvihpelhFMqMmo3VdpRUU+4YJnwzEbGnE/Mr6WNYdfHlfgCLgA3
dts+krW0vWZ/lYdabNs4uLlpqRSIOv9D97IUj9hGP/3tu2/+ZWToLxbjB/qC
SNCICTQ59krD3hAJWUIBwD+PX+D3YqhYNSNsotgBoVLUUTxQ5SbQL8ARv9cU
8JnFqkHgTiziSKmFWo6Ax+hdxPnFsjIi0ZAFawHMhzh+cQGQIxwD5mmhRIQy
Qo2EtpcGwg3AL2UgxZV/IT0FV1SLYvwWfOoQbIq4lekVth7vLm2u+FazdlCN
ni/ETXnUfmAmtjgW90yAfxpTgcnVxEI+Nre5ZI0tjiS8k8oX0PGKK0krFIi5
xzmyEDesJowr0Vm/5c2i8VXIPZQKT0e8oxifMf9cLunC1z6vHjbOyvVa5eys
Ri+ws7OVTidPgWkmnUolltLJWCyytpovFFZy2aV4PBqNhFZWcoX8MvVsJk07
LVvba81Grdmq16qnWFMgv14rQatmf1y0fLSX39lMHm6nSkdZeoHyUVrGzIGc
DAEBMAE82hLlic0wUJ5UFAsOUrL9uuyxKypXM+jXTCMvUhduDJaiSCoGkcFe
XZK9XHJYQQTuhPNT0mlGvVN+xwiaRI+qBfX0dE7WVIrDLvEPA+WvHPZiPylW
7SCDKQX+kfphlhZEBatoRwD8r8TnVlMG68zflkLTOMuw9a6jsjm9xH+3eYhc
d857Vyoo4uGugf7PLXmN8+/HR76b+PTt8Ls/YwgFvHPhgMFuGQGcAJU6jKDE
LuJjJGimHTQ6LJPAUuwZZaiEtJsQdeE1OGxTdBbofL/bgKxkguj5cMAE1/i5
3zOPheBxTXkXp/Vp1TkhhcM67nHNUKEMeBeocKQcTAlZ5NLw4qVwJ/QUmkEW
RZ+wA5LCPkjKLXEPdBkclgzbigdLG8veXNKUDswE7B8weDD7CzFL0jMtOEd1
0JOuJcH2wn5+cT2FdbTAV0HXCJIKzWZjBriD8cNXy5G5pcBE3D3MqYKOj1H3
SMg9zDFLMeNy0lE/3WjVDruX1dZZpVFX0r48R2lfts4yS4lwyGeYnVLRrclY
wO9ORkPuRTstHjdaIuz3LZrmZ6iH/Z5I2H/ZqDUaaiLgrF6iRNrNOs7F5Xm5
3SjtrS8VMv71nP9gMyZxBYBtgGQJEpBpU5k54iOOP7BHeR5vBFsllXK8uBsX
/KOQZVOVl/QRRoigk2tHyxJQVz1UoSAyiSBTb3okOUtvAryzMROWlQRjIJg9
xqkfDJPfe6xD9KcSHytbXSASZzvY2OhcZ1lRAVdqRjsFziGsxARy23RbPAuk
pl2lPV/zgP+dFTv4ty38GPWNVQ6TMPHuUqWQAv9aikr0boyCf1kF324U1/Mx
TJHckjsWMPqcU37PLJgEmdGQCRCG/AvAPhY2JqJWunUaKdGlQNHtmEVRo+0R
8W0pAR7aPpVwYzshos9Fw/MTLjTgFKd1OydhwQDzbuc0JYLpZTOPUi46phAq
fAULEI7UlRmpi8AO4YtiitdIV6UtN4PXjd+NHWWDO6mIHQ25mlmMB2ej3omg
/RMskADLiGvca/4YsA3RGHIOBW0f4u5R9P/hen/hUj5lKaSt61nH6pJtL+/Z
yjqx/DnGbXjtNb1xm372mN6FHMNIxDUacI7i36mUpNVdKNCoHLYvKmflo0b9
uHl20jovnh5trq+kiwdbW6vZo931g+3V8vHu4c7a3mae+mYhc7y3cXq4fbK/
yceTg/XS8Ub5ZLN4uLG/vXK0t4rQeLy/dnKwel7ewf8F/Os5L1455hkC9iR+
DySDFp7xeCOM2gctMqlXSFjF66cvU6vOd+NYIzKpp8NWI7LuHo0tQUQIrist
HAloDzdisjJILXYuBCTKVA/Xp/VEeZp7SIcX5se/5edQgNOC9tDi+MzIX6EA
+Kc/xQTiK5mh0DZSf8JLhqfEMVGzAyoiMc1TaKhHZIKSjxBBRadsqlXDqykT
nu/2siMXnfM5lC+GiaXWIDeP1CbOrZJ2AU6V6NSvV5d18H91qaaGu5flrbUk
mhkvIBEyR/0GoCWYFLzxMbA4E/RMh7wzCF2DCOgVtawo4DOj3sVWV+a6NpAU
8MLKqkH/CzIBIReiFK0+MIHsljE0PzgXJQ+SAbzFOLww+x5xWEcXHRP0UIa5
d3RJfPTYJxZtI07ziMM0jOdCIzabyz6O6IrilO5T1OWoxAJWn3NG9P/eejiX
tNALy0IM88xr2/zbRfMQpXWO+s+GyW+95vcoeWCPU6z9XzvvUwL7+UMxhDJR
FWRlnvwO2NtnX7nm3oTtox7De+f86+jiWDowlw2btpb9hZR7LRNYz4ZXs6G1
XHhjJbxViKpU2+ux/c3EwVaScm8jvrMWXc36MnGHPBEqaNE6Zpp9RyUdtQXd
s7z2lSVXMmxx28ZpRHgDIc9c2DebDBmycSuGGR0T/T7OOJ0a2hXvciPnkVkk
6utZXB6P2hg978PZX03aws6xbNgQXZyIe6ZAowig5el4WAB8sBECtNh7PD4P
LmuyoIYK7c56j7cSCM8o+NdLXfphSBwjwVHiVsCXnYKPc6ITQouTSDps3Fz2
wpSXseVwR1LHgHwV7Ko34ZWfcx7Oyf3QwpmpyOSjNHLkcsIU84/n4kbUFHX+
ndWss3O+fX91et8p33eqd+2KGghtFa9bRwj4pwtoXZziPT3dNduNk41CPBlz
ZBOLvHBgo3W+AielEvcs+BeBDnQNmiBTAmPBv3ZRrWG/FSMEy0dbICZKBX7X
vOh2p20CAe3odkr5KMiXCiXopQL4DXMf3r/504e3f8YxNxs+zs+8mZ54hWCn
GWZeI8bZnylnp15Njn03NvwNzgteDDL88a/I1PiPFuOQ7l9mvI5Zl2UyHrSo
7Hb0qoep/Y3IzmpwOWFbz3g2c75MxJLwL4ATBO0d98/wjwMS3q3M4OOX8YdG
PNNe2yfUrNvyEe7wL4Af4LSWch6shg4LoYPVAGpKT9YnavvZ091MaY9/tp8v
63R/SUv6ZDdZ3EtRym1gki0n7Ynggtc+6nOM4T4gIfdULmHbyvsLS66lqHm7
EMBzWUk51rLu9ZxHRxn58mlnFp6q4RTTZtaGYL/hm0S9M2uZxULKlU858mpb
c3subnVbPiW8s5nQAp1d0jcD/ukFVmLmtZSdxwRy4JwnAvlgnnPyUVY0oL3V
WksdyI1lpZNCJLF8KgdZxQIdGQWAaRTrXSM5oRPHKWOM8nCTdxiS4Af4Mhjz
kdFXTsK3B+tRTrWTD8oNo210eEk/sFC2JeXeuFVujDuU9WKDCpTnEZJBtdCA
Y3i391cnD1cVLTVEs6DUw/hpHWFMqhTo3XPwfw019KbYyMPN+e21miC7ujy5
ap0i7Vax3VQuszgOVFoXB42zPZF6Wae6quyeV/dEqNNSKm6IlE83K6UthHrx
eO1gJ7e/nd3dXJK0P0d79OYrVPa2MtvrKcywtZUosrocwV/IpnxYWShwiJlJ
uXEcqNOJoP/d9lGvc9znmvAvYiDBpiHD3BuIMDf9MzIx+v3Hd38aev9nyEKX
AY+sxjE4uF6ItJsHvfZhr31w0zm66558ua30Wkd0iJ9vqugKSXLVa+2jOh66
J2rou7HLx/aZStpJo860UKAuKeKv9IiHTm6vljF2a3oNuB4wl5Stgy0j9Q71
er+e2mqjqraBlskjlfZHp/K4KK9KUKgkyKKURPTnKnBUbcgleTglJ7NkxxUP
UXxGNdxdXEb0NihxlS+xtFo+XC5hPOA86v3moPn+WgQogkDwtl8IlnaSxxvR
w7XwyWYMgbNY2khxC78gSsmpJLJawgJlEEkNvOvpg74cZEVkj1S1q92ODprV
1JDyhHPupRHoX8Z1PV6W1aO1Ex4zd7yT3lkN7a6p/fJ2ViMrKWcmZoH4oiVk
12DRFSgB6J/XezXq6RgjmkF0AsdzwFrOhXLgYC5x3Ty871ZUwH9Xhf3fd2u3
ndJN+wQKXF7W2m21L7baGrhTvYEgNxdfHlrg/17ti10byM21kvub2mOv8nRT
f+zV7npVOCLCwQOR36qf9+pq0w0tj/cNEZWG4vb88fZCpeS6URX6Ha745eGS
8utTh/LzPdLUleajTsxOnUurk9/WuS5y0y13Wse3nSLofbguP/RO73rlm+5p
t33caR0iVCBv83wfel42DhHqHdz/TpWz/fNr5/GORzj9fFv7++PFlzv1RHpP
kItfbs9/uT/7+8P5L3d15B+PF5Diy20NebwuUz71KjR+vT+j/s+nBnVaqPOT
fz62/vHQ/Pt9gx/CqV/uql/va1/12TiMdiq6pfr1oUwpxzwfXP/7Q12fVtU5
jHN+vilz9ade6aGr5Jeb2j9u6v+4P0e+9KqfrytKblTl622Vxr/f1XR76et1
mRa5bX74fP+nX2/rqr1XRjjs6br4C4290uerk9vG3l1z/751QHlzsSsLYagj
g4SKgwpyc7E92MPlrn2IjymrwO7bx7/bB5yvHjonSg93i9wDr5FSP1GRko/o
HJ6Cp1aBCm2OPH3sVqmjhdA/HEzlurl/2z7SIzlHfOw29hDJPKD3p9jSO86r
fec5LdeSI2l5uq5JtL/Cf/dM8K8mv7B/rs6bzUq7XVWzYL2GChDtVHEE7ntg
+FwtE+id6+ygskfwOYgFgQP0vpAL+YkSfbCE1UGZ654iTq/bj74biCw9UNHX
3XPJPqcSk/Ya+iQqN4uI3Aa31L0sqbyFncrNVVXx8arabReR686JCuS4KsKI
AR8VJW9qT3cNxaynS5X7+r7xBKEeOmoTNBXyWr/nQR7Urn+fH9Sz/PJ4Cfu4
3OP1+den9j+e2g/XVfQGcndVpg5BKIX7vEBErapTigUwNz7fnin63LU+30hu
4Qu+hVzCrC9351oaz5X657uK/lZvRHLb5LfyQ6nzNz3xVrW+op0W7uqXm+Yv
vcbT1dmX64uvN83Hq7OHTv2zXsr69bb19a6pDrhtqPKm+VWXn3vn3Jva/aRX
A1HwFHYrCnfLyEPnVLYFB7GPV0WF0taR7KlKBdir+LfKOkSQoDiJiHteILMJ
/mWNJDRRrLk8Gmw3+dQ91aKuAry5riKplidK9a5qvB+pP78TJUr/3F/Iu6KC
0kA/8HPFkW7pDjMe1qDutGhVXNWnUv8OIv+IrlNWZJ6LNyngv9OLXxR4umUw
g4YU/X99rfaFV3vB9wDM5S+P7V/B3DsfxIjKTvFaaTe0khc9ryrocEkopETn
l5Ysu3f3SkTnDxYaIN1OBQoo5F9fqK5Hd0A6K0UT8HOft3ylpN6P1r7uX0gW
L6i1bIO+6Vqbbb3qb/ug/jIfdVd3DXXR6wud+OUSoUILpHjQaWHg5ufHywd9
9S8PdEAd4R29D3gWTP6i6+DwqXeh9k2+Pv/PL1eDdo75P1+u+Yn67W1LEe2R
svn5sfHlqUkFGtLIW5KuDWI+3fPSGmD78RbKtCi/3F4+3V3+ctf+fN+WknZu
ScqHLpdufnnGP9j+8pzEgFKxhlNdK/l83UQery4eOufCI0Ul+Av+rzGAK3h/
n7vSTVTu20WdW76/Kd5ga3hVQcHq5QCyKJ6KlP09svXaK/koLJB81LIKHm2v
FH67qM7fQRuLti+JuhCgDhCrFcWZaBtZlishOkppd9RwDeb6515dWKwWrUjo
sq7ctMtU1E909vK+3gAeHcjCV7Cm1tckffz/SgF0Zvuq1unWu90zKKCSAt2p
vcCuO3UqA5F8WZI4Tv0p9y0NElXXSXQvdYsqHzFXXogC3t25iqzrcf66CETj
WqBdg78JGu96LSpSf7xpIw+9S2HBQOACLbfaSAP/4BNgc0XNi7MBE/Wj1TVf
Lm6uzngQYZba4ICT33W41sNtmwe51ks+u9fVu7vG46PaFoFvRZ7ur57u1TEg
VnqiR50uTJ5Xc0QBVbNePTUl7VyRitpM9v7yVhP//qGBPDw2n57aqt9Rmcfa
+vzq5GrDNWXjXUI9dRLNDqU3blTvqV6stgOlnSP1hZpKyd82vujc3SJPuv99
0tsXahvyEi4okmpqUFeqj05Eb3dL5a5dEQoAqod2+fGqJFvNyiazsnE2Zbu8
0SyuXpZUJorGSYFe4HdyWV5rlVaRQby07OskK7/6Ozg3i3cthV5gzEWVSaNX
3QrIxRSX25NGUSz3V3UVpdbBWlPMVbFqdP2tU5Feq3xzWRGtKPHMlKLrtOlS
FSUpRoKWPh5eYKkuahNR4O+pvBCSF0u0cT9B4gsKqJaHNgISnvos+FWgA12G
QsVD6yX4H3RYkYqs69Y08s8AhuSgEJ2vp96wu1o3XXxwrn55e9W46zbvr1tK
fksBDULVKJl7pTuQLF4D60u/hz5fVHnd5MyUAA/RLFN0A4Q8KbBUgU93jRte
8h1Pd6WRf/X5oUspb0Cp4scrRCqU3MDXp650E4NGuTelPe7at/ct5B79/6V9
/9iPLb+/79zeXt7edO7vulyIj4pf9215S7yuJ91BvHx7ih0Q5/FSvqXypLes
xYkQ5SkGg+pH7vtWqHamGsIU6Rf6RNCps/srntrgsK6DwVT6I+TqbG+ww/J1
feequoVQ6da2AX/rdI2PalNgjXakeVqQYB7pHShlpdj1867EmgI6fX3jBAqg
wH+H//7aQ63DBf+UihHdM5Av4EfAeR/tl5XrZgmRr9THdk2k1wHeZwgVhBZd
V4zghag1j9p4eDYnzvXBtT47riv/F1WVGqE=
    "], {{0, 256}, {256, 0}}, {0, 255},
    ColorFunction->RGBColor],
   BoxForm`ImageTag["Byte", ColorSpace -> ColorProfileData[CompressedData["
1:eJxTTMoPSmNiYGAo5gASQYnljkVFiZXBAkBOaF5xZnpeaopnXklqemqRRRIj
UNAApJaBycDRxcmVCagqN6+kKMjdSSEiMkqB/TwDGwMzAxgkJhcXOAYE+IDY
efl5qQyoAGjUt2sgkoHhsi7ILAbSAFdyQVEJkP4DxEYpqcXJQCMNgOzs8pIC
oDjjHCBbJCkbzN4AYheFBDkD2UeAbL50CPsKiJ0EYT8BsYuAngCyv4DUp4PZ
TBxgcyBsGRC7JLUCZC+Dc35BZVFmekaJgqGlpaWCY0p+UqpCcGVxSWpusYJn
XnJ+UUF+UWJJagpQLcR9YCAIUQgKMQ2gRgtNEv1NEIDiAcL6HAgOX0axMwgx
BEguLSqDMhmZjAnzEWbMkWBg8F/KwMDyByFm0svAsECHgYF/KkJMzZCBQUCf
gWHfHACHPFyJ
      "], "RGB", "XYZ"], ImageResolution -> {600, 600}, 
    Interleaving -> True],
   Selectable->False],
  DefaultBaseStyle->"ImageGraphics",
  ImageSizeRaw->{256, 256},
  PlotRange->{{0, 256}, {0, 256}}]], "Output",
 CellChangeTimes->{3.697909895790077*^9, 3.699017662159404*^9, 
  3.705931521160836*^9, 3.705942633609478*^9, 3.705996180416532*^9, 
  3.7060035819602537`*^9, 3.706600603995365*^9, 3.7066194929776697`*^9, 
  3.711094033898138*^9, 3.714746677770741*^9, 3.714844989499696*^9, 
  3.7148485475639133`*^9, 
  3.714856279547616*^9},ImageCache->GraphicsData["CompressedBitmap", "\<\
eJzsvfeyLEly5hedmX0Hs7ZrNL4Bnob8iw8B7pJcEMBiZjAS09PT8t6+Wh+t
tapTR2uttagjqo6WV3QDIB+B9O/z8Kys23dAMxqWMGLrj+9YnqisVJXxCw8P
D4//6S9++Z//l7/5i1/+5X/8iz//H3/xFz/7z3/5H//uz/+Hv/2FFIWfOPfJ
F9CfO2z/X87FfyJ3cpZxZxf71OXlYeCur3NSfHuVc1fnB9Tl2X7g3lwfuZDF
2ILu4K8U3R7LB2/kg7dSCP3Evbs5Dtz72xM50PdvjmXriHp7m/vUvbnJypeu
D+Wz6xs5+NUedXa2G7jz84wUX1zsuaurA4qXdHFxIMVyGe7idM/rIJBry+Ig
Fzn56NArh2Jc6dXpobs+y1KhuznP4e+FlMkNQRH+8roDlmPzUC4/S2HffS2S
Z3F5gH9N8ojO90J/kCu5KDukXE/Ay4h4abdXxya7Vlwarhd6c30S8PFG7u3b
Y3nshyY5yOW+XML1tXz59pQK3dubU9n13e0Zt6BbXDt+iQgPXJ70qSlgQcR/
sQXJTQbuh7dnof9hkl+Rbf8o9HA489VNziRP6A1eirfv5TBvspT8OAEvOHI3
Nyfy75HqUu7q5voMj00uGx9BcthArvnYfnl5CfA2mPhW4CvyIbag92/lsb17
c/TB3lIiR+JBfpB//+HmkHp7mZGLv9iVu7vex8OSP7fyFOXL8hZhf+gd7kV/
33eXUiTvFRT6v+9k11t5BSF5/Kc7+Hu87d5IHYHw32boLg5WZfN0b8FdHC5T
oTvbX5RznWfm3OnOjClgQeTOdmfd0eYklduYCPh56I635d/NcSrk38hlN8bc
0dYEdbo7HbizzIwUyya3oPO9WakS+3PynfODBXeZXaJC/o14PZfZFdXhmrxj
2XW8ekcb7uZki7o93ZaHdbYT8k7lBzzb5d1CVyfyGTa02B7HDarnG6mY8iOd
SfU83jHJQzmRzy6PtnHy3Ba3vOQKs5sB9+Ru8WfyqI7lSxcnGbnsU6lNsqWF
+Je6ONlhTWMFFDbJJal2WcyqF3DPCIXxDle40qvzbeFb5I7lAxCOlDvbA2Hw
TtxcZmOMXaNenJ9kDGdXOb7SR/EOhJm8OVKMmmMwYzHepYjQww6QfMS9f4K3
NvCv+9X1fgw6odunBF1IruGCoJB8U3LcXB5RgolQqSL/SQW9BGlvL44ILOhO
gkJWxsciD4/FGcILEpTZXeCh3lyY9gNuRMQbPoLkmwGfKjEZ/ybymALyV2ls
DYRcHchx4mls4GOlP+erBKSfne9QJNybN4T0VZbfg0J/BKXbMaXYuOUvIreW
vxeQimwGxQzat5fZgD+N/iKG7LfXR3bn2kLp3nJfAQsEEW9O+ItDyrUbaRpu
bgl/YR34DL27Bdxujtg+HsdX/hZvgoKzAGB8E94onnN53F3HrwUblisVi/VW
f7S3wpHF/uJ/QPH3V2i23stB3svhoJB/5T6lwtx6vb3mD58N/aN5L8/cwCcK
SEItRoX3lT4gDCMezxggKAzADvz6uXWwkLo93pJLPBUwXh+teQABh9DVwaI8
sewyXsaDRXe8NUVl18dD0DBwh2tjPyUIIyLPcCgK3MnOVGj825uLQSeSl/Bw
UV6f3CoOLHy7zm2ojgU3QFzICxXGUQRdaPxSnJlCvV39DA/uzbnq5jSj6IqI
LiuWXQLfNlwcbbpzOSsU+r9JAoa+CqE2nks7Ask2bIc9q6NnRzvxm+prnewg
EEP1kPqraNv1VV3L8Knfo8i5IueKnCty7r8Rzh0d7brj4wwlNLGuIarqNTp3
Ir6O0uu8g1PJ0dgJ0BqlLwoJccsell6QEkL/C/naoc694VsnX+TbHuDlDdlj
xf94l/epqwu5xUs89Ss+2bOTbbIAYsdZu3jJziuLgWZcVzYGGvujpJrcexhT
aS/Z9wz12V2fZ6K8oYvnLG/txQ51x2MOt2yY4+/gO7PyouNKKaBBGoKQFPad
fv/Z21tW3z1/uxfydkFSz/FQWMtOAp5EiSo1j/r+WpiltRNV7fsbLxRrVWOF
vNy3dzBw/8f704/trQf5P9+fxw9AT8mGS7uCKl7quzc85Vv0FFXvb3NGGvym
1nC9Q3OlHUjpJea7hnA0vOGx313muAW9vzoyen5/fRx3pmXb+tjYGz8jJNsB
N9BLAnay1Hs0vW/ZnLyXt+F72QHSYr7Ayd6oPAjCSurxufx5R8/Bm1N5gU/2
VWfSYWL1vD1H1ULNf3u+S7FrB2rJMaXmvJcXAnp3LsU3xygGvK5yyyYiBsWH
S0SXV8ACeckOF+KOJ/uj0vuUYkEW+6SQbAfYCNEplX7x7iR6x/IB+qjaT708
mCcwFwvPLISTl+lkLeSloYe4LjTaoOSDs012Qrd5m5D07wP09EPt6csWblNs
DdtBdib92HkPSL6ImETvFyI3311kSPx9HIa6JovyPV/ZdJfHWxSPpNRENbs4
2aZuYWW9JUUA2quTTQpnBpVxanvJQ/3FzOu0F3Pt8mwLZsY60XZ6uu+y2W3q
+FjOCaMhItIuZF8KXeKzoy1FVSEchHMhGBWQSur8uL3KUPDtHNzxzEt6s7yb
S9FGUF7KO3R+oZLtAJX+J4BZwCvADpmYEco3fTQwW65V9DTZ4fPWTJighYFJ
bgZ3hB9aGw3VJc53peeTH+RM3g4vmLBofM9PNvjkIHmMdwBCQHWXtR2tQE71
lpYVqxDcROZFooXDior7vrrIUDdXaCFv+XoIT97dHlC3qGvf08L54e1J/PQI
rx/ewlj9R/lrL2HIdzbii1Dw5uqHeGvtvQv5zkQsw5f8yy5HpU2GVxvMhBSg
asLI/X0vDRFEv9e7q12aRMkD4/WOvMG0bwq4kzDleptfsi8are1khOGPi+N3
Xp1AZi9xb2U7DAfD2/eF1PtBiqA3p3KQW7p73kmxmRs/wNb9ga45flkaK7X7
vuev9IMdFJSFLa9PKFmJBYPAKdrD76UKvJd7e8/7e3u2hSuWN8ZMq+ujFeBw
lWBdx7/UbW5FILY3H2ALv2B2kaSDxHYzrxv+NSaGar15d9zetKBuljLoAaA3
uSVKzvEpyIdL2tDrAuS3eNUQGgLcxOVO/Ovrj8SfGcUhi+0njdTbKS9CkPjB
7d34xzdS/P31DtvcbZ4IujnbBOc2+KKKWXu+RYX8Kw8E1yJnguTUPC2B+8F7
SgTLzoLx4w3UyNxaTDx6C/GKRN45br0tOArPtj5B9f1EqvMq/xTxV8RfEX9F
/P23jL9kx/YCr4h6ydB3tp6x4CNgpVa6Wb/1Do4bklwRCYA70LvQITHYpNIF
QE9Re4vyN99JzB/oBj1ZwQA7fJ+SF2FBV5cc9V/C1htz57y/VafhUcwd4YQV
+z4XxS7ZO3p58GU7M4tx6SH/zXMb142+85Y7ya1SVyfCwOszMJC/3MUGdX2x
hUeGHwJP9ER6GF4BC6R9kW5Pdn+ROtxbCN3RoXyW5bDdSXaDTxritfzTD/DQ
vbmWngEPvqGvwj+8UVdRHjTv0OJ8T6cAKt33N3vUP9zitbyW5/+Pb7R7txNX
yPc40hu+a/jX3n2+rT/c7Pnif3p7SLFY6waK5cDUP72Rq/xHch2jn3Iq6v3V
tr3yP9zs8nA/6OXYlXC81B9EdsEpufftFregxEH8MSnezj+wccAxC4pxMr3A
d5dbXqTRpnbjgLFd949SfSBpL25YWbVjagr4mCL++8PVDiU7ykmvd+O9N6kf
zuXnls9DnjPiOT54vqjfP8hLZEeSXS+2ePRN6SivU9+fb8hhLtAEvTtdI6sg
4V5AYCkCATJIIBfg85ClEXF3sT9jQtd4OtItEFA2s9J3Ppijzg8Fq9fHcBAC
tQU+PiFxpH1h9orxOXi9Jv1g1e3Zut5S5Cm2Qd2CZPKZfwAx4E437FHi98NH
0NXxWsCetToMrPjyaBkHWeOxN/AvdY5ncHXMZuBklVuQfBS6s8MFaQv4fGTT
5aSrDx1l8Az4aM4Ol7gF8eJxF4VHkl0CeCxC75skLdFrtp70xRGsHWmIgMfD
wy13fn5I0ew6yYFkMJro+9IBew5mg07GOuFsgJofutMcbvw4t+6OsyvU6aE8
8LOs3L1sYfz9YAlgoEJFRGYLzdre9rzb31mgQv8XZfgUitzm+lTgtjamQ7e9
OaP/u/XVCWppbihwi7ODoZuf7pfP5H+3sjBiClgQuYWZATc72UtNjqZCNzHS
Fbjx4U75bGSgzQ32NlOpjsrAdbSWSXFPqsYN9DZQ3Z1VVtzc8NLVVD6gGqof
BK6p9hGK6x67lvonVH3Nw8BVld+VGyl5+YV78fQzKnQvn/1Rdn384Hfu269+
Tt39+heBe/b4MykuefmV6BuqslSO0FT3SoonxzrleS5RF8fwJx3jzbg8WSGn
IRLlgjaFvIV8NyG+qPoe4ZW7yC1SJ/uz9kay9hzOU/JR4I736CWX2ih7UZn1
0cDtb4754sz6CLW7Niw/7AF+naNdMWEys9ThpvxSx7v4Wc925+PikGeS9yMz
HZfJXmLdZKTaHu2gNue2p1xuZ5LK7o4H7nAHJz2Sr+CqvAIUyMsk54zcwdY4
LsQU8MoiXq1d5/bKYLJ4Z3WIWp3tDtzuyrAU762NuszqCCXbATcit7M85DJy
XGh/Q4p35WvyAi4PyJZK3uJ1HCGz3Os257qp9blePC6EmmwtD7vNpQFqe0Xe
0p3VYX/g6aFmanGiM3DL011SPDfW6hYm2qnFsbZAjtYjZ1id6nLLEx1U6Nam
U7Lrxmzabc33mgK3PtMtxdgVW5BcSiD7Ye/thR65wn5qd6kv4Ibc9soAP4J2
VgY/xZ3JzkvyuHCFUskW+t3GfB/Fu1qbS+MsM2k8PdVMOuBG5NbkWtYX+kxy
8sV+PoNB3ja0tzEmPyqHaHbX8MsMUatzsvfceLsUz090uSW5RWhuXB7NSG+t
FA+kKtzMaAu1Nt8Tygl6cYI+nrfHLU51UrNjrYGbGGyQ4tG+WvlyDTXYLVW6
t6NUivu7yuNi2THgISN+eWKojpocagx41IgXfZ5dpsQkDXw0T7JvQktUaPqJ
WKlrnwhTV/mnyNQiU4tMLTK1yNR/YaaeHmUEkPtU7mBDmarjj8eHa9TUmPxM
4EzkBtP1rq+riupsKw1ce8tr+cXbmktkq5TS/+RvwwvX1viMCv3f5obnrqn+
GRW6xrqnoWtpBD5aG+XLzeVUR0tF4DpbK6W4o6VSiiqo5saSwLU04QG1Npdx
i2ooUQbheM9dQ+0zKnS1VY9l1+qKh8K4B5RsszgQKgKG9TVPuRckJYH/Sl31
E+4AVZR+FxB1kfv6i5+7b778BfX8yR8CV17yrRS/ev4FyegVuEf3fytAff65
fFb64o/cggStgXvy8LdyZQ+/+5W7f/fvqNA9uPfr0H337S9l/6ePfi9nvEs1
1D4JeEeRa6p54eoqnlDdbfJwNpaG+MMPuU1UapG8G3g926R4OF3lJgcaKam9
gRvorJDitPxQY/K+eQWutfaBFHe3PHczI43UeI80H1ND9ag/s11Sx1upJRx7
bQ61tFN+xaaqe9T8uFT/hgo8g/ryb4QMzVRXvTzf0W6cckLqxZJUGWh5rF0a
ufHWkFVZ6bC7OEhtzA8ISBYGUZ0XR6TKDFLrCwMhKmiyEkmdomQ7YIWIeNdT
w03UcE914NJteCWbqh+45pqHVOhSLS9l1/aGp25IHg8kdSpwY/11vr5JraSm
R5oDVryIdVTqGTU+UB/gM19pB9Pl1ECXVIHhdFnopger0EZ3v3Y9zU+prqbn
Us8H8DTHeuvcqBzTS07QUy3FQ92V8gDvUemmF/JLtb/GQ657JAd4TnXUSgs7
lkZdGEmVyxOtpuRHwkFQPNZXHT/72dEmXA6evVwZP4KWpzsC/sDCkMk2tz7f
TclvLPbKUi9IJ+3EykwntY5Hq3AVzipJlaYB25UIIMZelJTgIP387QTDC2mK
B9F3BkDGFiSNSMC2I5JrbXHT8pNBc0DiykyKVzLkstsTlLSxAVs25bm1O0uT
XcbzudG2+MGO4LefHm4I5YVt97eKLUi2Az4hnLeJ7zgkD4fPK5SfopxVp4Jb
XoHr7yzBk5cH3dP2nOptf6V1JOT7aP4OBjXhjw7f78QhWILZvE8ArL04PaBO
j+IRmrOjLTcz0UOJ9San7cFbk24vd10tJZSAEzR4KsVgAqw7r4BQDV1r/fME
btubngsmm+TTtuZX3hwEaSFhbUDQhqRsV1sVhf/wDne0SVlHNZXqlJcVGxG/
IKylmupfBDxkROLD4oRkmzzHSUtCfqQANpoKcAMPfHzY2vSaEuAGIG3oXr/4
Wj6DzVpf85gqffV1QJsTR7ofm7SN1UKZ+qr7UlxbLsVl31FV5YJr7CfFVQ/l
wI9MAQsU7niOkFxlgFYMNy2Xj2YLSrVKS9xcC/L2dFS5dXm5oYVJqUVDPahc
LTX3XV3Z15SwT5oC4r7q1Zfy711KtgNX+VKLpRV48huqqfxr1Ge8bAPtL6VO
l1ILo0IdVNXIjffX4C2mpM7C8OogK0Cb11R7jdxl+ZPf4mUo+8pVv/iMqnv5
hVj/1aB6Y8nXrvbV51RXvSCkrxU/1mBHmZsZbqHGehuAp1bY7oMdbnywnZoY
krucGsEpZ8a63PRoOzU/mRLeTsO0Wprp4Ra0MCVQmJuAZTg+2OwGumso+UkC
/h7y4tU+dfWVD6myF18FLIhoP9BAELUDlCNC4lCed4VrqHpEhX5X+alde+NL
qqNZXryedlRKsZdYMaHBlPyQ/e3PcOC2p66/7YWqsyRgexdJjW0kvKAN2GVa
PCmIx0fQZJ+86/JDAPHSfEljSJHAgx2waKRpc92NTympnq1yLX0dr/2Pg98N
IoOVQGg8gRSIqFEGTw7WxW2rADdggVziYFMetjBZ8SupxQ3gQnvrIzRwQw9L
4BotNSR4DYhegLiHXIcEegGvS15maRfbpd/nhYvHqw8Am6nMLsQBu1GyGZ9X
yI5jo6XAA7QOhzx6sxfwkuK0/tR2JbhAYzBbIVxpxH+tzZKnEHA/LTY0S6Ma
SKv9iE+3VABfQbEYdQAvXG3c/WMfElFTBt9tr02GloVFAhcJXCRwkcBFAv+r
Exh+BiMwwwaUwMeH6/B4Uuku+aWG+uEhSbWW8iWEWhpfwLuJVw/+g672Mkr4
pW6IiKRNySOF0l3yaFIdqOfYC1uqShAH6G2QbjX8DpCwkg6HznYgt5aSbekl
k9JwOPSmG6jQtbWUhwR2RMdDCt8RyVEDXDvPWBHDTK7Y2gDp08fok0YkAMZ/
5LfQPj8oaX4L2Q6V3CiNuF9B+4PDRP7f514vP/XFbHA85xPNBnwnzfIRJDeE
O+WTbXiNNoeSWwx8G9LbWe028R6K2BfubsOxu5oeu7bqe1Rfq9zQ7BB+tan+
WvZioabyb+XYVXfx88he7bV3qbYqgXZ3A1A53V/pliebqLnh+oBcjviyjfVV
UpODNahDeOILo41uRl48aKSrxA7SUPK5ayr7gmoo+2MALofgNH7Uugf0dkBS
BaV+bcEvm9uZd7ndZepwezlwxwfwfO1trbjDzCqV3VsLXG4f49UbK9NucqSP
Wl+aETiMw2GxMj/plmbHqa3VeWks5iZwldOjcfH0mHSRVxdwyo3lWbe2OE3J
R4KSJTgaN1en3NbaNLW+PIWRghEhzAL8s9hjdXGCWluSr+xzsGFhqsdNDrV4
CfDmx9tCdm6157u93Edl1gbBE/iK4fjF7wOtTgkKdhbJk4UeeeyN1OJYC90N
of8hUw2P3MpkK7U+3+371zh+REaYz0DOpGQJ5TpayCIo9BBC198oycOo12F5
KuX218co+rQXxjs+4C1xqNyDe8EoyfPpzYL/rx79hiLgdlb6/TMwxLfXi/Hx
/D48bKVP/941Vt6l2Hxog4Dv7G8MU9ltOIC3RvEqYAhhdchkzgj8awTegede
/R+78KAv9FH0bKuna226023Np6mN2VTA3yGifxs/ACS7yOObwlMd7y1zYz2v
qdlheeuHulAZmmu+EVvmM0rakoCRGhFnzGOSFXSZw7x1xJpeHW2EHGL5kLc6
e4ZRggjaHOpvomjhPboPa+bxvd+47776BVX2WqqoWLA0zkpo1EHCNpqXvhjW
G5TAHD4EYiHu3dFSIe9CTcUT19ZURoWuuwtNbldHDZlLtdUGvrhJTNyaqqcU
/b7pVF1Iw1fHwWA1Q7TVuzvBBZzM7GtCUW11tBS4TMhbm+UsfhHbxDGJ1bJP
sNLb0h6YcmDzcRP1cms/gVGu9yf30lYdtwXtzXLb2kTgFs1Z3Yq91ZrHHctd
Uan2Gu0PFNq7U8NNsHcxnCdwda3V31BiWInd2EvnX6rC9Uh3A0o3PYGZhB8A
bsjRdAk10SM3PZ5G87g4Wu8me8upoU7hoHxFWrM6GOu97S9gxFFiHYtJ1IeL
x67DnS+p/tbHoC2Iistoq/mW6moQU7OdxThIvxjT0HCP3FNmg6AVwGIyHZTb
2w4FrdtC2yNEVB0e7Lij3B410C82V0c77L+SF2LkpdqpgR6pNK0t4FFPV7tr
qK+mZBf5kRtgV/WmOlxLcz1V9uq5FXe0NLrOjhbq6HA34Pgxwuh23V5mk9L/
xPzIZlx2f5s62t+SqztEjNXCZL8bG2ihhLQBx3wi2n7q1kzDdRoKKAQOAg6H
dBgjbn91kJLtwB1toRgDWRiHg+SjgFiIOPhlg3ICAGlsNjlWtzYYu2lJcDkB
Tb8+shySs4X6GaAVkli4Ar0K+S+gDzXi+CFHLVXm2wWzYGdCsmOopi3Qpqc3
W5Ku08EUqiwoacWGdviZAVWo5MnvApI1ouPU8EtrVC4ylBYXLRrOCLJCCXPX
/0sRtpv0+oOmNowoQLWBQTxeGy8kbIFXfcwHa0MU916bRj9gaUJ6GAPl1NyI
mHXjvUBJ1evfu67mh9T2sux9uo9RYI0uXqNCcDVUE/bSD5kVkVpEahGpRaQW
kfovhtTLy5y7uMhSRKpObsJEI7AIenDv14H77a/+kxRj4Lyi9BuqtuqhuRBL
X33rnjz8jOpoq7Qubad0xtvhHBU1Az6N2i8WeMDT6r2tUk3IljYBD4hJdTaA
SaRqV4Pr7KynOjqkOJ1GpYLXoKWpjCKJmhtLQ38kOA2sK92bQp+5A1UI7gag
ETIvLcnnCt0JxGBz/WtzNeB7oCIkn4XYCEF+awzwpXRnLXWHjIx4F+lUvaqr
MXA93aj0vd3NsZuDN6lX3NJSJaqgmpoEt+3t4KrsEbco9J+szuN9wXD4+GA1
Rb71tCB8Yqy7zI0KraB++ARS9XD7djc+jofGZcfA9bbClwGMjqZeUtP9cNnU
g52CUYIXYj9NB2jhajR/nvRNAx4NpyyRA5VSI12yd0vFF1JcX/qZUPQu1dvx
TF6TJrgKOhsfMR4AGuqpE4ZlEHy2v7PsDve2qMyu0HRvDxjLZHbc3NwM1dcn
L/TGJiLYBgb6XG9vmupHcSoF+EyMj7qxsRFqaLBffvNuuNu6OtvdyMgQNTY6
bMWDchDbW3aR3ugs8JIVfmZzGWp3Z0Nq+sEOizNyYZvUwf5OwP2keH9TWLtF
rSxI3Z+bRrdzebY39thswHu4tdKHwEUhWz4yDFSKWAbWQVLLA5JAHQNALyS9
1ABxWU47rhaSxUgtDeBCl95G/+WwCYArSK17zfC6T90JQ/gQaYfAPCi7NRmA
ptJ+7EwzXi/E50aQo90J+dIUZdg7zkzGN0MkYiOiC6Kr6SnVUiNNaU8brA04
eeEWgOQqrQXAoXBwSLBpwIabFUD3Yt8/JEmlKVgfFSwOUTsIUEHXXyi8hnZq
2ASuynPYYYgZntb6TAe1MSc/NbgJs+IlwQlVPv+1+dA3F7vjKMPrk9WAvXnk
dtmUjv+G11rgzg9XGb1KhoKdl5eH1DVToVzuebMUw1kQR2eeP/kDKkfNQ4Z9
Ql9+/jc6iKWjQvAyQt4tWEaLqzqGpZSAcyUef8aRNBCHDcVLf08rReqkOuBl
SadbhaNNVGurWKYCUpqZtYLk11R1pVgg9bUvPYgNXe2tFTRY5Zcf6GkiSCHi
T3Yl+bpUKXhtNXosCUT6MnVv0NIg291Ra1yGrWkjcZ2tVUZVDMnlB+jErJQ/
HfUhoHjH9aSa/O3KbVKyjduFR761tdoTtco1NMgza2ws97drNO3pEvysM8Bz
brLdTY00qIbkqib7cfpJMUqHO19ToesRLIaut+VZjFK5kCbgdTT12g20PaN6
moSMzRUIWsNAl41lcTBGqwL4CfcZNDNYj4AtPJkhoe1QxwuTPMd6WB7NlV+5
hsovqaZq6djUl2M0sLH6nmuqfUilOuRVQTi01KeDLeCJ2t/PiC2SRe9oc3vL
lVeWUX/78/8SuBev8L79+rd/5548fUA9fSZN+W9/Bz/ds+eP3IOHd6mXr+Sd
+PyPfy/FL14+cfe++5ri3q9LcBDs9fDRPeq7+9LFkq9I8fMXj1xVdSn1zbd/
lEZkGADLil2cE0sZEqYGNJj1uhH7CK0tCQcW5+B2XJkX60xMIGhnbQABvyNh
TLLJGJxSYm5DEBJWE0TDFKZTRHPKDCkWe3BK8eJYC0UswRZUw9SGkMhT+iVx
xrAAmyRlQFLARh2PLVAapgcbTNG5NRkHNAtNPVfP4rhom/J1uj+tp4hIw/PD
WUq28x7RITYaEC9W/aejvVXx8BuHTPG+aRShOaJpPiu2AVFDK4MLZxhYhy6A
jRDSiFVjGymokGMU2lth68SA6JWhGLZHW7jA9VE+zV7GJKvEiIXrWprrjuex
tTqaFhtwoo+DznXfsmcHzY83aVsT6Ywvn3+FblUAF7Pj1kBc6vRwRacMFMlb
JG+RvEXyFsn7r0Fe5OdE2hWI2Ss13R3yvnULkiA6CMpeo04+ffQ79/rFH6mK
0rvmXB3oa3RVFY+phrpXge87o08cO1LBti6CD56A7u4mKvRugM5O4U9vO9XX
1yGg6JGH29WJ8JG21gbiFiKMamrgfigvfejqENgvkgMHpK522AsCEOQz8+yy
t95lqrPr7BMu23XySNoUoIXADhCbAo1wgDvDiukext6Eauz2iIBROIF5g13N
AtsWig0JOq/YRFvS09NG9ffjdruA5Pb2+ripaWurC7W9AZEjNii7W9PUBgLH
5ydbQ3ljccp5oS+YCQ11luocgpCxWRZNFHoPQ7rxodD2BSUkDojliJFDNsOB
wfcI/ZefsfEZ4/yhtbl0wO5hRGfsVH81xTgCxC1FhLcNtFa9+oP8WiVfSnFN
6TeuTNpriK7wg136DHY33F5mi8pkpEue2UfDv7u34ypqK6mf/ernAssKvGe/
/t0v3NMXD6k/fvX7wP3us1+BuC8fuW+/+5J6+ORewP0i993Db9wXX39G3Xsg
7H/yHN6L33/+m8LiP3zxGyn+6tvPXHnVS+p/+9//InCDI2Do8cmB2z/YpjK7
G8KBHIh7dLjpjnMb1Mqi1OwVTiXCPIudNa/VNOZBmX/A2MasAEo/QMJYSGoo
CVGRgUlIqGi+SLAF7kcog1lwGN7XkXfrwrNYx9LhubRjk7IX2YUIToOAx43g
I4hdsPQcHG7SdbIzxclbUBZZ/o4yM6Fni09qQJ1idiEKQo6k26ksqanPZU+R
wXlnscU2MJwMrlqdcWMv3iymlfx4KoPI7nhxskNoXUdxUoXesZ/BRyVCEHKb
o8LhcepoC8WczAefjLVoiely8DIsT7RQLVXycmC4InL97U9cb+sjarRPELQ6
h1iD5em2ONCCuRY0cOAIQVyaS3CDOs+tgbgrzoU+xxWSBsfLYJxsmae1suye
nx/6lfv73/wnTBmF7QD4wjcL1de+gAMW1QEjUu0t1aaA9llE7MC6gwQ3dwAY
qfnpDgFPCped7m4HX03GIxh7pQJViBisI2fViK2kxM41OiYDvXq64c9N1Xv8
9qYbKeGq7Q1YNjeWUh2wZ9WNCpbSqGwzN2przQfFsh3QPA09RfXGlKsRzXPc
MNTb3YrA4/YQzUhIroZoTWLKhrTjI95vU1MVVVtbKmZxqhmIrfWN1tbGJLWD
4YdlRpvowEEztTbdHiDQyoJ8MO6FkCuIOE01cmZYw6OYsgLYgBOQIs4Dxcwo
aCgtjwJhoGKJd5TFcxY5y2eek9FgWmG8AJrqk72HOl+Tsndd9esvKIbvNlZi
sKu27K579eRzqgkN8REXgsAIElyg0MHBntSBHBr5TYHuk5ePqb/+u78Wylbh
tQJUHz+7R/3hi98Bpz+T4lelz9zXd/9Aecqi+Jt7XwhGv6Tu3v8qcA8ew1IA
Xb/85veU7BIIr3/HvT93dY0V1P/6l/9z4KZmwbaT06zbzWxS0hQICbMZs8el
nYAWpnrwW2BABfN8D7aHqcw6J+L2E6djtCIh4gIbkU2E0gnH2xN3dFaUogRM
/chkKeW1jmmRwHucWQwOG+hk71ANUoGguViPd2fIVYhe2DvApyN3uQsU7w93
5GIM1EvOyyaakZDGknBlMZsWflFrABIBqjo9DAZsqvkZxeC8UU6+A0sRCAbR
/aomKU5sT4PFS5wDiAgxC9TyBuyY7yWYa1cAirzVEyGRqgS1rgKHtXYW8eMg
HMv8tGKSyHs8ytDggco4LGtyqAqIb3c6b85+s2vmeTrGGCciXxEFS2Hu7fXp
DubebmDa7Tr/FFlaZGmRpUWWFln6L8FSYPTq0J1fHqiwbAB4qp6AlqbXVH3d
k8A11D8NXU01eoYlwlDEAkDVlfJZbTV8WjU1r+KhfunNqrM0ZG8etIDuEJyR
GxhMu+50B9WVapNOfDv6wC3S5U/JDlAaVG1qJk/kOE+ffku1t0uvGGcI2TfO
OxS6uhpC+jUjws3YR6hr8WBfu3bXRalUIzvXIVwL8lljY6WrqyujWloE3PRG
wD0RgWyEHtSNi9UOe6qrNS6WHa0J8K4MSraDBC9t7x4Ud7O4Uw7VIWfxClx5
BRqMZ8/vu+aWGqqzS3pGcIZERDuy40AZrC62xQFnDB3bW82Q6KVxHHt5os2t
TLZTc8NwcQ3oW13JiSmQlFigVrrpGedaQezua4qP+YkONznSTE2Pths/kPnD
prLLeeyUmGQAdwI0kkJUQgM8DK21j1xLtaqj8XnAKX8Rvdj7uyuUcErQsYcu
1M7uhjsQeEGbGXmhn77GW/erP/zCldW9pv7u138buJclcDx8/sXv2fGHnr+U
lxEd/ci9ePXU/fI3P6PuP7wLeP5eih88usfvQZ99LmD+7I+INfzmrpD3u6+p
+w++DVxFBd6Kv/qrv3Lz8/PUxcWVwOUY6wCcHB27ne1N6jR3IJTcRY2bGe2V
FqeH2phH35JRAgdrA9IfHqdO9mLHJ/qrRhE6N7WYI/oep4mIJEDV4EIw5zPu
WHHCqQpCFXgBlJXY2xB6kpn9lGuQhD5dzwwV+r/IwGN5eUKfN4i+WPmGV8AC
XcjEXLWigOiOuPDdweootYUkMItjaIzhOLWEBHzNNCEBprP1tpeYbJYb+vpo
xCFmTND7O9ufj6+ETgxtc0B3OBwgaXeCRLRDbmeU2lsfwN79pGxaADxEHa4P
YtoBrsQHGqhmOzHtgBO/xpvd3EgttTguTJ4dpq+z4SHjYiCGp+HSIiZftEwG
l1hMRlfPA4EvTjd9VlhkdtYYrsPYF5tYa/Eou+bKS7+jXr8U+6SiDBE+ZSX3
3POnX1AsRmBqhGEo+fce1dwsNa+piYGgwhdQDJJthNs003oFgMTA6+xCte3t
S3ELqqmtELO1HmFN9Q3V7uWrJ1RDgxT39mLvhw+/pDMXkhLFcUQMC1apvrQw
C7yNOKLW2lRJ1VS+gO+4yhcDy5B80+LCcNV1dSWUmJbCw3KQorT0adyGiAKa
opHr6+2KrXDBMSI2jcxWzJvWvfv7O2My0x+reEfrYo+orr5c7rIPs2nA55ra
Uqq2rixwlbTsnj77zpWWPaNq6yrM5IWtjnAo6Ah5lQ814BEJqVb6KZJZWIms
TzjB/EhTPH9oergBeUkY2ZIqjS3hiV5M6OuErww2yPJMNzWLBFLK4ZXZXoIa
ko8CAjlisCbwr01Aa8CTAM+tbmagiRrtwTgi/fiplhIxeyqp0f7WgJMKBVyZ
Vbe4OElJIy4GchNe+ZT8Bi9eP6IePZUXsL4JxvfjZ/flEZVSr0uE8RjiwojW
Y7xSFMmqxSWlL9yjx99R9777OnD37n/jdBDt5etn1BdffmZ7f/fdXffy5XPq
V7/6lbxagyDrxMSEm5mapo6yOVw3bPLjg4zU+W1qdWYURh7ogEQ5lvGKU07V
N5l00jLWU520YKRZVUSoWsKgthUTSCgISWuLI43UDFZbEVZrHKgFbktB6G3U
D8B5JwlV8Be50SBmdNNkbEnwcW8UhPwXS65AoUcQFqUy/m7O9qL1Z0droJ4p
ZCBhsPWRMI0YaXWgwVSFJeABreGUhehlps2OJkI9ydZSMWBXnyfMUXvlGRO8
s9IbMjALQ10psXX7KMFvQNgKtxe73M5SilqbkfcPMxo9cofrqZkhqQlgr7QJ
PRUY+aJow2OsUPPixgllc1vIT4tGGf5YrPFypQn3gyJ1i9QtUrdI3SJ1/7+n
bqRBXrr2Y/ZgFc4D6smjPwbu4f3PQvf4IfKOfP3lLznOD718ju5YGdIpwFlr
kwZiP0Dk2jpqXU9fK9UNwrQzSKt/oNv1DapSPfLMewdSJEw73Q9Qb19X4B4/
gdvvvvT8BgdTVEXFMwt9Ki9/6r755u+pkZFuRPbjadTXl9L9ADU3lAf0H2v/
3KLIGApQUfqEeR2rXENtCYU8BThwc3O1nOcFdR9V8cVz3GKdVNjyspdUdU0Z
/AFgRUXla6niJVRJqVTzV6+fsvgl4EnV1EivSdoLKX7y5C7DCaCq6tIAR5Li
b+9+IUAop/r6pSp2dHIqRkcT444g+SjgSeQCW+rky6+p8gqkP2gGcAb6mt3e
zix1sr8Q+mq3gRqIXpiFw7Ca2hSe4TimhhO5lcQIWBjuKvEqs3R9Gm3eQbGD
uMIOovJD5zkxAkejEXweDvMtW7I61KD5sXaKuRyHUlUeuZ1Nr6ixPineXQcS
9jfn3e7mHLW5OoP4tunQLTONwNb6nFtfn6cW5oVIa6tIe7+yPO+mJkephXnp
va+vIa5hbnbazc/NUFOT46FOWhgdBQm3NtcF6vPUQL/UoHQ3HkNXZ6u0qCmq
t6crYEHED7vhORPt764FnLEWIbFCvBbnygzrOa5yB53s5UGKmR8FkKHFdq0N
Fs7RR684tOgDj1LlLHrXYCdEn4QWA9KGX64OY8uY6goxhY4Ffu+EbgPvqvXx
AupsACaxlj1Exy/xSleEMVTjumbNz2q9e7Sx8LRCi8hopPkQQdKCYngOQnoO
jKGhJRpIBBbEgQzqcrHbI241WyP8ueZVE6zaJAk4ZxEGB5GmOq0LQVsALbSz
gPS8hOy6fLgtRdDqtLTmC2P1oZvqY5rPnrI46IDZHY654CKWqsE6KBCXVj3H
IrXnx1tctxDjXzrHC8tR2VK7h/sr9MKGtETVLm2oe0UJOwOgM3RVFcyCImUW
vFqGzxobS2mz1rnq2ldUC0KP1EH5uuSZe132nCopxxShdsBVjDCAiBIDJWBB
JJj8TEyFv6FIUViUkbt79zP3m9/8DfXkCaIdX94np75xtbWvqVfPvxMUP/gy
9ONXCEjFFvT0kfDx7tcYxgM8q8pfUGVlcoKSEtxTiVguLc11FM3s5iZgGv9a
OGVZ+UsDYUtrPe0pqA2Oalib6uc1k7S6+rWYWPXMgpOCx7aT4q02NFb75qWg
HQFWldR2SuGr1PIevAcgdGtrJdXX0yjN9ibIIwSNXW9cXFNBmgyK3Me6wQdb
E74emrdvaz5t4Zh4fxAFBtHPiwEvnc1jGYzkXQ51rEJzgiDM0ab00G2laZ+W
plrj4glmbh2GSYBc1hP9DdRoXx3Sv8KunRltlwMNUFsrY6HbWZvCPFvBwvY6
bJX9nUXZmqN2N5ZCt7+9KjtsYmmU3N4mx6ag7bUlaRSW8PLvrC+7zbVF6nBP
7ImdzZXQ7W5hXR9MMMMUWSi7vyn1JWtRsEJIKru/LifY4sIkR1tM+QKdHgpA
s7vzbDBSNN+hfSzXrGm7kara/Nl+Apb+EPmZrIJNCy4CQCyRCQe31OwESCyC
i+DK49OwY/i8A3z6wCwbAgu9XQk0JuzKg7k7+CBCeZBApIGaZ9KWNpl9mCzU
gCqg0azPaUzkxkbIUVQLag09ZGFK27XaxXnAm7OaXmnZL/QnTZqeHMTStxJu
b3hUoc25Lsz1Qh9pb7nX7S6mqcxSD5bLBlXFAGUKF2huCOnMRhjcOFwbG6N8
4xGfFnJNLyyXd8k1q8+xpCtJWeRjkY9FPhb5WOTjP8tHXcg0ub7pwd5yQOBF
jFhCRxtimJFGH+Ffiz5qRhpWnfKE79RUPaPkm+iBMhteU4W7d+8PlPRG4cRC
/6u07AVBCEn/MkA31Gmkf2nJc6q2Rnqg4JL0vUueum+//QNVDxdhmg5FjInb
kHkXgo76BzBAh86u+RkHBrpsOB7uRxt3Z7S9eiWlt+wePPiK6mpH6BVDoXq7
W4WodZSgFDlnwLKeVFthtBdcoJjL3sXjQxzq11MihuDx468pnUBA5wB6/BYx
Jd8M9XIQLsDgKR4NCvk3MuexTghob8x31zEloo5i0NjuOod8DxZjH9UZlmfL
cZUSRHfDU0MBoFi+LSrwnGWW+22KOt5FpFNTdcBThCtBV9zGbBPp7IFKY4JU
JO2QaSI7q2TIedcS+ik36JRjnBfy6wKQwxMdXBoEWkCyVvBS3vgFrNIwSm1g
ctPmMnu6a1NudX6Y2l4dD/i57r2+OEwtz8oNjQ6hdU61lrvKsvvUi0efB+7L
z/9Wil88+Qpr8FDPH38ZuPvfIrLq6cM/updPv6ZqKp5K4/kCxkL56weuramc
4vS3NLM7ID1Ob0cF1dEojedwD97axYlU7PBkcj6hS+hdlJgZtbc+4DVkuAQG
8yHsEzrmr8SxVi70CPWBWTaHQMOdNPre4u5D//dcepNYrVVXbDWIsrsd+O43
CGrrE4YIoSJiSdgIH+p+H+mRa+gXMhjGc/JG6HzBQ0ejiNB+aKCrXFvJkK+J
4TRSSir/ucKQh7XNVAj9SD/u0/rmnK+mnXC8rpZL4WBtKEQEFUP8Q5+15mhr
RJqRMYrOTR2u311MuZmBKmqk61VA55OmarG1Da9Psb4okcnFVk93OXCvsVJn
u8QmdMG1YUjS3OEaYx6hdqRgFmTa3CP4Kgtw2sBln8BNEBRKhH7CqgM7ocpK
ZCglN4cGe9zY+CDV3ydVZHCACW/6uxGTSnV2IPyyBQcBvGzmUYrDNr0wXuD4
NKuOMUVqwOLLxs32tkZGPnnT0MZ+hHbGtuGhXoIM6kuLYTTQi737e9rjUwpJ
dQ5UROdVGmFSEEe/GDwLspl/Mo6cCn3w7GNKnaYhd8mHnupfINNctaG/3CRA
Za/AGNrVQmxCdA1r6BbnU61PU1yd0hsWmTnO3TtmI6oTEdGg2qvBV1/jcfyM
SGoXzbSgM/SJQeGitISbm4t9oQ5waJXBy29uTK4jsjaXQtWw3MJmXcq2uTix
bBFSxkBLiGpdnMLeWIoJCy1BXHspwwuDJ3BnbYw62MLCastSKXbj/JtZhHDC
SkHGDl0fRg7q+jrLqPqKe0LDrwDJx3d/6V48/ntKtqX4m5+j+LtfuacPfkPd
/eJngtTf/TWKv/2tqym5T1WXSItfyyTadeX3XE97KTWSrgkIf12WxLxzbDo0
F7MmWNKUn5uLeKrLsIm8B47imIdmE0nOKWVx3so0RNL4zMdEWaAo13cVPkZA
Jbe8gSkfJgAZFQDyIruAxCHzP1FDEx9F+oG3RTnFS+1BnNJmCPGn1NmlaAEx
xAON99cFHPhBhqqyuGFkim99V/BzWSPNBCt5J63dNp2tOnTmfbb2VPS2Q8bf
WkxU6BPUYCqUJajh3KiTHca1IkDNM1P4GTAySl602TY31lNKrU5K3UYiNqla
tffc87s/o/o6Xqv3MuRa8HnTU0Ap5uZZ5hOEoH6iAVBFmBZhWoRpEaZFmP5L
wVSeN9cCOJV/MCsKyuU2MD6OobA2zMfHtHj+16mTiYSnKIfaMV2+vJyr/lU/
Z+Z+qKm+LDmuPdTfQXW21SOfPszmgUQg0GBfCrOL2qRbiw5yL8P8+7sFhWlV
ukf6k11pBhAJatHzh3qAw1Q3ihH1j1FniMW9faibCJOCkxBK+RAq7N3VFvM6
nl0fMhYJMw6gEFeFI3S3swsP9WEOV4/O4UrM0GfoFG5PqDzQGQ/id3fqpAL7
DDMLRodS1GBfe+DTqQwNdceOAF6LOhlwRcZbchSfR7xb86PSP5BZx2uOHA1A
J3SBYKazXRSj545ePHSArBHZnSn/4sYdI6TmQB9GpwJYDg4OWmLQXbvq1vdi
5nWiNJ+V3T5bx4DmxlJPyMURI84wgdMT2lhADnZGlGACtHXxmTteFznFWayO
6Qx21jGsuGpwZbS2dob3NwZlhwGK8deHWxrEjW5i2hRwPYOIK2dYUtih7lIs
pICZBanmJ26gu4RKtyN3QS085y2JCQdNVfelJ/8E0f/ffPaX7uXD31K1pd8g
mSiOjaVVLZ/J8kRHcmlVi5s5ZbecSVEAUEvYx5vX7KP+pnWQPB/PD8+1jXcT
eprAL5kDwPyIEVD6KfvtUcE4ufXE73zUAYp5+NqVz4+ry18bTU9+kJg3hQuw
WA0uZDIxAC5g8ByLLHrZE8J6K8ZaNjG6WixemYSfN9TsrQWBWFMMv9cQ/PEw
P0Nfp0AZOEOdFXW6y0e2PR5/wFdbPaNwgVoE/sJIXcCslREn82G5CojLupzs
Y1D/5mxbWLlLXWJa09X5Ada43gtBz3+GmR3MDYJMnjYeQT42MyUy8noaNlth
nJYxMKmy8qkYl2VUS2MF8jOhBcYcTIu27EcEUhfHhmDACSSpof7uAEyijzEg
UYVAfd3xDv0DUgW6ezo9HxWd3QrCfjVcxZ4FI5WTwl6NLsXUKosu7UAcYZoH
aW9rEoO3h0p1tfqMKzorCxGcqY5mKo3ATsUnrtfwOQAuq5kKfBbMMNUcUsCm
zTAlOYWToXwFQERsKrYgOkx9QKlYnYZP89HaPFOMLok5TgmoAwbraGKbs/1F
6mJPqocQ009lyc8e1NWIAU57SXeXBmx5CQRrFiz2oetf4JW2MSSSUt90ZN+w
6mJLV4RuDXbq+qKtXLQ620EJNQNu6IjR3FgjxfWV1BWKKCVb2IPRdDpVCJdg
9KYRptckdHTZzQEqt4mkTevYGwtTw9sFiZlhM1UYTuJnDzIkStd/mRioJrch
ZusyrpbGi1FN9dfqglGRq331hasv+Yqqe/1lwCVpIjc9UMcIWmh9pssynqKC
YjwD2kUTItcQsnXQYTbLH817yjv94kGf3RnrNSQHbswHyGXFfZnAMQAmOcMz
cJcH88Y58s03nzQ6T/fmYmDCTM0u5FHpXZy2n/tI9hVN+YwfypaDTbe+CmFe
hpolR9eixVARLFGIi01p45YcoUxkbUkmR/V5scecZmU1TIY+nRVYCFMSkm2z
K30+E4o5vTWviXaf+il2oXTK6NxQjVuZaKJGu8WeK33Ktdcqv3NnuUXq9nwn
EC7CtIwJibWvi4QsErJIyCIhi4T8k4SEgXuyK5jco05PxcxEYj25ucONeJC2
ra0mxAbiZUox07w8kH42Bs8R12MOytYmJh9RKDYwJwfEbqN65UACG8nmxJAU
KYah6H6hENQL5qVZTBxZ95gJSnq4EH1KivrSVEcX9u5Fh66rq4OJ2KFOJFRH
enb4FtvjZO09Pd2arB1+xNYYnHALCiPJz65O2cIyGRGjma0bTkeo+goxvj7U
30VJPzsgC/XWbKg70VGG2xG+SIjFIyPgEnrb5mTtTrdbCBHij+AxgFjsvQpd
bXQKQMxucriN+BqkBC/A4+U+ArhP9xBwNEdld2YsoGJvY8ztgHercPzo8Hdy
kYhElwf/xrFJiMImDH2XF8tNyOfQLt95jRABdwVYXppyXlemBAyhqaH6EKHx
5txDx1w65JRQTqrE9qj5mFAB0LmCEqnP8K95WTnmr6uBoNhWr2B4iq5egSag
YJEQTZSGbC1YpRBaHGtiDhenk0ZsvbvxngrLLIgFBC3tK4uRNFCzBMQ53THF
OkNnA5YhsalZTMmpEQTwLZj7L9RHiuR16hmxVHbxWHhkqUVMLI40JkKwGIKI
+VghhqUXYC6Z7Y4cvMwumYMySdDEtKGkt5Bk1CHuJBm7W4SHve2c99X8zLXV
PaS6mp7aEg2Y92Ari24spOHoHrD8JGghLCcuXwLtrCeXLuV8d3S3C0frGeau
LodkeyI/eqjvhgbUabY81Tai1+GfjLjUxHDqFTWJzDl9HbrCZI3Lyr1Cby8F
ejccubm+OBQj8YDStUhAyjfyGUh5dLQLQnrt50m5FScN4fBFTw/89HCd2QSb
trY6m1hZXf2aaUag5uZqm0yI2YDI4AG1NFZZMcZVbGhEoGHZm8FNY5NQIQCg
8LLCpkPiERiRlulJ52qCncpP4aahFEtRCBSpdDqFUZK+0C9nAXDic6ijow3z
LGkn9iBMsovqg10rGyGtVrVGwSrlFUZ9CNKB/jSHpiCO+gChfoyop4USDmKO
CarQ8HA6Hs2hnajEBEiNmPKRmDBDoD5IaSGadM/2D4i1pu5VzD8xq7K3q02x
qUkOz/aWqdAz8yQzHzPzKDOHGCPUCiwWCm5CFu1hC0Ek3V8Cyjv5IQdNPWED
K3e8C3EbS1pujVAcy9A1LP1K0xRtRzWoYBzCUQlxigaiQSK+3JbwweNyhGbE
dDxl73hrSi4AmVVgLcutbU/Hg1hHm5zoxJw+cmsIuYH2lofjTL5zfXEmXya4
grc/4gS7zEqa2ppPWYJfkBOz6qDZoTpL5wP7BD5QiOmAYRZGjMQye5hjXboU
KEx2q9Qc1lCfLtBoVr4o8MQsSAACr2M+yMZ+DZqPOqsHEWRI6OmTenp8qtMx
ScI73r5MzqxMTK9JDvtc5ZYDH21U6LDk9B/lFK7JOhICPlsDOt36wnU2PqGa
q78LuJS50hQfQcPpCovUxUOLU+Jg2qmOGcGWt73lmwGXOtFVsC2QiV5zNTP9
Y/KmtrYuyamlYm/KTWamvC1qba4oYCMc0XWMtE3Q3Ij0HbD6k+bQba9/RI31
SfHJIR7gm2tErO9Tl5eHAUhKo/MT9+Z8/xOg9JMiT4s8LfK0yNMiT/+FeXpy
jPx3h1QuK0atQBWvz95WHLrDXrd2ZMEy65q2tTYERGXk6usqOQcbYiR7BdO5
Idq8RZgK1dWVhZrxooNQbROY1taVUZxXpBkv8K9FuXcim4YGGOF8Noe7DayF
qzNyjU21rrqmnGJxRSV8VPi3Vi4Jkl0CFkTMM4IsIxATjzRyNlBbayM/ghoa
pAKVV8ql1tZzulG6i74D6AWWtWxqavBctjwTJaUvkMKk0unsJ0wOgkhTjS5C
S2Dh/6GfJoTtfFBRu6X8w7R37ADRfdFHT24K3gyBPdQHv6+6bHvSnXFT09PZ
iuzla6wSm+7iYJWS3/1gmbVnmZ186Gh3IQlXTCKCEsnXUd9t8J2rU2i29L21
Ua5lCe0sD2mxegk2lwaokEFOWmaJ1c3fipOYG2AL8+RX53S193TsKBtGVlNN
ErE03h7H8bDfrt15DEajlkB0cylkQKrdlVHqYIP53UkqtCU7s5Tcus2T0aZm
xmfdFMRokom9tXG3udBPyfeta6xr4PVRh1vDnARkC4sgFty6r5zMvMZsavDe
mWuDjdZ27OUzH7K5PM2ZiVAxW91enmtY8OATPpdEOBLwcro/TTEcKbM8SMZ3
x8vNWf/fFQYvMcyI8eaMftdAJQDXxtcT4E0yOu8Z8BHyiRQhiWz7uDyLiCA2
NT0BXMlgJNRa+0B4UMY1ar5BJRGU2mchmyedP4EcpVDo/QXYBn4hrmyPXyCy
Wf5eExa5lOz8W8OQxLE8wU+ZojRidjzz00uDG7jNebjXkCGntvQrqqXmoS4l
ErnbqwxXbYLyjL2+OPzEvb0Q0L67POQfMvb0RPh6lqOOcnsBN+QX39+Oqy8T
bA4QaggrgncToqmmSTAbBE811WVUGZjz8gVClxoEwK1tdRTxWl3DdVXFwq0X
GkOyS8CcGRGxmigOMa3GiIwj4MsQJ95ghAVHKovzMpWWvQzco8eYHYJUOy9e
qliMPBoR1/PBdCeovAKTJetARqwGXFlRQjU1C2Ora5nzqVEuuqGWausQgDW3
opV5VfLSNTTVU2IIBziB0zWFDI6tbXLdmLCpNr4tppLqbrPZnGgq6huqKO6t
k67gNLWDCLUDhl1FJOvgcB/Vg5iuLjz5Dq7I0tvTFUegpnCkgy3OGznYcJeH
a5RhFng19+rp/jJ8UHhbjsUKFJOWYq5I/yZi0lLSr4a6r5i1yUtSEpC3EWck
WjxRZn3UYjj3xby6yC1RZxj6UNgiezBCQqCt5cHALXPOX3JUgrmikYsHPsgU
F56EMthbbVqMLNiYAq0Ug+103JiQqrltzutcn4hvXsBr1iJga3dJquL+FLZ5
3mGG6OqIJ+f54TTFpTR0AMyvbkQxbkfN2dX5lDQ7/RSbFM1chBYGcalesjen
tyZnXCZmERXmXtamAJduLYTNy8l7Widi1mzN9wZsqmCN1bmJ3lpKnmdAa1/d
kmbpkd1cqZSZmbznNcFQRiqdH3502CpP3Ng69r7YgpWlEKRpQ4W0e9VpChsR
pPWyVaL7Ol7H60GxP6BrWiVnjE4N1Qd000Z+AqlGF9Mhqx0lRILZoixx8taw
IMjU7pjJrpPhUaHHL8LirLMl5LVxKizsa+Y6A7NymTmPXzNxr66yAdPaqSv2
5jJL3V4eBEUCFwlcJHCRwEUC/+sSOPS8pbPBY3gvs2nhRRijNt5ysZFedm/h
bAB5oabGGpuaBH+rQTsBz+ZWIU1jGcVgA3X1trXVxMEGzJXPDHpIGxpxYj3y
b0JpDLSn4lT25v0k/jXgCJEG5vvgbCaf6DNRzLSguje8w33pNopTAzRbKODX
JfcFMVSrizH5fkEAqhVxA9rBHxzqjYtll1AziqjXFVdnzlguQqIemmTeUUte
qtOddPaWOR2kaQkYO6DXhI+g/oFurL6JugqXsQWbDcKtm9tdJgfWY9ctIwg8
dzNLsdPh7ABLLu6j+Ex6S8hm4jOaWJcaRALDINkOSCytcVYRD5ESQ6ftg6CY
GQKtsbpPg6RD6Vphag81gxz9SN6BVekGY9QL4qTvvQR+IRVequklNdEvr01T
JZZa6Wx4Hicx6W8tDTh/KGLWdsTHQ0SJLtmOvQB9aGUWOSW59+pcD1OFQFPD
8luMcCENpKVbQBIB0Vh/veX0w0yGfaZw8Wlcjgg1EHJjqYc6Z8g8I9YRKzE3
3katY2IPjhaxMZFTUXPj7fao0PSYt5yPamFSu8f56Ax2jz0REqnt7yRG9fPL
jM5aWBZob75NJpfFeosRw8BeP/g11Vxx15LMIG7p7GCGSiQiQSyDdb2vjpbi
xU8ScVz0SNz5CGrjWIXCVVXNoYrgelvvNBGhgcS2HbX3qcayr8RiqfzW6bo7
iE2DOPDPYBLNhI9gOcsGsT7TEXADbqrOOPSEMQpyxtAWdt2Zjq+Tb7ls/HOo
xZQP8zUQterhx9q+1hQwT8vJAZzk8OfeXh9Qobu+zsnf26tczFnZ40rN3LPT
rDs7O6DE5A3o1ZUX7nDXTUwMUDr406vBSl3xfEfOCNXpmRjGimdWdsRgAd+6
vDo75WUGWSPmZcYWxNlEyMwcYZMJnCkEe+p4HE5lxE1EPCFezJY0ESFHSLsl
ae7ra4sTQDN3s7A75PF1FVJbz5mhpJpSxC++Amhy7O3HEWN8CogR09mocDJD
HWhO9EpxSciFCnW01gSM2dWZUFwSVcQ1VjDhNMJoIcYXKa4Bg42wYJ3XMBHd
hbm40AAG77pp4qblVjAhCro52g7c21NkMbo+XHHnmQVK0Bq469yHC9xeHknx
RW6F9WUx9uBdH62FagTCSNQZOebTFQPWgOFBQZEj2MCcy/uup72cGumVG0Ka
Ep0Zmt2ZoTKrNIxhSY721Lp0y2tqcULgMNaLhzXYVclZmtBwp1j6GBtDMBVy
UTdTwlebigk4gmoQo8SGGUe5hvwZiI7EgktAyZ4O/YlpA1MT4t4aPIZM2LmM
6hCg26dDG2y1gzTXPDLXMw5lC2rNYCVOddPOCvz7uyoo2vn7TCoDsx9dAIhs
3eXiSskplmZefsDW0LMVv0vMifzKzjDTLKMMk3MjdAqQqna9LS+otur7WFXm
Ca3cmjgTJ7OpYHqmstUWTM1bueoGhbktvKVsliqmSv14EC7UnFK0grWLBLCa
acnRSF1OB2ahgbW78bGtLoYYN4S1QQdYhBvjkJphx3i7i3l2jH/TAUwA1UYq
mesEjPwQ8pp2mSFvvp8QJ1y1SbzaNWE6Ll2CClPpZkcbqOVJIQfWNonczGAt
LXJobqxVPbofUvbm5oiQ/QRs/QSmLP8UKVukbJGyRcoWKftfnbKnRxl3drxL
XZwirPZCHQy5ePG0idG+wE8gQjiTzV7njCpd+07X99S173pSLX5SuyIPexjW
+nubLePfYG8Llh+lelPymgz24/kN9DTHxToFngDDlzF5CRoagAe5D8j0a5hS
msUl5Lqltuxp6Fcx7emqd6n2GqqtCYn3GuE57WipdF1t1RT5p8lPkZUAc6m8
dHHTiLMKEMgFjQxy2hjTrAxIv31QxUkHw4N0AsjF2GX0dTcGvDO9bbldU7wo
q5zK7k+era2zgmNbQoCJ0Z7ATY2DC5NjvfiXmpwcDPAL4V2Y6HfZ3UWKeL3M
rniHLUK/oJD+hIjeWngOIMFvAO4iQky+cJVbpUL6GgpDGk4P4EM4BIEFJTFq
mThAOuWhzzEO1wCTm4iujjYCuiXUZ2zu3q1FqU7rc6DzwniHmxttozYX+s2R
IHtwsB6SHUM4hwOm3NcwBOs857gO/RE8iaDmuFQIqK3hkUUJLM92up21AWpz
WVB3ntOB+mk64yBOHD/atRU10a+GFgF0eBtA7n43kKqkcgiv0lsd7K6Ch4Ji
PhD4mwtXGuEMDW0VgLV4XRLcDnzCOuHASBrm500VHoZLHuhydsnsM9Lzlua8
HksYYj4EwAVJt9x61MhYs7PSS63MdJpHGUP5FlLBvCeXOcZsJPrRiYVTCxPr
/4n5CorhLH7r5MKp9G5rHAc6/ZYsdyRVKiZTGyKYkCcPvgJIoOtT9GgcIIKy
jLYErd4VMuFb8dJ4s62vh9MA8po6NvbAcF0T/+oV8NcWi8VLlMU6KAfb+KHg
nLXJejy6ujngORhMqZih94LV5u3Nvntzc0iRtiTwEb0HUN5zcHG6x8xUECcx
XMVzG47FFoJGBuWdQ3oqTTFlDCGIujps8WXgBRITLgki+bIpcOPDXPtwtNuN
DnZQU8NiGI8NwXIbEVsWWxQM1JEB1Cx8Bwci1cDf0WHsPTrcIVxrowawtMXQ
ANeYSjdwC5KP5CBDOMiQwHmwt5kawBLTw2T7xEiXMKqHmp/GyrZzQ6FPvLm1
MoHcxaaAiYMj+kL3theo7M5SwKTGWKdiJV6ZSSRWA0efMvKd3a1p1fo0siHj
xz/YnGNiT4hnCtzhDl7Svc1ZOfK8akNe4J0NtMAHWwvx0Y/3hKMnWZipx9kt
d5Lbpi5OdgLO0ovcVXadjIRusrL322PsjcEy89/SUQvrNiJwzdYVygb8WiRG
8mY8xCYQNkctUGseWfpBx7neD9aLsgWimE9Kk1IgSatGmmEAZhbDd1Ohf+Vh
KFvMVZgAr1m0wlwbfgN+MUQFMRrVj1dt5VPCHMAk04xUcKpaCBYt2pODaV9s
pusRjcMscKmGzRh1djCTz8rSF4fLykWEYrx3BmxGsNjlWvwMro5XLIjML6dh
q8KY/xSENXqz/vt8oMJZq//y/U8TI1JGtXgSrJpgdmxOHtW5d/R5euxO9Yu5
gMDQiLPOLEvy8kSLLYAE7MKZCTGRiw4hYVZVQWCVzjbF9ZrVx6ixs3htKOsD
2UyxOzp3NrEXDmHQY7Jn4SSarOl2hCpTQlabH7c41hQnnuFs5mMiD3OHzdhN
GLS4GVvenHen6VJgptuyLxwJ08E+DNExCY+fQ4c0QtvsvACsASPC8eWh2MdL
usLQVroiwhfq7ywLmGja6Jql6JelLVtkapGpRaYWmVpk6n8NpmJVk6uLDHVz
RaaiXgKxOallkPS9A9fciBis9tZKYguaGJOe8fIiLmlzfdrtbM1Su9vyZDMk
xMHuijs62KAEOrao39nhBregi+wGPBlrzo+DZ1Un2DvHXikgltmap7bX5S3D
6mpKK1s/TogVcEPqwsaky2zPUFvr8gaDZhHXpDjYnqX2NmVvbEiF2lt0x9JZ
9sKVrIQkgabRg78SusytB+jfOp3vbysSXmNBrXdXWLUSNLsUdEEXR7L36RHu
STY55gjxIDpLILuJ3p7qOLNoY/v492BzhsrtzIMGjATYX5WHopLTB9zQ54UU
ZNDl2T5OCdfr+bEAVoAIXSPNzrvzbSl+e7zmruQqoJvjdXTh8HSxsDhSnEEn
e0i6egCPrOzBHSBBdOCdCfjXwqHOs8tYjpx3mVtyl0fLlPShLbUgnALwNkDy
TAPGjKHjNs0tSEPy4wyaNr2I/WvNjgC/YLzCACL8deJZcoVNgvMihx8tg7h+
HwnAK8FovoafWQdQ+6+MR+Iosx8mZ/H1Mad2SHuQDxGbQipSQnlrIl4gjllT
j/jGZVbH+Igh3o76TMFKLF3P5evX4mkVmG2BKUiQn4QBTGPyhZ2Sw/sauFUY
TqDUpRPRh3ElZjTgHizxCvOdCCpDj5vkALzIGIt5bYuTLdTsaEPADU3KOD1c
R431VVvGW/D76miBSmQDwEV9mF/wT3kR5KF/NJ/ARMxfEnWHaX5wsfDZQjoN
j0RFhgjL+ZCBi0dzVQDHtgoKb1GhCFobxC1DhM00Sc4BiakbFsxwCfEmhwSx
1M6dMfoMoOz2SMCMQ+o6ttX3hrtKAoalafrYS6kd0Btw9fb60Acb2GrRSU/t
2+ss/+iS0gKTM+ELxJVOERMWkcynUl8h2ot9aQxXTIx2uLnpHmp9RX75DEMX
D+GDk3oK5bBs1TEpe7KfX/jxhCMzx8CDcJhbkDLmYI2hI2QxhVgLAlmwbM5H
WpWH5PRBZp7nhPYwBWh/F68r+GvF5HQuw6ZB+Asoe1kxgHy4M0ex+OzQsqlY
PaCBJ3af+jDVJgSaISJWgApDdWk0RuwJ4LO7rst+AAwjJrggdV7mNCc4QTvL
I6HbWhwKGM8JU2RIzJBBammqF9UElUo2ucgRxGLYw1I8NyyG8Cx1BnLiAtRR
iiWModgfqOfNyIVBil+iPbOG6T5TFKNRs2zFFsa6XQamvojFevFL02KFzvVR
9GNiICjiQJnNGOOtqkW4vjCABZkoaeOYi9rzCnlXIS6XilGdkG5IG+MJ/fLU
GIRCemqItuw8F9DEiJexl0NbiNfVUanZsQ5KUBVwQRMN/LJY2TiOLcQwnFuZ
7qZC7wSdGWxk+lBoeqDBXMNttU/iRyoPAk5mGKtXueU4m8sVfvhzhlcq1HXS
LOfSarpQzBIF3iHh1D6umIFaHy7THBVkS03kefEctkEe4z+sYAvM9UtHc0BI
zmrpcEKfCBYZdzfnuikuEqaTqGHrWn5YTqLWOV8+Vy7FAbP8zG3rYJBmauh/
sEq1PeYknu/41hBYNiNamifL1INsOjYdmrl31EGK4SjQFeL4mo6YgcPW1DDT
C1bnVQ4btZk0S/cG8vMjYHHqo6SXnO+53AvnQXISujzE3XHe8UjcReAVKPKR
Mcg8t1zgV+1gYTARrBhW/DKmNi4r0rdI3yJ9i/Qt0vdflb6XuTh9gib/4iKs
11jc5WSbWpjtC9zkMHsDMwjvHqIELvBZIggjuzsbd7tD34tGx9Z8hzoQzklO
CK8/31+hQNxVBBgvRcmpTsAv0AgJKIXEe/Of+mMfoRMrZ4PUcxBqaL7v4Op/
+gloCv1777bE2DumGUFCBx2ax0BzDTx4FIunRwAULHKHsHiIIfFznKKDJUK7
ml9T4wNNiJRnmHaq2m3KQ4GaqhHnkq71XB7ra6aIzZEe/GrDvY2xe0R2CXi0
iPMAgC1ocapbHvpQiy/G8SGuZnJ7BrcOSGZXIleFvjd+ovqKB1zRDhLQBq65
BuFA2MseSG+HvNjptjKng++2N08Jd2zER9DdWkrJRQRsQXSiGJy60L0v/ovN
H8MQfWfTC2phUl5CjN1H9AXY3gxkSLfBpzUhgLP4KM4e0Agz7GXFXPEQfuPQ
zYy2choCFHrXMQ6McmgJcxuwa8Qwh8aqB9TarFQ7uI8juo+NvUTWSBrjEgAb
6AmRFejoRwUuANGf+VF6oCMfSJDf9cO8rFEcPh/5uVXsc8MZYev8JZYrAczM
B8MFGnU9BoSKWTPE1klTrCbXEOSD20NORZ2Y4JNZUnLKT3VdAoveKpj55R0w
pKlOPcCXLZEtAxYmB+uQrqBUbhXxBOZRDX2OSaAboISYKxfL+oW2mCwV6pQ3
vfskf/mgtNFgiFZyDRcL05rMO5f3JpOxYdbvTzc9sayM8A7dnG1Sb29oPcI/
COSh7w8J8Fjs47PeXx/yjw5xnR8V4k+/fn2+5y5ON6nlWam301whEa07JsxA
HMrQiZJAjtUtuukQZhmSOrDa1HLLW3LyaaTkE0Z+SpMuJN6OATLiSzAXYpM4
I82SW3KeOzjUHX/o66O1OLiIa/8ebuNnRVU220fOCXcwI5SwtqSf7clqqZUK
9DTj7BinJ2rUIt0Tyls8J61OuebQuy6BCiPyLpoEBWJfZ2U8b+rd5U7A2UyR
e3O+FbOaEal6TTiNHUQuHmDp9lSFyxOSXUJ9uhrzJAfVxVOV9HrTIQ9sv0Xo
HwRIaZAjWjY5FwrwgtUGMf4KZIpcbdnduJhzuDJManWeXYwnJvEgGqbkv0xx
0EujPZPm6CZSc2u8LAB6dbxC0Xgd68fDuj1bj0eNGAKFk0X2mlEHG+M+o4ri
C17IAvgIxxjh9FMfoMkkKB8EliYHaKQy/lm8aqgrnEN6juxlmvkrOYOJ9NQR
OsDUMumEfiguOemYFFRMImsO7huyYNNP8zM642Cmjy8TnQ+Iiie44m7V3vO5
eilmOtekV0gIPjVUS4nlZrYSUodZIl2xRQO/UhmyzNh6qwwL1YlOdFJ772n4
0VgtQt7AZcmtsW4UIqggAZeNQAGjlgmGk6avTtal+Pubgzi+6fYqF/gBI0+o
T+TzLP8UWVVkVZFVRVb9/4NVoZ9QxLn0wijqAqlOTzZ8J3JusoMSSllsBp65
vYaJJc9RzawWnh8wqEBhQjiFHC8OdRE2qeNazxOdSUTtW9dUIBWwB6m9RKuR
P8XfOz8iFQZfb+WCoWOs66YeJZAKNR4iQ3SUFReLYViIk0Esh8ZcTCO5k4CA
i1jXLY6bqULxeUQP2NEuE9z5Aem9Jf8I5FTUFtJsgnERe4fm3eN4r/ZnQSkD
EbHlx9elGKyHWIzPGbsSHyQ0B6R8wQgnF1aAMnxmP8cJnqeeFDc0M9pOMeGI
1ifUCAs1JxC0uK+9jN0yiGutq38QoTvxQpPotfx4BJbVWrN/4Jj2grMDl6/Z
ViUZJ7Q8hRyGM8MtcZxQiOR/6GfJFyzMiG5KDV/GN7EDxMtAFzG0udEUq9dP
E+tj2oUkPGgFy2b6hTn4mY0sJw/IhQMv9z+cM877Un7g2nBvEHMX4v7Dgpnb
oU0vVzT7CpQY+k0uPkgP1I/7Z39iWc/E5HWcKR/xbWsCDsfeOy4BoBlDECNj
w8HSdQyYFlQXOoAbEOK6NbnNcc4svwNE3dHJ555T06HPjo+Be4v44UA0OoIa
rW4RSr3tJfApL3tYvb3NUm+ujwLzgV0dJKJzzLACrS4uspQwywwrZMdHWAm0
AN/IAnvncAhnNDpC21w0GpFhi2JNz0/NiEM4PL7wKqiB4Arn6NFDLQgL1Wih
Y4zQOoEpJVUv0jpnlhWPwS3OJvkzTy4Yc2ZjseqqPQN8wN8D0fRi3aaj8RiL
v+peIJFln+BKGgobcMtAdrA5A+elTvVYBqkoUkUJ4iFDCWfMysS/xiC7f5zH
ynixiisUX0u7A5G+OLEewa7OIoeAogLG6q6gV35XBSx2NewngjlQiazJJr3U
BEFVQ3whxGk1Ch7Mn4lzRuJVTfg0UJXMP07HdJ4FBZaJ1unro5V474XxDgMQ
aGgASmRv8g4siuF1Wh+Tjiw/x0Uq8U8+9PtYBec3dd9kBbfFhn7kQtcrTU7z
OIHRe4p3h3fvIxyxFpXnK5GuMXUFuZDzbAShrK3fWuq39BqwkcwjxHxEmvbS
48rWMEaK5MSQRHJlLHO+OZ3SaPZW6Cc/wsGFdVggGlugR8QoIEvJyhxVwFRI
Y8syWnEloyifmbOwVUqOm4h1aBOoEp4+GFzgGHR5MG30glML0UIQJxYhw2iE
3BnuzcU29e5qL6DNFXHGS7xQx8VekDC+3sG9hdC4Is+KPCvyrMizf2s8wzgl
9AHPjgUQ0CxC8PM8wwR9iBGsu1wKAN1LM4rZ5SJ0BGd32NMLzSNG+b6l8OuO
8kudXD/qOn7Ar0hrvPHrjjrSgK2I3cg4tSEAoLkYCrq3+LIUWO3GGQrQlc95
XuCAUtDBGYZuGBRjQx1+BXvniWYON2FSqFijM00vDCc35PF5aUcPxQYndjp1
bzw0u1TenV4qaGd7y0feJ8jDabc56Y5kBfcLNOhLSCWmOqC2FozZ5WtMwXRZ
AUEyJ3gBKjgmZnXO12irbvyy9wRJ78oqujAg8N6jZC2xI6CsoPsk5/nnmWVZ
yPODcx/DVbxgRcglKGz9jTCfsqEwEILV0zt/EkuJhX7lcESqWEbLWWSxWJjQ
FSJ6CpfDs6OH/tzJW46SzrLkUClzp/t4Bh2CpLi6GebJ6GIk+WG9ab+MmS4P
wTBsv2oEv6IRw8mkb3HKjI+Mu/pueHYh9s8lFvVIzlXhaifojEYW5kwxjHg4
jXRwSG6KHiT0/4JUsLiuro4okgrBFhHDMY6lcYKmkehvfgpTXpDCxFKP7qwO
BTTBdLEBc+qaFfPPm10ePmZpqd+ITnkmu8wlLIYkb1h/1fmchJp32vO4cpqf
eisMGCsAGDik12fzuMyJjTJjTkyD0ODgOarX42mV3zV/BHPJk1pqXMFnVXD1
eVYZfehf171/xFadPgHk2b0S8zySnjfJMWKKVqlecPKuQg+45C0l1vxBBbFX
lKBSuwxVyPiVcA3DXjEEESAJPNE5lHTC5CP87QQ/iXMEeMxYbaXBpjae93Pn
fWhq3uE7MNogHkSO++8SYQOwqAodXHYN5u1O2lx/YsXFD2wbuwxO9ThiX8Ov
JUtxqVkNvcNsOJuLYslzjWZJu2QPU7o0VQ9i6LAeB0RDTM2lwjyy8jfKuyM/
zMFjK2zMxnmQhGthcnWI5AwKMYQCJrwICyaVhCRbyPTHiLqDQr/o8UczAX0k
lbP+oMkbNayFPsYCeRzgF4NCBqnpIslmE4721iAnB6rI++v9Qu890t2GjPbK
B4XFURFFjBUxVsRYEWP/JjH27iYbY2xqpM0whuRveT8Y+sW8n+Q4NGuYBph6
glF3PMZAGusKOvUlgWAQZ51iWE99NgUdMg25BEcKmGCHc1FB11RO9d/r8KfO
KEWZdfsSsQVJN1SofS85YaRbPK2ORHoymczNh2uyfhm7uNpdS3YKubdeH05i
mJMunx0E37FrIBQtNsQfqYCM+TuN022bm0yPFCcL2J7OD7rOxt1LXqXvU29P
FYa0A1T6Zsax8liAT+t4slgqUph8a5MrSsUuqsLuqY3qfYAFcoeHy3cSzeHE
scb82KENElrf0V+TndfWCvxJzKv82tZhYdkHkBN9+pF+JZfUUmKh7lo2wPnx
Nozb1ftekAWg2pKVCpx4vWyL7cRkeas1UqXvqEtJpxhzxWrv52Iegzyn8okE
83hIrKvAZFfx+l2JeaxMw4CVHNQFBTcYJJQiuLgMYcgMDQqoeMKpz1gVxe5K
i5MoTCCo6a39ctrUymSrTeBFBgVEnUIMjLigSwRjjZYS8IPACHYOC4K4GLzl
J6RytpN2MN+/OXQn8GqIptA5n5/ilGFpB8yXtY9lLQ/4Q+AFyz9BX3MSQCow
re6YY14d0lSc4D7kBCKLOUhaMwm3TRDHc0V5u6QwZiyEXfXvE/56m9JL3ljl
97wxzLE4gbkkGYmK2D77kYUS6oXk3eYGjSRfDGDcNe+GN6NJdvzU26VJP7rd
8AcnpQNOi/F4PmItJS+f4xFanIym+BOe9TjKQBliQODeWq2THn2+wcouHMRM
LhpoeRwkwqXwpduTNSrhTUvCzew196PAK7uwpIVkwRk/icMFokIkedPObgRv
x3LeG2ZMxLKxNktJFxlkCoK5sVYs1EFNDjYEtIIiq8ZGFXM3eeeQRsfvTFqz
nazWiaVNklFYiSysyfVbfE4Q3aSFl1zLVU/KxAYeSYkMrUmKMSmAxllhKj+i
vaCN2VRA06owCQEjwrDuSshLNGpafn60GhZHw2llGnxRCGSalfnILguWYI4V
dc93Nz52JU9+R00PN30MYDeX2YCJ9iIGSVj41jtMqS8yrMiwIsOKDPu3wTDp
SL45oRJ5mMCwU3gRRBM4+uwEJgOiV46Ut9DWUm/Ajmtky8BQHw48FY5Rr1gC
INRli85koLuFPfjPrL/E+s6xwD1OsUzGKyRDG6xXlO9f6WRHnM0SvfH015og
KcE7oV2I4sBnJUaZfYUd3I9NpryTvOAkFvY2JgIfRYp/Lbo1ea0W/8BofTn0
v4tdd37GgNzEf8D+d3QAU8mYXPkuTMRCJKZ8EkZJx4NV6TCxyHq+IsvfKLGL
bN0p7Ey5j2Q7d4VzovP7x+6i0JZ2p+7ER/vJ/wNXCk9dGEDO9eZ1FTjUJauY
9AnpMtMgDdxFfu66rYCNV9P2tpWa+WMwfxNlPii4q+LcyfDfau8tiZkEcf2S
2hQHRlGftdj6t0TYGn1fSJ1v5yPwdPY100t7PrBrllmzAT+hJTXWVx1qoneg
JyxYK9qS0x9a1L/1upMz1T8Cz9CnfAdaLMUxJ1Mjy5GixRa4Y29YY0nfXeWX
oydaPgh8/+E2xz+6tsbZXmwbkSvv34JDP7zLuaw8bWgQi9CNDaKjvTjdHi+Z
Ra7kUyVZe8CltPPuSou/WY6d2HR8/Ng8skgEVzjITq6o9wRgsVk0nCmcj023
Sp0IPyp0rdNlj7N/aELJf5HmiszbUQUm3Z/gSuj//sgOivJet8LQqESKsx85
6i+PVv9D/D0i5L+LfWAf2ETc/4PP7ALMgR3qDJR8JTcK/KSQND/V6p43YAq2
go8cIPrwA8NHFPt9otiH/XFUxP5puHVOGfKNd9+qF2u0ppbA7GLzKs+MNGOl
xj6bQOytAGobedXzJkiBwaJ7w19kudk4cXmTUzgQSI+cFtDSpDTZSNoZMmVn
Pp0nkl1EWEeDraqPPrTF4nAeYxHPx4puGS2HudYoNDFQG3CtCc2rbtOOmRD9
/2bvzbrkys4rscN7b0YiUSiSLVvL/gF+8rLdGlpS94MfLPeS3K3lh16yJEpu
ioMkDhJFUhyKUxVrBmpGAYUqzPM8A4kEkEjknMh5njMicsZQRUqy/4LP3t/5
zjk3IrJIub28KCoeNlbgZmRmRMbd3/nG/dkLaeTMqEqbT9RVTnOL55HftC79
VcgDaTsTVc7EBbl47DWze9e3CPaco69JctOVdsJeRtI554JoerpuKuqmom4q
6qbi5zAV2Hmg2xJd/xE6ICE2q6bibvNxXdvZa3+1RivcdCzvHi9e3yGtRGjj
yrWvxVF3RDst0CvBqkrwIbGgjYWMCcRUVJW3hMNxmJLWsAP2ceKG/RYkgg97
VHRK2VQIpXrTUd2vmUa/Vp/PJlBX0at8KfgKVr0C1OYRpWt8UZNDfIX26wyM
Gn2Ji/amABORyXot+5RG/4i/M+WPTXNNETt8NFJwsUJ+jrNWcKKdhg3uQ4Pk
LEbJHBJeyPhfzMk6yLiZDQARkDqh2iw8PzUP7cnwyJ4Sj1hTe4RY9SGPjvg7
NnE/PMSdsYE3LhNsVS9AxnNXZ1l7InwZWrqhYSqA1Clgo2FYd4zTKknmI1Y5
KeEnrC7KLdfOLCPADbP3mlFC7rLfrGu7xhEwyWZvTCp33DlDcK4ZD2TCGmt5
gfbbp/XylbN7/Q+5c/1IwjW2sjBX1Wo4jSc6XyiY6WnMqEuUxGIVq9SxEce3
2iJdbB0Laefqi8JUvm1neEMNHeV7GY/LCbKKfPbVU2+Zo++/QNy+eggy8BPO
/uSyJfBBRJwapXTgMczME/sA9ic3ybtB6QFkS7BDu4TGcIsbF/cn5sRBbAS/
cWmfedB5geD+cHnHcTmQnfZMAoY6aHXwHs75EOyHym+l8cmkNBwSmb6xGPeu
PefTkOaNxA7UxFT4J9lW9oV2AMzNOxO+qTlvcQri/2giu8KE8XfLZfxEtXoU
jLa/h9X9BumKqjYs2w03T1ubUsuSxGZNf26T9woavYlp8KlWU2OePc07E9Vm
hJxP8WhbxH4YCuBxkSsGRlI8Eiviv0bTIaYGFkUv8wcUvN1IOesuqYqwYlka
WCiEpBkKZDBFJwk+C/wXgClZMR791gHRZdZ97Rch0XXEpORzy9VDRGp6qJ0R
j0RxhV9fOyoZ0EXAOmqHhAJUWE5x3OtcXT6zJ6HDAl2xw/gvcWz/q4lpvnzQ
iOafDuGkLtUC04fXDnA1M1IeIluPfCowNXRLV/jhzdfQdY7zv8zXSGImTjn7
GRT52UiGAJz9n+ViRMg8QcTOQQc40BCg6srWdqhGJ8xCLoKxhuMTsByfgOX4
RN181M1H3XzUzcd/qfnAHiJ1Sx6t2+dhCafkZcsY9rBouXo4MedPvG0vN196
3y8+6W1j6HqDfqWKFXBVQIVAi5v9ExHXuAjKtEaYVcqp+MhlxDdahfHPrhon
Y1ARRzuZZy+/2hiJLsk8GjgJcfzStOwW6kl8IVo2SMrKSRXTzGJrANaqJeLP
FUldiGBoCY41CTTMprlcULAZJt+kZ7HN11sYDRFNRvYGx9fsb9+mbwxcdCYg
k8GotTATFddBtui6rUho6KPKZ+FvEikB1Yx1Mv5XAxOq5W7yhIgjnQL/TdXE
EJl/Mh81xUFN1UBoeHF6WVsBjUyV6SQsN3L2tMIEYIOwhiRdyLa03TrhTE7H
ndPEEFInMsmImsqSrFaEHpbuDYU0Fh4BnOMWdSesXYKGFGBtlwYw+JkIk4Cr
5/Yl1DvN7H9PmJuXDhBMy0hcE3c205TYoCN1RVCYFw1kNIbR0lLVOJsTehm5
6y3vPFpChJgwW7qmZ3Hsjo6zojiDpmCAQ6UQJspQ/KXaLcBRrc11WIWN1Xk2
BQM/yyfBPjNiZUaNypP1GbNg/7CA/WMkjCLxy05xLwfAhBKsi6hPqo4041QJ
X1EM05IUbalbMISlVK4ZmwKeohHkei2IaJ7TKewo4ulPzWsyIcnyaVBx08N6
u4mEkhYGG5xViTMaWdTZIr8TBgWmBShPo0FiRhXJK9Mr+O6pHm+h6NbMjeJs
uHlhv8/h6STxDnmZy2CPy+hGP7PJ/cCK37NNUsS0GpripP816K1Glh+jNFVz
li6dJem7uC2kupUDhIZ8tkMaaJ6qxXAOR7XbkUoSZBNvUv4fZ0n4/Y0+RZJ4
z8f9LLVJaY32lcguxj0wfPGQNsrM/eaT0LslRh80i6cAldwzXric/exS8y3Z
0369OECkLiUCeb3N8jBRglw4LoimFcQgAG73QeokYyMXTBPAdIvod8F0wIgA
TKCIe3Pn6hGf6KUDIQreI71XyXcgWsaN/ludK4+dk8hniUY+49ld33ecOok1
sVaablkav+ulujkqL8LeGP9U/WzmuUXrDK6Fbulax66ntbV5qgeldftRtx91
+1G3H//F9gNBjdqPzVXrvnz4CCUdZGan7e8H6JchsMw4nd564yDReeck1425
wEqbf2g/5I8DA6HvizMonBJzAV2kg8F+UJgNmXgMXVbBguRqpcI8hAk6BJRG
++01stnhjQYzHw1SjKHSBmOXYCqsiSBKU8hxT3I6MbIJqfsXtkaF+1NneW5d
OggHleAtbt8iTVEmkYqKCzW4iay5/qYoNqosL5ksl9XRUCwTVtqIoMElFyoy
EA01aiukPoMO2cWBjXRl+9cFVhDFMeOxgdenuQ996pbJkUS4zwhEDUW4ltZ4
FfZxQcIW/RkFZyJiAxe3wYk5dNpAxFCXjTmunnkPNtnGA6omzJrvLG80hCC6
BYXji7ItEDYCpRnAmgLViI0XxEYKn6ih6M9mmCOtY/iZunJwYvC2qvwjl6JZ
FF84lsoLDk+ASUM5YGP1BxVMzbxShtrLeJ6LhRXXsRqJa0SyFCj16noPbsqD
YKpsVkW6A6Bqv3SPwSFQU2A570yBDUpSBCXeFGh1l7t6N7mr96ePFnx69Pa1
I1rdxc+/eXEvQVcCyhoyZar9biyHh2RHzhRE/gT+/BoxloImVdxI/rFF1EhR
1ClFW+I4DVUlfpMnvjMr6ntwHRBeSTdJnzp2z48FmcvUvc6LJ3bTKQBovdno
wubYkBHR9v6qFxuJ8ziXwNRojxWRnlidWo1AY+B/muN/IaKdnvvKbXdEr9Dl
Ah/1KNczvMHnLEy+YFrBe/uoybsFWZ7RFX7Fx39Vi7NxjnbVaeHoeQgToErJ
1O+ScB05gBvnPyDabtnDBzXSTOf9CW5Gck2l6O106YnU7QkF/5GfAJ6sjasg
NYSoVd67ONOdiqD0ykJfSvZLTkNVpZlJFQ1qvJCbFwXtLSe1p+TauT3m4J5n
CetwK19l744wg+wm86XSKmuA5GtRshdeQ45MYhBgRTTruTJj/QV0e0iCQns/
6BvcvoRFJ3DqlR/WCkiLeUq2o/scSHH8p+R73RDUDUHdENQNgVcuQHsosL46
o/1eCBGm0S5jcQ9vt/2urJM6bG5fP0jQ96k2BMyySnSD7jk4aKVZmSTpcn9e
rA4A+OeVjdI2aGMWGdCxe+VWLDMe2jjTaJZEnWw3S2IfRjUKsR2hzBmm8yK5
gbhAylhFXhbHD1wlmJGNVDfYeTYmYOfZDJcg4sXDW53VZLOkphEynT/+FjHL
JdocR4JFWnBI+W/G9WYqQKN6fyZfD4pb2uaGuOUMkH1nGXefbSyOKhpwIeX/
5Bn4OtCIf7WcnG/AYi1UHsa1iYeo1mxC6IaVCZlIQTHbGpRtjv01WrxWGebF
9RCatCYfXVRlFmhNNNtRMT6zw2VAkFlBTgHgBi5EEZlpu3nCxxS0Jl13kBOD
ccnNA4ahwoelYcL+oISRvyyvQKkU6Ib4kFSrsPQMWzwAfjayGMOyw4xYWwBc
Ors3Mc0Mo2fG75lxLCAE0BI2xG5XnKfaMMmTFGriGedA3njpb4m9b3w7Mfdv
cZ1FtIdL9Vzwuue7OaTi9lclvJDPSFi4CCRKWcAqaSZjsB2RSxsaz66eesfc
vXKAuHHhfVX9ebw2nc8siPVYWwvZhJRfDMKZAsYeWKaaMVNZhFiPBYfcWq6j
Stt+54S5Z4MYgG2jIqOAgcacGXEyf2iCdZM97MWTVJCrPoVlIsg3yGINtd/k
ZljgF4qkUnTcosWz6jLtCdsorXlpcMF9LJKrKYsobZjlpslcy3qn+0y1mZgS
taI3ND3cbqaG7guG7amAWDXj92jYy09SCu63Ln9g9rz+HWKq/5bvWkQnbID9
k3AaeB6KK87S5Kq7FabF2pMGGIkUtqEAo2EJujS23ZuKNMpNoE8C0HbNRnB5
m7cN7vDXJEGjT1ZEyUqajnz11C0VjayFujcN3iUJmQiXrdRG1iS2EKC45nat
N5G4Fm9kcTQnQWViqYtiP4TOmnE0OCr/3rtxnP4gsF4c1HQhlmLo53v72rGE
KwxFHPXY/l3ElfP7EjPGMd27zcfNqaNvECP9SEVyCyiOxrs3jhKj/ViUM4rP
9/r5vebYBy8qEvPua9+2l998+Wv0OADeO6KSxUJ7UK9MZZq2OC2cv8tHQGmG
I7ztrKeqAglsh3aMsuaJvk5rqK4eNB3Nx4gHaEKR26WWUaBN+AQMAv6Z+UTd
KNSNQt0o1I3C1kZBYxHulpNxeAQcMxj0tbh17XBi7txEV3lfx3nTde80wR3O
QRFO/XJvFKSpStmfSngnUR8Yo/lgNrJIPjhW7F9Bjn11kVU8qSnEzZZa6yvU
bGBkB1It7XytEqTBbc/3OjlBDG0S9Dngsfu0ASlNQOZm3GUIwEYZmhRHwUh1
9dgsc+HEmzCZD5p9VYkzdLKjHRuU1RDMYTB+flL/CLketGqRj1XsuVcbUGEM
N4vWKrAP9FF5bIcmNaKC40PM/D1aGqpVbmwUEovfvxYJioUAwOTLnZrCSKXC
UW0a9AkNWyYkUp0nIRq94WjwkQfbT5vEhARVSW2n0iIQQrvu63nNf5gM2XOQ
06dE95vkQbQczOgE2SX52TA4wI2LBzXewLKJm5cOEfxcsD46487FCXv7Axza
lHgDnaDaNNqP9dzo5szMsQMvmeMHXyaO7Hs+MRdPvmUv37l20Fw+/Q5x7tjr
CfX9M12eRVA4Q3cuBXVsewXdjZzdZ11mKoQolAgJkh8ai6wt2nt8qBsS4Lcv
7YPMGUEt7GundyO0unPaPFweI5i2CA1WairW1uZR0Jhl+sIbEs1ccLIEG5gy
89MnJTNiPyXg3Ml31LsY7LnMwVaAm4el2AqK5AyJW1EQGZLijE8HwI1QM8Ld
iHA3UuaUNNWURge9kpwtnBJUxY3btexMyGSwq5p909L2GBcTKxIXmt+MlPvj
Xx+Znjh/WjGL60dPp4NsJ5UEBdxcgnyHjOiqM2UNUsKpqHx3Hv/C9sbCIdp9
LWg+wHRtYYwkDRIbI63fxt6IGqHEpTScBSKaYIEKYpDs9aZQsMznH5okbWGJ
3SDDtNZaNIVGB8mN1ujpjLMUTHuGabToN8UOTpO3KI0+g/HJKIOhFoWmQ/qs
+9ou+haJ1BXSYVR0QwizUFJAxc95sjJG0CZJ5yd+sLbe8qPfQFt72KmgwwYz
zFBxrA0tAIsYqrUY7L6amFtX0JeBIYmDe58nrAFJzO7Xv21f1KlDr2L1GoGU
43XdBSC6ljKsmDo3JF4Ex74BaX0H+3wDJvohREsktjTR2jg4JVNDN4l71w4k
tB82Yrh52Ny6sI9ohSl8zJEz1EFhQABrQhqkDlo3G3WzUTcbdbPx/9JsyFYg
yWVQ4Xl9ddpe/snjohmzf1/gxOHXrNt1bq8RCY2h3iuC7stqNuBOeWcJ/hVb
iaS3EtYg17JizYKEL6mJV76qZLwTKNZ2Ki+QnJfdihUvqg0I9Q61ZOJ4Hmkx
N0hOgPHLxxiCNGcIUhlycVpck732I+whKPIH8svGNy2ULE62wULg0z383rP2
LnmZWBxrVXkolFWmRgXTKJjNyIeOSRj75ucnu7YyYfataQ2oSn7RUJHM7921
UezyeAMeZohm+MXU/wUz34LlsguWpg3ySLcDFbbsv8y3S0XTZDUqqdY2FGpY
hLRmGUWzIGFiJfMZj0bwfJsJe22V29xU23sPLUswHVpEscGHbkvDf5EXAThx
HloYNXqx8UwsIK36ICoz5+4UvSVY0JMCfNEyftxSGeCadZmDQgfoofdeIPa8
8b3EXD2HXrDmS/vN1bN7id62s6lYjTBzlhMNQzFfQpjcum0W7kUgJJYfY6wi
PYxu8RpBVjqVw5kOM95/jUhNbysH/VuOmd67pwnqMq/6zis1HdY41DAduYxH
MB391kQD77/7nA3eJRZqPeVNx3DPldjj8K/dmQ7nWqhloGsh+Q64FCiAA97j
EN5p8XVyiAvLoLwfz5WpeQFrIjvSUGMiNc13X7rOBeZRluM1iybLVWB9E3ea
04vU3COUVWE2AMr3icnAhOP85D2iON2GyjNkLvfv/r7puH2M2FzsE1XIjG9Q
e1t5YM2K0BxMBSq88RhsRbrTvRFXWdYsRyoahjQP1lBsczbDWgrvR6i+oQ7v
5tuqdVbUUTkc9WtIEelcoErKVSQ01JWoSqvIzFiFeQmGQZU34nzHjvxTUinp
5mwHkx4FcXKkUor8hc4DsFIqCdLYrnTfPZew/pqxTxIDgAAbJyN1eiR5tBT7
qDyi9zEOFK3x82ARff3YmBcpKEoPEydCT9sFwvocCTvHM06YYZ4NuHXZnvdd
d8+oRDvyhuP9NxTiUKQ0E5rxSN0SyVhAP3LuwTw9vOl7SHIENlO9LKbtJAGC
DOpo3xWi//6pxHTcQpoGfRvIogJcjYaUh2RQde6U3gUNiDUYLoPKybJN189d
tyd1e1K3J3V78v+VPYkzIm7pKWbm/+GjZdPdcYV47eVvJubogVfs5ZZrB5gV
AWhPQkXGr8CAIrR8DnDvcoUX8fdgPtSeRFoYMBgq/sd6Jx6kuVBnC3tCkjTg
UcF3hIa1XFU9YNVWRHMjmohxq3RU8D3hnubMvQzJ8LB5DwlufDqdZqDzPGGj
GCjmorMGKXJdHDI3fj+F2bBe56RuvdalZVu0em1pOxibqO1g4cVetA9tTD9B
pD/TnlRJlG+rrJPmxgKrhY/X83pfkUxXGtuSquyHq/VUBjIVVqXgvj3uTFON
jiZXSKo9XZd6i9MQWxy8EyUm20+RQMlod9pvnSJYkkEpOGPbWEfLacI+lmdX
7mQNEvTaRMa8m4TSmCfS6cUna5PaIogC3sTgbaKr1fIVJkfiH91c0A0ai64Y
4l+V2+CaL5F8R15D5TYYEWHmU/oM9Ujn3ElY3JqTJ5YsXbzhi+bHBUPWL9Bd
W66V8x6NFZpurxNDnfYPMtaLeg5G084feY0Q0a8VdHg8Wp3y5oceytraYorS
8CcwgPYJ83Btjv/Q/JTLs37nMpfarC5P2cv/+JMVn5B95cdfT8zOF79uL187
v88nZCPzg7+QvuwK84PEigOTKrhXioOee4Pd1ng/6EB3MTKUOt5KV8GyPXUb
FeKpNaYVaGCq1Xg0txBfC4ob/N3DcQplm9vhjMi52iotoyopaqEz/c6Z0aXx
UZsq8mh6GC1OtmJmD3fV8f0vmAftZwnRtx67w7fZxhQKEOVTYtcvaLyXXQd3
de+65E9S2piQRbH/JjRFKQ3Rh6uTROqMVGyQUlcsjif6dIa0yVujgvPmYttD
s7LNy2RsKboR7EqYfvXqgXmDw6bUQg31H8vybTWMSyFa0KeHu9+QJ3OR2oja
335ZHRxYF02t8DJytCnbUUL2Nuys1x88M9ymI8sL453WGLUSE4N3VfQS3SeY
WgMiISAszFRdD2qlu1lae7+opUhdDhUtotpLwPru1bPvwge6eYRWB4hWOsRr
FyKxHuRdVTeQidiPNSrTw83W9bpB9N07kZjxPrzoQ7t/YA7tfY7ovHPakpan
DIyKH4OvG5W6UakblbpR+f/VqCBQwrwMIFqma2hTQeJloK+Z+O43PpeY73zj
P9vLpw6/xk2fo6K6kVBqNjOXT7/rX7b9oHRYPl5HGYmnVxVkJ4daM2lhlTgI
gZPmWqI1Sk4vmGBzlixlicMIxkpqcJJQPo6kwEJPnDcl+UiqMdI0jBaP4rer
s81PTFL2k4M3rKt6gji090eYcjhipKg32n+dsGaEyZUUUVJK8yFDg75+rtrI
lYrO1XESw5+nYCPERKS5WbtgZ+OuM7cjLDILvMZ20qdMpFcdp04s5Z+Kwh1l
f5icr862BIENCaEqvpZIbclP4qTMmISFLzU3cAYTEsdrUXtaGn8NxkSrHkM9
13XCDoVkzbUw/SA2BhGPmh6mYCR8wp8Q45PA5MBd3MwdqX0SvgYRQpU5tkh4
QRJvGAwDuHqzej0xVzPRAEgdFxP36AoALp9+R49nGBcdg+HQvK5K6vQ2hy2t
3Dhsn5zFo/X3bh02A90XiObLe/DqENDcurDXL97sh4bZMj/WzeUJs7YyLUAn
O3KvGewEm9QAKmvUshRMqQRLMWjNMvDsM19KzLPf+0uYhDN7vOw8LcVQN9VS
bp3wKRUucpWkUn4ZgdA9Xo/AEzbSQ3dqgUFbQypx8WXGreJJxAlZGge2RMTD
dNju4GV5rDFo8nrtDdEwbE4HNWccUKfz+2lFiQj3xdiDq/ZcOES8//Yzielt
Q58AZIyC7kNkHIykUNS5YLuNG/HMa/PkmmXixg/O3j5F05Afww0jhk4kUai1
PcosVCv4eJW/KiPw1FY6O9VPbdhasMfaggzZjwSPaA+C3mHUqlrp02yxS5za
OdJ3DM9Ae+KtMVCZC1zW4vBwt7UP+DonqMF0YvzBbZ2ItM6E/eb7BOu64kPC
F9ZPiAsVZMY2FsnheGyYjFUbEEnqIK+h9L9+fi9Ok1vaqI4UiDaEWLjWVKE4
Dh0kax3i2Vz9ltlx+w567uNGu3P9fXP3xgcEJ2pvXEAJGlRU7b+HK5NabAHz
tQbDlncO1dbpX6d/nf7/sumfkvXSvK4uw5NNawMGqG/60rNfY9IBaEZNCdpk
IgWte9CZ6ZUYB5TXz4yhuRQJ4on4DdwTIciPdtenkm8QvrthE2389DJ60SoS
VQQObU+msrs09FLlRu53eOXvLWZc0rhDC3ZASyuU7oMel9xaWvybgvCTxHP9
HefMnte/RZw48DJFlo1IDqgSBBUKXUXWBgxan4mEn1z5iVChP7OFJAeC9hHL
slHi0/gf+rJkrMU64fODCnjpsoUz86FBSDSk4o5HcyxxnURLpW5MTudjEl/Y
zWKDEJdBGq0ZQDqkOFqR+mjMd/ZV6KJVW0YVR4zlnxleqWrCA6+UkXqtDLPl
GkTcL7kfIzFXPkoL5SUV/RjAsIqsgkL8jzjAxQK6wjFWVGddQ5QxcAdAgRu4
cOJNLL69jPLgBFpDW4nUry674+tw9rhJxR7IwYPoU79G6yH13bGBa6az9QTR
cfsYBvXft5cx+YbsBcDFjXEaoXICjqVWZhAercs/9A6Wl+fcFNxC7B189GjJ
TIy2ER+8+0Jijh/aRcN0xA/2DKHJVoRHUBrKtb+5DbzIVjnFvKju7XbAEusI
KsVgxEZBc5Mmn3SIhDvDZgB8lluelpH2xnavpVmQpEbYrFrZH4L2DE1CWnug
7XwUII31m4e6YS6RhNz1/FcIKq+PPbiufxTnLURGATPAqg5JuZfQ1KJ53Eiq
saJVtpZRQGQ+ug2XUlqGNGcZkAMcbPQWgXsLPhXsQGWLqFZMC1sNyRVqOAtB
dkcaQ+N0ZAEGAgVh+0rxqgG3cVw/ou2+61cXWDHfAwOhhp0elWS2cYyrkCNP
d/zFamh/ih3AN6s+O38B07riL1YkJHRWFYl2HViMdC7iRWl+jVOW2+PMe+JB
O0J3TLZhygxgR4+IXkifqJz3XGYr/JbdC5ccriSU+cxcVlKcBrZ1yGDcxFCz
6e86T/TdP5OwPyhjB3l7y3GCEoayIZrWwB77ADV1RDnDPoyUMx667tC6Nahb
g7o1qFsDZw3KC75uKesa15FofLwx78dMjh14LYHSkL2MVXGQMAWYOZDl1m58
VxdoJ64PDSx/WJ4gNorWhcSDjC0bui/dQkbO8ml+p3ynK1GDX1iI0gbqhtIE
aF0hiyoM9lFTFChUC2K4YfgeZxRCy9c8Vd7ybWASeFKo3M0JUfPi7CEsdnr2
O581l0+/RdDXQ7UlZZFSqZ/lhc278m1quKcrtwyJpje4DZYL0y2bIJg12uTp
z2ekPjwIzOeq1hAP6Ib2/NbFjVh8t8EPiLmIwCcZ0tywmYj+pTnRvxS0F9Zn
5Ly+5qA4HHTL+cgy3+2AiiaC4qkk1rpFTwV/SA3seYdJTSFejhVlXXBXIBiQ
gEAHkvq9r2+hOYC4g5eBWvXmUJm9Q6QVJHW1mHj94nsJq/j28lwnNYIBCgbL
uCEasLTTagw3TB/NRefds+FcRTVE5LqQkgPbgelRG5N2UoAXDFeN/Rtn9yTU
3hA1gFVU4FHpRbLAUr4AoqOYiH/WpviP5AhXlszmZol4uF5UpkOXTzsUThx6
I4FciL2M16WLnth3KAp7MjonQgMqXbk8Nwh6E5ul8cQ8YcoCQ26aM+ChL/yL
tw5HLcz5STAhRBYOwCz3mUbpgjh/2Bjda5xl1URhZADSnPJewbEfKw3A+cB7
SQ+oNDdvOelum+i7aZ7/zueJl3/0lwkbZMVya8xInk8O3UkjMSDNEUQOAA9+
J00adgFtLA2S1iR4AY8yT3Cc3egsmO3PfFowjYxFbkGZblmN83POGli+NuYH
zGqpaTaG0bEqSYxE7INleyr5Cr5EDbnDBDCvFWp8Vk0m7I0Kuib239yyJ9f+
ryKaTPOJ6kqlrXRLqvsrkiz8WdI3yT+QbkGGAZA6YNxiSSupq47ijQM5CyF3
PYT10EUJsClBFFLQuJ9zVuRmmhi8y/YcoKftkhY/B7tvsMfBQa0AUnTdbWeI
+7eOqX958dgbXkSDGoTrPDhRK9TzPpMTf3112v65VyfrxK8Tv078f6nEX1le
9L79xupiwiXsEunP2jcPXLtwIDGtXMkGn16Jz14IGYZ27z5Imbowa2GYIwsA
xxXwID9/zZA7zI7XWAeaLy0y41tdNguT0SbfUKN3V0V1gCrYjv9pzP/Y81e1
bozj6E4jzQWA9yoPEKlMdN8+bb75V/+JuHDidZgFfO7gvXah2XsgYf9lPujn
yjqn7xv5/bzpcvw3GT1mjZrJLzKNJbhHUB/PeemZV7ErGJWfC2PZDXnX3z3K
+fW1R7/l33xfoV9AGsvzxrFBbriiMRQxKkfuarVN8QPWrrFYZzk3veaSI/pR
a9DQ4EJCmAy1qhaJkzJADiFIGci1eDljzuzIy5QvSNkGC/82igOusAlbkenu
cqJSbx50UaPLFexCLhSQVbliHvNHIr8MdZG5iW5icvh+akb77ybW+cdc1vjg
PTPYc5Po70K/FE0EVqjqRngKgEtK6tzhXUxBAH1t0BAWPeWVSW8iNta4SXAO
KzpmXXBgTcUnvL1YXyuZjY0iwaIClhpn5sOHi2YaxXOLS2f2qQAYVhtN2MMP
YJVExsniBe+iYcikBI5531c4N6g6M7AauWYBDHRmusFLkXhdCPcR6tGw3bfw
pn7SqOZmYlcorDWclVu9tWTZrJ9TqhICU13+hGceSEaw9uz8pnnxmS8SMyO3
tXlUKqedioQHgzgE6gpksTMQa7SpMTCpa73Tux/WgIcuc2sODd4sFGoIUiLb
1h+mlBpqRv/BLFR7Ads/pilZVwXkBSW2mMJijsK+gwaxZfyw1v1iIjXzlv4F
6btWNYxa54DJj5hVZH/lp8buFfsOYBkkjaTt8qlLLbqz3920D1RVFTdQbsZz
jfIz8Bu0XZgjzGIOYj+BHYySQnCDX2otfDN/5HYMdl9LzPVL0OTDoC/Sd8Aq
VS1YAC7OWu94cZRYnrcGsryI/nT8t7QwQpTn4WLP45ZfXhhi/yCwgg9jiQ0N
GBRYQYnTgkxt47DXUM91/yutCdCVHCA9HAUBN5qzJXm2Ip9QtxZ1a1G3FnVr
8fNZC1iJtbV5gnWGxw8XXSwyZUkMUL5YJj5QUsH0AhCtLIlVdUl0MQuytU/g
FIEeGNWOkroBMwvVQXlFx04u4rQ/jRt/dsAmZdL2JOXMeHRiDX/P1bmhzGey
ExHp1rmj1M9Z9wa5Le5SJ1VYcHRBCSWCylMwaatz90xP62Hipe9/NjEdzUec
d4nmJcCGWjokjk0nqk3OYEOql/FI8BZjDC7Tsrk0lplHpYlApyzvj7vaijKo
4GcggiMdrfjMzx5ZRoc0gSvRUisqbEqPhgpCq1SI8lneg43Lb2MMaSJle8Wm
w2A+kih+1GRSIUxq5GvKHFy3l7PokX1qAx5tx7UG+Z2uDrnwoNZ0Hj7nMG7f
i17VPpoVSIr4nYTgt445UChLaB/vWBeFKG8ktM7GEeqwAlRrUlwvenDvCwZC
LBfIdGCeG2uXMCu9NDdq7cIEUZq3RC4tTuFYW5o0ZYcMhgPWg3+Z8pT9nmEH
sIt/MIQuF06/S0xCOqHEN4RYQgMOP6GQymC261di/OF2AQW9XUYnIgTxE2sa
EAMB15GguN+CIshg1xXT23aeGObO+OE7PHY7I1VLYRVsuFKff20GhLKqEc9T
/nN1q2jco8KUk9KUihx+gtoWmoNGyWmGR+IjOGEYl1agQQh9cZKeqqo8xuoP
kXUowrLJ+1iYDDp8FKgrT7eS2C3m0J5vCd79ruoMcpnoxANicdJLSCzNwkNp
J5jBsXYhraHWuVZ7Y+jG4qgzEA+L43zUGCa88tG9kzK3l7YZFdgZiKaItrYN
FcxO3Yoh8cjkxNUNQF7ohc7KZlF+YfjVycfaAkoBqYS4Og5xz8WncG07vrpN
nicLf+PsgrK8gEcFd9rE7Qj0kZg6DiZOD3deFlcAdNYGVCrm87gVxxC3/Pvv
PEu04GAsznJ01v5ZSgujxNKs/TjKCyBvaXHGEneWsB9tcYb/TnlCp8r9+Ql/
rbRozX1pCVyeneox1y4fIibhk6yUmIFZDo0EKTaBp1JbpLy+5BDqRK4TuU7k
Xy4iq+qsde11O9/fPy7ikCeunvsgMXdvHEvJY1kB6GWl4E/DwU5x87NXuaxB
cyzpqgU/RtpSB4w13Ni7H0oEujGnUbx7S9anY+XPuI1wZXaQ7rip0UjnilQ5
XaawW1Pi61immi2JS7IUcaLV+tx3COuSJ+adV79iL7fd2G/mR+4Qlov22RO9
zqf3Cy6QAgBxtZLyQLviXf+bhqKa9oZetOUnoT55cTw1j8uTKf5rSF+wl7BP
3+GFpgs+WR6EinJueQWV3G8PFFULkvnEemiqipYgVi0RDTNPjTFzq9SglKqF
rcL2JueOx9dCdYD++uPlcdqtBlXQHqwogm6XtscwnRQyGLJKJ7ZlDC3CkECu
0uW2yo/dqyUSAK2CD3Y/R5w68lbCfH3GGLs47zA3AeVqcK68NE02C6NXSrNb
8Hphdsx+dZqIeL1kPxPl9QMUAC2vSWv8M51i5ucTqP1VrL4Bmzc3l4hHGAl6
/BAFwH94UvJBN49lWSyIoBt9iQDnYaROivBYN2WWKBSAPlE57WJ2as0t7u5V
oqmS4ifBWz4quFi6QgFax4SWZwbAZSLX0GeqVNQcf7WXj0MjQbO63c9asClz
fhTdl6cOPGfOHXmZmBm8aV/xbI+Ll7XwzwFC6RFAWkR3FLtKtU67RLFlRjqC
oIBla5N5sjyV4JHw2LPaPk9k4TNlcM3lmXntABeDOz5HXXcP3QahwOVG//Ia
fKyu2a4K3jbUKMelPqBu8qFvqM4F6oXnOaarfEoknoL/aridVZA2LwinkT+d
g0bfEF1wlI0TkVHnbpWkoaiAjD5oNicPvUYc2PtSYrrbrjDyHfJn7mpp2v6+
pZkCKZnpQUow+BU+IjYGT4HFOfsnWGELK0Lgs6f2EJaTDH7lmCUhGTMDKWSA
6sysM7POzH8uzKQoacxM8YDBTPWAb146BLGty6kbnMcwob5XlhCk12AFRSzv
AQdaKqlIPVXijLe2Webt8HRs3MrVtURMyMK8qxsJ5+Tba7bYO825Xakz5TY8
wNOZGbnFgLrZtN7cTxx4+3uJ6byFgkDJfo/2jLhoVOd+fasPBbgWdJA3BIWV
RZhcaQfBKb3dJ/BvPmTMgs7CxytTROr+fbQ86ccLUjQggs3RNXtlG3oTU0wZ
5Mt+FAweUs8XvUwr80NEoGitRsNaWmkFow3moTfl40SYm7xDW9haKmgjyDDH
Pzc44pV/NOceByPgwgDI+ADpxzA78+2EhbjPPfaHyWz3AUcdLjp/7EqFoUFU
fOR4SowbeFquYsfRiUNvmK57l4kSQhdh9AZm3K3fS5TnEu8mz9B9BlJagYzf
sFKcIOzXE1oBuMlj1hWeIlbxpz19YrdlI9uefn4LgCTWw4dFouJsHh+8S/Bs
hkqZ6BBjJg7gSIwYungAnMW1UigF1ZYBtoQpRE/Qw1tD3qZKiyBneZyu2iL4
3dIi1Jx8mehUFSx8Qd0LWe89iwin9/5x8/pLXyFO7X85wRgM3vBEZz56kgkN
vH9fBsGIyjIKQRpJxo/kJHJHtKIBFzIQfhu4TUNA/pPqnChKIUGdxlSCMq7e
96FmhY/fBmdhf72lfTyyHuiqdurT+eA89YrGWaRtrCcvH21zDkf8U/L2RGir
J68eyHFAG9gaWtR0mkfFwKraJsJkipdBC+mpuBFY29jSSKxX2xeZRO3vxIF8
8/Jh86DzBrG8JIeufRdlHMhry/PgJ2EpmrhzmuezC2ctL+0tV5p057RGtPZL
ek4vWwulEe2l8x/Yc2iW+2bsxw6qerpuGdvWWVpnaZ2lv+gsjeNc5pOFpf/4
YdkM990izp94l8usUwps5CMHNjOIgv8S3F64mjIdrpvAwJhcb5bzdDWJ24hn
NDCkTXPbxD69NePsLZcFr7u6Tb3XsTLwUZSvZidCzzeTx1ipkLFPfH6imTh3
3FLxlef+wl5GW41uLbRI3IwyR4sR16J/DKJEbmaEzTojhOxFD7vWajmCUcI4
ZWyr8W8GNjYITS1DG8HVBjxK5Rqmc0XbX6PG1C8pc/0g60vg79qidbYWRwhS
p9G7vds9VxurqjkVDVmBrlW+cq4LxdTOJme+CazRX3PRLd4CkMme6OgHxR69
1vbCCFGqpb6+tAZhY1lmdPrF0+T2QsERFm184wMtBKs+na3oa1q04ZrGueVF
sm+6UDMdDM82c36vXLNf13Rw2b6B+63niVs3jidmjvsBVu3HC2oC4utmVIPC
5LdMf7tNx5WVHo6OhDi3r+MqcWz/rsTcuY616CjVIgsFzIzcFbko6VMMXXJz
E50uwtQQN9rdGUtIWW41RPUdfXaOq7HCdOZP1XQrYdiU92FemDoKnGMKVwyD
58o9MrwxIwIOBJXwpM8GgXBX6xHinV1/k5hLp7D9HGWC2eEOYnG8Rxehoimr
ONshmAkdnEtjZnlumLAnXFPcnYSbV29bhr8Fl6RyE3YKd6Ii2JVgGOExkHpe
hzM48Lop8MGfbfxp+PH4JROkNhGToaI4xGtNnt0NIVjND+tVMC5XztmyJWsL
dTzndkS0frIykbj3A4luvazmoNYPoRNgn9D0s4xBobaDkGjZTltjlf1ZLJod
b+ShiyUyivH6i9SNFOGO0OUcV1BWvXEJvdKTo13MiAmQ2ipO/Vw1JGn3xIlf
XBgnohoSjIau17lz65Q9naTVLDIa1mQkvjyc5g7xuqmom4q6qaibip9hKpaX
Z2o1gsHfv3/7LEFTIVOwSJwPdF4mKH49NXQ71UlJdGK4VXfc2MX8+BrGF4Sn
8QruSMAeX9RQO6yVXsPsZGQyYluSiuJ8GBy35mHLXRZsOxdZSawEx5JwYAb6
t/NS2ZImbIKDgXPDXB872myOvvd9YvdrX0+44Ujk9Bcn2eZlP+lBL2gfWYTS
rJdCojWYHSFW54biCYTK5uUKL5jxQOgnYRTggnU1EAzgE3dtWbd5RTUpLach
cn+8PEpYQqV+KRjjDTE2edNRY/KicrmI0i6Tzi578VfwqDEK4u1P2uGfkoZ3
muXClerQINXSlhbPNqqGSXW0JYlCd6VsbsSTO/Y0LEeoqqsVJgZb9AREftty
lBh60Jqg+9peXpgZZpf1MgtaUxqRg50hULesWmaUxtT20jjBZ68yrCdb7fEF
lPEns/6/vXzl4gEGAcAqPuM1RH8hMl9b0VQ39GSRudjA+AWmN3SP8N8/Libs
GU/NqcNv+un01G1CR3Cu71XEzbjWEjRFi2NJyj56Wsa5MT2LXQ06KMrq4ctC
GImlT20M6nFp7mdVcZWxeuQ7xKd3dEyjbKedqOxWn+Z2tBmv1tYmcyaL3C3T
cmmPeen7nyPutxxSoX9sVLMcJaK2THAV4j8AI3aXHpy3HJ0fE3w8V1NPHuGp
D9Z5rQkM3eG5io8NAsFOQWvDqV+ZvP4BF2Y/Ko9ojQktZPabw67xhhpn6pa1
qC3rU0/7Pkz+5E/62lbFdzR5BodCXGM0SqEENVWFcK2jxWMiTv2WQbe0eeE8
1cmI1DVuofqkSbNZiEHLjXy/5aQ9g14h9r3z4wTdW/Zy1/3rDM8BnqSlhXEX
getJqpUm+5vZnBdXoSwvtQrFw9Seo8AyPuGWmyfsi0IObR5DX1wEFGJ0e4gS
7iSt87POzzo/f+H5iTaRjFqKuAD89NFSYoZ60cV00/rmWD4DWF6m8vbEZ0DT
ll9QxrYqqHcE0uXkU0PTSBSRusBWQlmwSnnKL2z3bOM3NrgOr4XhatbHXSV+
fhovaRHNWuLNwsnVvpeJYQ5ZgIELo7fN42IPMdB+OjFXTr2OKIXbcboc0Kc1
hfe1ON1HQ8QcPnPa8yrNEfLq5VnOVs7+HF0UehOnru5UnkyUnJEjWKgRCmop
J1SiQpXISBtX1C1cQweFQ9TVUugpGsZCmUkjxvhX+825VTnwBu/UbjM6ZvlJ
+Vn6Vfd2dTg6CD/yBQ7ykfwv+kKsJbM98ovDD631rqtrV17APlV/2HV5WDZr
qweXhthbA2i7dSIxJykffPro2+by2feJjntXE+sE46+IGUR1hVPX2RH3eVmD
wS685aWxPINlOhEMLhfHCDLYBqn2e25eOxoxeJU3BMpboePD+sIpu0Mqh5ZY
m5JVCx9tLvgKcuvNk7pGCuerisQyreUG+KOxYVaQyR0efdVVYvJR2ihZCXYB
qGaseKA+LY+itYUVPWPuayvzQ0HiyOSHkpbQcSkKMwif9fwnt+UygtTF6fuE
jUwT86AVirL3r+83471XCE5mYVlXfjc1y8MiQr+8+MCsLPUTq4v9/sTHJ4cC
dzSPlObv5CY9PaMYseBP2lD1qX3mDCQRQVWbjFLEbneJSA7nT8T1hZEwL1yI
TYgzBFFxuiohpFNQcXIq/IyC5+o2LVXlVZxoMZJYsHl9bsALNlPmTcWSYp3n
0Cm2RYoq/kNJNyb+LkGiwO1eS3PzxKlqdc8EoQqqHovQHwQ6etrOE6lpv3PO
PnWw767PMhXnORk8kbq5YdBVU0iW2Av4y1NoYHGMSB1n8TwUlQFytu3uOfvF
280nvRiZcFZCX/CWQKduCGFXlyf5T53AdQLXCfzPncAgLhxp9lyvzyU8mjPz
oY16NRi833ImMcO92CiLyFZlDlKnH4Syi6ouLoNaRS8qGq0nbqjRyBFtD0pz
sw5uYUCk/+NiYPdV8VbzCWT3fXODXhMx8z1jJtNma6kdod96jnuSmEWO89yL
rP3MUYR07IbZ/cqXiP1vftsasS7IvIHOOkM4NXQfWnFUmZ/sob8OLHCjMn82
c+D2RQEUKuEQw1qVgjrjPGVQQZK4TBJTgkd1vRsiYSHlRtD2oN/pNEz58yFu
ah18YBXJ0xWkUR+iO0qeALqo22rJ2bRVa7NyZQt3Pq2yNXGsoMFreFaF0SID
/5VjfSy1HiSI5F3HL9fTPcvRXW1ERbzSVDNCl5cST2c4IyZ92rGyOSVOfQe2
1JNUFCiVpHRYTaCtU6wjigQ5kkZd9y4Ss1huUeYYCwJo5KQBa1MWJrW7Gr43
7MASZxmHE7arZIye1UFnM0qYuOjpvEp0QHlwBi+I+WfrdDufm1EzSFGeNqXS
FCG7CVgriBnfdsuGk5gTkcyWvh/m3FVYF4ehjlboyISp2kre4Ms+oRacRqZA
+dvkrrlvC1WfBucHzA3m6BzPUOhJnTJSzljY9kzktOg0XvD1MzvNrh/+GTF4
377BDc6a4xSxNCZmRtBZhCPQ5b7GOu3P7CLmx8HpSeoiTD3woj615FLjU9gS
uYHNX/ljKfMLvbLoNq++n+2dCMoMUTUMXyvaQHOxn1jH2bSKDkVSmjPGoEbl
IvRI9SepYXly53kVH6qj5U3XvRm6wwr+2vYQyWe5oJhGSk9xdS4gi6ZvNPVf
dVGzfifTgdtkVis0oeXGqbQANcqyGOCXkaS57QJxN5mG0NGyjLjoy+EbSRdB
XFjbAS2PE5I4Y0VJD/QSAmN7qguJearLye6kfIrjZHRRVMASjibLWJUe+2Sz
MHHNWlVVBR/owyILmO01thYghtZjfQU5Fw5Q8FjPNX3WSV4neZ3kv+Qkj4Nv
zl/gCyL5M9p/m6CgH3x3EQnRXD/f+ApHdtEMph3TIhmS0nvWabyCtmotjfpe
Y3s9YT5b+ri0DYlPbTS6Fnh7VIPKUzuly40oGiClU6qZZeSz9pgzT70whSBj
3+tfNUd2f4MoT95NuP3G+kOWpMhvA/Z3u8zBwmw330o/1RgBprZVO6jCOU3y
cWwFOYIrblJ3Hw8TYTNvJmu7Hhd591PyeXEwr9GNb0hzYj0pWW5/SHHIPLbu
JvAQSjybaIN4hInZHOEZfDf6EMLI4OS6tKLbV+nGopfG/CR1/G4q4u0tylpR
janG0OSOGh66xTa/Dyn1iuNhHxIfZT5GKdQWRnUS64/K0uI16FPhbrOA7BtN
nbftCO06tSSFFLOam3+Wpq0HPNCNG9/628x5A+SwNGg5H5pIOXWRse8DPCYW
vXpnnBdnf4hweH1lwuvsToy2aY/Wiv1mBOECDHJII7m9jJ8PrC67tcJ6VqNp
C2AOTRq2/v7Dsj+rmUNz2lpRCE61Shd3zHSHPRc4Kxc5sxQzmRsDEkdnsFfj
Ul5eZ9sZeguVzvaJDb54nKtM56pVqDGFQpg2aWV+rBp/6pl+NlUBqUvexQE5
m8vmuAtQ5Ng73f+kR9Xt7iCYNhzuQSf/G89/wXTf3k+szdpDfZU/eHG8x7/l
ubEunvX4fdYoWINClLDJozzPehxK0Bh5t2D0yxHckDHLtUfGo1O5eQ72dAnd
5JYeIZqcpQDx1W5EZiLWKtC1wKZS08u+JLEU+OYnZQf+ELmMZy8NCGB5ndbQ
cIWJSF3mYX6YiUU+Sr1sUcU7Cnk8PY9r5yo2nbyXvvn4WUFlqFDlFFQtVKvw
B7h75VMfYyz46Qx5V4CavzLFFk9XcxmztI3Bp5VtGozMnalgX58sKB950GKG
+24TjNBlIpoSnahW6/EthgKdYPZUJnhEL/OvBuprsSx1tW6Mf8BeAFTtnZ+x
Z9Q0nREE7rl2TmsvWDp3WbqcMFjdTtTtRN1O1O3Ez7ITxeIke9cINIBLSj/e
Lnzr6tHEjA22IPy1dgIKe0vqOZUpbASNRh2qoEiJkDUnPRTS2aQI7h7V69H7
JXUienBM9Q5bpYLx7GDqEgBxOoCRBWxNRl7C+siao1zAobRNQ54/7DWb7U8Y
52Pv4z0oOhMT/S0JH0AAp8U3jY8O2Xc8PkJRchvoq/CTiMyx0W19us1cPPwi
8fIPPq+X1+b8fgEJrheRm6CWoXT0xLaMokao5olbrXd+Fv2Z2LvyEOLW2h+z
w2f9o1U+4h7rzDY72HBfZ872uLt8yd/l+B7V2bOEaZBMgQgp+anyMHHpJb19
ZmGLioDFU1uHEVE5sDRR8GOwmbxLajnZRzu83Qg1uKCDFCKS6l+dRN/J5Ikb
/l7ooywXYD+XVDcJg0HF6XbL63vE/Hir7gZGdn5huoPgAMHYQKsLGbTzW9vW
MhC4ARn3FI9cWLC+MkeUIZkjoxsP16c90QYf3PKjG+Ux8pjAs12wD6EUR/s1
NP9rWIBjXuX6rW3wpXVL42F7HwNXz+9PzFAfghwYJ119Oo/jXqwVWtx05Is0
lkMV96LO91s0ODGEWgx25I30uRrc5bjCF6X96EHEx+X6Et4sy5ixN8HjXjWR
UD1T8s2Nd2jRfM66MkhOAsO9WMbcDwaPDbeZkaF7hH2csIourW/lybuC0ZuJ
2fW9z9rL7776Db92lqqwIt0mlk33fnRr0hG8Vc+Ge09klKI83R/+BrgDl2ex
xMvp+dLMfUqSgZa1T/kzLHeaxaKXaeV9ryMXqTuFNyo1jwJPdX9fjVM0V2xz
tUQ/e+KP7UZxROylHfLCQzdqYHJ1UpBNB0q/xjwRVbbMbfhTLiY8PoV+2MIC
2I8JYXtbwqvCwTmH8UHrtg10o4NzfLjTy3guzNpftTRv/84l/LHLUJRaLo2n
blCDobwLrZdw3y5KH7F940P9LUQvlnNPjt1PnXY+TmA9UUk7nqMVMxp1FtZZ
WGfhLwAL4y4VutGS6caiqwc9N4jzJ/ck5gHlsNEfrYu9x/qbE/q4marRu4x3
p7Zes90ZnVbCxlosjLKu+K8KPxfEdQvCJlE3CjrLxGHFLax+bOYdXG05mxpp
986oEwP0EQg1hdzXSDBoi4uj2mvfGjDYdSkxP1kBZTqu7THf/PzvEecOv4r8
PrvUrAXS1atURoTEemXzjLyWD+0fVV1rcgp0EyaEgE95ZtKcBFEqLqtyL80n
hE2WqwNxu25o59IFWlXFtc1izk+l6Mp6WH2TFzSsHvCwT91RI8NfkO5z+6pd
cp8MtI92RJyr9mgrUuk7okpacOhzbKzlrTsJwKV+/6GszPeGLTIdMT91qAau
KkhKwHTKuiQkfPo6rhNjQx2+o2yiSfgpnSQQ5NNOkgVEXgssgkBWaKCvmehq
v0xWukATXwLopDLQZP0pUFO7t7dg5ZPNBc/KC6f2JqanHaU0rJ/Tprjh3ut6
NrodUISTe2dP1kQvbz9ABu+puAO+RWdiRSE6kWZOn8SKC1apsI45LD6SDrTJ
4fusKAOUzpfCN3rpGRvI0lBdzLU41+dnPJnx72pDb9/ZozvNxaMvE4fe/Hpi
vvH5/9Ve7rl7zPx0c5zgpyylRjYSOsUzFtWdNxAd5NPD7TLnT10Bb57SGq4A
tTr1Nk79MHBTnooN+WMwyzdKhQMxnCexNHzFCfhxPNRr+e6rnDKYqaruNuAV
Zz5O/FeiEPzQDRBvqzEstd1TuslXo729YDtocci/Kcs23QiHAxF1T0Ck2maw
dRw8A8uA1IWGIJkeF9ZK28OlEweiZRoLSARrQRwKZiWp5A/AxM0/WSL6ojAD
SdAR99GoPR2HiYqjUovC3R1XEjPFWS2SEkIUS2PMHUkAWmdknZF1Rv6iM3J5
ec73aLARSxj5eGPeO8WMH8HI1Ixjgtje6LNOr6fNeYEqc8cJ4DFGXyhfKB0r
8vSi2hg7sKnnqclyLqzuX9rSgS047sbymaomb2QFnfZxUCkQrzajRArKUIAN
KFK0aKXSz7Fe4jKmsVvm6O7vEM98+T8m5tt/+fv28qF3njGj3ZeIzlvHE3P7
6gF7GRrfuv9jo2R9mMer+Mz+8cmC2f3a94lr5w4m5h8eYWIbOWE1M09Wp7WS
9TEUdQo+kTBNGk0o8pGl7XZQtCm/Vj1Wd67mROY92IrEayBrCCpNVWdKIRLs
qW7bKkQUtSapyT9qcDojbl3iP4mxVW9A06tIvEOfY56y1NY/BUEdSRucnxqv
/bJWPLGeKaZ+hvvbOG0IcNvh8tKkFj3yDRdj2ueMKgo6rQAqy8ssIrgLXgIs
kYwOodTZfu8CeQmslKjAM55qbaU0wWztCmMUlGGklDrrszqbawsxK8dH7hEs
kYRzUo8elkhkrh+z7rouiUXPGfYTonFQSyQsdSxz3hI81cupizHjagrn36sL
Kbl+ysbQeSX1Ec3i+DmKPFE5hyDbz3CYaz2H8qWWoinlMjOG/OWFXoLvb2YE
FmZ5qtW8+dwXiT/+/f8+Md/7yh/Yy68/91fmxWc+T3zva59JzM4ffdle/ruv
/rE5tPd5oq/dRqWdd8/aywf2vGjOHnuHoBCtqFfhLWh+pzj9gGVlaV+qLDB+
HEELorfO0xTxZZobjIhbLaOGJTcs4eojNXYTV8WiIQLVBU+Fmvo5HKHITUZp
vdNJYBHqESD8VNGwggjti3xYPECt1HWBq3oBYVAqd4jHnoEyuuDC6zgllEbx
ph6yCxPc8Xs/dfkg5Ey0L5ByEP1dSub56SFiYdq+QbA6dZo4cqpychizDaOp
UwjAEQvuOmgMikWl6pbevHbUx6C1+6ekb0pKqczE1slcJ3OdzL9kZIa/XIPM
j9bnPJkp5ovkJ0r5NzlsCZAIlswi1J6x8K4Dt6xxkG74X0pVGh0TTF0dJH4+
ZN4wsjivOpY+n1tBVZQmnIMcTR7SgIgUJmaboUQMzE/6LiM0LMF3BqjpMQqN
EuyUlyKSrhJnqXp9Ca72lRM7zZ/+wa8R3/zCv0/Mt/7i9+zl84df5mZy4MLR
XYm5fAJaLQf3/Ni89crfEc8985eJ2fXC1+3lW1eOmP/rw0VC31PieikgnBPU
pLegb8GHsk/XnPoLuVfZFx72f5uqMn4hSs5yKWrOW65gZNhM6kJLiWuqopzM
Z6jp4Tf6bVNp1d6pCm7mErcVwxAVavYFLxIS1OzjIRF90QXXmRDne1n8EsrC
bZ4bu0vMjt5J2J2QKYOlVwFVRNkNhKrcUG8LMT6MBhXKtWB2MOcrL/LckZzv
MFGcH0mEwjKTAAorwRnsBgpjohg4c/Jd0bTOa046CmvH9NryLMERQ5eBWvDx
LvmLriTh79hwKxHxN453bXSfkCZC4BCKzo1RqHOyN/BLmSws18tko6evL2X4
bsb8mqF4/D+id8xji5jeOU1Ll6wausM1lAD7R6QTEboHYwN3iKG+GzYS6ryc
mpH+ZsbGLf5DX5m3H+NYL/ySH3/rM+ZvPvu7xMm9303M89/8Q3v52W9+xrTf
PEwsjd+19+gSfu+j5WF/Q1E24MkajlGoXQUdMOmjimlN/djodK6o4CBs1Lj3
KR8Ybi15VdkqpIuEq79mrzzlfhZltqqqOya/ikM55timuY2KWq+r3+jB+ymm
5vK8ztuoSsWtiig8tHPm5kPWw2rY+D2F191vdAOFmj38gYoD5D2g08FgNvwx
YGqIqlR3sHu7RZM99izwHJ8cxXExh18rHJcqLAUC8M8w6ZzyKTXqPJLA2lyb
Ms3XjxHHDr8B+Z7BCk6vlWeE01mO08xW1Wldp3Wd1r+0tF5ZCbLyjzeL6m1j
pECLwxdPv2fDBS5ZxC0OagM24pTQWWitqjl0o8W/znvUbNXVezdu7bX37zZX
DYLmhwwKBoKWZNeMtvgmbkP87WvW2z25m+jvvJKQsdKcrQS1oULC/HoG59oM
21ABmMTyVqw8zbhK/L1df0t86TP/c2J2v/glOFSDl0x5vJk4tveHCTYu2ssn
P3jJ3Lt2iGBPjfhwiMV1mT1foNMRjEySfdzg5ibiJDSnhqOIuKrtIMtzKYlu
5Ny4geSG8UPCt9ficdgfXlN9ZAOLEUlhJTPtxA6lWLSONdT9CjUChcbKVLQ+
cl3A0YuuqmU1RelxdfibQkyQ3xy+RUdFebZbK3twodUqW3Zi1P2WpkTmJlrN
5MgdB4yL9LE9fNA65VP9xDQa/MWfFl95WJFQ/jnjfxfsTS2wL2dpodLDLi4y
gU2bYj+jrvbLxIWz+1yPv8jkYWfUOghKf3p9ZS6ltiUery/hbNhY4gXgIwhd
Dj7ArqZrFw6QnsAUIslJSnhK1chJoOO2tAQisRoCHaMmwJq81Jb7+HI4Xgu+
huu+U08jvxoqo6KXJqrOHnsrMRdPvWugL3rKjPXfIiLZdugXqTcxDppOj8gk
0x023QP9904m5rVnv4h4+NjLZu8rXyWO73kmMQOtUP4eaD9tylNtxJMydLZm
O9398WR1lFgvDmqhiltcdQ+zzh6kubeTurJvjUyWva+zqFD0MN77OeyJByXH
/qRGiYfh5haJKrL0aSGmcjLIqVeceAXhrgbSlezMcq89tORvQdBaTYc0P24p
Uz/5GLZJVHA0dTFvvJjNsjJhsiqj1dSxGhv/aiM+LLIeoTw4p0ftDTA1ihsA
/W/9vbeIwb5Wy98pnAHzkKJ1JVsmqYq4ZaUHH+TUY5MRbol/h3j1mqvyDrnA
V8+7q5cOOlqGfaV1WtZpWaflPwta4rO0vFxbWyQsOxN+QVr2NYXcBkk7Sbny
foMjq5OjOo8ac0gZySHWkDQOE7O8SeW2jIUy0toBKoShuVRTqZpEg2w67Fqe
6+VSRoO6y/Pm0uk9RMftUyqnCXrqDOzUeKeWw+HlogUaGOq+DA0cOKrN594x
h9/+NjHZcy4xl468iE+x74IZaj9FTA/YmPbudWy12b/7WXP9/D7i8qk9ibl8
Zq+9jFaLfW8/R8hE75ybNpApwJCKlbm/qi2lT/jpxcWfbCtZ5s2gMhP7scuz
DyDF1qebm+JlR4z57AVVko9pHcdwlRKUTU5eJiZk4B3dYc7w2bf2aTzaJsWj
XMD6NL5jWyVT9bfrsiK+vMbIp+deVfXuGbo2xu5uVRTqNCqjrikmlItosAnt
wpHPCyF/br+ZuM8CAzADPZzJMXjI0+O9+f1DCwswq4uL4xajRIZ/Lfvm+XBu
NHr+lFd0t89TP5itGYMPbtsfY2kbSVNSkQ6qNqkWfgjKunvqSqppQaiL7QtC
3emJLqLn/mWOrqZsLkqZWtITVWfGqbHqkj2hvVBSSBWHaeqn2nmgUOdGi7I5
0VhXq00rj1c/HI9mR2mKwvF698YxwlI24cGamUkbPqv6LfsqkU6SMZqJ0XbC
xq8Js2Z4drOZG7pBnNhjo9DT7//IXn7lmf/TnN3/HDHWbVncfQfH69pir9ks
DRLtLfYwfu+NH9jLR95/2Rz94BXi1pUj3I9ssty0Px0KN9QfNYZp/STztC3U
DFNrhXHxBs9+bNV9kDgZrdJ0bySqJf+CxWFZmWyyryr8hCFx7cXP57jsy21y
Lfw4kJWijfliUPWRu02KQoHmD2sJxdaqR/138aEab16w1ExcnxSyQ9q3ZiPR
VMp54KW4T3CkCNTpUTjN7L/NZmykk5idghbyHP7oC/NTln/jhOX50hT+mSAz
Jy1jJwj7VHt5fkLXGrnjlOBGou4OLOI+f+Y9zyZe9u1SHHH1tGSmaHN9rs7M
OjPrzPyFZebGRpHsBCJmoudfb97utkuY57uh7i6bEVw7CIfOhB3I1+a0XqQr
n55pTE4lWy1yVseg4Gok3q4akngN7bdPE0OQSZchPcQfKlszixgU+8kzMzLY
Sn8F4HQiXrr9rfM9ZmbgGrH35a8l5vm/+xN7+Rtf+H0bf/41cf7wywkaI1yM
w5k6CwabwrmPNqb9yhf2C8v+P/dXILQ8gQgTt6l99EgqLejhD6GbBp2mqhmJ
3h5W0w8WPJ8G6buKKF3warm1EvrCNVzb4CfaH/+0nx9tkpcgU3lVedomCT7t
V39VqVZT6TEsX1Imrcf7QuMGDC4YD60YP5tvTiCdsFQriGMqi2yg0tbdrriJ
pD00faYnhi25pgn7pylhaX2xNG9KZUF5eSHBA3u0lGz0VyrOM5Kc8cKM7O6X
ABMxY0fbZeL0iT30fSN3NKM7WnNHN1gFhgFk16NNvJAPHy55dvXcv2rd3Z6b
cuLVGGkWduGQy9UuQwVyi8u5umh1cJn5ZFCqi7+iMFMb91FA0bubr0b6kkC7
3vsXCfaYSDWjjGrGTDdB0Uw0nSDU70CESUwMtepMzvzIHTPSeY449OZ3EvPX
//l37eVXv/dZ88Ov/zHxna/+YWIOvPsj++parh72WScd9sFQgx7kCxM9UTwp
nZN66D1C9LWJAtnmwlAYnE5r7Mjdsrrg915mOe4xCxTCxVwDYZgp1Wfnos9U
BQpxMuanUeVXVtVWdSy8OJ564mZR4KihJluZfgWPmuSatjIlrhhaYV62CQeD
ZdG3/bQ/JQv5ULMiOvYyKvk1YqlLD7k4k+BRyWLK9HCL84fQiAd0tmKF7Bju
94XZMYsJYmlxHlrlyziu1tbN6kqZKBYX7Y1XLqLtr2SfYC+Biiv+CWtlyzhw
Wn6cth0+wqKC3i5sJDh3ep8/MpkbSt2eIekuFF2VsHCoTuc6net0/qWhM1K8
m5sl4uH6otL5p0/K3lt80HlD4zn4fcj0ujmlhIOEeZlxzWlWhKpRpz6oqm5h
lLmNSxP0hUPiN58MrtI7S30XsfYq4Qm6u9JGrErPq+f2eY95BN1Hsqxxafye
WZ3tIbjBXLYTleYGqBQByD4S7vRembHRy+B14vlv/mnCdHBmxjvPm3tX3yeu
nX47saEqdhqjq2JuvINYnLavZGYMmy7mBtybCeUn98qjFDA3dEAe3DJgbjCS
8ZOSSUz5j/OZk0qiq0McEb2ilSEJ7BEfWgPbnH9di17bjXYkV1SWdngnv9Ev
8NZuqzg4b/RsbxKRnmAB9G03uMA4v7dpi4Yp9cBNZYuTPr8xHxiETuuoyrPQ
rzu1wf4auhNxH7I45kMMunqv+h23925fTLglEE1/ltGlomB5Dd1E6/jZq+vW
ApQVlkbLMBArKyt85JDwAi6v0YIA68t4dhFipoipNTB+CO3CB90t9r1fOo/d
2r1E8NsRFCNItn9INQaPHpUI9ihKIPyTx0VmcoDe9isJapju1tbG/C2MwdJU
nzYe2sPMq/n58zsvih6d9vFADENkSqRKKices9X4upbk4QbUxeVUtbGq6Wo9
R5w89FrCOlBmD+BD5v6tE8Q4ZJlm7VtKzXBvs7V394iU9MeGowc+Fbc41maN
AUsC5w8+by4cEqxM34Oq+n1nI1Qpnn8aCCnKogRQn5ZlEg1Q84POIGqXV5Si
izVFI1PwcH4oWgewhSmo3ZpYayZgvfbwbDAC1Ue+Vn15Mm75zTltpYqkVubP
8NSf4T+vbaBs19O+mlSQwYcoDRa3ceUGD9ysUhhByDWH1bIDjMnT6OBX6qdO
fCsWRWTL4sQA6or9HRf8QdNx7xoG6nGqbqyU7HFdJMj75TJ4v7K8YQ/3TWJ5
eTWhIbB/17UNIblFii/AC7bfUCotE8vlIn7CIoP2KV8xZtqrp/O6/Z7LFw5a
N+EBEbYZuWBdfQEqqa/av1ndAtQtQN0C/Eu3AJb1CAQUGhCI9rHE95xTGOhB
vp2NTqOthPWxE07rScZauzA4z1odw0eDfyA1WpGcJHqt0L4QxQ6RarqvZkU/
2HeY5LeecqIQO+0zitTcuX5UkZjzJ96xl88ee8vcaz5BdN4+g9LWGXu5t+2q
twWzkMOdoxIglB5nx9qJxQkojVHV+OyhZ82Fo88TS2Mt9rKseBxq9avjp4bv
akAyYaMqjEkDi9M9GnnAKMDcAFGPyIJml5VlVDiH/Llz/F3EY9+l/dhWxi2f
Vq3LbR/hCfatW3tIqGZJJvQVcYqF/k86HzdeC6pbAgvRxu4gu/OkNEa//lNx
bzK6OchNfbQ9zv478U3Xv+W/UNHogn4WKVfFKQvycTMWiKu1iSXzUxR+xVLe
lyedE//eqyN8/hXiawx2/AbxTPWRpedL9ORwT2BUAV2KAOPL/q7r9nJH202z
vlYmikv2UF1ZLoGy1gaA08DiomXyyipswdr6IzM7t0Qsr2zg8ibuidKa/QGP
iFJxFWkCRAEMClaWiJmZEe2eRuNXa/Mp4v3dzyduUxcUlHWWeAWfmNvFArVI
/LOBFacbbrQhtgRcbCrbEmIV9GbUXbvvXzCiCqCWYBbHo/gCsAQ62hCd0nFi
LrIEW9A7tgRa1y7ET8B352aTnC9QyX8pV8Ft0VQfRx+kR6yn7QJld0R6B6rm
A2D0xFA7033AJDI9E1LjlGVnxMywvYy+zMxcPvGCeeP5zxHT/Ve5MRSf3mSX
mR25T0wO3KbeAIzIRKc3IlynCsmulD8bIl6AjnnBmVIpLWb03CjDQmjmZ5um
5XkGykPiB2fhk7VJPnJIInOg9iKSMBKWDThaqGFwnNBVnqknkU8DkDCz/TQd
znxQWMCkuS3EBadEEC8acLtZPyyP05R82puSBl/5dk6ONRbbImMRSRGl3uCk
tQt0yVYilNtr25PYYjS59+e2mBJqQEx+DYK93KCVx/leL6XO5QdFGXSa6qCZ
AKYxMiGJtYG+dhbogI31VTURT548MR999BFRKq/YH1JCRmBxadn89O//b6JY
ss+emy86L2JxoUxYTyKh32DvnGIZ6URiYWFCK3pr9jMYsn4ucO3iB3rvOXF1
QjWGMP2kWgNcnrDutAbqJqJuIuomom4iPsZEYLUDzASRNxFotgbOHt9t4/Gz
e52J0LnnmdF7mnOPd55H0wxVU8smL5Gp9Kd52FajkzyLLUssVkkaiJB6263T
ZsD6cQBfkg0fUme68FR9XUszAwmjgsyMDreY4cFmgjKL8+PclzTRYWaHmomz
h36YmD07MS15/vCLZtX6j0AZAifoJMu4nM86kQStpXYe3beP2oipkTa/gX2q
L9/2JhEQGtA0WrD0SaIGM4w/AwX8mzp5+Cer0+bxypRCVePxvHyEtjRU8MkB
1xAXcgtaYCj4nShb6JfETn502U2cUM3IErZBut8k6Y9qX0gisIFPBleq9kS5
0oFWEkJ40uCHKFO/K8YpCm06MfsmP9CZhex/muN3Gu1KVbOXCevtw0zChTLm
LYTWCBFUNosFZlnX2d9737JyiWhrs4fED3/4fXv5C1/4gjlw4ACxhFpAmdE/
goLTZy4Qk1OWTYgWMoYI8wsloquzz54dEySlDSgWFuaI2VnI+vGPtmLNLeZ8
gTYMQyA4SEW12ktyykpWkFvF/9bKU4HWG6vzIU0QVqnFevLvvf1cYt55/ZkK
WvNeFj0W0EaHlLRdriat81tSt+PfBjnm7Ve3JDHPc5EywsYi/U0sCMoQNLIV
6GgF2OQqycLS3BCKdYQ9yhMzxjar6dEuMpkYs5/g/AjKvcf3fcfcuvAacf/6
+9aUHX0Df2XLy1lruQHuUlMN/XafRuSfYpa3AWy8TqIsTvYmdBqE1mrN/JHO
vaA+KP60CIk95B77zdJ4rVRK1ZCwStrGX8hyA86VBbNIWaty+XF1CO6Wkelg
x3Yp6OdSfBXsDMRU3a94wkXzmYnXE81i84GXET11W7WMgs5tRadwFNBvRWIa
0F6/F7kWo73MFBgti7VHh3pMX28nsXPnK4m5dw/n97Vr18z/9h//A/HyKzut
SVnbwE01s2BOnjpHHD12Shl9t7XdTEzOEieOn0lMXx88ibV1S/T5WWJqakgZ
vWzdqMGemwQZPTmMxHVpETuXRwhVswev/RJVaBFB6aDO6Dqj64z+ZWN0VXQu
kkPoa+/tuka8vet7iXn1hb/F/TrQ4lvaLcT1TnPyIU3SW2dvwybcj6kvzDXK
F6J5C7BV+16odi1ddnFpkHMiQk/3X2Juohd5cLjAs4iE7EcCLE73Y6QWzy5O
9fi56fde+0pibpx9FRyfaDHv7fw20Ya0fomSQ9hC+WR1mChieWmJHRtgLYwF
wDb5GTpBKFKG6XF5k/xbw638aHWGUG8ZXjI8ZoeEF+SLFd71Jpb88KdVN+IV
It84l+lmJ01NPoSR7EY82ubkMF0sTCHr/8rPPu/wHTWmar95IOdHa1Pmw9VJ
whI1EUqqe5zluWryHYbqPyd5mprqHegsdkaJ9SCNxL5+N5oZJRJ0dbnJ3G4B
Me0c7ZVaE5cs2LALmJ6yL/L2bbTeXL580Xz44WNidX0tMQ8G8LP/l9/99+al
nbuI1c3HiekfRqS7//AxM7dUJsjZ3j681HPnL5v+gSGCwXWpBMWCubmgTbIC
CdUxpoHutZz0kpQlFBFLzMW7uVCd0eYG00+AqfiHjyYghgCWZq6Ffpp4jFO4
vxflxIPvvWwO7nuRYP1I4uJ4Xy+nrsHWfM9cJvpAlpXcOfxfq4xOedSHkW5r
UlcF21UGFBRG9ZoYYQYKtpKknOshStRtmep35BzvvUK8++qXE3P3CtQ0i+O3
zOkPXia+/hf/KTHnDr9uLw92XTKdd04SNy7tg5m7xXi/1xqMfoIqXpKVA7HU
jWBjgeTwcGfrPc1a8occiQX98B1AAdQkM3e4c5V7xCq0sKpJGKtWPvSrjYLq
LrVrq1NGjT6K3SY7K+xL2+bjz20Sz1Jkwb7UhqB2my+PFTxxay0e0NPVHazK
XcvjxPxkHX8AR2XC7c7QQfHaikmbboGb9u/FCyeckL29RFYzqZVEWT7L0Uwc
MfDUrcm2VhwY6Lc32NQUXupzz/3InD59kpienbF37DJ6XO91dJo//JPPEH/2
519IzA+ee8Febmm972l55uzFxLR3gPLnL1wxQ8OjRAmtb0tLqFHbENe3vm0g
2YG8lbUE597joD+gtNzy7KyTsU7GOhl/kcjI0HSR4SnAyU1ZIQrtTF0BQ5G9
2zeOmvyWQq4/Ej+B05PxbKYQMqanDmM2eIY2+Gv4Z6Lg3V7nKqLwAuioJhPB
2gkPdaLAWu3zmB3vUf8WrF2w3ihQnB1U1iJpOzN4k9j9ypcS09GM3PjjYpfp
vHmMOHNwV2Kaz79vL//g7/7MfOnPf594Z+c3oJqIP/TKoo1Z2i8St68dScyV
s+8Zka8++sFO4tShtxMz0osq00erc/bGnyHWF+DzlfEXfliesq7rpAI0JnHp
6s404hGvJTGPXQ6WlKiWtsv8aHIqvqoONf+3PrhMIjV4S8lGT8mGqNKjY9BV
Pq3Ipji3lPgQahrwb/MsfFoIqPLz+nKcB1uoMS6tzfSmhi6gtMLHCeIs9lJ5
M7oExPBQH6c87OWxiVEzMjZMlFeWE1MsszVkdc2U19aJ9m777KEx+Ojj03Nm
YmaeOHTseGK6+hAPHT9xynR0dhMra6v2TJjFhzczM+K9VDKwtx27PY8d3Om9
1DLMSxkmLaR7azJwpTTrF3VbFqrM5cO1WTM8cJdgoVe6wvCWdRsYGeh6MC1t
qrRnqyb2tzlZqjjxkXkaJrwOCuKrE0QmX9Bg1MjkiVZeh3ta7N+vm+34fbfM
5FArQXbOS4RoOaqkLWNR6TI2IixKe9/sIFkJlKbtxznHM3Hvrq+a25feIB4u
2qBy8D7WO0z03TT9bReImxf3Jmb3a9CMb71x0EwMXCfu3bR/phOHXrGXb17a
TxlO4D70lKRHFG9Yj8rNJfZCSqljmo+AzRJXR0xkspR4k4Iwlow2Cp0lcDzb
s4x0FeJqP2WmJzNBLXflWKJzFVHldIenXKxBoEMYTZ6kBQTGKR6lnq5pVJnJ
HaOZHKNakDX5ApDWfirOUlki5SJTPecdvYksfg/xionMf1tFoisnnBSL42rx
R8tWSDdpyGqPVbhmzBlhKGgaSaWR4QeMDYnlYmJuNKPz64MD+82+D94XHDiY
mPf2YxvXmQuXzbee+QFx9KT94OeLqNmePHvO3O/qJk6dPpuQ0Bnsgo04Z4hi
cVrlNFeXRnwV59TRNyRDhEN02Fdxym5NVOJ2q+VDzjqt67Su0/qXkdbrKwte
rZq0Fn8ZiV+d4rhx6RBd8tQVbuKJSZYZlJ/jeQfQ3p1yY2bkKL7ukIiDbL/2
tDzLXktVfcf+MB3KYC1kvL81NQOdiKYnBu55UjNT7FzmiV6f1ltAc4wQd2lm
wCxO9BMk7tI4UvHH9z3DLDCwPteWmJtnd9vLIOzGQi+xMmsvj/ehEe3I3h9Y
q3CXWF3ogvc6QPvWbR4ujxBcNCXt4njR2jlGhj7kPO3G4jjJ6z3lBnGHrWMs
pEV+eIaPAOWsfDv81wnPewuMLuCn4qepIw7KzRTcL8CXvZ2A+cDvr1SNtv9+
0rdd10r5hrGLxAvDF/KWolCD3vwhjXEbd62xkpjtHxOmK+PdThnkBzI1BYqw
9DXhl9Icj9U3r8oPiG+OkqAafi6D59b2uQncVtb3pusN7Hr9tcS8v/8De7mr
u9f0PRgg+oftC+/pxx0xMDJOVgPXb91JzMwCvPbjp8/Q9QbOnbeR8MAgqDu/
uODbLebnx7EUBlZmc3nCl3JOH3tTi0puQThhyZxKbpiMXl+erujFXlueJ6sB
t9RptoLRPKjHB++q6gIOZ79H2OmA4SctjvkTdgNrV9ewNFLO21rh3lN41OgZ
HR/Zbhgrqu1GY13x4jXWbmzIi1EqZKvmJx6Y+bE+Ym603b7rGVRMzx/5sTl3
5AfEdP/lxBzeDaGv5ekOs7nYRyzP3EvMmUPP28tf++J/MM9+60+J3bu+mZix
B1eNZKu0zWYB3VSiBIHXGmatN7jZEhTMMXgbmcq37Xmb+iCXj3hgo/A5A/WB
aaWtYyURONbgQ9pCNKYlPIxFhpRXhby0wbafk52ZH4pSX6AqOg0VpkgVIsxS
uAIsz1NLtypm6pFLUtoLqX+qqZQi9Uq+NfZFONHghQF/ZyxNd6USJktGZGJ8
yLS23iF+/MLzCeLZ1NVV5zAvsb5BlNfQu7iBuupiedVMzy8Rd9ruJ+ZaM1y5
M2fPm+6ePoL1HxRYM4qMaVpqDfuiZeKm+eohFuyBZfxRVvghIR7W0g2lPQM9
193QRJ2edXrW6fmLT0/JIS/G9MR+U8jiAdcvHoxFTnT1NsNJkdtza4JcAJvz
gkFaYHVhlCysuEcz7/w1CKfto+0RZUlxesvCc/lRQgbfeI+WkBFOBnI6ENIT
C259SvCIF6BhLWxtv/meOfreN4mrJ3cl5qVnPm8vnz7wirl66i2i9cperGb5
O3v52W/9iXnzxa8Q18+/m5jRPuQKITanc25z4x2xclPQIB3ln6IJb7Lg2Vjw
znDm88VPR/li+x07XMI2Thpv9y0JaWBj3oVt9Czc5vPEjSDDNidbn58NcIzD
/WTjK4fElXDin6vjxCbNCS2lYWQg1diaiFhY2ZW8RcCaOu3u+A1vOYwg3Vzx
pHsm4o+IgDJ0Opjz588SP/zhD+3z19DIv7yyZuYXloil5RV7j5RQ0ZldLPnS
DS8PjMACvPHm22bXa28Qr+60zjAe2KhpcIApZIAzhdKShMgUwShw+8ZRXelV
FZmSiexxWCtP/fxMVCH8cyfexd5zHBY4KVVu8mczEZTTo1PjUXzGpUl+yZ2e
8eXcQasEdPdmeJbGuLzTV+Y5WzRaSVOEzFIXXbV/B3RYAyWsByiyqaU8N2KW
ZxVY8TsPKo10nTTv7vwL4vbF3YnZ/fLf2MuyJukA8aD1WGKOvYcNSi99/7M8
XoHxXowltZ40MkiCNqdF9jT1JU4qGCWpIKHg/iBp7p1/Oh+4sqKDlqWpJmGt
fRSEe+LDTe9ffuHpSMDT3uI7fCHVsKbqKaMdSQWffYqXHwXG8ah0GSRLSGyH
BiLixrVXn2/KKwx8ait+utgyl85y/U1O6cDeZaoQxx7SsEoaeUNgbHQgMYOD
+GA/97nPmZMnTxIzs/OJWVxCCWdhsWjmiyWCx2FXH37I6OSU2f3ePmLnrtcT
jt5kPEL37N1HvLLz1YQxpCjgqsaXDSN1n0jrrRPs2QdYwlmmkUMNJ3cchkaj
tbL8UydhnYR1Ev6ikdCVXkJz7g3i2AF7JLe1nEndbj44XznNdulDiEPGLO9l
ZlEmVq99SioMEQuFW6NayNGYbMV+vGhDXuaMZiDQytwosTDWrVs3Hy61eWez
+dxb1nTchfgdQsLiRCtx8ejLiTn5wQ/t5W9/+X83P/jG/0GcP7ITjQx7SOUH
eQ35OebJnCZOIBDerxAI+VVgh0vJujyr+5/9N/MEApWgjrNCz5Se2cqUr8ew
GelXETHiRpzKNcbGdy0bmvRrcSeDtg8lqJd82tdLttUovRQcqeJroW6ywW0h
cFNX7B0OrGOdjz4hrcExxrxg+kwasw2NyngkYaJWhCr8Y+d5ahKVWe+NUpXG
IsYuwLjMTI1Zb8/6lEBLS0tC5mXm85//ovmbr31dkZgvf+Wv7eW//pu/NX/0
x58hLl+5lpiz55B/f/a5582tljtEZ6e9i155Zae9vP/gAZ+b5RTqHF3dhyuT
TJkCF8/s0TCttt9ZLo7Xqoisludqse2jR0XPtiMfKNvQCS9s8wMmGEfRBr4x
n4QhrzyR8tVLl5NQrjWIFZdDMn6eEtSfZaMK/Y3M3KjaFW4GGwBCC1/GXYZN
eUbANAWyMah7HDG7nvsz4q0XvgThKFxGGaT37knihe/8WWL+9ou/Zy//6Bt/
ZE7s+yGx+5Wv45x7zvER63SBlYUHupczrutGZco44A2HV6OP9tgIn8lki6Ue
H23DI/TezewQ7uk8icZbMfcKvjIZmPa0ME1rlNtqBFhbirq7OE+jQh542Vbn
GAszBc8xk+VCQZKr+lhOP7ac4oqWURGl6HSLJQeDOA+wjMNtXUqdHGRPTx9I
QwwO2duhsws+DBIply5fJbq6MW60gFb18xcumd3v7iVewYzKxYuXcXOXir5U
QaqVaQvWS2O++Hjo/Ze2LD7WqVanWp1qv6hU+8njkunrvkmcOPSWNv5BTwSO
JOAWQQ+Y/JYOZiKlPl1BHBea6S2WRmGMelw7JO8nvItdMfLO/mjMdiqv8xIu
spXd3iKV/mZMuiUMhq3OwveGyto3/up3idee/aL9Ux/FBNjj0oAZ67lM7PrR
FxLz42/+kb18ev9zZnWmlTj5wQuJee25L9vLH7zzI3Pu2JuEDW41dIRfqA1K
XAsvDmIchFIQ4SnxKFU8YUf0yP6IXw19AGku/AobNrXLvErRIPXeWmiCDS7m
U+Bgo79Wq7sn9ZOYFWxkzNbgaxmmcr2gupEfrsyy+aDqCZNa/8+nSB/V2j8U
BODc1/T5lOWUnDZuQV8FQ5S3OI2PfXZyzKytrBKL89hSsoS6+0cf/dQrpi2v
rKli2sNHTyiPAFArAWGfyCl7pUToJq+v49nocZ+ZmSJWV332A1onKDYAzVcP
6UzXP4mPiOlU68T13eBPiBFqPfpOHXlHN/KAh1pn4LyIGKR4f63lS61UiQ+D
pPygPOMpWJFj0K9lnroVcZJrXWFJIvq5OZF2fxI6Us4N2ahskGAWZW0OhYjD
e79rdj3758S9q+8l5tA7mBRvPveuOXPgJeLy8V3WWg7f5I3Yyd4d4M0XvpZg
Lae9PDPcim2ZxDsYTu1qvWAyJSMRvUO8gQ/X5giSssGHeamnp5FZFZU10dlq
Mp3P/5Q83xI2rlo8WZ3dxugyHwJq64wjrkZYqdQBc+z9dBR1fYSxhZ+szaZu
gPQnWHbsxknDIVs7U6J5GpMvWDzyOqlC7Qr6bav5Ki2pm0Bv9670C3yhXpLR
M/VxtF9hK3L7JJENG3NbqoTh+C9IDUyP43beQLVwHR3u5TIxP7+YkKVSv0Dq
xkEZXiqvBIbzMmWL7Dfa7ysJMHqC7UaSsFHRklXUO6WIiAEUjSOl8Z0tbjiO
cwkbS/M6uevkrpP7Xwq5Uw6WiV6CLqLnRhUsLMzMxdPvm9H+2wSnM11iP5Yt
BMOdR2NjteA++nhVfN7xqDugit4NPrwLo5Lyv8rMpjb/VNQR+BO3OQ91HWM8
9KhHhOMQE8ZYmP3EZrqI4lyP/WjmdUDw6PsvEV/7wh8k5sXvIq3Xf++0meu/
Rux71YarWIEtwa3uolvGD0HKNjW7d36XyumApQLFJubGesyBd18lFicfeINX
DGUiy8VEupjsu2wCK9nos0MK+4/dis6mqLXAfkcjzEKCRwXyOGV/vJoLS7W1
mR1CTq13VJCCMaxlZZP3pE1VnSTxATJ50CgTgdRyUGffmaMnq9YgqGFK3IcW
jzqkUdO+/gCTV3cJG1tdi5Y9I5amBRPjSDiIVp9lDyjjoN4uvohHAJ1g9+zi
ClSECfsYOmLr7jKKHsBicQH1EnxapdKML3WswTws8VaHinB+ZIzvCFNiJQd7
fBQtqaQhHRX/VVb87Rsqz/hjM3W+9k+flPyZeXT/6zobirEN7dtlylnmS+IY
gcqdqvg5nm+8YYS5NbOcEkc0O+Ef2ac3Odrgj620YQNSmZmYJWxftKEnUJq3
d3yRpyLWL548uJNoubjfvpEOhPwdN46ac/tfIrjf9sBb38Gz+2+y/831wOlo
IKa+Z0Y6CCfdN+QoMjvSQ2ygNfhRGafJR/bvqIaEzLEvvoI5vxLlZkLYSTax
smif1yTfa7myA494A7voMiSG7KNf8VFoyLCkfjo28bfyDtz320Uy0P4oTni7
o1mVUB6WWdUddxkruf/jwYBo+QPcpPlpwewMvu/RQyMFuuXVFcKeHfYj31h3
l/GIWN+0ntkGng1lHSWKE9JeJ1E2/HGztgEh7dVFI51nOvq4ifMcqxoyc/zg
62Z44DZRRtavjAHgEv4KpdJU/Yav3/D/wm/4jFNGKjO1gY1Ta6w4/uNPVvzG
2N2v/8h6U50YIoQ4GuQtAK+Skd9HzpUHquY6WnXP14qXNPOY+b96RYiUhuRk
mptcIq8a9OeWp9k6AhRn+/X8w2DQ8oJgrdhnf90KgrnmS++b21cPECsYGttc
pKKXZQrmBoFrp95KzDsvfc1ePrX/RXukdxAr8926OQyyDtoLzNrH4qSs+x0y
P9lYIBgoStUbfqCmTl0O317CfTgTGkh2OALk0456m4eauKYn4T/phGGj/ChS
hDGTPiJjmqSzRMnyaV8JaBKycJG1/eN/Eh9Dk3eNGn00lkZenApjOVaoCIPX
9xVWLNg4FGi7dzsxV67B2ly/ecPcut1M2MfWK21B0HntxnVz+24L0XLHPvvm
LRjZ23fv2Ge2EG33OxJ8zV6+c/eeae/sIOx3JKZvoMt5QNqAXILbPNyHZx9+
/9UarCjj7xBYsYaJnTU3sRPLKVJ8bZUeJk6CrvarxN63ntWTAK0OyoqoeQjc
0MIYTwLt6R/19682D5sarcg6kFfwf+YJX1DLZfLDsZBJnp8/VTqs6IK6AkkZ
mt0bpSHHiVtX9xPHPngxMRdOvGkvXzmzmwQA/mFjEh1WoHdxot08KvYTH61Y
s1eaRLXjwrFXzYO248TKDA6IGapIQg9jqougNpu8fOnxigYOpdQQd6I9xBIg
3pmafm/Ao+2+GUO7ntAbEk3jgQjaTWLv+P9Gvt3etU35KCQMxVZk4HfIkaFp
iUKs+FYar4jqtvvIIRFWhZSG0qMqfJB5zFg08+OGPEr86L7+ja+af/3r/wPx
67/5a4n5zd/6NXv5X//6/2T+zW//OvGbv/UbifmNf/PrKR7Zr/32v/0t/Jf4
7X/7Owkv4PLvmN/5d79N/Npv/I+J+dZ3MQFdLs961e8NpDlkTKD5yhFKJQFk
yzL+GGRLuTztjo86W+psqbPln84WzVZhL5elCvHRo6WEfbuZOX30bWykJrh4
DnJkMm6mUz2kjIQa2MWXW76nU2gVf7ggna9/Y35mWWj9rWzJqJ4R16cWfD3Z
5Bsx1nA7omNXx9O6iYWJe/8Pe+8ZJmeRZonGfF9WlgrEMN0zPbf3ufe5uzsz
eO+99x7hBJKwjTcCISQBMiCEEUZYgXACYWSRRd77UpXKe++r5KC7Z+Y+9/+N
cyLeiPgyU3Tvs7O73XvzxymlvszKShMn4rXnjdTH0xBufuqB69XoR28h5nzx
mjYIvpmmL3/27gRVtmUxMdCxm5KuIF3NFv2ndhDF62ZBJ/QNGL6lS1T5tvlE
b+t2vDmq81dvorkH0BEyATNUn6GDl0A62Gp8tpU724rmV+QspZQjEvvCfiWB
3oQqaPYyH2xdCFhhQi6hZez+Qtp4G+RVQqkhzkkzW/yXQ9Xf2l/COb6WwiB+
LtUjgx3TVLIDMSBUmE8INGCtZLHk+W1wy5TJTpg4Rh1x7D8TJ5x6fKSOOfEo
ffn4U45TJ51+AnHmeWdE6uIrLtKXr77hKnX2BWcRx550jObgWafoyyefcQp+
mTjxtJPk8tHHHqFGj32aGBjASAyG0JvrS5wI2trl30XUDUuBcmAc0YaYVzu2
poOcU1ZRgRjoa9KfUB/EzlC1K6XzC+d8IsljDHkTZWjNt9gwz/RQ1ZVtohY0
cBA5MvcJx4ldO1bZSirpnGVRiWOqICjjMN4OovZScEFXrLGSQ+m2L1Izpj1H
PPvoTZEa+/gt+vIT916lXhx5JzH3y6ni+ldpi1gyA7u3L4/U5x+i/XP+V6+o
L94dSXz1/ugI9Rj68qLv3sKURKKjEfpoZuRJzXb3Sjqbd6PYdGeGN00pPa5u
cf2LHDPSzgUJBE+ynHG/zqWmIywBTrtTJoODvmct21vy0V/LQU9JelqSIvLV
GwXuFqPP6eAwY22ynIYp94oLjC/lo84SxslmWGSmHvnDL3HKtZEFY8aOVMed
fAxx0203RGroCNTIXHfzNeqUM08iLrr8gkg99SxaIB558mF14603EOQjmJhS
l19zmbrkyouJa268OuKFlLr08ovUa1MnE83N+q03sGa4paHUjTNc8P30iFry
hngIJBOWeNj622vBPqITn1+ee3nu5bn3v5Z7CGonYnyee1s2LiYWzZ0RMUeK
GN+6gHuBBuI257bV7t7IUJdIeyXGNie5l7TqsxXEKkjAghwWp6baoBx2Zjcy
3GbwMl4hzD+grhShpDkQyJ08Zrh6fMSlxNhHbo7Um6wYnP356+r7T6cSxRsX
i0jSisWz1POj7iVeGnVHpF56Zoi+PP6pm9XEZ+8gZn/xCt7uOmXGe7U37SCa
G7SX2kORK+Rr2/SXBZAm5s3CvpTM/D+6Tuq0W+dFLlTNLP7goHDAd1Inih9s
ME7zZrCjru9lDtmiOeJD5Cqp7ik50QKp72urdJukBucDpBWnevCWcRGSTpoV
P84ccJFNIcZFjZj6M6Me06be8cSTox6P1CtvQJv2hluuU0cdfwRx5nmnR+r+
h5G/BpE0o4g7ht8eqS072bq1cbWm3h3EpVddEpFi2sq89gr11rTXCVLITEEj
V2zfPWWzEARM8fVkUgiFw7W57EYoFQz0thDt/IbcFDThD5/azIQKlaQDFV/4
blJxQBUtUcvwGxHHp4hAbXieHZQ8Pu6RZd9XMiyeHeNAiZBwlfr8DRWYgzLj
7dFq4qihxOiHro3Ui0+CBjOmjlI71nxL7N64IOJgMyNyK4KoPfj4MJk9pV4d
O1w9+7vLiXGPXhep5x7DV7Pomzf1KthMMJPUUI3QB44qMek7UU7ezUJUlBnL
YuxvRdgAZe/ZPWJetisVhDyC0txkUa2pxAmrdPr8MDH4rr7UNVFMY4oIbCLK
+nP61CmSkvzqjNKiXJmslCPnodapC/u7WGIkW8Ih7sX4uRPI9pWljRcmzpmP
bkloxx98uQIBPOR8ugonC/DUyIcjdfQJR1q6TdHnD0AWnnDqcfryBZeep867
+BzilqF6Nz35jJP05bsfGKGqG6qITdv1caCpqC8fd/KxfABw7PFHRWrci6Px
nXY0ODXbWj8iZMu6Baq8dA3BeL0pTdCE5JHWzs8vT8o8KfOk/OsgJSr1RJI2
GFoEUqIcD+C8UPTNmKCdaL1zNgGmF5kEgUxOoMqUUYQNp5NRWKendXccMFE+
VBuPlqKJlHPmCmz9XmhketGCDDOT5DRjOBGJrN29knj9xQcgxjMCxswDV8Fg
JIpXz9JeTjM+vj0txW7+TVPlZslCo0Nh9/ZlxJQxwyP18NBz9eV3Jt6nzdPf
EQtnad+wpZJmZjDfyCTUGVhFF28Hx9aUmZiilRbTWyE04AFe9sWHwtnQNdL3
Flj3KyyeUMkKOumWVrlaspIN0NILFmhwxYli1dhpdWWEUjNK8bIdSCe4GVQD
iEuZcptL5JxG39Fd6Epkw63HN8ll9OYMhKJFrJ4dnIOwMuhOpSS6blEZ+brO
LHtaSgqTx4p5diwxFA1YRNwAUuqxxx9wwdHHn34sUpNff1n/jvYk1Wlnn0rE
lvQnnX6iOvak44hHnnxUu3HV+IK2l+zQlvPFxEmnnxzp3z1LXz751BPU5Fcn
Eu3tmqF17Nlp0D/FTN60Zp5m6K5VIH0QXo0DN7Ojo46gm9lhRREwKkmKe+lm
2hN5oFFt3bSE+Hz6q5FavQyKG6itxwYAcPCe6SZFeZHTfUZoRR/NsW12Q4tX
IHPrlfIysk/+xPXbAM9j0SQJi7Ha60sjxpLM6Kq2uk3E+68/Fam3X3pIX570
zB1q8ui7iC/eGROpqu2QVkHar1PzE+AED5OUQQWWDFzZvmJmpCY8iSBQ6fpZ
auXcacTszyZLZT5+Gac3wN3CzzuXLaq9Tu/BP/WiTLSnucpVydroSuUgx+yw
wj4RSfEiHQVBy2Zy6EJmGyddRKkhTxvZPP83RONE8htOjDa7KS6xwYROKI9U
UT3xsZ+MvUW8VIZsBv0CJcVEC09hdwCYCFCBtdHw6SJ3ZgHOgdGPP/GQOubE
o4lh994VqecnQjEGnBMqMpID8qXUuRedp4449kiCtNtdhZe2bvN6dc2N1xIn
n3FKpM65EPs80pJTXn+J6O5ulqwG3FBRutHnbqQqy9bpV43LCdqFBy6rVfKc
y3Muz7n/RZzjoWhqL7vgJhjO7d/T5DzP6e9OiiB3ojCz53O1a8tigT6ed6AK
BpWUwjkKt5iVHEoG0sjVvIvZwJPbfAi7r/qcSLn+Pga7ZL06aIeapqGL0lGO
vYPtJFU7FqspL9xDvPbCvZGaMu5ufXnqhAfVR2+MIlYu+CRioQt4vZMWMkDx
/ZYaOqPVa9QX00YT1du0QdFTixTJNx+/pNYs/ITohjB8KwXs2+GW28k7nZiA
ZpyixOtuqowSiWxnXhW4nShlyGnme4aE8J0gYhT+2jiZYuVmaMi60hljnCYE
bENH8tfJkkqVKQ+ZWyDBJFvCvpZEj3Z/OFipIJBgkEZwK8Eg2kJZBGQprbM7
TZA2oG4YpJV2RgZp27gqHnv8QUeye36nv/4XJkH3CZw67uTjCdqTp5wJSsLq
PPK4o4jHRj6unbVW5BZWrF2pLr7iEuKEU/SjTzwNturxJx6jXp4ygWhr08dV
M+PCEISFQCWwdf0PercvX28pKUFa44CmmNyABQokrU/9QUj3SwdD8JyGgpNw
+5YlxGcfTYnUonmYu/X1p6+rdcu/IYo3LxJWYsSXDL5lt5h2PWN6nHHiJIzB
2Tj3zhiZmLnkDA8LvIMeNx0E26AZpQH+AG3V+jz+7jPEw6e8cJ+a9Oww4tXn
74uYOUxR+AAlM0BT+ZpI/dzDxsOm7aq5Yi2xebk+/BZ8gUEmGxZ9ovobNhHN
5Ssi9dk07Kw4R9uq1hId1agwqgAv+5tLvI4UohKGaZ1NFa6kmjKxUkZv821G
MKGt6reOQ1brjndk8+U3zjPzflvG4SPxnUNcfuNQFw+K3eCwVKCsFRb1lYdF
yYnyFX4zZlvBgsfxAzzyqHbosaZTavzLE9SkKS8RenFH6vhTTmCs5UJ130P3
Ew89/nBEjyqFm2pr8TZi9Qb9bdw+7A59+YprrlY33noTcfmVl0Tq/Y/eodNU
r2qrdxDN2OBa64ttrAVrHWhpKPX1+jinWqtdOq+jzUyeza/0/Er//8tKj629
ppe4m+O6t78hUrt2SKkkVByBtT/OilTpNuTGEeCX7LW2raR1H4F+sau43E0t
Ce6EcQWwh8sQIJyn4+ekB7HCzJZg/bMoKJ30hSRBsWRnQ6haVSopiH3dZWrd
j18Q0+HpTGPDyefvvaDmzXyDaChdrl2uephVetmrbz95mZj5wQsRgob6cvmW
BeqHr98kRj10A0w2ZFC/+XC8+nb6i8Tcz17SJN8FLwqm2KYfvySmvTIyUo0V
sOTw2cgsH+YPulpkqlfC7PTNVN7eGmwcCr18DwucDLGpfFSOrlKhi9rbTpYB
CKBKErvAuSXpICyZaPLPZVZlN5H5gODfBYl1p4+aFdLENZhZFk5PPFEZxI1N
2FcQWFLOkEa4Fj0vmjgP3+e8mBdf0l/WuAljY/4PXDuf4Xrgd2Dm+Zecpy/f
euct6tqbriHufuCeSN18OzI+F152kbrs6suJCy8+L1IfTEfpbGdnI8fUAAzV
m8FX61fOdqNVybVWrOAWagG0tFSRbwDTZmiyx6mCf8Wr0QdK6NVU7F5LsEhk
64b5+vK29fPVzk0LidqytRFDC8arkRh90G2PAL7UjlCAwIg1YcFJoJ8+kOFb
0s8xAf4k3YRVqczakSD94h8lYfIBDNWyEQju/AOduFxdslIt+HYa0V6/Gf3w
2F/WL/1cffH+i8TS79+N1LrFGBMGceHnHr6eYBz/6w/GMTCxSZVuWkBMGKUv
axbqy0/de4WaMPJWYsYbT0XqtbF36cufTh2pln47lbh7iP46P39vvDLdZAhl
ACbzwgWI1EGCgH77z4joZ4QBfAi80HlAg3PQM+1q/mMjOecbCujLJw4xG1yX
/FjsTrCDHHF88kEBp/W1Q5yjIy5S1hRYyQ2Gfk9YiycLxdf26a80Zc4+E8/B
2ddUZ3D/A8MiVmgho/YkyEicdf6ZEauWU9o/OcFx9eQzTooYkUghJqHOvegc
4pahQ3AkXqgvH3X80S6jdsRR/xSp1998RSUzau3N5ZJRW7fiex5aQJ6PeT7m
+fhXyEekuCEaBfT3NkgRJfgodm0wbXXHxh/U9g0LiIpi7ZNAgN8ISyHJDQT9
04jHi9HKSmf6XHa4kqammKjhUFX94Rc6ugW1rclgvEQAYXx6FX79lvs7+G5r
MTSxlNjTjUblFryesu2L1fJ504mP3hiFjPc98NbGDFcvPn4z8croOyI151Po
n0InSsowe5u0yb12EYaVPzb8YvXcQ1cTT99zcaQmP4Og/NiHrnGXJzyjn2TW
xyh7RgV1h3YOgaZ6vSVhwl7MiJAvuMm1zA4i6PIbn/lN1o/4xrgBO5M85SJ+
BVJYktmdltGKHrs2uMLAYhXBGi88k3aPO8RRP5XMS/+S/KJK6j9aVf/cRQyZ
wWC2UJpG7LBoKag4oUKNNhyB+x4YGqmzLjhNmYqTl16dSJx9wZmsOInVaWej
NwfFJ6eedTIx7N47kVM+Xf/1IXfc5Ao1Y3X6OXga5JlhpAJdXU0iBx628bhI
nyl01iQ0wLvPJmMiBIIuAiFjX0+D1Jns6atnNB9YvmimdhW3LTEyxTEPRJQ2
A7Eq2boktjq9YWEzR5jC+zMfqYwwiKUMVnrmpG650JEvUl6x359/crxxGzR1
AxhLKnOY2xv45/Aqelt3qb1d5UQ3JDsqtsBVW/ztO9BuIn6ACL8VKG7ZoR3G
r4mpLz8RqeefGqovz585RS34cjLx9H2XRWrkvXDgXxs7FHwlnnngKgRIUP/T
sHuFqwBrxStp0ZuRcX7/GyinjOgqutQsINRR64eTSh4qdNcShSdxMuwdxt59
8UdCBtqX1omSsn6Gv3UepErq54fSbXLNH5gqKbXgWw8yDu/DHXkL3ItOJV++
ypQ1Nj+zOJw2gYRs0jIKr+kqdfUM39ikGYtDaitxfj3w4F3qmJOOIIbfd1eE
WmqVYtvd6eecSpx42vFywIK6KCYD+OjzL0F27I7ht6nLr7mU0EduxPY8kzRD
IAfQx6d0ImDwhUTod2xaHHEqIiI0YYTeSEmF0ZzYhefzjM0zNs/YvybGdnc3
q87OeiKs5RxodAbvt1++E6mNa2bDZCz+UVWWriRo8JrJ5Gjnq969jqCiArLu
MT8e6eGTjxUVf+JWMYvtlR6kIJBaOmzS5qLyQ6QSXepGbCcUjkgHkfO+lqrY
jhI1q1NK+MpjW9dAJUj4wBIw5nxNM5C+r7VUNeh3Dmxc8V2k5s/CqPKvPn5V
fTB1HPHZ+y9FpLkhfVPVGmLRd1Ol9Hq0Nn1feOJG4sHbz454IYUIrRpo2Urs
aduJd2pkOr24EnuLbMlrG1rbqwnzP/0RdtW5JMb+nkabizEKi5iieqC7kYhN
D7neBQ4zylq2K8m0JqWcjSwipi1soxPxJfEtiiyrM7YJ37cXu9b2w3Hr8LAY
MyRqhm46//sr9+BCVxPOfazIFdqXZfecGWNXVhab92oqEOgfPuI2GqvAnXdr
YxeB1hTb8MRvpJdpetDhdEpVyoj7h0doW9eXtcPpmveOOfHYyIZyjz3+KPXu
B1OJ7u5GSWqzdlI7MUDF7vURJ5XGNHETBIzNkKmOlkqnbeoJ2NXVQHDSWyf3
7l69UYqa0defvSkELN2xVFWUrCD0yRmxhzamkoRIq8Y2F9NUtYMSVQAZY5T9
a0o3aWIWEySgF/yXvZzHZra8MR/t2ZjY+f88NqZCArqSbn+oiaCYL1jh7lpd
Au+hoXyjS+n91F8vgaQVi75Q8799j9i+/nvtgI6DF/uMdkCnjLmTeGLERZGa
OBIh9jdfuFd9/cFYgmPkls/7UF/eunaOYx817s0ywzGKzgigD+fSgNGh1/vK
Xk0wgB8KZSWMqGl3Y7kbY+x7ZosCAVTZ5lxrLsd92MkYWQE1FoMNdp0GGQkR
lpj8H6DT4MDXlFuSWQnTJUyWZJ+7cdKvtVlPJkaziRhYTfiOhIg8JavLUXx3
/wMjXFzniWcej9Trb2P4A9pgQTKAfbH6Pn155Oin1HkXn0vc99C9kRo19hnE
EMaP0wS+jbju5usjddtdt+rLN9x8jZo5awbR0VGH0R4U9dUnfEvjLqJk5yr9
Sio2oZ5Ev3pf8GVOQviXCPi00fnWlMwTMU/EPBH/UoiIeK4+YYn+nuaINQGG
iMXbfyRY7byOgvUgIsxSQHMw4jDUFBsCZVaIlYncoZL1yWz+aWUOd+fGH0lT
gKaScXCMsWpoxDx2XRk+1Obqne5JMhzLoAlQmBvqY/pYetJKTaZfilwxgv1i
/TiCEhsXNkUhsFbRDwhU7tKb0OyvoP29aM50/VGsI6p2/RipVT+gRmjFvHfV
5NF3Eq+OuVPSIhjAM/bRG4hRD12n7dTHbtaXZ8+cSo0moKfZDffc01Xl9om9
SFiZXsp93Q3uk7LqlVbku6POdS15naIiQ7mBthpPudhU5Egz16AcLGMt8//l
grGeZRn+Xy5OxUklcVvO6V3m7DKbIKsRko7sMmXt+E6qyjYTd951a6TOOPd0
WP7PP6smvjKBuPqGqyK25hkz9K577iSGjrgjsjFUPLq9p41Ytkp/WyjQMVXQ
kgO58JJzI/Xl159gNenPsU4fKwCTHTA8UyCaqq3aQrTBTm7n20E1pch/S57j
b/TvVVhLVCiHcp4E5UyxGcYNy9n35Sevy9mHM2/3zmUE9ctM2gNUa6rZSmi2
SU0QjjU5/pgXNDMdUJYsJ5ccf6Lbgd1ZimjIJFN5lSy6McsjjJCjT7M8zsGv
wcr1+GaFUEJhrNh+3Z0NxeQWUFWyRtb+vp4a18lIDTPjuq1fMkONe2II8Srm
yC2aOUVffmfS77TvdzMx/unbpVpn/DPD1LTXniGaUbC2p5MZt6ZiF9bqay8X
bQlTixdkYO0e5kyBZkS9GsvdaCun+ELV/bYaX+2cMilBpkJ67Qi+2PRuSLLD
n1iHmeppYdrhYRIj4xQ7NEdox6dJbLIliEqFbXOBSxcaIAHzwo4CMq9yNyqk
br3tRnX/w/cRr72lDwOwKMUGAnQVAEefcFSBZd74l19U9S11xLxF86WqGcXO
p5x5MnHCycdE6ouZH9IQbFR1+s8B+hCLIAGi3x8ELkEzIA4EAA/i1+UpladU
nlL/oZRCIZxQiuOdjIcGSkkhHEuiDaVqyteo8l3LiYbKDTQMY9unDWNQwqZs
ofBuD2ZZA2IRhPqPzKu6ugcXWw+nHEnPM5+VWttipPsikrSrUfx18BBj3mMI
5kB7BcGYvbECKQIqQ/igSGT6b1or13DKE/D2+Aci9cnrKCv96v0x6oeZrxAf
vzUyUk/dD1mql58boZ5+8Ebi1RceilTpVgydPNBb5VIcXc36uZEKMdOlD/Q2
ECx39BaSE6p02W593yD7KYThf41BVtqoVXINQf+ZKD+E7TQsJLUByXLqeoXt
cQlGedNvkGGUH8fIiKKUXqvc2hK+OzyDal6is8Bak+EiSDkFTpVURgrkH7JG
CGBFGeaBbMAdvq7luRdGq2fHjSIuuPR8KY4Bh6QNXFuBkfovR/xn2OtTJqqa
xmpiyYql0vJ99AnHsEkcOPOcUyP11ayPlenjrtd/HCDzGqi7um71HEYqAbEX
Lfk6WiH10Fb9N6q7vYY/nFcmiYLujnrxyiAvtnnDD8Qbk0dFat5378eqaveq
mBGRFJNXotnKIwyFVWZkfBCVdx0EnTWOQmFyrq3SLTquRfPphwEKJ/yakhp5
XwqRSxCQQWa9LA5zVFXJdn+RALEDJRDtMDXAshAo02peSHttMZMGQEf1Zv0r
jXAUP3/7OfXeSw8T1dvmRmrHqi/05SnPj1DjnryZYHHMmMdu0pfvHnKOKwbf
vuZbbNdblR083FFGUNRm67oF9qXKK+E7gDMS85VIUqtQiT6eb237RSYm21eL
TJeq37V+iYsZLtdglxn4tSPp39q8W3jYWWnChKpZRvIxrPvJJp1XyOU3bWph
sB7KSzYQN950jYTwUVYGrgHsNxWJ2pPoillE6sjjjrA8a2itJ76Z821EKduU
fsQZqGAjTkZ+7suvUAeFjHcT4mQ4XMEzM6pv03ovs+L8MhP+gG/Wxg8uz7g8
4/KM+wtgHHy2BONMNTbmh65dNZsYP0bbTTM/RRC1ZPsSVVe5jmDkEclwY2GC
gqZqwyi1hr257ItvrNyqTPzIJ8MTbPLt3pWRNTJxp1xOhVwNH58x206Y/dtg
fqUsVtEgsG1n3cxn0u7sqCRIRdM4B+kyCWLSQWqpxhvo1u9xX1sJsX7hx5F6
4wU4ZG9PfECtmjeNeGPCfRGTACn1yIiL1aN3X0KsWvB+pHaun4VHT35Uv7di
or9df5H15YjgvvvacxxXCLDHy6TssaKlp4eSRKz3kPcSe6MvGTqEu1WTYWo6
bcw40RXEjyJXJXQPlP9lMHdhsuUpw4mTgaIplxL/20yLVTrTi4yhmQj7+wKW
IudsFmYamIkN19Nwd/E6gjREMjuGO6cefeoRImbRdYqhSkkBaAtTst8vvTpJ
9ezpJn5YujA2ou2GzWefc4r65rtPCdaKNPKP1lVvdUGK9StnO/3aIODPas9W
boNQ9NP0I7qQ3xLyhZUonW21EjDBcQdrFXhlwpORWjCbiaIN81RjzUaC5DMz
FPAapJifYf/6yi2Wf9L0Vl2yPvaHlAzhMCRsrt4u051wp/iCwaNzn1deL9lr
XpkjMNzeWeNwqC/ATy5m6RBQyUnsXOO2YKllt/MNJa6DFFiP/mCBlqqd7hkw
n652M9GB4QyzP0H99YIvX3Hn4LuvPRqpkaxJmfj0LeqV54YS5Vv1N7hp+QxL
zL0dO4idG+dFavQTaAkdN/JulxnY01UlVeZtNTsd22RXSTnVsFDrlgcQRtfH
JCVumf9xsH12PwOfwwskdDWUEjF+pi1lw1Y/8rPIlWaHDYYy8lfj0GRAxbcw
pkwIxr8OeVeJgpUwu9cfKhn6xkmVzCfImRmbqEvpTuxymqXqyuuuIJ6fOE5v
lWOetr4fvEBAO4mGyCn15Kgn2EIIaG8xUp/OxBc17cN31dARdxK33XV7pIbf
jQbrO+8aoubM+Zyohw1XUYYOUFRpVZWuJVYv+8aI5cYc+hAm6BAKbGuuImGB
OFGykmdqnql5pv6lMxUGrdS0MGLaZeQXe72IxLtTn4/U4vnILSJSiqgp0FS9
yWjCxwl/MnZ5dJ8QDcbJ4L+JwlhT+hkSN5emuDxDKLabEI9MuepA38ZDZv5K
AuiaaJJekKpvyzlqPgD1GABQz7JPvbkMNO8imktXRRiIqqB99ABVkIDRj90Y
qaceRNj09eeHq2ceuIKYPHZYpN5/7TF9eeUPH6pVCz8ixjx1Z6SefRyTAnZq
t3ygvYz4qRejNht3WcNbViftSFtkEpBBuBfK6R6EeyopQRTI6Bp+JYhHLvJP
DcJDfFzUCxT5lLhKFm16AmX8yVyqR4fnZJuEZw9x19JuBxVluXA5hYUP0M0E
yNNd29HsetXVl6qbb7+JeOOd1yP12MhHLQ1h2AJnX3CWdNqjAV/yEXfdc6ek
4kE/k2A/T7uVZ0ecHJZSp51xrJo9+zOiqmJLpCrLUd5cU7ZeO3tLie0bF6Gi
ZUMuGsZgH+pY7NDVriYnYqTvkHRFf3e9i9+QfKuWfaUvV+1e5QrK2NuLlFiK
pKuv3EQ0Vm8TjdiscU7+zJNikaA3zMZ2CNaQmERQlqy/Cbvk7ixQmQqxslw9
N/m9Hm5XJNloF4vIlVlGdjSWG6DQu4N17H36XTWXrSMqNy/UPv605/XlMY8N
US+OvI147N7LUZtyo8Kc1vHq3ZcfIl56Tn+rIx/A4TjpueFu9Nij910XqZWL
PteX93dXqZ/7agn9qiLmIpOeINXI6AUnHEk/Jg8PZ96Ohk5AENmIhH1Zx573
JsMjVngYK+mQ+I3LB8bOveQH+g/uceFoV7k342vssZPg4mBDlgXB+4q3YfLO
dddfqS687AJi7PgxmMVwX0ySGKVZOdAYnDGXh983jD4jMOze4ehLOEelqClz
xlmnEpo+kZr51fs4uSq3ar9ws0HFxkjVVkDxGI0C0tfegQ+NaYc8dfLUyVPn
P4g6yBoIdRjDtC14QdbgrVefE92w6rLVpA9A58zIFcEpk5BOaz0G4LRVxDmi
jfxcfFVBjjGVIRkYv/KPlsvdTnDWaCs4EX4fsgzi5l6/23+TXvlHJbvStN0X
kS+mZqajfifRhe77jmq4oT+1l6oFX7xOTJ/6TKSWz0Wrz7efvqS+/PAF4rNp
oyPahin1/JO3qEeGX0Y889BNkbrzBnyTn384Uf3UV01oykQ0/lJMYMATBBjZ
My8QBppE7ftasXe0YJU3l2bbgwWOSuJZ5nDDXEIgty/mWRS74GVs3J+ExUmK
HGZoK7TJcIv9pnWoe6rBSSvvMPdihWO5SipdI11jCUuaAL07R2r75uXWxpOa
EzpP9z54j6UXEggAQ5amgBLBSckm3PO7uyV9fs/v7qWiEnDCqSeKjXfm2Seo
b76dTtQiiAAN9BSnYlWWriJ2bl4iNl6nfveQJuugJ9LWVsPcAa77HF1PTxPB
Ki/jYKEkpaxkNfHVp1MjtWH198pUeUnGQPtWECKDe9SOYncUdrDB1WTrwoxa
9y+MXOLYEl+E4r0sc+6Em1goYNIfzoZKKPpnhUFosheF5RphB20Hp+E2Slek
yND0NO7QX3QdGHags0R9/u7zxPbV2on9qRuPLt+xSH05faLBhy9AEhrzu343
9BL1+L3XEI/efU3EwbEp9cVHL7t5C6xGNo16ezurXLbC7xv+FEU1DaAZFuVg
mDhCKbfgCw5Gs6IcPlAYTsgILPhmNlfllSMNR7IcajieIJX3n+LgbBO3MINj
4jWHSyYkGFJQgL4dqc0bl1qCSXRC+08RJm8pI8ci5xd7T03cHzSURjmqmJky
57sfuAcasQT1Bc88G3Q85bSj1Zy5nxH10Bs2Sn71VRv0KbOaYCzDCDJ3accd
xl0n43J5guUJlifY/3SCSVFlX3eTEAyuljSAf//Vu5Hasn6eMg3gEiJsrtks
YyNb0UcNUXNMOsWAUn2Ye0nNDGNaaKXQd7PUzUWRzHXuTzshmK9yBN6NsbFH
37lXrwJgDxdfbs7xyz0k5Fx/kBkP1NMxhEdGr1JEDTsKlMe2aQoa7GvXBvKX
7yOCCDXaPW27iIGOEplbDinb4vWziaWzP4jUqy+Aiq+9+KhavuAzor5snXhX
e7u9bAPzyMa2w8uUxb0fl/tN7WQY+Wwtiw0VwcnMaVhipzne1MSOfmGzjHl0
llKDLRwRUhQFX4TwVeO3Lrn9G9z19868PMzcOojf5Z0F2WC5jMwEUPjtmzYs
Ia697orIZrBRRSK9bdo0jEijFB0z6d+mlWhqTu68e6jj2PD7Rsj4ABaXnHM6
cdElZ0Zq/oIvsXmWrlNbNi4ktP8lesoL5053gXNNrMiyKpzJCnrVeXohkiFz
dNhV6ktKpEpl5ow3Igrcmgi8RDI4usNEMsIIPN2x7tbydMAsObCCQcmrFn+j
qnatI9xI36wsh9U+5hwkkmsPVobf92TjLMhFksZy13yovyCcse3s3NwBl4tT
P/TxtHPd98SahZ8IScq3LqLIM4WeUa7fyiHHe9pK1e97q4nyrbDAaZjv66pU
tfrbANrr9HPjKDLaJi67Z8tA5GCy5Cc0LQaBDaHkniUCdUaMGIIX+CoMD6lw
bRfluPaP7tgYFHxU3h/qT+o8+1xXIkoRRMJzeEv+E5bJTTxmNqxbpF/MZZdf
GEyKMgsdMQdRO7gNTWko1U+xlVOqqCZMHh+p7+d/py9/8MmH6pahtxJ33n1X
pIYOQ2/n7UOvVyuXf0804lOHoWVGy4AJgLa4IobGD3LGaBJ0tdXmSZAnQZ4E
IEFfX5urmmAu1lRNgASINQCcmrh53VxraEn3ipAgpp0V0xbRi59ImZClW/Rx
ou4htl5N2ETsCg3Npy0mVqGzjW1AOsGCwvD07vd2l8llWhKyocZ4WewjMQpa
NfqdTH9zNDHhmWGRmjhquL486+PJqq16E8EhT/A8UixVONBTTfzcVxthsL21
cn7ubyJoKFIB0qwWWDkunoaVZOLiXfpnr/abCETYNAEKQIXY2Ene4rekqMmo
FihKZi2ZKP2vybA9mZBybk7Yi9wP1deEq0JmDLIMAi1hmw54i1R8P1/Zx2/V
Tg7Va14iZZRYWrfmB335yqsucflNvfLFBoL/IH4G625RtJBSl2mvRGr+pn/2
kX7u3nZ9+aNPpzs/g5OVTqNA1XnnnaLmzZlB1FZtMQ6FUTfdtWURoZ2CP3f5
w8/AOQAM9LZg+ddZR76mcjMx6/O3IrX0Bwj+7tRPLkJTLEUwZwDi0m6JtZSF
KR3ZL5jS8UHmgxQpJCo9XFw6TsSlQ9Wz7PDqnqRrK19yVma+384Gc5r0SZ1l
SjJ3t+zSKCa2rPkuUpNGYxbT5DH3cqo9MenxSJVuQr8WBIslrKz9c+c2aFdd
ao72dddJoTyYLlXrrIzYY7oItMkaRNXDGbziMXBVw62Iedzg+YHY/sQ1+XtF
7kMQVxw1796Nz1mhM8ixxfda+dxR5D54X7BwWGYCwKXTkh94HBDUVwHJXsaj
/rBknqEox3fnkkTBee+clTgRKYqtp4Kdef3ahcRll59v/PuYdMw8oeDDCBeP
O9nJTH38+XRXA//x55/ISCVUwp993unEeeedFKkfl2LUH1iD+DXA9E3ptiX6
MoJhUKIBjJvCTwYlt24CR6teIbYMvhYV8HX8kadqnqp5qv71UBUFfj09LQSp
iq6YJFUp32hKcTGWGsc3QKPSyDdCnlwmArDGQULh5U7PprMRUej6UhGmRjZV
ItR+FKg6yBDCOJE0LnS+mB+uKd+nXf2DTdFf0FXMyaS2mZ8GoLE58UpFL4qj
fbThqS+vWPiZGvnwEGLqxEciNeV5pG8/e/dFzocC+jH6AMngFCv0JODGFjPL
u846JwrAgdtWFKjdS0ftQYLdiC+gT0YerW//LZ4p7XqonGKP8cakxGMQbqSs
PdpWXgCGFrpbXsu0wFmhv05W0fkRA3aiYYJDKllwITz02XOVFUgtcNZ+QbBl
ytuQYtksnvlvw8nkwEEz3U89bRVq7eoFxCWXnou+rhOVEUA98bTjiVPO1ESB
UKrJ8goDadIatn3yxcequaOJ0MyLIEagUkz6nqGfCLjwwlMj9cN8FK5Ac6qm
ciNBodLKXSv15c1r5rmCWmFbylQYhQQLWsJ6e1tZ7w7Qa+vtRuiiv7tBVZVv
JGbOeDNCzlhfLtm6xIkZU8bDzLoHwUTd35VMxAnxtsSIenAsUJIapGSyRkZ1
UWGyUc8ej6Zq1vZL2pYy/b9fheuwt72cBxrA79XrHInzwckFkCWF4NVGtWvz
AmLdks8iNkym1IKv31Y/dZcTrXi3ezi9AKeNrAI+917THhDOfEfXwN7OhpRl
UDvtCzMM3ugGg2/6NwabbUK/iQL3NgcbJ06fqSnn0yk6dY5aZFMaHMoY0xuZ
E0QOssONn0dfTQpi077cImOhN5UNTuYh/DmoMjUChCwydip0tYOqmTB9pGkS
qTWr5tOtu4j0AE4962SRDD7j3NPIHQMyBkRiY6QNdnw6c0ak2rpb9eW33nvT
HVt8tHHrLrjgFLV82bdEQ+12EecHQWQ6xa4tSyMrYQjJWRxJnTxlD9I3mSdJ
niR5kvwJksBEg4INQJIM9DXhG+9tUpVlG4i3XxsXqU1rkGgt37mcfw2QmtbY
it7bj8dF+ES6SdaFNcjMzeRgOxGyzOBIOlM2Puhz97V5ljBe9oZjizgGSf96
4cF0Ufo60LbKVY/LCTfPEK2tdrtRa2pCB3Cp9OFvWfm1aqpYQXz7ycvaXC1F
MLynfqsaaC0hqIVjzFUbGrRCPfoVH+jF5wtlQmGUJlMByEQtp9+YGKIxPsEH
8ZAK8ZPu1GFBzFBWfpRYzoHx9FvHlb9PttNnM+RvHUNSWQwJRYT8hiUMCUtQ
DsKQ7lZ9edWKufq3zzv/dDfJJebPFEly/CnHEhSbuer6K/VlFCpIxPDr77+K
KEeIfqV3nDHGR59/0dn68tVXn69Wr5xDMDRYWwU5IuhPQH4T2LR6bqQqdq22
9OiySKNjEFHBaifpJKGG4ORAUFxOjtdeejpCjY++jIkREnnXPoxUH+DEwBgl
jlWH/2LWMQ4GEfqiO00pL+3JxOFREY79SYuAV0XgmWQRQhZc2KXEpa9JkXZm
f9ZmR88iW68rYEcYbzCV6bwMJ2WgYzehiaE/DHYILp0zTbXXriVmvD1afxiV
ZEfDZtVVv4VgyMGcbfiTQkgqnIIXxmvBLWAvPn/NDhBbnzW4Zf5nlDzDo2kw
3mvKjWEKx6BJtVAaP4tApSJLoPYKP9QsITbRUuG584+OYxllG7bo4GDESapv
8cvLOFhy0AYhKQmqkzYrl8/Rl0EbnCKAPlyigDkyx4G9RKYBEKPNpNRn1Nhn
IlSF68sTJo+HtC5Btc8bh1yrL9911w1q88bFhN7y5WDBgQLJP2DL2vnhweKZ
09Vel2dOnjl55vx3MCemk5JCa4Tq1B86sKe30ahUp9RH0yaqTz6YRGiuiA4n
PBSM7wNYBebGpRsyiLKmVcqELmfS8vKSxinz6cpIZT9LUpKyNgpFpL2NklQi
9FPwAsEXTQjnr0jml2lEy3BOOOlrQzoRM/+k32fa5EciNWs68uOYrzn99SeJ
bz+aIOM3l82b4dp6uQiMkbe/p9G9QW4ThhmaDY4C4qIcjAp11NYslPkkpgah
KBljpnuTMU3aLnsfCU6UfQ621A0/Sv0cg5w5xR2jILldpQNjy+QasvKxfO8m
HxvWIpAAy5ehABkSKbLST4cK31nnn2F9kmNOPIpgY5Ap8ETWVvocOK/kiGP/
RV8ecf9wZ4udcCoGBjEwdt55JzmfhARAcMvMQhd3egPlVzZhNiUI0K0/EIDL
n81AXSZ4LA6KHCZZvok5TPb1N7sCHUquz/piqvWCEg68UXRAWbLT7pcOoDhx
mIjvDq6wIadht4kSUydLf69pJdMt/T7veuiC9X+4MuPIO6oz7oiT1LBePE4J
IEN4TIqp2dpWQ+di0uh71fMjbyfGPTEkUk8/iP64Zx64So155HrilefuitRz
j0IkHRpFkHICqIZunhsnohBDcyIyu4LmQ+y4wFt/h0VdENAguwCHR4UMX+8w
3T7sd/s7Ez8esKMsvftv/DL3gRSaaABLnGSph553T4sojv3Z653pvKWLkdU4
/4IzuLsDJ51+QsRgrtnwMUYSYA2maYRD87VomnO+AJzxFEqeXV8PCzlPZXz4
8svP1p7+XELvzpGqr9linQyYM8A2DJc0G36vXevdVJDIL/b8Ys8vdmVKL2Wx
s/Syv7fRLnbpn3nvzRci9f3X73Cxr9DuwUqCUSfjJiDsJIud1fvmm88YeGGd
A73c00b8UMYBZohTZy9wicKE14rw8zB8u4fatY1yt76OKgMZkWYSWEirA3sR
HVw+D2ImL42+W73w1K3EjDdHRmrme5CzfnvifWrkfZcRE566OeI8NjOOHClG
gO/QPDeMFnmHLgVoZq3BkgH8Are2GwK5wG9l1Ez2JAox4+10FyHx4fiN/+Ra
VlRWcb3t0xRjRSWVUvxCz9hTCpOEOOjACy/DchDb37TEZzVtLvrhK2v7SzhW
Wz0SjoUHIKQJyvFtdo+gS2AsIpg+UtNPGY+zzkXLC+JNYvqUleh12cRiQdj+
yCYAm9fMiyiYk8KEINVjoblRYO0fG4c1jrPRxAlkVdHwIjNKX52k18ucbzBL
pXjzwiQjjMYqmAAxJYD7rCktyEpWWGcayvxAS01xZB2FcH53Uc6DQLbXhNUf
OX+Bd6WNXctALOXCzSGRI4hoOITet/7OaoKrxWx4sKCl9Z4c+vw9zPwe9dBN
6rsZE4nO6pWR+kM3PvZ1C99Tr40bRrwz8b5ILfkGmQ7oiEM6HOCRKGI+4YgB
w5OQQGSZcxJqf+MM/cKkkozd/t2bMTu/D0brJzjEkNQEvsPM939yzxLlcIEL
s/Lb4Rch3MnFrKKkC5FLLlWaoFyPS9jhbbudQmYlmsl+mI9mlHPOPdVRiMO6
Tf4c/5XoLk8Skyg/6vgjnVd99wMjRPJGH0Eu/8GS0NPpml955blq2ZJZRPH2
FeJUwOHFSgfKdujLyJjHCWal87TK0ypPq//BtArHyHS01kjrDGglMy+++Pi1
SK1YgrdUtmOZoxWnEhr7DcGf+oqNxMpFs6CwCx8GylpSFidKOKkwPZ5MEfrv
0Bcpmtl0/IL+FpeKXGSz0NvoxoAUu4jfOVgL86bKRSk3LvsuUm9NGqlMyryn
aRPRWbsmUvs70UW5edl0tXr+O8SCL1+K1PSpePTXM16FaUzQLdlHwZNeI4ZM
cOCNoUgyTyrDXaTDO8yuFykjfZwYZ20eambpmt93IfDBuUsnfUZdZY4MDIJ+
SeZ6R0mGqPlB2IUuEjzI/sGQkb690xREhkWS2a02JOAhuFXgNoAit/+lA9q5
rkzfkRBW8jrdx2R1RKADA5eqqWY7wXjZvDmfKRMvE6PxzPNOFw7aUdnEFdde
Hqkhd8ADRf8CxmEDnNgLebeUeujxBzlJA7j4iosidcnlF+jLQ4Zc4YxGjub1
HJRUyNL5n0WU/jBGo+TwNQMjRohjZCudXHEy+SKqBHyw6eUBK2W404wPJkfq
R6oo7di4gJ4VULN7jYwoxIB7YeWODUtEzhTutfREUyscNE3q64gbRYYWOgYW
uFux+/68dxE7h0pYiVM2UXFjFjzqgdtqdhG1xeh9ZdkOWp3/OFBOVG7TxvYP
s17Vl9+b/LB6/vEbiBeeuDFSq3/4QF/etOo79daU0cT7U8frDWrh1yol5S6E
DFosNFFdGcWZcfjE7uAyhQspIaLAZqc4ndMnP4QQuTL1Ukbsosr6zxQYNy57
vnwu+SifRwkJJbshP/eUY5XnUpE/zDIHrlITx59kIkXenRzwKY/nIQYmGad4
7uxPifMvOCOsrZQ49BnnnhYxOJFSN912oxo3YSxxwy3XS6jiu3nfqo3bNhDU
VLz6BghfIgFz0y3XEffcc0uktmzCQkBRMfL9AAv+EZzA/NeZqmTbj0R/p/5a
urg7gUCaIgQPsPaWahujyBrulKdUnlJ5Sv2HUkpcMlKqw5znnbUu9vfhOxO0
n7EA0sRb1811tmM9JA8Q8U4Gupn61Es7ZT5cVgx0ufHRsgg5qfgw92WlcliI
aUlpap9G6OLsTmMXYn4zwAZTlGXpxdGyS61f+jmxfO57In49YdTt6rnHbiBe
GKk/043LP6f741sDSrYsj9SsT9/Wl2d+PFXNnvk+sWPDMmFoaPlJkjHD2pXW
AM8hlSz7F+Hh+E+x6u/C2rBcSiZ2vfe7Tlf96ynHKZVU5zjcMcnrDB0SWp1Z
scDBSepE7hs66GyzRJOxZL5BJwgqA1Yv2zerirHH+Pns7xCSPe30452xRwaZ
CGHYB8B0pwkFIvsp8fP5i/XmiD6blHph0vPqn4/+J4LtASczCH/ppWeqtavn
ERTFMRFCGHsSIVwDURzIKMYgk6sOMDYeVRSpog3ECQ65kTCgoBms29dV58Ia
H7w9XhS0waHynT8KwCEcS0gZobzZNtqg7wb+V1bslVpTxmfN6nwTjSpJECWb
0/RPPl+R+yoPdyEMIRti2xJcCeLnPU0VtgWsGrcjTpM2ZKvdtZyY8+WUSH36
DuLnE0cNxehN4sPXn4wog40/Xezi5+xo+39+6iQHa93BW12yMTL127mYYxqC
7Ix24UkqcNBISsZnpBA51IQy50ZwNpsjKE26pBJ0kYEsg52zpLIC7XGW5xZy
KO1CMD74XhSGg7KCS9nho7QLcUhwJHSchG4FojXVUPpnMu27b6ZbpkkMg3U4
+giLSbSYvPIdbkZCceGyH9w0T00wkVBkMxzi9hpXXnmu3nA3LNKXUaospxVT
oqa5Bg44Cj4BnladNBPgOYFhjmVJNypPrjy58uT6jyZXTE6lWNoAQTdgoKdB
YiDT351EAWBgGzQcEI/HH5mnXajNRFv9NtNNaboOpHog5Xjkg/NhN4IxuMPY
UJDzDQ30lBLdXySKK4pMKIp2vRQBKNO5LBqDkpaEVdhZv1sggaf2um0Kk/sA
aq+tW4II03efvqIay5cTbTXaU9zbDt+vs2GH+nmggdDvT+ZR43X+1NdI0Jn6
qQ/Vgom2HGsdhlN/pchMSPIr65GE7Z5FB2vBie27C3sQUqZMg+2g0ofDMSh/
70aeZAheF+RqgbYDy2LX+ukbv8NG+US40lWR5pATPkjfqDYEI9IoR/iPy8VI
/jZkCgBk6JtgtIidzKyt9a/g855x5onOZNQ0k5ILGy4kaAQapoWzqpeuXCIm
4/MTx7nZEGedf6aYjNddd5HavvVHoqpcM62OitCQL5CCUvb4IEafjA/S6QLl
kuPMurEyevQScfSDcALyYEA/JqYZ+n320RRHvw0rv9UeyyrIEK1f8Y32/jZa
bJLGMsy9EydJf2KDgmZb2TS7s2ZMq0wBRbnj1+YQk0zX4WYPNYOBwDYjWVDi
1g6XFNyxCoKHmFlpWLUiGapJB1KAQnO+eENtXvEVMdC6A/F4bgl6K1m15GuC
dboY/Z4i0eRFsnqI/tOfOMSCVqPkkNHBxrvR3Cmi5kKSbZ5URcly6t8aaUMh
lZ8xU+BECGJ3SyVVDAa77rgMUvADNEMVw28isX2GpAhcrVxtPay0mPkFkqcn
n3KMO4CCxml4U9L4RlIgZWXqkCRxtWTFYu0ZtaMCaMyLzzk/iiWpRx+H2tMr
rjjHVVmzDsnMi4aRJe1oOzAC5SCkQEgi81TKMyLPiDwjcjACcoj6nerfwIwG
QHs+0kv3/VfvMtYN7Ni4IGJuF+Jzq6irBnA2sRG8CBnhIpxxQhdRnJ9Qakci
OvxCBnm7zH30UiZf6G7RUDss5AiWVX+bQZ8dJ8dvHgnLOqIPCgvttaythCyb
ZVTAkfb6zWrpvI+IL6e/FFHCI6Xef3Mc4jZES622SBExNO9BjAhtoUXJqHZG
WWxQIJt0NVIu4F9ggsxstCEjjEUGQWuR74n9mAYz38+bpSLfkXKNoynjQu3x
o5pDU8pL8f4qqavje0sPcZ7X4fZXwjEY3orLCPvZx4n9J0N9u4KRN3oRFEj+
Q38V4vi4ypLkbLdAxQPU+2zGW8Sppx0n8W8wLdHyYy7feuct6oFH7iduGTpE
yv7mL56ntu3aSkyZ+kqE7K6+fO1N16hrb7iSGDHi5kjt3I74d1nJWjfzpKES
LT8lqxgIWOB8oT4oIRtfKAyLx6bNNHH0gGgDenMFePQ01iE5tGT+Z2q9Pm2I
Fd8I0drqtzqi6VNHiEaCWR2aoMA6l2x8LmOXJ1JPixUujRNkpCuVdpUt/oAK
a8ITa5de+SDrF9MH6awkTKeP8yr8uultrrTHFyITANeZmVEHn6hbv12A1NRu
FD6gudPVp+9PJFYvnhmxnMRsOVKXxB0a8YhYmoGUqZSVEINtZOrLobog3X22
E8qnDfTZy963AntUhaRLzE1JOX3HQeJVBU5Nygfbc+Sssj0gcvKXHKMwXyXn
IOcQFhla5sqYyRPk8p5kRktkZh6ZlWPHUBGtmAhpKIth86AtqfsnKQunasbH
UwlS9oxzT7PeE2gL0KnCBTOmCMMrLWSEHgrWkbwCHnr8Qbl8+TWXqcuvupgY
NuxGoSwOrwZtrRGgLIQMUtqcm+OEd/o6qhxlUcPeUe9rLbJK2PPkzZM3T96/
UvIqoyUp0t89sG5NWTBC/N0d5cQmVO6vXIz6xYXff6C2r59HrPvxa4S0d8bW
6QubUPQilh7vMDjJy1japuQxoWmnP90iw0zNlxizuYqw/KxEjk+86v+mc1h0
1sob4OwYLmJLy34/eSwsZ9SrQdLWPc1YDVuIgVakzDljbW97iTrQVUFo01m0
ITE0DEYmQCN7X3edUy/KbABL2xUaul9pt15VsnLQK8mprKJBSUbvaS3nezQo
pVoR3jV8r/7m3Rw2CHDFGxMzNEz9x1fo7GhjLacSxrSbUZFKRD012Pw+KNn8
rpKzZvz2kf0MonQeO2G9Qclv1DrA8kJS4eQafPTYTAEKy0A/IJbKByKNBRXj
jjhYaHKmUJbeDEhGRfgH771CnHTy0cJeeKLSK8a0Ab3V404+Rt939AlHqks1
IYFb7xwivcO3D7stmfA+4uj/qi9fc80Fzi3VvI04/8W0xOzevpRY++MsqW5E
YbpzS/F1t2M768BCAY0zk3Fsi/RM7WgtJdhevGrJTH152fxPHFN3bJgv+vUI
nva0lhBdUFjs5tIBVZGWA2rLOGYQH1JD5SZH6VbM5KvZjZE1aDP3M5V4rmr2
Dsb3E/8iZ304Iw44u7etQo5Su4JELhSLX1rHqEEOp1Q/sd5vuhu2EhVbtGvf
XoMYVZ/+pqFGDvDvmAVUV7aJc2wA7jQ2SVhtK8YM3zJyYAWWuGFzGOeeD0pK
cXHHEQJCOQy3gH7EyDUT01ZxCx+If8v6vwXuk8qI+RxmaEaRSWFFbD49oWVs
4kVya7BnWw7X116TPSvwk3MzKgaRHI+2p8JdGy1lknFjeOe9aS/ry/r4IxmA
wMfEEegLR46LmA5I8b+XXHkRQR6dfcGZ+jI8UUR+gGNPOkYz8uyTLI9Kdq0k
mmq2RqqJCxm5ZRQZAkvnzzAq53rFdNU4lfM8j/I8yvPofxiPwqExwbwM8KgN
FpXG+hXfR/rHt/ryhhXfqJIti4ja3avR4oJwLBpthEdkhnF/Ohp3cJAX0IwX
W83g7Y8/fIG2HIKsM49GZYloqDBXTPUXkM0YAXL808YpMPSikSkrJ85hKhXi
jkGObQUH45ivwbCGJ8TygIH2MiFae81mrzGJ0s3STQtwuXqL2rVpEfHJtEmR
ennco/ryqxOfUl9Mf5WoL9/sWz+s5dgXjrTI4FbaTQLzQcc0rcU4YTvGIFac
IyRZaD4j0aXkx3Nojqhq2pnfcWBJCp1y5zLEhxwc3JsI39pPMLBC08bbBr9S
wi6BZ1nMfTbmcGRZNjE87pQRnTbLBG6bkI5+3LS3J+mHHXf8vzh2xTZ/jRpi
yVccf8qxES+Ykke6ZhpD7rg5Yu1jSg279y515HFHEGyKPuFkSB/fdNNlanfp
akK7ZsI4FG+UbF1MzP7qnUjt2rosg3GdcIY70ImedXIlGGdGR6MEv6VxJ0HG
bV0HhcqdmtFl2soEmqo2iKYEGAeHDSC1TNUIPjKwDmCVVi33Af18eovYQPS1
l8uBhg+0i2NkSsy2Zi6DiGKJk5/6PEybIIL+Bk0kJE54UDbEIKk7ku5w50Hg
Y9GLFQsXkHUmlHOBC8lu7O1kzKjYem9t1euIul3L9LvfiULulQs+dSP9Fs/+
JFI71i+070fCO1LnHLtqsrQL4see7ElZo0NcACOTd0mfjceZOepcIENCFf+n
2Y/w8SRTG6ng/BJ/t9BIXwpFYmc0pA+eRuRHpx8yKAf/0kHAx2+QwrJ0jlWi
6YVvdGdsS3PCQnTtY0WqsXqbDZO8NXU8cfoZJ5BKsc3/4XiDbwUwVmIug0do
JQOuvekaUYhFyuJfjvlngnXIRx37z/rybbddrcp2ryE4j72lfisdrQ2slwLm
fD1NHK2DHmx/A5r9jbmlf+QJlydcnnD/swkXRiMpUuAJh34BYO2P3+pFtPEH
/XHu2rzQES6GValM2h9mAECD0nyOGAuDXmuLiB+o+XiFm8xDSD/2ziQ3NW+V
6V7LDGXiG2S4sthSzjsEQjkxOjMWWaHxXsTIKvQkpHEWmmpZYTGxlnAPwpeA
XhnCxeL1c9Wbkx4lpk54OFIz3oZw4+7Ni9S+jjKCj25jpQTMKYnPMRouWXeV
rPJNBzT0wUzJdNuxagntAtqccQ5WDqBa19xHVtoiRZsOJ2P0B5ZyoeBBwZ52
kAy/ygpVetp6Xy0ygWV5XpUV9qTFn87kdfJzz7xmXlHoA3o2x47NNEhjIfCO
2K5MhCNBXIDxyamvvwBT84QjnG4BZ9rgRkwZdKmgjKnGk8L8RNeIQ5nOR558
WF9+ctQT6voh1xHX3Xx9pG6+9Xp9+Xe/G5pkr4lL1patYQE/sHzh50bIysQl
0ZVmIOxtb6082HHp2gXAXt8iCrUsYOXiryK9Q0AevlTbvxU7fySqdq2IVEPF
Oh5pW0liQBMuDukKXop9T7q2MVKP/5q5T7vMo/XlmGdjSk5Gf3Dq3TINuvoN
PJuuocOBWxZce3/nVonxqJITniVaHbtn2KkfWkq01+uXtnElRqh++cF49fbk
R4kXR94hs983LJup+pqLiaZK/d3Ulq7RX3Pd7vXO74lzFwFFpvSn304x9FXF
Gcky6ReFHyunfGx/Zl9LJY5L5hQ660sK3Y6WdkTiB1nobvn4f9qFXfyBFzty
D8J7SrlfK7CECr+OlLvDP4vlnHw1nm1psC1l+iCN/4+0K74EwJMPx2T9DreZ
a49QTk84ia9NGUucfNrxUrmMplE0BACko7kM6l1387XEVddfGanzLsbQ6h2l
21VNYzUxcvRTIi130eUXqzO1Iwk88sjwSJWyXAaiWNWafkBDpZs8hbgJgjEA
s3rtzFNr7qk2/R228XvMMzHPxDwT/4KZaGY1GgRRUjARdapAwERYspA6BBgl
baxcb01rKbPmbDqjcaoXpuuo4ZI2uQl9U6/BXUR73Tb96KpNCI7pPyXFz7Gd
5ht+J3Qv9OUi9w15yqWdi5KxJga7EpGAiMkAqTA7tNiYT29mHe3cr9/RjvIK
orVqbUT195Qq2fC9fq5tRGfdZr2TVMNMQSRVeKmNXu17VIvaq3TgSWGPHRvu
A7OZye0/ZVgHpiQbnWzChRaulM8U5XwOzc/Bjl5F9mPDnpFhHyYSPUUmLZ/Y
t0jNgsCO5C19LeWs4lwmaS5q0s4fZFPmoesYm43Y26UmtNCkXZ7G6i0GGK49
ZfJz+vKJpxzrenWovmUIZaWwCX1XRJcSldzHq0uvuozYtF1/i+U1yEf97tEH
9QOOIs4490yp5L7jjmtVedlaohnFxI01ZmrJOjfQeNWSmdpircRlyIyCiAb6
23E8JPk6TOt4uy9zEZkuyqwaGu7pbXSO5eqls8SxxIFYBalVjdiehkiUtNZt
ITibUZ9vKOAGjVr06xQiNiC+39FAT1wzTsbmaGLFhmLog9Nnoj6CcT8Q25+W
hUTaeAuyKRf8OdzzxS/yEB6VNq6jV7LMHW0o13vIl9MnwyfUO9yB3gqivWY9
Qi3wCQ90FqvSjbOJdyY/Eakv3p+AN1q5wQ0F57HYziq/sJgnm365i7J93Yis
Wjmt7GIW+qUN2ZjS8CzM1asX5EPZTtey+xDHJMbC0raGByQIEgmxYRm5Kqdb
oTsjw4SRHGwx+4TjxBPxIYMdJdM53UL9wCJzMkpiIm232zDSQ5MpJvVSGG+l
Xnl5NHEKVI1NcAbHnjDO6BSzgPuYE4/mXcCxJx0XqcuvuYLn4E61u6qMGHH/
3cgs4klOPUs/ycnHELfffo02c3iwgGB1+uQBeA5CxgdyJ1/wLiDjHNRuIWEj
O10dNfYwzBMwT8A8Af8CCAiXUAjY39McseXcELC9pYSgAAtk98yqrCxeJoi0
b7gUH4V+PTBGAXY3kYOabCRibGkHTgobyTgTZ8RSFXbRLm2lhDosOJiCAJe0
MenwO/gN+1uxiVjid5NO4kHqAxPRee/rxJmLPNHpDRdHW0YHOisJBmTNgsWd
YklV7FgZqc2r5urLc2a+w70K2N/Dfj9kmovXz1YrFnxA/Nytl/68L6Eb9tqL
D6rXxz9ElG1ZGKmSjTD653/zrqrTHgewvxuCCe2m/bAkKVVmWvf7grHiLAw1
3Vy5qjfTrshSmp7aXRYHu5AMNPI1tKbByo1jlzvSNsAa1r8cJL9UlPQoY8N6
fc8hST7zIZGzbIXPKJzALfM/I8YRXuNDmSTJ/tNpE0aXvzDYbgpJW1evorRd
RSHhtbUbG5uziaH+2qotatKEp4mTUHJjOA+KS20NzVx/WYxibfJG6vohN+jL
2uJVJRWlxLB7h8dmPzj+pKP1fXffPURVV20kGqq0ZQyf0xCsong5wTCssXUh
eZYZhrXWLRovuijhhp9SmCPTXvu6m8KZ45K1XL1Uu5zbN2D17dgw1zG9umR5
pM/cH2NVw2QKqtwkyqO9ygLLbziYuGUR2UMY26gQmQeccfDAciGyPoQN7Y0D
Kpd5/sZylgU+KQ9estifDQeJE0ltHNa29gLBY4Cr7EBPrV2929YuIFb88KWk
IlGis6+rkuhpwcpqwsvoa95BbQqgZMOcSG1YilFLEK1orlhNbF/zfaTWLv7c
cnjxnI+IRd9/FKl1y2bpt4WMUbD2rORMmUufkMByVsZJzsauyE8l66ulrC1y
M8hjqR83ZE4kQHKVd0tgLZdHX+T2ysE5HE2fnMlOceQia4E/mZNmU+yeY7B9
jsbi2J7EWAE+UoH/JU/nlClgM6czpPkmvPgUcSpSmkbfD1ITEibSiMhN46di
MDlwzInHRuriKy7Rl6vqq1VjWxNx8+1DIvUvxxxhT+djTziSGDr0On0MUwVd
7xOqVtukAJX4IMmXQjk3dw+AY3A728UFldM5ZUt7bHAoz9Q8U/NM/WthKuZS
ESaMK4UJzfpdA+uWa+t502pMmcOI8bLti4niTfMj3jAerMg3tYON2pUtNJFb
Q1d8jGIhs07bmMKI8+IWoOnHIhASqzj5aFPwCOJ6fkp1AIOl+lFFOSoRioL1
YoOgmgWowgZipkyMxShLlm7gv+5ttt7ugZ5qord1F7xOvLh/21PrNDWmjLs/
UmMeu1Vf/uStZ9X+jp3EnjZt0P/UzSXfuE3VlawgSlCJXrwRhA8Le7UZ7Krs
w1kCLsWS4GXQUJQM/ko1gHRwht1aha5dMpdjzCxLT+6CIf/XfcNSyjFzkPvd
dPC7PmeS4Kj/BiUqYbfjIHCfTKYwiZbmt8xCFHfHb4zjJJEPFSfqqmOpAK/2
2raUWXp+7GP6srZ6OZMd0EQVUxferhQgsAQW5eYpdeFlF1BpF/jqu5mR+mYO
smuPP/2YuvHWG4jbh7lRoWPHPu6M3xq0STTX0RPUrwcZF0C7upofjET3tlc6
jTSS0hu/PtAbZj4TRO3racg4Uresnav9tzWzLVHrylYR9eWr9QupXq/9gJpN
OBA2J7iZlSoxx2Eyq2WyKmEYiY6u938lGsW0J78dIWZs+4RzJUB9UfZge6iC
mDg8AeG+jfB4j9Y8NLn6cf627iLl9LZVsZb46oNJESa468uLvnlT1e1aQnTW
oTykFC2mnXWbVW/TduJAb5WMKUUaWKrrhaBhMb0XupAER1Zy6Jcb/zxJEyNX
VcZQXF85FTKryBfzuU+lzw6MT7lfykiE2g9cAlK/Th6BjkiZNlHKfNPZaTWN
weYr0rcOD2qAMrkJTkrlGrkZW6UZjIoeM/ph4qRTj4nUOReenXFuBgTFkAUp
++E8rxtuQdnPpVdd4kr8nhz1RITJvfry0BF3qjvuuoWYOHGU/rpZAFdbvoF1
QfUm1hNR1gaNxt/nOjc7bBK0TZiYLFnP0zFPxzwd/+LoGEybzKIjanhTatu6
2Yz7AtrXjJij1waDdqjqK9cQ2oJFie22rO/AWKChQcv4rRDNWipinTIjENEl
MeaueKc0d024Dt+emEFSCs0VtsvROHaWcYK03v6yyRpbkKCNXNCuJ6ittr/s
miVRaGMb8ju8VCg3CUM51NIOtBYTLeVrI7V7Ez669UtmUDMY+GzamEgt/R7z
O/d3ltDWBSRPFbtEk/3jbnewpq3PMB2crX/ayBXCxmZqWiBHl3zKXt+4H+aL
NAa7PjiVDAVr/IMxdiXgnnJ7Zcb+K0UmKRdHiI2964nIUmpZLEzOFOJelqUU
2M+KUQwwE3EPQPOTVqQn6Xr17DO/I045/TiRskfdu/R1cQamvhCrI1l9AEfz
5ttvIjQtI3I0xWJaKSy67a5bI3XL7Tfqy+PGPcFcDcD4rTGmUasgc082rPwu
wn3Y3dsqkkXwbaiQzuVcZrASKjoApQK2rJ0D1q+cBaeSYGqmdjd82o6mrdpe
3kR0NG6PzLFpNsDQg0isdM/A3paSyG2EyhSFJwruwM1k1jSxx5oYULE8J7+8
jMtStxf7kzN5yNjiF9ucDBe0rZTgizPZouaqLS7HE0h74GVKOoNPYv48Ooi7
UZOoMf/LtyP1zIP48iaOusvpeI97Qn+n7015Ql/eue571aI3NaC7eaeYGuH6
5TaVTVWZr5WhmOPK+TNJq35ZMSNBvLbKQ42CTyIbU+gSNnHQnqp/8Td4Cb6T
2ee/7BceHISRdSaxPORLTefYuTUK3Noocowc5NdLMnUueUAQUwpISVDTKAJF
UXE4K8v0Jvj0U/foy8ee8C9OXuPqG66U3hQ0ZMoUwNPP4XxaRI2gFImjFLjz
7qGRumP47cqMGhO23j7stkjddMs1+vKkSc86h7N69zphK+rpRLGe4ZsWVqqi
sijhcPrKoja92tpYy4mfefLmyZsn718xeZF4AYEBkhd6/KYoQsi7ZN4nkX5+
RLN2bpyndm9bRJTvWIQScgzW3rp+ttq4+huCxRqdTTuyYuPePfXGqonYUWjV
fq8pE2Gn8YTSFquaH/q5hrzgk1Mybtw5yFImozCCi+hQY5DJcopsOLcf5QXW
+iXnTdUBorsu7IkmUSP3ixSIMJcL3j/JT92VxKZlepdbzOnB1TsWqjULPyRe
eEpT9LlHMR7y5TH3qg9ef4bYCclc062WXK3FkavTYCFtRqPlQeU5rOWqP01X
EZs5rd4yDm80TvQKZGiJpR0zyVb6rf93go+ZkdaUM2L9vhr2e+lbaXeLD067
vVzKERJhCgQ62hgUBf8gGgUID2Oryo1C2cceH0Ycecx/idSI+4cpjGAapy6+
4kKC6gVGvwpkPObEo4ijTzgyUtfedLW+fOV1l4OyBCXozCxPFNSDf8D48U+L
KwqNuYqSlQQzKg2sUN++YYFqa9hJsDLJiOrA7xRXtB1qMCHxTJOKKwdEPmVf
fzNpDCz47oNIrV460zqiJVt+IGp3L4/0DSRE4YCW7VxCMJ8CWck/l3jJdUfG
mYiPzYcRDEAYIiL5kvBiTG7GOqlSXS9xqPB0lr+XQc4Cp5aRccgU2YMEOjxS
685IkXkaS0GCPdBe40daKPd1VctBhyfpRlWgxt42Tdy9DDehrL61cgUxbfIj
kZoy7m59efH3b6uSjXOJ/hYeoqyA016NeORc3qZ63SiFN/q4khS1R8ljzLmL
gbVi3kuiasm2gdM3tSqVzJ2i0TyrYIlFiUWOsofh7/wGtw4NiIqtNRkhSIWh
g7DELFfEQg7M2LmtGdkYPrwgyLtlM7kNARLTlwEmY94ZQCa38qAFlasrNhDl
pWsi9fAjQ/Xl40/8Z3XbsJuJ0WM1/865CGpzqL8//tSjiTMgEXTuxWfy/D1S
3T58CHHRpeeh6vBSffnxpx7Wh+x1xF0jbtfcvu06bMQvP4eafqK2fEN4oooy
ycrFX4b5l25oSZqEi77MNuDkiYr/5YmdJ3ae2P87Ejume5sCo90shL39DREj
0ynIGGkn92tiw4qvI+3eojq2ateP9G+BRhjGxqJB3E48C0lzS8YkNKrCFIzY
noELl9ESmlZSUKpMfXlQ2xJeDgqEvdtmjcd+p0manQGxcU298uCulRa5X5PV
3rTTCurpBbC3A5/vl++PhflLfPrOsxGrH1KqctsC8hGY++XrEWPHUvBsX3MD
BIsbK/iaK3gL4GtmCN242SEBaMNrRvG+lE0tZdEEw8J2xVJHEQyF9aNM+9tr
LFP7OypEpzbUfPDqg+EtbVVbsRSvyeKFmWWgsIoTpU9FSQ1DYXcbB9Xr1yjF
H+xLY5+xuUU22nIY0+UBlY6uOvAYG6LUlPmMTlZhjFCdRJc4tDLF61IyF+Yb
g8tMejSzNw3MQlkP0FizyYWBqzY4oebK0lWReuQhpHeOO+4/qwcfGUE8/Mi9
kbr4MqSOjjn2nzS3zyKeGfVYpEaOgoDD1ddcoi6/6nxi6J03R2r4PfCSH3zo
bjXs7tuIe++7M1J3DrtJX54yeQw7FQB6yaagGAFpOWHXQrHZ7E3Qdehu50gs
KENHHIBipmWxmwBNdC36G+yw9np7e71rY7WOMo71nwaa+I4Bc6wv+0Jfxh+r
LF5C1JSuiFCuqC9DoaVZfyIAuwesCEsQweAhRL/JK6pIZUw2521Pies8VolW
EONNO8L3hM3QPgPq5SRZ/FRoTjFNn0N8EChlj3dzzJnzsw49SdOnPqNGP3ID
QYZvXIaJx68+f496ZewIorFcmzWtVZAvbK3d6J6kvVY7uu31pjG2msLugC1t
zxngg8ttmC9sLnRHbmyUuP2wGZcGRudAtjK8p7mVXuprL/dqnIVhpgd/VvSe
2LfrAwUJBXdhfCF4Th3CyPUMDc4UCgx4jv4Grwtg3kRkbhlGhqe547n+bmu3
ucvtdTsid3CH2aZiObrNygjigP7RfifYmevRPmVlmlbqZLqQeOWcb2+GcaNa
HzWHQCteqinfL96yVE144XHikkvOiNSNN6Mn6MqrL1CX6B0AOO+CUyN1wUXQ
9Rxy69XqpiFXEhderB991jnIJJ9/4WnqzLNPIM49XxsIJ52CYUmnn3mcOu20
Y4jxLzwVMT+dYsmldBCxk9w08KDOQgir9wAzDi9lRx/VW2B6ZbufWF7JH/lt
IL8N5LeB/DYgOa/e3maCvYQm2revt54t+8DcWe9GaumC6XqJIWxevoMhcxXb
hBfUf9G0C/zSHiAVARle9p+zIagcwodpV5LgH8/LwntfUhG70C8t6LSLLHtF
MXF2UYU10LqD2IUGhOXz39eXP33nOb0j3ERMelYbai+NvktfLts6hz2+AEu6
sB+k6EpKvREnqRkZBrx3N+AQBGfqxxv24iwl9oCm4lyVMMxzZSspph1vM8IV
VtutL5RCVJm5r1Ljxpuo+p6OciLUBfYuvXb0i3DLznFjDXku9QwJLPgNjm/o
IIlJEcjI8Pq4sZqPEMNdRF9G3w4vu7nk/jIF2e2jKXNuxBY5f8j2h1DURj86
bZWNmjTJUOcBlO1caeiuV3o5OnW3EOwijtSOLSig2rhxuVq/3mDVqsURb+Dy
SrV27TJi3bof9Sm6Guoz+qZas2YpoR8Y4Vf05Q0bVqgVKxYS+q5IPw7MrqrY
qlobdxMl2/SZW8f4fJN2SCR1FbgBSJaJG9DVXodpiCjP5JQ221eo2a8v20oV
RPd6epoIEt+c/wf6G1WbdpCAZQs+jdSGVciXbVr1DQN6AM//hgqIKOG1CPdj
00HsQzS+n8idgLnI/UvE9zqBhe5WRsYolYPwGeuwyJgGJBTzwj6BZqN+DdvV
nrZdxIGuMpln/erzD2jcRzz/5C0RjYKU+uKDsWrHuq+JDT/OgHwTvpe+li2q
q8mgvX5zxJ7pmJuBj0V1OuFP/Zc90dO5kn52VoBKik0VunS7+NnN0iLhHXAG
DzSN/WCXlBn2ook7mG57LM0fhFcDSLsaNG8e5eKsvCV+K+YLZLTDzlwynOUo
ptbaXRTJB9rqUMHQYGZj7uacQ4AxEtxIXu5s1F9FR5OZ+FWOWdUEPPiy2PyS
voUXpO/taCoj2lHn18ZMZ3NtMYeEAr1tGCXehZQwGIJDEujF4PH9e9uwzw10
qH37uomffurTl/f36L+8d2+Xu5zC/yJ14ECvvvmHP+zB44h///cDEW+k1M8/
96s//nEv8W+/78d5jAO1vHiNqtLWMgFhNtA3xdm7Qrfedv0V4MVZ1mr+GtRF
ZuRTZ2tVxumdJ3GexHkS/29AYlF4ZOtwX0+9NcHRTAVwnMemNZi+gdZhMcG1
AY7pG6utFQ4ik8y1W0TFMQyPihN+EB5TFufXKrsjztY59TqJ434798Gz0d5r
qptYjmKjtj2wryq3L6Nn/az68PWRxBvj74/Uy8+hwuHtl6GkcS/x2ov3RGrJ
nDf15QXfvKp2rp9F9DRtQHEC7K3GSv82W5GfoVYJBjEm83nexrflJ/JKpSq6
RfR0+kJNYSt0k3AcIucpFDgieuP3kIB01NZB3wi562z9VIJ2+sMRm1QC9cr0
XOzprCO0Hx9xuWsCt9dy6QEDnfURaxH10tDbPdKwwE/9rXqVDyCl88d9ner3
+zsIfTtSfzjQqS//6/6ujMt7O1Lmlr4rVv9GJvyrJsrv93cTB/Z0aCbsxS/v
629zl/VtzRte1oeNRiuhmaSt/z5c3runR+3b20vs36fphxsp3nlgfz+hHxLh
Pjy3vhN3AfpKjBuRcLSv1U1Rq6vQX3QNh8xATRELHijdtiQi54zxK7tBhvEr
o8A17xADN5RDCkwox3MTs071H+2pc80Zi+ZM10fIClSFocJTKMdz0zi+EHmB
qCPQXLPZKqR2Noivl9mvm+HFFqlfakMNx/v1uuk1vU4OhvTjGs/shYDiaK/e
eC0iO4mpT39Q82e+Qbw16eEIh6G+PPHZO9T4Z24hxjx+faRGPYxKommvPqTm
zJxEbFj+CZzNzdzYt1CIwMJkVGIekjIQlTwk/XyCN+yk1SddQeCNJpiXzlER
5vX308kI3z/w8EsmodJO4VEZRYJ97eUEJ/jo4zBlTmt7UOsPRqS29vfUx+pf
9+l1/28HsP5+HmgjA4D9A+0xOBHjfwXq532aNHItbW/1tWmzq08/ZG9ve6T2
9OAw2t/frQa6W4medqwyfUN/iK0NaqC3jdjbr4+i/p52S5Kuzhaiu0uTupeX
B/q71J6BbqKvt4NMS+F/Ee8yLALvLMBQvIH/99/2uYwwCdTexEQxlETrNxMk
kMlyQdpfH6NEN1SGNYFi8MfFjHhqVeXZk2dPnj3/XexBxFXYM9Dbot9uf5My
iZfOlmKCNdA72H22ff0c57Oxy8A07sHcS7DHqLe5FoCDsEf4kXLE8csnOhiZ
ctXpppLrz08ZK3ArMZZrvLfEm4hSatFdX6JXWRXRh8l5fZzthVIqTKABBlq2
R2rxt2/pyx+98ZR6/qkhhLYVI/XSc3fqy5NG365efHoIMeX5YZH65tPx+rVu
XfutkyKWMniUrCD3D/jeYKn+yto8xIBMuddc4DaUQ5N5prS79vemvMnJKiZ5
pFHABuMUDUTRMOegu8bKrVxJdeqPsNO8CddjrbADA13E/v5OzZN+vZb39HGJ
ayKIKdbXrddTb1fzIfhfhLv0y+hq0Q/qbsctbb/1dYNcPR2tJA7Q16U5t5ds
6G7X7OloJgZ6OvFcrfwTHZoXvcRPMOv278Grwn9/f2CA+MNPe2JciHFfxLtS
fJj8Hi+bV4x3s6e3iehgYbrZY9tKGEAHdkE5pJKtsSBXYNth/HU9fanYTb7O
8qBMEmNPt/4NzViAHXzbNqBxB63pu7f9QFTsXErxJX0ZI56EUvSg2hu2x7ZG
P2ckJIeETyogks9byMI6xNGiwBXf+Vkxha7QJ/dokl7XhZ24BoUXw6ZizpoB
eqGH2ctR3r166bdUrCY+f3esiOJPHjPc1TNNHqtp8+oLqC0c9+TN7vKbkx6N
1NJ5HylTWyjMYbEcbsSSyFCuiD4VbCaWFub0KsgR8/HMOcRtHF6XfrDJ2UgZ
V1GgvWTOp7DoP0jrZtAtNgWV+F+K+QzkNoB93dpLwNRWLJN6uk6APp005/b3
6Ve3r69D/awdFiCNZe/XdwxGxCAPb+E59PEDCgH64NIPHdCP+mmP9ox+3tuH
o6+fC7+Ht4A9vV2RvfzzvgF9DvYSfziwV7NnD9wjTSn1x5/3EvpFRLxhLgup
NPMivsAUSbhPn3IAz0XDUbwg/doJPtpc/nmvZuaeNqKlbpdoJeJ7RVAQKN68
UCqPwtwCidfRKuGMLvMjGEOfJ2OejHky/oWQMZxZQTIare79fQ3O2GQV8drl
qOFfv/wrNsIB2vBkiYFodqMiWsauuVEUqUTRPsko6y/U1k4IreRSORARkEEH
Mz+dMWmWpqenyjHKWSWFSZxUriGxPDStsrUjNCLO0IY89zqnY1ZbrDemNQs/
0Zc/mzYOc9iIl0eNAIUhsbXxx6/097WV0P6cuHZw6WB2ArELwOaKr6qUlAUJ
Ymc6Z8Q2PYkHm4+GMo0+CpvdrXCYkkpon1/gXz0E7q10AKKmqLOxlOhGeuLf
f3Kr0y5xrnwwI0W27NvbR+wFtXBD24T7B9TPP+0lfv/zPs3f3+9P4VYalzTJ
DuwhPQrwXGSy9gH39cf89ZhkE1KSqLwU82+ae4WbMQmc4m1ct/dF5Jz+E/t6
aWcCteVbpKUUhcYSP96ydo7k1CHKC/+MAKdoY3a0QnkbPzpaKv/GBQ+N1KeR
3w4OONipSMUDlDwznFqxcIZas/QzQvMrUptXI4wPmWkccoCmllQh4YRrrNhA
sJzZt6XIctFfdFHguckt0fsLZXoOonyUa4Shj5iE3Ze+rVV8Fb/4/PHqxutp
/w1s6qXwZg9n4rHz2/a2HOjAqcE31Krf3+6NC4kfv/0wQle4/h2QDaKDQMw4
ifG5pVxbymFyRYTSzrNN0Igl/lJln6zAC+YI+q5Uywv5bAvcHX73OTyZIJBm
1qZd3Ex4K2IWxEh8C6e6mjWn/vhTbyan9g0IpyyXBJElheYHeQXE+DmYl2Ie
NnKepPCzwJyKCVYVhQwCr4QthZYvpJE+HRGQIRqrMSezFj4z16K1wzau0lZb
OdXrkcEDHYD2lmp7Bnm+ZAU88nzJ8yXPlz+PL+i3TMwZ83xBFBLYuOr7SG3f
iM6sLWu+0+RYQJRtXyw5aSTK5IU0VkFtjiq6EBtoKF9PsFMmaPTD2s8kjV2v
iUChSiVIk9Gr5fS2ZFxKDonUtHuuwtBdCF0Yt2hTCTr1eTGP0H70JSY+6pjb
PDRFozCOIKQCdGNSa1cdyNevCbkPPotGH9y2faxnZj+YncLWgs4gE0+E5IGE
82WiReyc0WRvaal3GT3b0soUgCPwJc+flo0k20PrCSfUpBwf08n3Huew/3LJ
Ufd6TTFEJLHvmFSH/jkIbCQv09yczCwN2ZaCBq2u+m1O10V2MKgTssSyAdXf
2vRG6hiE6faxwH394OpACrwqsMZeaNwN5v9i+wvdNiivf8Jl6ooRqS8yKeN9
e3sPwYO5JaTcrbRYh/3d/MtAc80uGUgImkrfwrb18yJWdEC7Z5dqayozaK7S
O2pL7UFpGjZQBOMAEefo1l8osGuL5mMVZR5RrN1YuZporcVolBq0W8IxkDVE
mtbsXmOPNaEp1dWCOH7YW0zXys9WDsdE+upoYWSGZk7mAedJ6Zqbg/KhDD76
9oFyWUWIAfj0QG84mc/WMrnzMPzbIi0XilruRQdrfzNH1Nfrv19XTHRWb9ef
coPZq3Ym5yUa/RH8F7VagFAy5fzSXyYieehTb6kko/zITS9tmf1B5h5HYzJt
2YTM4edSfxTTp/R3Yk/EwEjQGGRZBiKCgxYRmyegJrqVpCQxwVPzaPwd4SRL
rn7e14XzUB+rch7i2NxzCLgYmQNQn7Np54FlcDGNn6QhM2gs6LC39DVPSOul
eZ+NJN3b1y3H6L6+LpfYID9NhXXIz52bfhA3Dfxs18sCCPlZZ/mZCH3k+Znn
Z56ff7n8DKeYdQeDrTGmvnknsXv7skhV715Be3a542dz9XpptYElJuusA8G7
ziYjvbWD2rMAg5Wuj8YUKvvvuTscuFyoRKZY1s/Ba51zTNXNsLDE/SlyBCxz
dqzojSRb8aSXTmJ0XscqtmljPN47ay5n30z7sKXc+U6i/NHXVOoSEcyxm7mG
oYwy2WeoH9YEc0cTizalZC5B5EKTafARf7XYS3WFxZbG+k4yLfGelKmJhstn
KqRFIFd2rP5gcq//UHLlYiw3B6CRrWlZAFZy9EURCBbKQsNSNRLdQlpuC/jM
TN2yOHWae5EnnvYi9xJMENBkTeNWnMN4tSwSthUiyk9HM9fjEt7mnt4ukI+Q
+CZu47q9L+F/WmK21JaIYYugPGpDgK3r5krOAAl29P8DHLALdQDSE+wkYlA0
y/9kMaVpKkDeQYhZtuNHOThRYdFQsYogMdvqNpmaphSbV/vadxNcZkY7Mlx9
gdRLOK4m5VICBY6YXrYmg3zh6HPz/6zUVpxJRCGddRX1Tdsim+swgGMUJ7gn
nhfn+OFodMmGljIpZMERgF0fYHsATzyvOCetrvxAClx/ZK4okuUaHMTkHWFy
xLUUJ9MfGoOEQoH0B2ugC11iwIqgaPKk8fIPBzXShsh9zfo19beIFhAGKgHt
9aU4Q1AfgmC7nFP79uqj5cD+gSLLDOTTfr9/D5EywZvMsP5+X3+leGjZvN6+
gW576yDkKXTPQlqQQIUhSw4M9DiWtDeURZxEbzLIEhyh+2cqTXKxhCRB7L/a
+YB5luRZkmfJn8cSOGFSDMI2dNPbEhp5lbtWhkZeJktUpmDPVhaDKBOcTlgr
xv/qDEZlheWMwoPCIAUgt7wuhUpKTMgDDpoCsJaHr7IVTyqsDgwsuxbxWTjP
wzADeglQTgA466OnVYLvYtvqhY1pVpR6at6VpWSg4kQjNStBCxO7RqLGGMzj
KnZhv7QaaMX7g8ozbpn/ZT+Og7FjZwOmlGisRrYjpk0GbgUCE79yKYW/x1M6
zwk7RZuBbC8pvIKIf954oviEAPJoX39LBo8Y9bdxfr3uf95rEOsH9cN/6ivC
LSQQ+iIT5tckSScNr0JnqrEyOEZlcNrUCJuqyP39PZYjPdrJKEd9hswikdgA
i4FNi0onOnzECcLcB3pCbc2aFe3NVZYk+kcWP6jbZvjR21XtYv3lO5dHVEZO
OkEtNRtyOUFU1upuER9c+BHUbeOylyEotS2aifyNSkbN/XTCjIiFm96bNekw
I2LheZC1MxvtkbAcVoqLsg6YRBbJc0nFMiWHMI7Q/8feez/HcaXZgleZRVLs
0ax2Z2I2enfjbWzsi933ZqanuzUtkhINfKEKHqADCXpP0ciQomhFUZSjKJGS
KHrRe+8NaAF6A4LwJAh6St3q7pk3b168f2C/c+69mTcBsKd3YydiDH44iMSt
qqyqrPzO/fwXlSq5IB7vM3PXGWc7J0+ygixIzYjKF9vZyYJpMailB0YD+z5a
6eiC+9Vj4nLU8KeFrx3oriH2zHRXNxGyoCGDzqayzRxiunNkOLLEZkuxPRv7
ttAKo0Mk7CRjqa+LNoTkIvHI05eL3gtbWKp0htaPoncYeMbMfJ7k/e6JCNFT
4je/Zh0Xsp2Y/CRHwD/8Trau//r738inkcNg+WWdefX3v/shpjOIdYIwQ2sm
KECfxB9YNjub7H6/4w5o3f/cCxVFlzn9gBVoXFKkYAXbpq5Hc5/KvGQ4WmLq
/t1bqq7qHKGTDhlQhezZyZMPEBVqoSDcu1ul7t2pJlru3sYy9sHmmg7B7hDs
DsH+tyrYEOgnTzQo2I/0jNGn9UE2CwX7NgP/sPts31SGFVDAHGOrBft7hmXZ
uvjNbV7r2EKuCmtn1bmybMWykxFnxOLvVJ8nmjAL9F7tBSPlrb374XQ2FZ15
YYPNFM6fav1M/n1ZMaclTBFxZln4TneEoJmv+4ROgS82tONMmRvvZi1Vbdzn
2k+uVdEqwjoKu8JQi+kRWz+06GLqOvXrh/UWcu/rBIr7YXfiHx/VeEELhdDO
9c2YXFcN/ikEjH7/TpCqmPotSvx/ZGYA8gN+xMBAHUG3WSy0IIwB2Fx7BWXb
d4yU/f3vnhG//uGJZ7JSoMfaZd/8hSBaZz6sO0QDcGyFFJmTtPie8Lmd+bKY
UYufGlDlfdreso2nPwvEzlZrs4a7E8WJkhiUc1sRc9dohOpiumeoKnrQXB20
SWpgz+Ja2G/oJXz90kHiIea53Ocd3SIc1CJKMuCr5ubbL0BVfkHH2x8aA/Ih
+hY9btDASN8nj0ib3zfKk68Q1VeP2X0UuS/YS7UhWe5G8cJeF0HFwCM9RdL0
ltYT0t0hHS+3s2WGiU/W0HfbGbfUaSdsJaUNYB+7MDbgJM344S7bunjBTXi+
QVpnVtZLgQQG4z+qWLfwUiBTXdqRLjvJB/em3d4oajYDy7piXENPZxIHjUus
k76z6WT+/b0aChvw/X3dahi9DOrbm4putzSzS4lQdQ5c9V1x9BNHuugawifx
mY7zPfZkJz+OWooJclC0fnjSRI/J4+AOp2jpbGRdMvDM4If25OH32FG0PPxB
MXlM/BY3+29/jV4HWnL0snMSNwzHLQiPR5eDZ0eDdr4pB2glYR4krDOOOmvz
tO2u+P3399E34ZHd6m5XEGxupvO+zh7foq5dPEC0oA3/PbYAaZHb7f69W8S9
e2wbLsbpA1qoHVLYIYUdUvgvSQoRanj0qJ54+rgeEXP8yN8/qZMTXSKuXzjo
qUtnMXnjwqlt6tblgwRHvoZSaCsg7BQq1kXYuANyW6yZFGYW2hqTNoJo9U6l
/emRrFAtcdCGbLIl5bPdHFJ2fvS1zfq909rrRivxiwVWDgysSAo2E5GdqHhg
9TnpzWGnrpiyHTY7PSdp8xqzO/5ECwg/EzsvmLiAM5LK1yOp2sqcHQni60Tn
H+5dC/MrYzqLhMIoMtfVmHDsjeWSBKnhKXrlP2kMOtm6sqcbvqLVgr2HHRMO
gQVbOKdzR9oYYlzWKdFt7DMjC79+FpSz/faHp9YvytQRqz8iuhA+O7KsK3JY
qNO+7WeXfZPX7YYwGLHgaeivlQ9rsjx1uR4CJv/w+x8tPJbe6RYl33+v0VQn
F7DqOu2u+ovM4AJYYl59HVYa++fKrgTcwy3/oEV+5/v36/yI7D182EA8e9Jo
k7KfyI99V4xJ4GrFfjtuGe2ybfuBhqoTogjXoIYO6TJW9uiB0DV0DTdPBUUM
FMT2xpxcDXvpvWhEz02D6OLmarllbkHWU3SjpGSHqU4RefadhLXvg8659Em4
0Q1HCl8KNkEjN7YaotMfKWm+zthgYM1uSn5UtEPpM+JmOmc5bfUCq077nWw4
5BF68D6ohWIBVw6CdDpQZ0229iIdoXgq3dQLR8Y6bLkZfMrW0vp9s672jeyU
ZvTFPdyIT2miMsskshH9TueSdA5u8z+NRilexBEjFzozxI9UvoWRQj4aiwje
756i7oagLKCNHbwfx9WNi4cIhvduXEbXWU4hb7xC3LuLNny46n9gR+qQig6p
6JAKVyqQGvLgQT3hSAV8/y1IgBVQT6u6jL6Ibk/1pmqRioYq7El60tIp4vbV
o6jrQQvp+hvlgVSIvmb62Ic+N3uPhi76VlHr6LSvwHdo7qhAbYs6HFuFEcLC
r1Ze/7Aum1YS647/RJ9Z1roGd7wfHKnWI2sjRtPLxgbBrYcj/Z+2k1oVs9ju
k67/0klVieYhhi2u7B1Kj/7Dugvm9PbNotIgtp8OgrsVM/x0nfVTdFw8aGNk
B0k9Q+zGFNI0hwENNlJ9cq/G3PkRMyZMK/z9b35NdJG130AL+jXu6B+66iPe
/vLkl55XtWazEam2ff/EqIS2xtqpaPvRSTRk7x/TWOtpi9y/9cTtm+fRt2Mf
rIvTu8TC2EHs3vKVLJ+D0YEq62ZRUAHKSUvzLR9Gjc+Uw1A6Ggm3HPRZQ6CD
VZTv8NTVyj1K979CMyfg8tntnjp9BPNIzh7biGo3gp1Y7zABmXnJZggepUM7
Fdw9w7bTd2vV7F1vDZn2Hntu6Vu47ETP/CAC9xOdafIsqBYNJxBonndTgLsE
Vno4vMy0Hn12r3X+b0SYTF5uaPNEmjIEs2lb54nYTSbm+CJsUMlQf6RC9Sdh
dlmr8dhBgwG9G7gSG9PCETjIfZuOTHDT+DM3J8R8P/uJOpsAnPt2um/w3Wra
FQ/QE4ug6DAXyjbz+FFbQEyv+q3HA9hKvwkkgEKln41lKzYiXLb1hxZAu/z/
KcT13GXXVpKVrtpZgR3KZxsTNDQB2N8Epv5925Pr6aMmEdlmovraKXRb3CbL
F0/tEuHYTKxbsdAWoGKYL6JbRHOVkcvQ585NrENCOyS0Q0L/NUgoWiqgtQ/A
4V2P2S4a3aFvV50mdm2WTfngbnSM2rXpC3Vw59fE2WPrPRFZfBBM9rSV42y9
Vc8iWEgm2qQAVkK7miRDNzXSlrzArWdHtURmvhs9387pNROddHlO2wxLvo6B
7dBiCqUwNLSYEtHVmlc2TcK2fYj0jY10O281KLJVnJrpvF0dbTPMAzFVzU5u
iLXg2mseaUnoNy23gki1yJIuvNGix9QMdgmn24+SJ095ydFurVx2tULnVIgz
t8UkrIhuaVsXBdnkTso3FcwHTVVsuKp8nTn5Gw3fdkH48YeogzBctkmWf8hB
2I7stO+Ff85yKw9/5NnaZ68dj480vn/ooUesb3rEyiGPDHSPWP2gbR0rF/RR
s/x+D9H86qEdHfCbZ3eI+lui0V6pgGV169IRde74FoIare7typpwOOi1k94T
ZbaaGu0LsAFfQAr0C8HIbMij3Tl1I1jKJd7p+pVjxOpvPvDU+lUfyvLGVQvV
zo2LiAM75B3RdyumKk5uUmeOriOuV+61LV/hHrE7J90kwTCK4L7msvbiu1kk
1k1iJbaN+FmfuXnMSvPd2xUe80diDKLZzfOpaajHl/x5YHv5QcKSb3OgtNse
KSQ3/jQ4CrOHbY2Yuxm6ohypfmg72dlvZ790ImltE5e1A8U4LsIH9NYZFbuw
yjQQ3lhEeH+DPG27aXYOhDgWJDibN7T7dSfjPkEdrE3EdhqFoS70YX0l4Zvh
yvgh7U9xrw6Rmgb8en/3Q0tQpPZf/07EBFJta0U1fCNR2pq0EvWEgbcuuoOC
/dc89/eMHjxSLyvd3/93cvLfCmcYwONPefu+hbkswPePG23sASWdtr3J/buQ
kSZwYGPtFVV/+xJRUyU7ya3ryGq8ceW0unapnLhceVy2owrc35VnD6lLlYeJ
6xePeKr2BrYjbEqV5ds10LFLj7uiWArTAqxCuI/JZy0ttX6HMHYIY4cw/osS
Rp8mpZ7H8fB+DfHsUb2nbl5DRdG3X85RK76aTaxcOttT337xriyvWTZLNuJF
xN6tX3rQXVWMnWJtFIGGZWPV6eAHCgaIdjLNYnFXWm1WhNXTXY/CjGerKjlx
AuioNl5NpbXt7HoKXGMV4ul1108FN4Zt7GCznKMFdmGzgUhBdNgTq43tesW2
ZnIt0KAr5PM6RupExtb1bzDgjPZsKMEq2GHjitAP61bb6enrrgIcClYMMYNO
SCbxAw9oZ5dOjP5L+IEoqmh4wLKB5Qo3p9o3f6Mu4OBEfuREXYLqb9XO+Hfd
hRO5tzbc5BuvBNIz7tRUEE3VlXBWgM7/y4/32QQT+MffsUXsIx8t2X3Tlwzd
2e10HHar1UNz6M2F0QuB/eE+Ku7uIUcGff6fiVUYtG+1M2nk9r1TpZobbxB3
6uWSNtWBQOVQNdRcJmpvyXcQ0ZVlOeQRUH1D7uqqa2fky9y6Krbf9bOE/i/G
42p5FLh+8QS0XRSkXj5/hEcGPhbg0Tnmq2sXMJ/j2uXj6srFowQnYerOJygs
r75yhKAT6JFu7CE/xQO5yzWQM42AlLZZoSCLxPOPUzp7lzANzurNxlxbfZZY
t+IjT21c85Esr1+xQFhhJrH2W2GHDavel+XNaxaq/duXEhdPb/XoaNJjRWzn
B6EEv/XubLcx0kAYQHH8RK6cc7OGZMdsTzML26mlTfJZ+GynD4TpSWLbH4Ry
3ykI5KnWnVecVgtuwV1Ezl8KEtI6B496bfxX7vbdNZBptvaKBc33GLHoxBBg
VKZayTTlsUtrZxSdQPJA5+dJZvg8kwvDvgw6Dx9yabvCsL9ac+05PZZQSyay
iAGRTkTHoAKhYesT2VqAR5ixh6lxopY1XBORuUo01cmvUX8b+1NNVQUlBLhx
5ZQnux12swvnDquKMweJs+X7PHX6BBya5cd2qRNHdhDHDm3z1JED6EB5/PB2
deLoNqL8uNz5Z8oR8ag4uz/YKUVmPHXj6klf3ebegMHNNg2ssU72pDu8OTBE
D1umxg1MzePovTvXMWKauNdwxS6jGNcut6BXXUujPQl8RhrX7HJTzQVVe/O0
xo2TVmzRNrPq0iGi8tROO3IBfQlt5llEbP0OYe0Q1g5h/dcmrDB5IbDsraRN
XqYkft+oGkQBBrauW+ypPduWUio/VptWf0iIku2pLd99SBmeT4EFxPy1Ji/a
wNueT5RFKNjaCAwjN9rsgwQ7urhpQav1SrdK0elM2yYJwFCAHSF/p/qs58x/
sMtybPt8Rtsr2bp0I8dWcNsbUx7OKPpTZevQQ1ntAvnoGuiVvm75EGZ6UzRk
rZMWMCuXYepOV5sVoHXciBCbI3fiUNuCP9uM17XMw36j9GXrrHkjkkRn/kXG
YyUaYxGcsFZ38zTo9wT0PFH7qq+dgqZY7ouSJ6Jw8/IJkYQbZ9CRAULhDj6X
u9XDYHRRmmuhhCInBl1vgRakT9ynoQBBsALTBf914gMxM6FdTxC4x+QjtnHQ
EzEvEXdr5b5qroPfFao4jjQu2OVmvKlZ5rObamHG4jOgBxkgLGSjjbhnb189
SlCSHun6rLaSxJ68yPe8d9uRJF2/+wSmaljmVy9cB+zY+KWNsBzY8ZXavXkx
sX+HLB/YuUSWD+9epk4eXE1cq9jlsSIiOvqOmW1t55o4AsNcrbDfQ9jMitGL
WHAr2ufjZNY1VXXxsKduX+Hk1OqzwWmcbhm4tTCKAwgLccMmXWFDrrDJhYqW
9doozJ8FcuQH0tM18Mh01dvOcwSHOWidITidA5lpxxB0ZMbNjfvD0vN8H5Yf
aBZdKTy4684FNyP7yVFmHpLbcUM/ablJ3EdSv3Z+IOXlnmyNQDNu62Y6jCgZ
ZnxvPWrhdHeIuqozPAIaqtGXWZuhIlF3RGCBrog8+Dz0+XJ7dh9/9RIPg4LT
WDADDr9/48VgE+aybomHZfvN9DAdfDM5sqOCcVp8fUC2cx9Ej3E8dAed2hns
Xw/BojZBGpelpY5xSUCkx2MVYIcIdYhQhwj9/yBCDWEP28cNVp9DJo4VoW3r
RZ/bv/MbnxIkArPna3X2+HdEZflmj5MjY6wCCnOvy+0GSWXOaPP8IQP3frS/
kjXMwiaaYaCjq1HaoO1ZV6voGddtMoG9ydnegBF5qGrRlEwzXMpJy27VnMuU
est5fhoVD5OhabOPabq8qG9sxvWZWCOCEosKSqsgQ2dle3qFo8JVLPKUNmnR
YnxFWiVZPS2SdIOqdJMtbjMZwm4drds48Rp2Noo1bkXcVvrWut/IvlcskcT9
DFWvHtdZFDyfN1zMmF1nCSpBDVpeWPBykqCVUcs+XvoGP0ewtXGTVplun+VR
kx0ccAc3Mp4ktzOUS/POnfG3s3lRo+hZ9kV3cc+3UIAfs73XMaKifLuHXrGU
tPMiUZeJZpiQ+nPirHid+X6+fuw+5PUBJRTPD55gTE8QjrwpZKyG77LD6qGP
5MZ5eP820Z6giYx5LNSDoIkCGKRsc68yQ+vEcKqT0wOb137mqV1bvpRl7FFH
9y4nzhxbKyZqJWbZIa3GzmrlKAbd7AFKqHU4kxC0Zu4GLIJOXVHrxqnKcxPk
eKfI453CxnhRXtabIeTQnol7Rri32KQ1T4fVrNjFgrXOQdTwpSBzm4bWy3rN
bklmM2GnVW6lImkvBlM9dIZKO7EDT1tREXHr7G5J964ZH7/pDsHeJc1hzxjb
acVuTe52ZffHToGB1FVzm0iSESR9e+KmtveTHUGtfCNG54xQyS3t4/72cWSk
wf7L3e5sIEW8X+2dG9OCwOfzHPo9ce+HMnra3vsQILss8Lgg5peoOXgCYM8U
voX5CvZ1VvCw2SIgex97XsATenPGrWfH6FBWsMdikGqNaGe1hJYVna99v7mG
8IMdqUNQOgSlQ1D+CEG5d6+GwgKwT9BDTj389bO6qOq2b8fXsgwBsWYOUzSR
nBljTdDtqwcNzPRvn0G4MIQZfmA7apBeMa2Uua44qukx3RBdC4t753M5nCAe
lIlZOfHttAPzX6jGhBOiwvLq66GwuN3CbPOG0JPV3sSc/xGnetFxflkVkjL2
ktP7ynrkYsq2FvpzR8+z4qV0m65nd64TTje0qNc7GESltTuoiVpV1FmY0aTt
MMlaxM0pRAorzFvpyTHHYceLzckR9+svxXRX0/akDrfmfc6eOOuZ+9MIBMHh
nPp+0DYxEjQMcLOc8M094tZYUmNC8eXZLljvhFuHgXCerTPP5lNrhD9fdy6g
JlhfhQdqrp9gNojOCOEsNv0caI7WamKXLW1MNdElpz+v07kf3Qis1nbm2BYP
Fh7uJ0fARLyMa07X2OkhjNX8Y5rs1VMGAZ13wgZxPzyt1SXdgr3bvvHU8YNr
ZPn4/pVBKpeIl8fEZ/TeOxxMIGafhMZb+GLuBGKO2X0ARVQnAxlxIZ7byYR9
FRxHebTEIXSUW5Op5upxjyIWs+cNPb1hhpXdvvygW0OQ0hxkX6s2XfvCkkBb
3ef2EHzuYGVW4InEdQl2tZeMULrZXF2d2tS2uR26fUHTla56u5F/X2ono+Ql
K7DXw0EpbUNbbXLDfFN44D7Pyfluk+DjJtk4chw+29EcvMAg9o344mex/Cfo
rH9dkUoIcKUxVfQdgh/UXt6GW6fD7VDpFArkLBm8aH50LEMDAqyAGrHUUuua
d3dvn/P1s5ope/dE9jCx1oCl1b5Rq3DiwP67fhyt6ZDgATmWj0bU3TplZ2DV
Vskzb5Vb2NEekH37bH4hLMT4r7YY+Zn4Pc3mbe1BdgBqqDqhdDc8FIEDJw/I
Lnf7ermReZsWJpJOmcet3VwTGGvMlHlkEjs7xL5D7DvE/t+d2FOTNs0mHj+s
owcV6tejegbSgb3blnmq/DAStyHu1g9acXydaNRnt7bSqFn0BP3Dp9jb4DYz
HWL6XtC3iBs/cHVr+I6N89Q3L0VcMvTa0UtsneBKh0Abq88RDMQ23YZxcr/x
Mh3kQAu6XepYJzpg2FuDV1nbwybuHfZR09MM3GRQGoNO/mi02L/dmiinWbyr
ioddKv4nJxfVsSBtf9I2AQMnnKDH2tpWEaGDVo5+qrV3OdGL7RdxRWY3uY8x
JaaLrq3n8AVOIgqKJgMe9FlrH2PzYFt5//guixPxSR+g7o6R6UvK/OjUy43v
AX5x0+P9EZR07XLEv5hNANypPQ2XI34w/GsD8A8YTrgtmvW9aoZFqs8HkiRC
ZIMZkCB7RzRUnUcRnoh4A7M8G2/KS26eIfj7G11eRL+5+hThGyJovnU2yKSq
R5pzvUnIORf2UEGoBHOEhTbkrZtvnSBabp+Qb3X7OJ99VLTwY0RdFaYyVJEa
RNEHSRjYmUI11eWqWvZMoKrqqOyrVYjM3ZIX4yHg9g05SfVVLFddPqKqLx8l
RNiC+EP1meAWp5Vfcx2fBB0EG28dJ+qvHfa4S8fUqcPrgvZNT+9Xe8wujxm2
qLfjjMxEChvJb26+HWgLj9B4+SEbL//4tIlpOcCRvd95yGeXZRQvV5RvIC6f
3uipa+eQT1R1aZ987COE2Fk0uTxtON2nIyHIWYvYzbbQ0NwyliwENhsZNpKN
KZEqcJq7VzgUBmDbb50ogTsUfAHUV52x5IFl3MQA0yp001XEX6w1yICPNhJx
C9mP4TBc++Sht+5gHF9Y12HLJtsT/r9QYdV06wii+zzBiwFFdInO7npJKwxy
9GfPE38/iH52Ns4zDvUyHTdCNjBcpCdtoCGvnbN3HykrcvFMBFPv7HSl4KYM
gsuMM9TTaq4VGq47Y+Hxpo1BrtTdqjMGImPNt84bebf2cz39V7zhtfifsQjk
/byRdxQVAMx3Eg3BN+9yV15n36UZsdA7lOSG2nOBO4khH10M0XTjlLp7U+Me
7tSW2xDZO7eOyrMOEw3VIrJ11ejXWSc0AFHXKEca2mkj91bauFxddSKmRV2O
5BKjeVr1VQ2f9ZMxRsojTggdbEJjUBzV0qV2zKMgxVT1xX2sswIO7PjGOvlE
tsMSlmCOoHEC1Laaw9sh3x3y3SHf/3blG9a+Vfsp3/fZ+/bZg1pmJwK7NsPa
P/CdfErI98Uzmwlf3ajYpmzFmBbuu3CkaiWO/eaMx5ymvr473IRWCrlWKaPF
jiYEJQaAPQMrjB4xnuDKfMwdSwrxtw+IQWBFGXJ+t7aSoPp/XycNo5eSSXWU
n92PiLnOmLexMTfRyRFzN7nWCvfLNlJ0nUddlO2f0J72z7SFnwSu9pcDsWWH
Y7dvnXUguNxhk9etCQ8BttPiYxiB6+GQ0zdMVpMewwkpth1OH8KP8KDpirGS
rKYul7izdjJrU8kNRVkdHt5xaNc1Zwixp+txtZsbKgJ/tIiUDzPLxwX2GEXy
I6ZwTGuljbdlS2iqOaX8iDvbh7jjD3VtSnZg39tfCue0z2/CubTZDwlGLzcC
cqRNZarft48SdTWiJtdSM3clWMTVo0kgb3ldziu2NCAnojD6RoVGzkXN1eNE
Heu3rkCZr7l0XCT5GFF9OfAKYLRblbwOuHnlCBqjYvnGpf2q8vQW4nrlbts5
5NCubwPmeEIH3F044PTAjFrifnOdZ9r5t5Fo7NQRQ17v2L9+3BDkGu/eIob8
yUOo94QhbyX6ZuV2T1VdwEYOL17NtUOE9ZsondBkRZLb8D3mgEWz1MPQWJuU
c6dm8CE6ND++e9k34U6T0GY2cYp1uKtbm983W05wx9oHtNNIxyJrwunJNrEq
FnJNm0zvsNnInzrS+sRM5DUdUJ6TVcRnOV1UgpmLcMYBtkTbD6LKPzU1HyaK
1TnIllTRyGCYgx62SLFnfYKkuEeM/zyAR0TEE3gIiX1MVwiutJ1tFEnHVDpZ
0G7jPv/GuGbVILu1x3T2E0PSYADfcIAu5ETA8hz3uVO8v4E63CnVFOy62rPq
tginQeAIk10RTi4DTQpR/xiN4JqbdG3BwSbCCYjsYsdl80Yu6Wc34C11cAt7
lZ1DUwfloI6hNryD2NuET8d0zPTPP07InuuxMWUMlZgsmgZEVn1VdRNVLMyJ
vX71MGSX4OhR2NrypleFHK6eIEgEYIQY/V42Nf42KryrL+B9qyuOqFuVATx1
veKQfKhrlYdQB0746uoVPBUNFG7JSYGL54Qcyo+sk+Xz5VvUtYo9xOE9q2x/
o0eY9HGnirjbKLZ7c9NtckZNMGyH1eo2ft5BEh0k0UESHSTxB0jCj2Sj+aYy
9bfP7nAYOrB323I3HnDuhIbY/C5D2O67QV60HzGjffM3SgW2rq1NkgcZ4YHO
WrWCD/Uf6IK/fkgLMd6p1vVvdN1L5r2s39nXDmktW24+TxCKiIp02EHXqa9z
HQCdg3oDskjYjbpTa5aIBAfCaofQBf/UzDbAb1d/MRjZ9RS5/ZGC058GdXNd
3EoL95o+txowMCFiNCFADQB54gHVf3RqscvCGV7QC60V0THzjs0fbfkvePty
TJtdmA4QYx1BE/pAaHg0y+QZty+KYV5JtNRe1kNghUsar6hbcrPcomu+jiWy
NXK71AjTAA3ITNSdxJjQHcYRPRNyaGm8rpoNdE1EM2+MuxfkSEOOPbaNlmfL
9bnXdIOQV3isoo3pvpxNlcSdRoQKGsp5ktPqXuNJ4m7dqSDHu1q+4u3LRGOt
bBN1dThJY+NNVd94TQOXq64e3xw+iCYDIVBrJzOAbYIduga4NggE0p2PeCcS
1arExqJLQ/suQGe18jhQg1mXNTSCb1adEWOngriFAMHtG8dRowi//7H9a2XD
P088Rka98IMPgpATN916Af++IMSg/wSFE7b2yBROME31SWPArdvWL/HAPQpx
hbXq1JHVxKVTGzyoELJ8rWJXkCIgNpqv7Tc6BVuQWWjTS1vdaWEMybgA5XLZ
nZxFJJ1b+wQsPfwhXnh4xyolVvXwWxdkhEkIOt0VH81xErQqe1LRUJvIdSft
qeORjfq91E5Uzsl9iAbkngb9TsMpfnazD1sxhWwg53gJnycWVRNM4t4zXh/X
aWBdBio60DrmUof+FXRzLIo5rsblLloduEeJQyonq4W0pHsMHSNgfkGdP76P
OHdin6dOHMPUglOn9qujJ3cRx0/t8XgQU0eP71RHjm4ljh/dIYroMdwzp4/t
UKeObifKj2zDfodt5vjhXeqYwdHDop8eObQZhvTB79SB/WuI/fvWemrfHvTO
3b1nndq1S2PnzvWe2rFjrSzv2LlGsILYBm/a1u0okdu06VO1acNnGkgp3bIR
KaVbNy5XmzesItZ9t9JTq9egzm75qq/VtyuXEMtWLvLUsuWfyvKKbz9Wq1d8
Sny34jNPrV+xyFervkFB+IplH6rl3ywgvl22QF7yzQe+WvbVAl998wXaO3y9
eJ768vM5xOJFsz216PPZsvzZ4tnqs8/nEl8s+cBTny2aI8ufL3pP7Re5A65U
ynW+cBq5rgfkW9li+If3qq1TARqA3v+pA3gYz9kh8R0S3yHx/64l3qfAx6jz
Q9KBH582eXQMxBARUCcOriNOHlwNIwBiL6LOgB/APjQQeJ30Z4MaEYlXOq5n
5Y9am00PMwlA1o8Qc0vS3E4MtodyLNp2WLXTkrhVm4x2Uo5c09ptk2GF3oaV
kBhSc75twKIddbtLEKl7uZ0oHt38T4PONGFggDZDWL9i9fz/Ta/Jybu2o+Lb
4msvOOocSL5vhpwhIiCy7oh4O+OAH1FVdzPzbAq9igYKWE6sSQC9WZrqLxF1
6KZ56yZ+q3nz3lYl/ZJEcb9cT+XkZ8pyUd8cVViSJIqKk54qLMyW5X7FOaqk
MG6Q8FTfoqRcm+JieWZRgvBVXmECZyjOVcVFGkVF8tSCApw4Nz9VJXN7G/Tx
5E+qvCaZl6ESuemEr7JzMuSp8bx0lZWbRmQke3sqPfG6LGcle6p4sg+Rk5sh
75efjdPE5bHMZLpKz04l5GW+fh2eGVPJZJrKT6QThdmZnsrLxrvk5KSrnLw0
Qj6Fx7eVM8m/GfLRgMxcWc7Kw8dPFmSrXIs8OUkyJ93np47J30z55GmEXEVP
ZWT1kOXUtF+qWTPHERR/PSvkmMim1eqt+PuUepg5t4PZwMbivxWM327HLfiD
0IDd5nds/MpGA5H7a7d5H/F+FWMXyctntxPMi9QZgDBZrMia3d40PHLS7ZyI
OrYja6GHfZBMhp7TI+k53WFb0UDrsnoVTTZ4Ts6eU7LjniQI3GsasdzQcBNZ
Z9dPKl3JE+oOOvQWCGQYVLcuwVBDMOwQ8e49CTuht6GILgFF/AedrmfLzdq4
W62mYo5s/U4rfYAuw8couydPiK3vt3cBzLOgHAhRYKyPHu1DHU2XpcDYt0FX
bebXXeDmc5WNn4DbVUKmVy/D4Tdh0gjVO7MXkQOSyCyAtKXlxVVvkSagTzLD
LqeLEKYl0oiMRLpIVC64I5GXq7Jzc4h4Xh6WCyDOiXyVbZBIFkCisJydmyfC
lkPkFsmz84R6hBkKM1W8II3wVVY+BDurKEVlFvYhMgpE3tPyeuEMxXGVFHoC
svOTEOwcfLqcPBHuAiKrsMhTiZJiniRPZRUkiewCIRRIeEwVytuX5CeJvklh
saI4aKCvfPOSgiyiGM/OLwDn4TXZcg2AJDgvtwRvmSufIE8Yk8jPku9CLinM
y1JF+XEDeXYeOaxYXlNMNpZPk/2apyZNHiLLly8cUKePbyaO7F/LXkQQtrtV
gc9QVAevg0E6GKSDQToY5J+PQdrUH2kGQXtDm5G0ac3n1tUAtrAZhxdOrvNU
xXGYdmgsb2vgSSI6XaSpupwFkkDQtFgbFE51r+8m/Zj+xha6i3mMZ7ADBG2F
ZxDpdIwa3ykGsrTQOZCj9vgibPwX2hf6o0BqrQiR6XS1ErKVbL2TLbFR7cQy
nhPYtEHGl4LUpb8wlNF05X92e8y7pUW2aBdr1nTgkD95URdwb2fIfmdcgk76
iH4Ia4OATxBMaGDev7JU3sqYsVFZ2B4PEWXUpQPsGw9fg20F6dP4iNH0qK+p
JGpunfPUpQsIe02YODJQ2jMK4p7qP26YLE/8YKYaOf89YtzH8zw1YsFMWZZD
NWreDGLSB3Pknh9SBn29oEj4oT8xdvw0ueenzJXlNyYvkKNPiMlTP/V4EFNT
3vxIjZs4k8jIERHOzIeY5fTPVgNH5xMlI4V3+o1JleWSMX1U37EphBzL8tgs
2Cd901S6GDVAZqFw2qAx42R5yMR3BLOIsknyAYdMmSfLI96ar4ZPmUmUjZno
kZ+E0zLT1OjBfYk1iz/y1MqFs321fiH8CWs/mquWfTCLWPPlx556Y/QgfMp4
T6GNdGJgX6GOYaX48CMGJtTo/hpj+snymBKQwbh+OWqEWHFA377yKWHSyfWK
v6amTR9HXEGTr/McUntk37ogweBuwzWPHbkRYKmmY0I7J6o5nukFxCHxh0dt
uYFl/484FBzZig3VFcTmtYs9dWTvallGXmTlqY0Es5HhoIhRsYgEJU0lWM1p
lk1rnDftpcKsxYiOoQXSTVVwchyba89Eh4tqDQYUFEY9NY20cil6uk1E6KSI
dIiCgLffsMNusu5Lwpa/8rpYcHZ3lESYDUx/g9UW6Kn480Cp+YugRa6OFjoT
0XQuA47hQzDwTNFRs5ALczfkMnUJmICD1k3XXe2NYAOzposxN+m7QQTdDIhw
rpAVfqgCrYW/se5iIPy11eet8E+aOlb1SaQQGSVye7792QeyvPLkIbX46F7i
8/IDnvrkJOZufnxkl1p25iix6vQxkcSpU2T51Xi+EEApMWv+Uk99ugia6kef
blcLPtpBfPjxTo8HennG3G+IrPxST6XkQFCKhuaq4W8VEWVTRBcZ8laKLA96
q5ca/HZvonSq6AZD38S2nluaKVpLKpGSK7rB6Hfek+U35y9RE2Z/RYyaKXr0
+HnLZXn4u1+oiXO/JN6Y8aGoKAUlUDAy0tXUkWXEvtXy7F1fwv94cNGH6vCi
hcShJZ95as+Sz2R532r5zBOGE7lp3UWTSPSU5aEDMtXosgQxtlR0gwkDwU4T
B2SpScJnwNSB8gHH9UtQZchQOUVxIjPe01PT3x0vy1cuHyEDAIdRL9BQzcai
jdc5QANobrrl6gbIQwbYSKpD/jvkv0P+/73Lvx+Rf98YBk/lr3UtbFgl32bf
9mWyfGzfisC1IDaBB+tA6eZYKEcCmBkuUulT9v1IUqDrKnDGnPhBApLSTYFs
pQsLsnGamK0ZImy8Q0VDHTyJCANV3hctm9y9Eq1faKFqDK+7zXn0TZDTPMXC
o1zo5qC2poHF8/fqLWMEjnywAkf1aDvD9WJ0CZKb/gcwQFg89LLW3p8gl0eO
OgVt61V0dKNtS9BqWRcTNV/xAsOAdOAHyUSdTfMC15Ng7YToGq9ZyBNB+wjd
uSHsj4kroHmC3U8b8NrmelzlhtoLUZ64eAm5eBPeGq1Si7I0+os1P+HT+bL8
xbF9au7+bcScIyLi7x1Civ6cg9vVvAMaHx2Q5eyJE2S5W35flTVgBDHjw288
NWcB9qH3F25Ucz7QmLdgq6dmvb+ey5vUtFlLicz8AWL+94XGnjMoXQ1/O5co
e7OXrwa++aqnSt/qJo/1n9xNDZkaJ0rKxCDPzoeynVVYrEa+OZMYP3uRp0a+
h0DmkBlL1bDZ3xBDZwltjZq1SJbHvDtfZecVEYl0sUKmlA2U5b3Llqhdn3xA
HP74A9lEF+IK7P94odr5yUfEnq+FQ94dPRx2RZ9XVWGyJzFkYKZYT2WgrRGl
Ym6UphPjBqZbsphUmh3YDnl56R7jHDASepIfgEsXD2GOAGK++3etUNXXThIt
d24yIUm1LoCo8UEPuk2B4shIyAVmIJj+Rj+gfx7SyGJq67ov6S4A9m+XC3F0
Hyji7JFV6mL5eoK9S6qvHDDya9OrZAv36DWI2Xo22wrsRbPZuwRBHUCXkbva
hGl5YBue6Ns4yLwNt2bjF2ib6mxLG12xb8EWGaTd2iFLukbnHrKuTWc2xzkg
Yk/XomeExHXJdQl2/z+D7L/cjuyHozLak33rEPRsO6/o9LcXDd0FWgC+emt1
wvx15q521i4DXfkVzVukb8BqXT6+km8ykKNir2+B54j9iAllqk9BBtGzRARq
1IJZsrzo8G41a+8WYu7x3SLIHIcx59gONffgVuLTY3s81XfGO7Lcq/8glVYy
hJgG9eCDT5B1MGfBWpF0DZF1T82ev86wwdszFxOpySKIPczr5MA+IvJJouzN
1z01YOorUA+m/i1ln5gsm/KwNyFQhbIpZ+cliKx8OcmwSdMp2h+L7H9BDH1v
iaeGz8GNPnTml2qYPASMeWee0EYe1IPcrCz15tAyYtdXojbv+AjZBwcWfqAO
GuxZuECWP4NPY8+yr9Ws8aOJ/Az5gP0K4LwYWpolsq8xrLSPvGUpfJujB6YI
AaQSEwaBH/rRo1iYpfKLkgTVg3emjcWuXHmQsg+I9HtMaI7pqbB36R+EToCS
pzqle5hY9YAcgA5FHRzQwQEdHPDvnAOeYyLAP2C9jjQR9mxFRteeLV+oQ7u/
Is4cXmn9A8haAgsAjB3UsQgbDIAuZoDV9mOOp0B7EcAMoZZfqfsx+qQAG3gw
TQ9M8YETivRNZpQx3FXroggyQ9hD32mWb3vGwgywBoBvGkdqY0APhrmLGCi7
XepScZTB21EM7IFjCuBvnQlsbksJYekxQwYvRQscGGCMBWXLLxtycBMWBS+5
5GAMBgtTAQXK8C1hEC/p+AGTllj5QO/CU6R20n9gyaG9Gg5eaKcGTc+1OW85
ImAKO2iHcQWfBBEDRajLF48TU94eLXY883x65qWrCQtnE9+Wi9L6wQGYBLMP
ClUc2qpxQCT9fWYkLjq8VRVOHUe8XpDvqURf+Nhnzv1MfbBgGbHgE7GH534A
S2Hegu/UnPmrCC7PmPuFLMcLilW8JEHklaaKpE+F2l82OUUNmtKDGDy5hwfO
kOXBk3up4VOzib5lcU9lJOFoyEhmq3FvTifenieSPuG9z2V55LTFavR7S4kx
s4QuJvEtJ4mRkJaZJNL79BYjYThifHtWfqX2L/ucOLhUJOnwUpgUB75ZovZ+
+xWxa4UYPjMnQaRz03qo3IxuxMjBCBkMAwGMKuujxpT1IsaVybnHleEDThiS
LvZDBiEc4ZEg5HNnvR5EEq5dPor8JvDwkb1r2OkMuI82dDq9ka4D0y44NBI0
OcQ46cGmMbPbgW5xhNiidSGs/fYjT5QFXBrM0zuy9xtC9ASXH2waczWquW9f
PeobBQHkgFpzQGz/TiZjEa4Aq07QJWBdDGfpLATYWM4PW8hG29bp05hiEA3Y
8NzwbM/CC9Fwn8lJjDZF6BRE10OiMMMM2CdDN5clwkbPDSyRAynYblc+dQrt
WYg0SwsrFuUoHMug2jQv6dQ6LcEqIZ2DxgYvBQpHl8CzECZFeu04JGOBqyH0
PHbVDgaeKvQ32uwE1X4ANvZPkQbCjyCOu0xb4NiutqQxceJQIY0sONFS8jLU
qPfeIj7fsdlTn+5GY5yF+7aoBfs2Eh/sFnn//AA8A4t3r1UDJo8geiezsFcX
yvK0aXPUhx8uId6d+amY4nMWQ8d4f6noGV8Tc+dDgt9BdC8zJ0f1ivcmigYJ
DZRNgHuhdFyGGjReY+DYNE8NngCZHDwhi08AcvqKhY7ERJwkroaPGU+Mm/Ke
iOpUpByPnTpfjX17ATFi8mxPjZ4C7+TICW+pRDJfIy7yPrqsVC7Pp7NmqM9n
Tid8tXjm2/LUz2ZMVwvf1fhgxrty4mHgl/x4qioSugLK+kFlEDLw1YgBPdWI
ga8Tvho54HWjXZT1SyPyC5FvybxQ0MWM6eOJG+j+ebkCnt3De1arqsvHCA4a
vH+3KtbBEB0M0cEQHQzxxzOEti9itCusk+HXqIfSQaht65eog7tWECcOCB8g
+hBTlSe+U1fObCLY6AWhR13/bacgCC3Y+AHChpYh2CgtFG3bZJ49HhvYTweE
YasrYro7lB7i5laJ2ob1ytdTgYPpBjo0ATKxrOEM+4CHoJ02SOjsaUupgjhF
lDBYyKoHV7CDlynmZ7efJpaAgzFQdK+bAjUgCIOGrFHbQ96PWYovBqlJbvmU
5QPbnqFrO7wQC1wVXhC+MEPdyBo2KtEliEXE9JHYb52R1WQ6KTEgaSOVrY0M
VhvXVb5kuiUh7c1KfuPt8zYPDkVR1gh1ApSTp45U2flpRFYhtHUm6uWJXCQH
DSCySvt5Kq0fkg4z+os6XpJF5JXmeCozD6pzPDdTxRNZRCKZ66l4di5kM5Gr
MpN5RFpWwlOpWTh3amaWiG2CSIsj/TEf/oS07J7MVwTSc8Quzy6EgKfn9Jal
dCKO3MD0PNQ1pOZmqPT8bCIlIcvxHLxlWnqmykjPJjIz5C3T00EeGRlZKitL
I5GQ5XgcMdFEIkdly2cCslLly6f3TsPnzkiTE/XWSMvwVJ8UvGWG2CJZmTlE
RprIc3420zbTXlOFWQaZr3RSxZm/lOWSeDeVl9mdyEfalzUneqh3p40hrmNv
vnQe5sSh3SvVzUuHiUfNNxlyfK70QydA3AF4AiUB3RBiatOaz+hZAJyyqHNH
16oLJzcQl89uty3Sq68cCtpLiKh73OP15AabPMA+1dxndBs7U0FlAUk/7mP4
nI/5JUqXWtnQI6nDtL+rORu4LdmirYENNdrMHKayAF9AdN92yvfbCDl6gPkU
bju1Qs+wiFHC7UgaKglo1OGzh52dWib/XSMnieRHRp/4upeAzUXo5LRZsMHK
zoE/gnL/54FvwHd8D5HUxMesU2rTeEWHHt1lE2YUMrA959wkUFJFJx3AfNyg
8xlMtNI2STBUQdLQvSrsfJjAD+uSha2dbEQ/Y+Y6N7I3JVJdL104QkycJJpC
RvZrsKoLRIZyehH5+a96Kif5l1jO+WvVt+jnGoV/6amSgv+sUFL1Nyo39+dE
TkGqx8h8TBX1k819eDbRd6hwwICRELH+w1LU4NGZxIDhstx/KJ6dUyLCnkwj
mDCdGc8wwm5387R02c0zM6FAZGYXqZT0pEZ2UmgnzpKnrFRVWpRPDMvN99TI
3Hzs0rlJQTYxIlfkdFQRTjIwL6GSmWmEsIanErn9wHSJ4SqZP4HIzBvuqawC
hCOzikbJvyOJjORw6ENYzkwWqpzsdGLSYKHLmcOy5YeYNSxDzR6eSfhq9jCQ
4twROeqdEXlEUUG6pQuEKEPvw2EoC7ZnAho1A4YuqkkXnUgOHUzRwRQdTNHB
FH8EUyg9eqFVxQN9Dg9vByGs3Vu+8tTurcjq2LHhM7V9w8eEmBceSx9i6sIp
Fl0TZvTCEZoHJ2lW6AwntNDXxGHXKPv1Wt7Q58q0o/KN4FdfORKshVOvwjLs
SIdX7ZnAyezoKZY06V67Rp8Pc/vDngpWkXbYA4PobfXPHdznDbfO6qlZptm9
aZzrDNvFBw66aSHrki0matlpE4/ZKMuj6CgG27Yp7LZmjmzhtYqGKhh40E2S
MSbFtkyOBQ/QgHjRZDTiSCc43REbQyS/E0OasQgJsBzKLLczC8POtQHBWGrh
9Sax6IYN7mNOlQriJ3jI4EVTkmI66poQlMlEdQJRrJeTg66w4XSfV23I2akk
ZvqKHkx4Npi8UHtDfu6LFQigv/FmmZgf3YmseA9PTZ0A2dmzYaDauzaNOLJB
7IBDa2F6HJF/D6zNJA5uEWvnnbdeleU+8V+q1PyexGfLRVa3HZsqy6v2j1Pf
HR5PbDw00lObD47EpirLq7a9SSQH9RKTyVSE56nCvP5EXnKwiGvOUFnOTwxR
BcmhREm+nCQ/WQr+yi5Q2ekpRL/sPp5aOAH0sGL0BLVp3GRi3bjRnlo3YZQs
rx43Sn07YSyxYOwoTxWlw37JEcMqu2AYMXC4SG7fMsxK6jtkuSoo/VJj8BLh
3WGYKV06apmKF00jXsspBkvjy6+allRnPyokjs4TWjv+Pgys0/MHq2NzBhCn
Fsil2j5/AE5S1Jt0D2Rm9ZYr+A6KRa5cPKwuVu4lDu9b6bHrtHZnPsAkGAGD
qpzpINzzgukT3VLHP0GvyPv3awhDT7cMPd3BSG7Bzk1L7FBSBFX3bVtCcCip
pifQki3IEjUEeRaHYjq1QugINyHHUtaea08rgQvDKkD0p2qpdpmGSo4mIHeq
COVE05XrKGEHYd0qGFusY8n7gQPE/wNUpPSkn1tXjhLXL8gXAi1F9SpyJako
/LzWI8OQMXf8sN+MdWj8xPGUOjNMqbDcaatB6AoqQyREV1N42T4F8aiTdnA6
LfYjPTGCLns6RcNNdA+KtZouBtxiXakvBtVx4dYQ1Nn5kcYd3EX+EMH4evqh
djtDXQSxABMml4n+kICCk5fopWZOjhNnd+Z66vzmv5blyo0/VxXf/TVxYf3f
eOrchr+V5fN7ctS8Gb8gMnJ/JdpGIdyEn68uVVuODyVWHuzvqVWH+sry2kN5
av1BjS2HB3pq9c7R2OZLX1W9c1KJXOgmffPLSCfDVH72SKIoMcJTuRmDZbkg
Pkz1F00DKE6KtOalwqfSL7W7+nz0EGLz8Ame2lmKc28ZOFBtHayxqWyQENs4
CPGSceNV/7R0IpGdZTWZoiGrVLzvJiLR7zvhjYHILckt/U4lB64i5ClyqYrh
kO1Z0E9lZ/+MWItgccUcZJSenP4zdXLaL4gz00TpK3+rtyxXzOyt9s7KJAbj
UqFJRkylZ/QksQBM2LxEA+XogdVoKEc8AkOAV2I2UVPPnNKT5Kpf0G2rH9yr
558OgukgmA6C6SCYf16C0QZWG4J5/KBaNcqdAnBa9PaNCOquXzGfo9WB8kNr
PNaRyY97YmNAMDSw9EwB+GJskqeYVzbhC7aVDeL4JjjjDiOk1F5hJsv1yv0B
+bAaxTFq2lCNDti4A4dtmFdFW2GwkVYwKVP3UwjnO3AKHpbRpdlOSBODCjPk
D8gHFsIJyEcbUSQaYdbDhK+qLh1SMR7bEJZlnFZk01m3q7K+GnMEs6U9sfcj
Ys//ugQRmZh2qFgyIHm81MoFE63Ytz3FVPttPOx7Rj+H5hK3XqeLaz253BOM
pnTj7iYbkLZRpz9oQoXLoQl1EiYUru34CSPEdEolSnJFKme/ARPqwq5C4Z+f
EVc3veKpW1u64y5a301Vru1BnN+e56k5byF3NJ7sodLzU4hPvx3mqbV7RsC4
ODBUrT40iFh7UGyONXvgYdm4f5BatWMckSx9zUNESpYTGdmqX3IgkZ81GK2t
YEL1zx+lipJlRGFcOLMkiQhtXla+Ks7KJkozxIRaNBJssn3YG2rfgHHEnkFi
zO0pQxn+1tIhav3Q0cSiIWKH9esDIkjEs1Vm0QiiaMQyT8UHgXviA79TiUHr
iWTZOvmA/ZHcmj9omTxzJtEnX1gwJ+vnYFihmrNzexDl7/3MU6ff/Rkk+d0e
6vTbvyIuzn7VUwfm4C2HFPwq7AeWKfbjtGkoXbsoonChYhchPIRm2givPoqY
ULUcx6G0wzfIS22u0emq4cT62wQjSiEHoQUwsHXd52LibkBC3eY1CwMl5/h+
sdvQ50JXtFoOul6519fuYJubfoqzQIGr53cL/55EAsGFUzvk372E6DGe49gB
8QDUeGyDjNMBsVA/CjUeZ7vt1HpslyNXvlsg607XYsNITTpG0yFEzdGkE6ND
xw4+4ZsbpzX81TcvHgy+xo0LB6zG43YSZ4j6cTCQy7p/wxrZtg0wbL5qqwJY
1SZ13QsUHj84Uq066N+9/H84TuCQwv4gK7XX8sKSiluPSN8+FaZWmhePnOLj
9piIqcBd/2kSsnF6h4TemDRaZWalEIUJ2b6nj4E/9+y2QnXmu58TFat/Ifv0
Gmz2F1Z0V2dWphCV20XTmcuytazEqyol53Xii+XjZKM9/BZIaO8YtXL/MOK7
g6KNrN3dH/f+/lFqxZZJRLzf68i7TaMClKdKCwYRhQkhoUQWHTbxgaogexBR
nBjqqaJsLOdlF6jCZJIoyZDP/eEIkNDmEZPVtv6jiM39hbI2D4AWtbVslNo4
+g3ii5GiLg3OZGQ5nlRZxcOJghGfiKZTCgskc+BSFR/wNZEc/I2wzWA4ZkuG
LVHxwreIlEShsGQWlMIVb2epI3MziKNzRC86Pgd8XT6rlzo+4zWifG5PT+2Y
C0/Y4KLuAQnRjzN9+oQ/joTsTKBWJBTkzHeQUAcJdZBQBwn9iyChe7J4z5bu
aBJ6JH/tMMYt3y2y1hjcPbs2fU7IsYd4uYqZMJcu0hES8kxYG+Euyz811454
nHUM/tmmzhzdQJw9tlnuq9M7EX6+diwo4PcdlrG3rsh/Zx0G1w6FaNyEBX00
s1r3DEOL3NaM45swLm5teHIADrdBGMW3b0f4puIIHw+UA5A1hRjtuBS3C0hY
muMHc4le1nFx4YNOQSeuPw8MqZcMH7jxIdJK2OKgbTjbqVuKXqYgX1k3OXAC
Tp2iZNVZXzNdqxf0ZCQ3NNw69ZMwP1DnBNjBfg2g4Tqa0Ji+d+H8fmLiFDFn
0uPogVuY11vNmBInKvYP8dTl/TCVLu/MVJe2xImrW0QYLm1FpXvlvnFqzvTe
RGbO33gqLRcy8sW3Y9X+k3OJLUfe8dTGo2j+seXIBLX5wHhix6Hpnlq5GZms
eWUJ1Ts7TuQk8j1VnAveKCoYoooKhxO5CaGT3AS8N30LxqiivKFEbl6R2C3Z
bPebmapmjx1DbHzzXU9tGjNJljeOHa+2vjGRWDN8tKdWT5gsy4vGTVaD4jlE
JoLoyWLYW4PGzldFwxYQxcM/EvIZ9jHecuRnqu+IhcTg0bKcVwIhTiQLVEG8
J7F0+kAhn3lwRm2dm6u2z0sS2+YkZXk2yGfr/Fy18v3+REm+0CA6IMNN01us
o4mE46Y5dnANhzIBj9Ge5+E9tOeB4Osp4rWOm0Y4Ab6auhcixIB5w0BL8y0b
Bwcx1MlNAZAYdmxCUvPerV+q7es/JURD8TiDSOfeY34TIAzACLhRURARj6kr
53ap8yc2E6KXeMaTARdNZGxtuJPZ5aDFX9QBE4w+821dcOgaiGmX73Mb+91n
RoieRXqB8E0vD2yIgR6C/HtNH67ccWcNP491LVn3kc3uhW/I5szYvH8/mErU
/lAgq0O18uXYNqC2eDcWqdRjLr2t7m2lgVBR+BNNAs7LIwqJrY2OqjRkIzJP
mAcdCVTrSgnXU9aeuhOOkmv7mNUmzS9or29n86u6tRZkqi6aqZi13KjzreCR
F8oyac12cC9SlyrP7SHGTxJeSmNeTl5+iho9Io1Y+qkI21cfgcWWLuihvl2Q
ojE/4anPZ8L78vHsPDVk6KtEFrJ40nIQH54wManefieHmPxO3JM/oJTJb/VR
b0zuTUyalOWpcW+geyjSdVOSOURBfq6nCtjKMzcnropL8omSYmGxwlwUIhfl
FqrcZB4Rh+spix3TkzlZamhhAfF2jpzk3SyoC2/HU9WbmX2I95B9PDUO7hib
m6dKMjOJbGQfpydRo5Dbf7jKKB5GpJeM9FRGX4TS04pHqN65pUS8SC5VRg7q
k5EhXBDPIAblpntqFJOSR+f3ELxKjMz/laeG5f1KlkeW9FSDS1KI3NwU+7lB
V2+/PZ4gXV3gYILD+1YGXmUm5z1qQWkxvMbPoauWu7X800FXHXTVQVcddPWv
ia4QBNOmV41LVw9bqoKBcQ5doX3a4d3LiIqTmzx6e3QqsrWv2ARBpyLj3/qb
xwkuww6LCVUdEEtrO3GtYp8f1i1Fy5O4rC0f42YwdBbMk/cjcmS4Sripszu+
xZ1MEtMjSzQ5gYtsXxQByclOmmrV4M0SqWneZn1RdtltpUZPCbuvPwnmsWv7
j8mMpoaJ0X79ViAop2jJ06OabOERY2KWaFoNwW1lmIWul5dCAmunw5xtf2Ae
a01R+gIH+0Vg6LZqiB10atPuJvddws/ejn+pobKT+bXc7cfXXN+Wqn7ShqVg
8lmWqkPyqWap6qtHhaH2EeMmj/JUahJMkpadIehNZOd1Qy4xkp17pf8nlRb/
hQa6GqakIiafkUgTckklMgvFlsKCUF1GL5V4/ZdE/LVfivnWG4JaIP8W9XqV
KOgpJynIBJNkxHNVdn4+kZn1KhKpUXmUnf1/qqyM/4XIS/4HRKP+V9BRxv+u
kom/JHJgS6UnetEgy1B5ab2JAd1f8dTI12GNDuv1ihra85fEiNflLfv+Cufu
l/K6Kk5kELnoC5mSYDVWfqbqkdNHI7+Pr14rEDrpkYM3SC1OU31kHciMZ3gq
O4606dT0QkExkZ4iJml6KirM+qTmqZ5p+USvrAGeej2zSJazcnNVIj9OCD95
6s030eEBfR2tS2j/rmWcK4ltFqWRwk6A8BPzC5V2Cdme77rNs+EmZACBnxio
1y6h1ty0eW3ATYd2fcvKa6CyfLOdMwV9yTZoaak/5+vkH1BSjGF4G6UXyrLB
e0i53T6dNvFuqSWznkPXkE29CWquW8eDw45QwVYe7ckemdbkuKld9rqPogD2
dWGLJ931FCxmS69NL/T2eshoZxa+gpPiG6hGkXRn6412lSlnwgU0MVRxAxx9
pQs+2qOx5+tGrbJ4XGUr4krrHBBNOOS3a7BmdMZgaEfQ8ilMRW/NfO1pw/oH
c7nQd3IP7Bk6t+8dM65v671qj9fMjkWGa6xmhtGZmD6iEyvkNVv7Sl6rYRgB
vFZxdi8xYVLAa+l5InkDBhG5w8d5Kn8c3FLZY95QybFvaQyfLpQ0CjXd+aPe
VZkDRhEZhYUec5FjamL/YeqjsdOJBcPf8tTHw1Bj/cmgqeqL4dOJhWXTPPXO
wDdkuX9hmUpJ60WMGy1azKrlw+QLbt1QpjaszCN8tWcjFLVta/uqXVsmEm9O
LcRwDNBrXiJFjSjIIabni7Y3Kwd+o3ey+6iZRXHi3ZxMT00vROnE5L55qghF
6IL0rD7wYOHcE+aPVRMWjiLGLhTVa9QH8HeN+2iEeuPjUcSED4fLs0fhK4ri
pzKy+xKvJ8Z6qnv8TfB/5jTVO0vjtbh8827Z6Nf1t4n31CuZEwh24AKxoU6l
l5o6dQxxDekw2rF1YPe3qr76FOGoXq5ji7TV0lz1ApgNf2r4p4PeOuitg946
6O3fNr01BI4wp37t2eNadRtFWYJ1Kz7y1NrlaCi8afVHQVaBWJc2vRK2YsSy
DJth2AY4wnU2z0CXrmkypFdF53FDUKxEWCG1nOU6u5gzqevS0PEOidoGtgWe
2xnPKahyPT00fkIWsMu0O3Wvzif3rqnHzVeJh3d0W087kBh0Z3t7OvVwkUSG
8A3wFWyeJWVQMwA+qzU0v2+5YYzQsGVOxEOmWs0Egsi37f9hk7JNeVlbqgwG
prV2DupP6rI1L1xo0EaKBcO874hV38r4DHJK27n0YdZ9xIINE2ct4TmOx4fO
TFl+Ok2FeDBSFsCYpD5TK8+b1z57dmrHAg6TVCyp2uhtNNqrO6KYSKfppSTk
6ZuYJ6xeHBle9dpZrkK96TmO/R0/YbBKS/Yh0jFCNWcYDLXBc5erglmriZKP
RanI/wDu54K561X+zLXEoHkbxDYcheBmWn6uKszOIj4aLey7bjISgtaP/URt
HfMpsWvEYk/tGYVUhG1jvlArJnxM9M8AKWfCaH5r0q9U9ZVpxPXTpZ66WY4c
09vlSVV9UuPasTxRYS6Bq5d8WKry039B9EsT63haMdxvnwnDLk6kE1+CUhdz
mMJiof0FOdnE3IEFnirLRW9GlD3njEgSk7+WzWTMV0N9NfYreOxGfTFEjVw0
kJj6jew//d+EGdxbODs9WUZ0S8pXfSXxkSz3yFqkeqR/qhFfKLyaxPIvsj5R
3RIziZRkX/mqbCkEXp08eRRxofKApyrOYRLE2ZObo/FQnbbueuyEUuVOvnPD
8Gpz0y3+CXjV1gU/ul+ve53ruhjLq98tl4+28mvk369fsUDt3LiIYIBBJ0pc
PrtT3biwj6i9ftTyqklXJ6gx6mW3O5ncr52MSOKudvoeW6HGv0ETsuqzprGw
HMV0N1GdlW4k06ZJubWpEcebTue6o5XFi0HPUg5xB5PqCQlWRZRjS7PuoEKG
CHT+laukimB3MtovmN1yYOiFszMW250eDaYMHJIBU/JCtCUDZ6CkO7vE8VO6
g5VjQVJFG3ddRDcLqdFeSmcbcL2Fzm7oetcYZdF0Ey2S0YSEE4YxA018z1qu
RYnP7DlOrRStB92HytUwu2qfYLhlRpRXZ092L6fAJNsEgYsgAyQW+AY1NQbE
5xufII5xBNTA0tHLNy8dUudP7SAmTRzscbgzxkJmqqwhY4iS2es9lfbuVllO
fX+b6jlnA5E5f5c8ezaWi+dtVRkj5xBpiEUUc8Lip0PfVRtGLyK2DPvcU7vK
YL3tG7BY7e7/BbG1VIy6FcMWynJpar7Kzfo58e6Uvxaj7hxS6M8d6KWuHn6V
qDr4iqdu7P8FlKETr6vqM4OJT2Zmiw6YgsT1oVk91fTcbGIxRkx/mwnn34p4
llqWkUksTUvz8Jgsz8zLUGVZ3QmOacwfmysXbNQXg9XQpf0IXw1ejF4Jw5b0
UyO+LCEmfD3QU33fBMum5qWqlMQg4pXsGZ76ZQK9YV9N/1p1T/mK6Jb+hade
zUCmVre4LMfnEamJ/nbIA6IZU6aMJi5fOmyjGWdObAqiGQ43ujrnvbs3LTdi
Mn0HN3ZwYwc3dnBjBzf+EdyI9lPAk4eNlhufPqoJyh23rhPtff0qTAPbtu6z
wB4/sOMrDzWPSqfMXjqzgxDb3BreLjc+vss7tsIsWzPdaUcb6RvFgRRcds1l
O2UvplmS8ylIkPqInknDKDYcaat9XT9mLLStNVGCD4HOZmSWIUCCprKmITSU
un3lGHHz4kHrIjWF4ASLKHXWielia/yKtqTRa8/PaGx336GS1vkebucs60U1
uSymOY47pzxkVFw+u2w3jfaMZxJTmHBjicbZpHA+S3f82fS3h5fB0ljYaSZ0
dTj50dbpiPL6cMAB/mqv9PXKvQRL8u2Dbesn3TvCOh9UO7HmcNmeIcipibox
eFtpX7Fbdmv5G2vt9AFotSt01pkJrABBMrauAKko30FMnSCkmYyjmhlNcBND
xhMD5m0XM3ou0s4zPtyj0hZuJ1LmidEdfx/VMCXzt6us0fOIDFR4D8wEoywq
naE2j1hCbClDOXIpGGVXv6Vqz4Cvie1DvvbUqpGY1jck3lflxX9BTJ/8V8gL
g5V7/nCqunqkG3HjkJDmpT0oWL9+tLu6dnIA8dncHCHNNCwPi7+upuVkEktz
E5Y0l2cIaaZlWHjqqyTC3R8WZathmd2JeGZ3TxWOhvE7bskQNfTLYmIkCHL4
UmQUj1xaKJyZR0z8ugS8iValqbmvq/ScgcRrOcKbr+XCh9Ar42uVkr6M6JUq
O8ZrKfA49M78RvVIm02kJwa4fswIb15kdsof4E1bJi6UKfpc03Vhyzs3X1B3
G6v4x0wXbYzypvZjfv+kTt0ReQR2bloa9v5m7z7CKROHTnn1/G6CZeLgTZ+J
MyIDhO7K5ZMsITeAvTHZgtdIJGVby4fR0whWShlpd/rE2ZZ8HujTN024jYSE
Dv1YJFtQdEVbhcO8GO2aBH1aVZKs+rTlulE8rTczpD6tx4I+r53fT5BGdQUD
SsZtAw0ynHZNujT63CBN2LYidDGGwYwIgVhuMmprOCCdjbqdIFR7QZxYWO/Q
DrPw7LrHlvtichTKszRJ25+GOp+T3wKaaS92ZtuEVF06ZDkX++ijOxcIGh06
hQrucLsNC6wtAp60lWHyMSyfG5dpqIIzpaitY1a+2ouGNF3tVj5JJ6cjiv1W
DfBFssij7fYQdJbWe6b9sYOxt5oyK0/tJN56Y5incrKREpedTKjkoHHEgJnr
RLJnQaFMn71Wpb+/hojPEanKfx9zlPrN36CyR88iMhKiZw7IgP70yaAZauO4
pcTmsWLXbaFDcvuwJWr7yK+ILeNEpfl6HJx3A+JFKq3PXxFvjP2Zp65fRAjl
6tkh6kp5MVF9Wojq5kl4Hm+eKlE1l94iFn0gKltOOvTM/lnd1JTCbGLJwH6e
+jIJElwcT6qvcvKIxWhC+Cnzcj4qLVTDs3sSiUzRMwuHISI0bdkbavzSocTo
RbKNjP8StfDjvxik3jB4b9VoTw1+C8/uLW+ZnuxL9IhPFJ0yHU7aXqnzVVra
AiIlba6n+mTA1k3Nmi+0+RaRhY4g2XlZRtW0LsqLaCdzoQKhn1PHNqi6W+UE
O2vcvwvO03MWbxPClnJTN157Qf4Ib95puMk/HZTZQZkdlNlBmR2U+f+OMh8/
vhulzMcPaw1l1tw6QzBavvobRMsP7lymzh7bSJw/sdFj4WuMZa2oeAXovrK3
4ElOfwA4UQKyoJet0W6zfH1dfBnm+1oBI1c+aL8XcWifq2jtge+IRsTg1wYb
aDHS4UY33XJH04U5Qdpx6ZIb3Yb1N9j89eJhVX35KEGJ0ZX5biVv2DeVdblh
vYhDirT93TTtMFvgYdADKAxMG8ejw5U2ZN+GK9vxTLoJObTJ9b6FaxXxIep3
wUksTzneVZdK+YvrLw4GcbyevrZmHwZN0uyPwZ9dlw6he4HlKbHIbQ4/bhK7
3Vac3OLxlovReLfNgkmyuoewG89nbbLuZYUPFYn+6yvg1vs8p9t4ME4nyq/k
UH298G/QXw8n0YUEbtM7uxzThjvHLsn9bPs33LhwQDh1NzFxfJmnsjJhkiaT
SVVQOooYPP1LT/Wb9a0sF89eokrnf0X0nSkm6YBZsMcHvPe5So6YSsRzC+TZ
iRy5RWaVTlFLRr9P+OrTEe+C4YbPVJ+P0Ph4lNi6s0aCPfsVlKhEsicxeUK6
GPqbkJa0c+t4tXXjSGLnxpGe2rt5DJh5/Qi1Z9s0Yto7Qk6JJEr3C/P7qGEl
cWJ6/yJPTc8F8U3PL1CziouJ+f3k080ogME8pTBLDYz3InKyUjyV1w+bwZgZ
Q9SoWRqjZ4zy1NiZSBYY895INeydQcTY94aK6T4CofJ4Ml1l5xQTOSXjUdmD
BknJvCkqJ/cNIpE3Fn3D0VQuK3e0ShQOJ7Jy8j1mMMXYw8Ga7hcrDyNUDpfn
icPfqdqqkwRJteUOfJZIMcLcb6CpQTbtxvorL8iRMGtj3XX+Iak+enQnSqpP
H6P9/vePG1TV9ZPE8iXC919/jm3gwI5vgnYAzLC8en4nVS/W4BFOpQrEw7q2
ROWw8uJmJgV1Ku3ko4Q5l1Z8w9aMOsrRSiXtxAU/wqX+80TDOEid3En2GyPJ
6qHAIFf7WDAqNOoPZY3K1XOYglR5coe6eeGQBrRSLdfQSgNPZNg4xCXpIFdS
02vYpV8PE0IilR0O5lSauB4+hwTdvYWpoEHeZuvSP30JXYqlozBkXnt2+jc1
D4AH7W/kDE1wfzonZwiX2FIdPzkuhj6JdRE7uhs+v/0k96Md+yLdyW3i0dkg
640bNkqlYmrDyg/Vrk1fEGxjobuXQtG1+7iTlIZzW2Lkt9SarRvL4nLIl5b+
ncom94rz2Ww2EXpLHe3V141HuQuFemxEf4AGq/nW9vcReFzQG9D58l3EpCkj
bFOBZG6OysorITIGChn1Hgj+69mvTPXpr5HRf7iwTn8ofikDR6pexQOIlES2
0Es6tMeStKQamJJHlPSR5ZI0EN2AjKTqJ0dAMVonFGWjcBBTiHJyM4h4+n9G
Y7v/G58k5y+Fyf6KyMj8j8gy/U+ynMj6j7Jj/F9ETq5opmlZYOK05OsqM/4a
kd8HCmtP5IgWZ6SrgpReRGHPVzzVPw1taApSu8ubpxL5eTkoPEJA6rXMbqpb
xivEqyndPPWrPng2RrN1k1cAPdK7yzXJREkP5jwlcwqI13rHPdWjD75OL/nb
o2cm8Xpv2Vh6puKavNo7Vb2WlkFk5yctE6OvIKp4gEsXjlgmbtNrM2RiBJiA
kIkb6692MHEHE3cwcQcTdzDxvzAmfviwKWDip4+aPPXkUZ1hYutoWPvth55a
sXSuLOMGP7ZvFSFs7NEbqwu+bQyXLKRb3pmMKaKh6oSvU/ZBxK2Tm0MfbWRc
bZjjYpfpWSD/6Tocd/qkHbHoOC00K1vxsYNeUOFtPQqkWD2k5Pa140E7YxIy
Gs3FrLeWoBmvCRKe2fPHtxGnD28SKjiFnwM9wy6f3U2QOExTMKfpsmnCpR0n
eMCWENhxuOBcJO0DLJnRud+YfHUPJKG9Dbq6B9Y7qADGsakp8LWbRHtI3O3E
duZrr/TIXGfrZ7yFXPEw3G2rCmjEh9Nygt4iOLH+QMgjuix7EFCJTiSXuSGh
rgffArhby+J6+SHvcDfE90L1D8BSoCf3rhr2bK49Rdytkb0TySboN/mx2rt1
KcE4gE4j0F4r7YFo1Wqsnf2qTasTveu785Wdjm5u/l1Y3WTc0JZobfAfx5HL
pf0pYFi7/VBEhFUR1NjNI8VDdaZ8JzHmTeHNPux1nsjLVZmJJNEdddk9mJr0
ekaq6pOeZiDLr3OC5qvZ2apnYT6RXiyGfTwPTtREdrqwYSqRmxQSy+WorNzc
pEokM4l4dprHKnNMucriEdA/P9VTZf3A9yUDEqp4SIHGIDlJ/yEgsUFlcTWk
LElwfq4OvqcXpKuysYOJiRPGeGrCGDgNxk+arEaOG0VMmDDMU5Mmopxp9OhB
KjuRQWRky7n7lqIh2vR5s9W7898jZrw/zVMz5qJuac6Hs9XchXMMRE0cPhaj
feI5uEzZxIeffOqp7zZu8tXadfBzb9qyWW3YspXYunOPpzZsRe59Uf9ilSxI
EFlxuQJTpuBTYkIa3LgAexgiNz+GbAG6cQFWpjffuSnLQq9gV6Kp4ZoX0XLt
mHByK+aD6rp3TGQDWNG5bgUS3HT66WLiyJ4VHkMT2omLOx8Q5c6Kn+FUgmKg
5/nqccAnzUSvs1bLMTej9YDazuOQE63vgGps7Y6NdRkt0FF17bLbEMJGZdwg
hn0rjvTTXlyEwiznspfnlfPQXy+c3sU28gCfjSCYzvu0aq0QrKfOHYND+4LI
BvRegG2OtN4CNcbKZ9iaqG0Gqf0GvlPVBYcxQOKp101HNEdZvsWs80qXTu3A
QptLZvg2TOEKI1NtM5FsAqe5ipEAl/5lIwOf8Qvd5k94Sfjh/MltxDUoZ7V6
UrOT5Km3CP0F7KZwD0VF/HIPjPIJHVqD2czXKrRL9qAzcL7csipirFaDdUrB
3GAqo3k6Kmf27UinTDdZymnU4u4evnPWSEdf6q4gTH1RLNNyb9KkeenMLlo8
ADVWsKjehPGQgbWK8O9pMZiAEVOGCGnmwLObKMhR6dkZxCu9/tYThQ6VST37
vKp69+pOpKa87qnXekLF+0VKD/WrRArRJx9DiovhUi0cKErs8H5Ev8EDPFU8
GF0k+w4ZqPoO7Uf0H97PU/2GoKozpzhH9M80orRfrqc+mDddlmfMm6HenjeL
eO9DIbZ35k4DDc6eqhYsnEkMHTEIFAsluU9Oqlrw5UJi6y4RkvWbkTi2ZvtW
wWZi425RTNZuWgkbZes6VTywL5GSKSr12CnobHv51m11/vJF4uI1sX8uXsdv
cbqiXF24WklU1QnVfbwYmVZpWbJT5GYTFy/Ldvrf/vs/+Or3f/cbeewf/vHv
1I+/+w3xj//tv4vJ9Ox7WS4dUqbyivOJzCzZTd54A7MFLlQcCmaOHTu4xmOg
zCfF2viYT4due/xaf7WDXzv4tYNfO/i1g1//Gfn1YUtDUErA8imdhAB+bag+
R2xY9YmndmxEcsi+bV8F/Hp493JPVZaDU+AhsL6BYORszE4mszkv5mbkZKPQ
u2fv1qD1m77fI+4w7dFyna98dmi7Rk6i07vdaLD7fs7INM8YdSbJ2/gP9FON
U5igLacnN4EOYNECnFBdUQ7n4N5t36iTh9YT505s9dSh3bhfTh3ZKKx8gCAN
aW4xnEK0MKte50/BI2rOTftZm86wti073aGv89qxyFV0s91ZX+4Up7t1/g6j
g8mt55duVe2HxOWwLmWn5wA4N9JeJHRPWv+C4z52f3U6HvWvh23GDo26H87K
AzU5M6/ssnHsWn43dfg2ha0i8PKz+Y2KDt8KMv6jKQFOQMB1fDfdOuPr8cS6
3wPGi1vHjBy73SGcl3gmCwYX0u75vpnz526Jt5GT3sDh5rVXjqqqygNENZo5
VnHMxNUzu9UV2cENPHXj/L4uWPXU6WNwhoyeWKZ6J3sT8SIhndRsMC4Itnta
N6JHSneh1j7wfHbv9ap6LbUH8UrvV+Fi4CDtwmyVkZ9JFA0u9lTJEKTmF5QW
qeKyvhaeLCB9C0yLJwBZhXH0tMRJigfmq1nz3yWmznzTU2/PBeO+PWeamibc
C7w9a6qnZi2YIcvDRg/h64D0vAxPLfwSiWTrhEO/XrmM+GatqGjLvoOofLP6
G7Vi3XJi1YZV8kn6owldSlaamjB1MnG6Un7AwyehopULtR4uP0wcPS078NFT
2PYvXL2o5n/0AZGSmYo2mvBTHD1+RP36xx+I+w9b5C5oaYIQPLir7t2/Q9Q1
1IpsPH4kywPLhqicgnwiKy4nmTAB7otzZ/eos6e3E4f2rkKDO/oLHlSj8Ipo
brolN+pd8C0qCe40Xifomm2ou6xw796rJ+nWqYfC0gD9uaBZ2V5WfYb5lsSO
DV94pNuYOnlwbRAaO3ecHTj3+qbfkzuqm3s6M11qwBA6JAI5gHcK4KQSvWx0
AIKJlHryt6si6OEDfoQ0SauxgHwsK0KIEUcA6A8Lfb02BME8SKeJB7gN3kTg
wumdnmjxKGbZtXlpQKQHd8ndAWb1ybJwL1ZzIvkdE2ALWbQZCpRexgkjDN2g
VWr5DNY5yWc3BR/RcRL6YVKSH0lKMqmyJrLllNLaVFmzZUQ4K+z7a+mZ/UHC
OJiTUmq6YTrmhDvGnMEdXtmw8tW+mBdV/w74+Szd2XItpYe922gp41ue4U7X
BulsY1FQ5K+fJMh/NVdxo12vOBDcGfKQvY9gXNhlTaJ6cM+tcAeXE9rPh+VA
O8VgVK2t1109RnYEblaIBgpOjKlrInGXT+0kLpwQ3exS+Q6zLM8i5LiTeTae
VX5kCzFmvCimfRKgyeyCODt7AN3Ah7/qgybE3ft0C4I43fsIe3ZPQ4Pjbr27
cb4LEEc7p/Q8uFyLS4uFC/sRcuyRL2OqX1k/VTiomBgwVPTVvkP78y2zg5MU
Dij01IwPZsryO7PeUW/NNnjvLY8HMfXmjDfVu3PfJQaPHOzr913w2QJ5bPXG
1Wr5d8uJ1RvWemrlenDlui0b1LdrvyWWr13pqby+yMrqk5mqxk4eS5y/LL/+
sdNgqBNny9WZC+eIUxVnNIX6oqheUp8s/pTwqbfH1JFjh9Xv//53xKMnD0UZ
fApGfPLsoXBjC9Fy/47coPebZXn4iFEqKztOpGf09NTEN0CUBw+sVXt3L9fY
sUz2Of7ID+7dVHebbhBNTVUirneQLItkWFFIDUiUFzuIsoMoO4iygyg7iPKf
JEpIZjPaudcRtOAfPYAFDy9A/a2zxOpvPvTUd8tR5H9gx7csJQAY3b/CDAP4
SWHLA9cq9lhXqDtFi54uIVPfVNeAV+1jzAdH476YydTSy5xeoSsP4BqwiVzs
IgBvmfa1tlOnAJ9ZJAdHL+PFkWfrVgTuSVqliVuhJc1o2XLb/zFafpHt0rCX
bFu/mDi6b438+ntWmWX5l6C7VDuD20v6sqUPkGXHz+Zrr5r2wbkGKVPuYbD6
NsPHuPLCnPiIWW9rqlS0BsDJl3d7C9B+f2qi7GGKPpvGO0lQboOZJ81XbPaa
y8VO0ZtxK9qtzjM7H75xpFJOte5zEH7s8NKfsyUEMOgt7TILQH5WM/9Ee2/c
mL1vmBNX0roZ6MuxDXDLWycMnlDWhVpucNreOfoWOUVwOWyXa5/NXpNIftET
WFCiaMoUbXRBRxV2ERdPb+eyDwVEHoM82cEHfAysG1Pjxg9XmbmZRE5hEjY9
6rp69O5OZgXk2BPDHvM1uvUU7u39GtENTedhFcdo3GYalAwU433AEMwaHFA2
EN5TQo6FbAeBbAfKg/3lISCBjKPUOGx6RMdnzJ2pMec9T02fDeN92szpwfK7
s1Gw8D66ro4YO5KpA4Awodj0n8Gm37R9s1q9fg2xYs1qTy1fs0KWl69exSNg
/WbRx4oHYDRG77RUNW7SeOLiVbnlTpyBXB4tP6bKz50iZMVTx8nK125cVZ8u
+oRIz0zzmGilbfq/+y+/Jx4/FgZ++vSxLD/7/pF6KiwM/PZ3P3jq2Q9PZXno
8GEqmZsg4tkpnhozFp7lLZuXqEMH1hAnDq/31DXmIroM3Nh4U26WJtj0cqga
hH2Bxnr53PW1l9owsGisHtVV7UOtrT5PLPtyHjJdsb2tEx7euGohsX39Io9t
nmO8QyIDC/XNhX9tfZeATNgeAwus29V9CZf1vW6YlyCX65sap7L3OjlVyxEk
wg7yoEzqt4R8WIEJ9CO9bN/SybWBjEb6k4TOPauwnTose9BOOpc3rfmUbmZg
33bZD3dv+cow8LH9a4mr5/d6WmnXarjbVsaGQPCIDZ6ReRGyiDF8YVVvJm3Z
EbPlwReyvT4jbO5WAZMJw+4n7XQecTcXZ9k1DRy+dp3MTsEyOLmdOmZ3k3hO
lmizGbGqomNVuBzW0baOrYF3bYRKYDclXBIbz7JmlMu6jLeFLujIDBcbAAhv
C97ToYpg70TeoJp1Xc3B2d3xxhEJwILPzR5xXcAHJfsgYF+Tr65Ygz146vA6
4vyJzTZagQcP7F5JjBg5SHTXbEunKZl9iNf6vC6abq9u5OTXeATIsadeT0F3
LHmGShMGBYQNPYZzRAHu348EDJQOlXMPJCcPHjJI9Rc+BkoHCyf3IyfnFeTy
bYFBZaVCvrP+n/aus8uq48oWtx7t8F/mwyxbtmSRmiByFkFWtOaDpfF4vByF
LFkSCIQEQiJDk0GAEE1soImd6fD65dSvu18Hgiz/jTl7V5377sN41povszyz
3of9Vr1z61a6VfueOrfqFHaLvfPun8w7729weFc4GYGY+dOGP4biN958HZtT
sfALnLbxk03Eya+EZY+cxOHMx04cNcdPnyAkLPrfCfh5bTp8kJkDjXOEwX/5
H2+hTdrbzL0uh7YO6VsIxExHV7vp7O4g+K3q4y34zP7Cgnk8txK4evWyEN54
BdpBuSQcWCaGh0X9LQ3Re/ToEEOANERgFi7mcbbzp5tf/+o14lKzvDQuX4Qr
vvNndpk+mYMDE5UkfVuhO5cSVIQBcnKey1zxk8t086fOxXUurnNxnYvrXPxP
wsVwPzg6midGRjIBj3vylolMJ0Eu3rYFKzT2f/m+OXNsO8G1BegyzieMkh/t
Ca7fZnsvm8z9Swrh4j6ehtl/lSGA4nQP/K/F288xBPTfOwsLGaZhEgwTKQxg
j0wHLGTozjom6K7O8W3U+kDSxuDghodQbH3pQOc6C1W7iYmp0361HkSXpCsP
kB5uXkb3+GzTb9goAA/kc75zQM1Y7QacgfG7i/YLGKhr9j7RkOxoKUoJNI66
PVdY/wPjB8BlcW4pGMhabRuRwoMY9EHoAQzRs9JrXK4KEcZCVwqm1pihNQ+3
akSWN3GBlEsTjfV3h5o8ZeuXa8NoBkPVg039cjFv33Xm6tojY2hS/nsvL5FF
BNHlIbR/Rd7veOg1vVME1r/NwYaJngtEuo/79qBF9Nw9jR2OhFxC817j8wN/
NhMSDngQLFqhJTzePt51Xo9fxO5IOAAB6A3EHSJ7p+UwXSl5BEK3h8iyRxGL
kCjqbgkl0Ng8gOPowS3GLdRfuGQesQirs+Yvgm133vzZZu78WYSEAzN73gwr
tNMojYg1WC8smENYM38hZuhLly8xK1cvI1asWhqY5SuxIWH1i8sZApYtx4Ge
yxeJeOGiebwPWIxM166Hz9W161YJSb/osH51YF5cCxPCKkkTIWDpsoWBEC8+
9M+VYuA+4OcvC7Wv//kaEUtQyM4hIpb0wiznzGlULvzFL143r73xqsNrrwTm
5VfhhPbll18269atI155RcQrV6IkcBmxaNEiYtkSqeXrr74mTbB+7Tqzds1q
wpoXVyPqmpUrzOpVy4jlKxYHZslSvDMaG58xv3h9BXH2q52BOXtyB1TTAx+b
ARnLwPio81Xoubc45JAvijhXAO3meqeYTLabP/5M4lzIvaOjWRmRI3SLPZEP
uXf7lj8G5i8b4KLh042/4XclgFogWDfm93q59zqZwC22Eaok0XqyDRiw5Fwl
WWuSXc1PEG/vndMBKNeagTaknuq+YPruniFoc3aZQvnWTGllwxazGNdYqphr
zERg/d5MWN70GgenKycUpJq9ZlVNuIaLOm5inc3u7RvCNrhzTd7d+LQW499j
BzYTl77eqyu+cI/uo6SWVXVQW6N8uW9FUHR1jWU3PuI5Pbi/40L4cTGy/i16
iCqnGKGqFavxYfrEiuHIF8SnrY0LWdGJn7INFWJNJJJ21KWOrsV6IksmUt13
WuNQterjRssdNkztKa/RQ660dBEa9kt8FZofeBh8C0hPsa4roee6zYm6LlHC
+tEBhJzpv0KQakGEliypxMzzuJVsQclK5CJR10ugTdAuIDyrvuRvXNxvWs7v
Ia6c2xVQECMTt146QHTdPoVeBwMx/uKIXUAiBrxNNK9T282hfRuJN/9tjXDF
cnDqkqXzzILFsxwWCmXNeYF7T1+YYRrnPkfMnTcd1AxntLPnPC8iD3x3mtGI
b3fwmYpLvAzxrNk/pQ44U9j8eaKxUXTu2XOxZ3bu3GmheB7TpnjWrGd5H8DY
Mxux/GzGjJ9ExD+FtZYlmf2s0OwMYs4cnHg651lS33MMAZKglKQRaU+f/oyZ
I9kCCxbA5MsVb4j9/LQfE3PgugYVcXtmZ8s8AZiBvb7Tp6E6s2b+LFx6PLtx
WoBr1jz3LJYlT//Zj8zMac8QEpZrz+Nb58yZP0UVidmzfhyYN17FarhTR7eZ
b07vJE4e+VStxMPlXpMvOOTwQU7oGMOiMGCy+X5CaDmoM3KdkeuMXGfkOiP/
0zFysZQyw8LKQKWSC4SW056Rc8LGwNbNvw/MO3+AQ/X9uz4wVy8cJLjGH6v7
nX1CLWXCdphyHbGeId0M0BkSakaC2gkQQV3tcVWE87UQXY3BhWwSsPDFZ57y
RdnZpnGjfoRmLs5ZLgx1Vde5yM7RBGb6AK0B/iM7XK349WCWi8bcYrDO22eJ
1stHdJvd9s2/pUEY6IUZGNdjiBFud+CKMrfQzJ/artAtYgl5ZnIzwc1YCT5E
rFzT2Nwz4WJnB4WBk61ELnEjMOmBFh9b/QrwSJN0//UGk+RaC+z50mspWERc
BthHoaegJLE/IeV8x8hFnIQCREqJmzW2iKf6k1bwF+mnna1EF0KAmJUR1eMF
wmph1y1Z/inULEjk5hhvok7dDb1k5iDO0okhV56gblrO9pvy/r53A93iXusJ
03bzpCKgQF6Kt78yPfJuB2jKch0MixN0paT0VxgETqilFh1Me5J0VVUCcPHG
xYMEzXPuU8nV5n3m8jd7CAmL+PxeEV84uzMUX8fu+msXsZrmVssRc+NyE/H1
ye2BOd7EPQH7P+IZJIBIAtO0F6u64G5g/qLnHBYILTbO/RHZ8kfm+Rn/QkhY
iG72vxr4E/yJ0NYzxNx5JDpQ14KFz5sFi6Y5LBDWWbgI/Ld4yQwJ/YxYtWJO
IDNyGJ6XLZnJEEDxqtWwfby4ap4w/XRiGdwlLFuO9RoSgxGA1SvnBmblKqwO
W7p4mlm6bAaxeKGUe8VKbp9YNjMUL108QxNBlmvWLnBYDfc4q+YydiNDwNoX
5zMRywLEeKPmu3K50PGqFbDCrF83z6xbO5ewZu0alPyl9S+YN15fSrz28qLA
rF+D1F95aYFZv3Y+8dJLS2HNgC3izTdWmx3b3iWaz+4JzLEmWISONH0S2oGH
4Ewlm4OLk0zuPskVwL++KSabvT/FpNPd/CHJDpUzZgQGYDUCw4IRw/Gw3BMB
7NzxQWC2bMIiv31ffmi+FlYBLp7dq9+dWs4fCJ3f3oUmeOsKPD5g5Y1yoXRX
9m7rV7RFtVMqra4bg5jVJzTp04kxINpbTxKStnNEwk8Z4VcLJWBcQQjglwxc
jLFESAWIJIzxpieLcZi73ZXQM9WFTM89KfQg1hY7JsIuVTWEf/mpzAj27oBv
4svn9lHTBUQR1gVq3aK3KkFxe5hbxltyLlsI0qjjRNCZkC3Bs0LdEaLeLYue
LGodMYJzLRk3E79G2AhZajLd2Bza18H3Hfxv+dXHpCyXOrKuyTROOzNeExqb
YkmEDQHSjBxfRfc4bkEzxFpZXd7s9W6HdKiccheWKqfxUEfmbmz9hIi9zNXY
oVqOI8Cz8ZuWG66Vjd15rDx21R1jHSXi+22Y+aAhuu+d9bR798ZxRUCB6wx3
Wo4S0qUDv0jsjigS+NgBtF46rB7HMCNRb/j82Ore9J3y/LWj3UI/aGmGkosd
hxfP7iFa8AkH32hj+HjLteLAeVgXm0/vsvxn+TLHHAuwfKnH6I1vx6d/IL7Y
8W5gPvwInmo/+PDX5r33/53483tvB2bDu7+Uez6SWerHm39HWLNxE85v3frp
BvOFDGNg3/5PrDl0WIj+yFG4zN2/72Oze9eHRNPBTwJzqGmrF8tfQiQBAzFz
4vgOc/TINuLUyS8D89WpnSI+e2aP+ebcfuJrcIQT75N3xpHDW4k9u4VRtn2G
lWwfS6G2b9tA7Pj8z9Z8+cX7gdm1Ez619+7ZyBDwyRbR9DZt/I1FLLm27fN3
zIGmzQ77NwVyH8TSJubggY+JQ02bA6nK+9BIT34u5dpJnDwh9T1xHOec7d75
nvls6++IE8c+Q1G/EPGBfZ+arVvfIw4fFPHZr3aL+Mtt75hNf3mbOHpImqGv
lzsTir0kXEAoN6AiGwPfmnS2l8hkhJRTqa4649YZt864dcatM+7/KuNifbCa
dr0hAVswsFB4ZDRJ7N65MTBvv4VVxx++/yuzeeN/Ets/kTbYTbY5dmAL+gtx
5ZsDzoeANTcuHTa3rh4jrLl7HXaxO9dOhJu/LKfdlmFYJADrbRO4R2UyTeT2
MLWiInX0Y4DGVWdFxWxSs+O+smsXmjQLyNR9CgcfqfO8sMwlorf9ggywVphu
714/FR6P142lBZ2M3SZ5yLyCOLjnI3k6x9BJ70imrZI4cAUjycWGk8bE/RYi
jh3zgz10FSt/1YejIKAgRmc4WpIBHNLxD2Nftaa/+xJeNh3NpuveOcL6THEK
KsoDxMGRvZ0XLeqALECpwqRAX9clJCA17uL7pePO10wB6GlvtogcIAIaqb0Z
8RWBTw5REQKYUg8dsrTfPBO2XeftbwI6+IGbH4l59xuit10Sgb8fea91Xok0
Ugs4HUaevo7LDAESBW+AFrbGddPfdZXo7bisWaLw9+SpAndh22pzJnURd9w5
qwikcdhHbn5lbl07Tty4ckT6yKVDT/Dh5XP7A/YadMLj4ZrB6xeFa9GNRMFo
bgr78O2W0LgPMV6zwM0rx1x/srhRcnGAP1RJpoVse/VCE7oMcR4LFc/J8LHm
DHbzHP+ccP9i7GuwHBIgtzOnd1vwmVw79/U+03z+IHHxwqHAXLqIjC5IaVQs
UZT4QJOnv9pFMPaN69BTms8dEOwjrlwU8e1WWqXRuNKrPGSkQf1oZ2/rlEff
I73KI4DAugh3pK1lIN86bW62niIaJJ8TGOoSbr1xkrCUxViC69dOEhKWxr/B
9XV3mk3b3QtER5t0mvZ7+BTUJuJ7t88Tlr8oyiXJ+KJHM0qIcUsX1D2dl01v
z3Wio016U1v7FVBAxxVeAqzvSgO9101G3uJANi2v+3QGa2tSmW6TEjpNKaWm
sz1TwKJPmAuwflfXlnH3m6NSfCsbHk4STQe2Beb3v31TxO9teFvwS+KDDW+J
TvshHPLs2v4e6RQ40fQZzJYwMx3eu8kcl/cccProdqi6O/nCZn8lrl04BMo9
gs571Hde6Z3EnWswq7FZSWvhWLygBlBcbGt16IIvD+cYFbFUj2zD/ky3Ygti
hIBu+PtwKh2GtfLYINyHwGctrJk3yWjAQJeIB6i2DciwBi0Bg/exLokKYKL3
hhmEugT3KoNQRmk8jPdcM3mcniKQBKHkOZviDYaAzMAt6mIGRs7b8reVYOyM
c2QShz33FpFP3IWl1G0cvmOy0BYFSS4y66fiKmqkliQBK6zzm5ESjQ6XgDy0
5awzt0raiABIWKsDMUJADlk6cbKvlRUD0ii3E0uQ6QOsfJ42W+yEzMEWDY+u
gy5LixC+lKLwkgkAc+vtBopgvIZFvIMoptoCL5Z685KHbkyXsrmyohooUKof
BZIHw8dFgKPRGJbl1FrFUJqwAnCd4ysgrYyGv+UbvpRuV1jX+gxVijzjvdRr
xof6iIlyf8CAuzhS6CGsmRgetGZyJMGQ3DRejpuxoQFCxMFTxBJm7MBUhvFF
ZaQ8YCojg8TYqKQkAay0x+rOibEUQ8DocBxnTicaKI2ZyfG0eTCRIR5Npq15
MJ4MzMMJfgcfT5qxkQGigvPpJQAX173IFNqXv6DwER4+SAfmwWQKFRtPmPGx
QcL9kxwnkqFsrILDnsdQOSlTWAGWHYIYfQviiGxgvJLmednWjAnnWDMuDDQh
U2jAmtEh5DEq7TAy1E9YM1zCZkuEIQf8GbMQ46JUxqEAf9RZrCMvwTV0uZcQ
tpRpYLpTRk6224Ixp0DDnGKSyU7+1AmyTpB1gqwTZJ0g/zuCxKkI7qDvnLBh
ukqQGTM5WSDKZfBmhWcolAfxFAgpmfSWPBzkFXPdLABQyuDQwSS3xUsHqUgf
AsaG+qS1ymj5iWH0jDjxaEye2ONxaRYJWYSk5t9OpM13D7KENX97iK0YkD2e
SBC86dE4Wh431IgfjqFHPawkzLeTSeKvk5mAAZfIdw89HmQDXBOx3MhLLt98
wIxjCIbF+OtkTnsWfJj97dsC8d3jYoCuh0Qms+bxg4yHxP7rI5RbbgzTfjye
YWW9uCZtV5Joln97WAh85SXIECBRrKvT4wcp5ptmwQDJW/P97nGeIY+AAoiL
ofjbh/mAxY0hGIpZJ5cIDtdE+g7ZaFVV/HAio+JoIkzbiR9ydGYJ1gl1x0Nm
zf0//OJpZuTRpQi5HrA9nPjRWJqg2MWOpiCYyhxcftogLB2qaGvElkWzvKIV
sVoLSRUZegQU1JZBihcwEAPDkeA8hDtGk+xRaYYAYbzADOfvkyuTHP5AAyhA
2aBSTpADPA/QiT5kY9UbZPSMpEkqKRmsGQVYA2epDmdIIOnw2D/r9w8hPj5m
AOOVjDo8wUZPFdNXFAjJFQcZAyyINSOluATLcKSS6yUsf2NmKN9HOSCxAn9X
lPas47wKF2+iQCy+g+5wojNAqbKHhScBniRAR6xT6YVVhMVesh5gzVDhPumu
h9wD5DOdU00ujQ08+WwX2M8h1R6oONkur+d7RDIuL+xEHO/edLLDJFIhRJzp
DOmyB0zZzR/SZbmYCulybCRrcUqMejEcwgOU5gRYPecc9qFQKDbUApN4AA/4
AB5N5Dm+gG8nOFqy7H75cLQ8HifpZLy4JrYTSwzfsTPR2I+QldAUwD6saWfD
2NJDA16PcbRpbOmwUsDx9BOxOeqQt2MuHR+SiI2OBo4dX0pyICjBkQ7SBLgx
zhf+AXnC80YhYDxbMwCtTzg6+lhyybQBUo0QrQOZCu9/x9UTlUFCwhRbXz8p
SVgq8oQXY5zI6xvgwJD7GhDZQmR5W4xX4fgCiFQJSejNY1AEXGxXjCRBnWic
+gHII8yqqg5FxSQPvPs91VQTYXEaXC4uOZRc24CEgcI5HkHCRDkxFQGrnVB+
VQuZRJcd50CN8hTFE26pH5pGIlB3QQZuvI954nLkVSknQSMp8Fu6AX8x8ocS
DHlI0chXGEXu/Ocs2QtFciMrT0g48BfheVlpT900I6zemLl7faJCN3hwzjya
USCz1BNlGClJq5ULaFYJmuFinBCJaFL8eoGLuASwxGBfS64Ca42StiXj76EU
AZm39tjV4ZL0HZw1BWUtHZ48JbDgtoDOTmN0UAXv0oDkTKINyKzWFLP3TS7V
RcgsIsnThPA/000Iz4kun8LSw3Tinskk2wjhuYABmegkOiRCJ5GAeDCJ2KS6
TCchREfzoswf0vfrHFfnuDrH1Tnu/z3H8dAq39TlYkJrgTP/MAEGxsdluFYq
4AMJyqUswS/Wzk0KNOlJYSdAwnraCh6F6r98NhNjiD1ZyZItgQdjOT1XUIKh
WKIooz6aKPAIWGI8PGmAI7figV6rWSYZourNXjviuuRgKGZs3OZcClSzzIRd
X6qjXb+COf8Y1fMJzhLCKmkiqBTMAQDFjx4UkLakGZYEYonHkdjAbK2rgc+F
slh1/qGZJbxFhRUZdJOI0ApkXZIQxViWauHSWnE3wwhL8X3Es/45IGrkmk+O
mUUSHuMASDigK6OenmiiDY3rMc6R4O0BCBvazaaqMyG5B3OgRPjQIg07Wk1r
NPos2TLVstOzL/iMnJYJ/MSKQ95PrKT36cQK4nDqN5IO51ulqsM2IQxNBCNA
B7aAs0kQaeaHUeJxdJYnRoZIXRCPjRQlVkkB2igG5DdHaxOVIoFXUjEksVHp
+mMFgr44MRpj5Bkdm5zcygC1foDSU3xhkIiMW5RZD/HgOXQuJeSP3D2mQuAY
GRUphLwsdcAtOVwrxFy9hktZ5peRWWaKKOaSOMmOB9zlE6aQjRO5dD+oqFfI
JYFJqQQFPUQ2LeyVTLXJfDLRLj9xHuIQb8dfh3SnN9KlMl3WfeHNpu5Pwd38
IVvl0718mwBsKLScJTkND6cJ6w13Q0NJqmoA7Xmw5D3lNeIZTJ6DMpg8hYC7
eWLugfhuFomNm8P5O94IY+SNqNtpiaL9acypiAS7N94rTzcCuHeOrblmfer+
dgf0Voy1GF9l+kKODB53uMCgN1SGYlc8R5vMVNkjExnNKWU8ErhXDThuHDdF
xU/EVpMJ36IV1hODTwmE5IKA9QVLhGM9EXh2cKV2RyN8D796mGKUDypVynft
4gmqWlPcA98HDnF1QhMVD1fpDBe1uWhdHirK6xkGF3cITjWlAV4TsTsTp4+Q
21wG1icc9//0YQyGMqmQDbtBg68ah61/trRl+WeT/kGkC1Q7xD/uV9bpHN7u
FeEPjOgMKYWhqezDMQ56p8gQDRCQAbyKptMfqj8x39lHsn4g1eReLmn7qphW
Ntd5IdaH6orp2l4HQngNnOX0q+hI5eyLmZOcqspjlbgYwWmQaIQsGiFHNs+S
vIChghC5UJb17OVZixC2Eu4ZhPIlypPwkYMFdUnUbLJLFKxOIp3sdIv4LDau
iD7VTVj+xsBdXJcCCHGJwpXorrNXnb3q7FVnr/+z7IW56mB4xLE+I1RCNVrL
NSa1+0jGxooB/bnVLkCRZ6UPoiyxlfxGRnJKdN7bBREROxedGUISDI9NkkSU
LSX9gPTpNGXoyQA94XsNWkIN0pBxhixCbM3I3LwQTtk5GYg+XvfU6U9JIgD5
vIwqNGUMQVoGASkM9tDEvbIeftgpJYPIuHmKmEX205JISajt+7OhQrGj3BJ9
/jsfe1KrAqwKJX6tcmUcJH7ovO4VmZoTDmgEFRcK8aqzaufDOv5EdZ8Qa97V
D1auXFFbB/9ZXw8I9EQCjqMyS4qL2hishxbJuQ1MKrgvqYH/Yr5D6TX/4J/y
IW0EprAqD4cnb/lhbL2Jx9Fr3JdI73zijUbO9iRYpbLwzenm3in/Qo1QgHvd
+9ev5zUVW977dKJ0U12HCsyhbgXC8Ii0/dAAUSzhgQ8NSCuW+VxEhhBQhq0R
gpj+VQQUPGnmkkxjvnJ/NwnVz6w2tIM1uPf+MH7KbCp2kVI/IV2xiEUa8Kyg
GyPSGc4E8R0SDJXOdBA5WKZymR5LLSkmpMbNEkQ+34e9FDKxzOYxynK5Xo43
QOLJfSlnzCrKGB7GWCsmorNfvB7UylgsYpyFRFXCcjjHSiATqR4oxta8WUhs
De6qxLOkG+tX0qW8l3f55ZEbP3DEgnPeY2QWhDyCp5IOQh4WgoAjvXaG7w/0
kEZ2m/IwesE1HnqNaTJ+Nc3vM3embPKZPqKBv7UNKbBoaeucXRQwYJG8JSdo
ZlGZ8krMFUFE1v+P3iGw6u5TGcbxRiIqjtJFAQUooiiQWsryUkTA/YshThg/
ZB2XjI5gVkG6IyvjG03fEoKpLILl89MXUyzKIrShVN/6OqwxTJRcyqDbqk7k
+Ru87YmaDCPXYi5qLeGo5hpRQ0gtXk3H1yU/LJVVnqZNV5yZjdODyIKDJyyU
qjZTTANceRjLMUbi30PIImRdaGR0kBecYhs1EU6NKK1qTxPAKJe1aqPTslf1
qLQqx7hbld0GMlgMuSFbojSEVQ4ljP9CUZ53oYcoYcmUE0e7Qh5Dv8COjM6d
yzmQLXIFvHVy8OoiDASwK0wxQ/n4FFPKDfCnThp10qiTRp00/qekMeW/AOwq
iAg=\
\>"],ExpressionUUID->"4fa68156-adaa-4122-ac26-4cc3606aa9b0"]
}, Open  ]],

Cell[CellGroupData[{

Cell[BoxData[
 RowBox[{"RandomChoice", "@", "cleandat"}]], "Input",
 CellChangeTimes->{{3.697909529560169*^9, 
  3.697909533690732*^9}},ExpressionUUID->"0e9d9478-53fe-4793-a698-\
6db9496c2cbd"],

Cell[BoxData[
 GraphicsBox[
  TagBox[RasterBox[CompressedData["
1:eJzUfYd7lNX27vmdYzlKF1CRmja995ZJD4ReRWxYUVERKSIHRbEgIALSewcJ
JITQRDokpNeZTE2vgHrOvc997h9w373X5HNICMV2vDzL7Z6vZeb73rXWu9Ze
e38Rr7w3ccbf//a3v839J5qJLy9ImDPn5YWTeuPDlFlz33pj1uuvpc2a9/ob
r8+xvPIPbPzb/9B/rN+ze49ePXqSoA/Bv549e/bq1QsdtH369OnJ/9GW3r36
9ezxWO/ej2EPPnbr1q13b+zq0acP7e+Gq/Ts3aNXn549enXv3rMbNvbil+4g
oSPb+8JHOr6D4E/QLnTwhwR5DF+kd88OG0louyCdt4dfXDgg/HhcvG/fPp2v
3NXfau/37sP/PXbrv97t//rc+o/29uX/+oX9o13hG+mY/vxfv07/+nbxD7vo
+PA/0eGy+EPCl+lwurAr/E+E/66u/mj4v1u+8ON9Benf/xd54oknnuT/Hn/8
8f7Y2a//E/0fh+BPDB48GF9g0KBBOIZdgP49+US49H/i8ZD07/v44/iTvZ94
sm/vPt0e69uj/+N9Huvbk122f//HHsOXeYIeR79+7P+EfMCBhH3sxR4i9hG8
u3dnKkEPjmtEHzwEDv5e9NO6d38U1yEYhOD0WC8SaAHt6iC0ES2JsBGCbwUB
8CDh59J2ulfCARDagp/cWcJvL50efnFI+DXDjxGu+cQT/QcMeOLJAf3wWHA/
2TH9mVL07ce/T3/2bdFn37xvT+GCXPrxP9SX/4rHuCr15X+0Y0t7b9uGH0lb
+K3o06HlWsWeGr/5ZBB6C3v5I+tBe7k1C20XtnCr1YOboC5bPOLu7N/dWzq+
J5nR9ivQ3m7s3yOwij16PUrCLB61PbsLqBCsJf9NPbARV8BNQJ+eC9klAWOQ
PkB6u7Djez6Cyz7y6AOPdnsQ0q37w+1PB4hnCoQ7iUuzi4TuW+gfjCzdC+pg
C6k/benNrTA0g3fZQ8KvolvK9uCH8B/Vvecj3Xo8+mj3RyCPdPvno48yeeSR
hzvIgw/+A/LQQw+gfeCBv//jH/+Dljok9FE47O9//xttpC20EfKPB/72wIN/
e/Ch/3no4b+ToN9BcIAgt704fQ20Dz/8IL4bvjCeF7mkRx4N3UO06OOu0pZ/
PvIAv8MP0d7uPR7Gz+/Vuxt+PoSeMveD3fkD6glTIPQf69enL3QHBvCJx6BZ
pF8dWujdgKf6P/XUkwMHPTFw4IBBg58cPHjg4CEDhgwbPGTYwK7aoRFDhkUO
HhY5NCJqSGR0RGT0ULTRoogYcXSMOFIkiRFLo8VSkUgShVYii5HIxNiC7dgS
3mIvtmMvHYNWKpdI5SKhlSnEMoUUrVwulbe3CoVMqZIqlXK0Go1Ko1VotWqd
XqXTafQGtV6vZa0pJDqjSmdobw1qpVqm0sjRypXs4mhxNf5X2F/Hl8Eu/BB0
sAV9hUoqiEwtlWtkJPiIb6jVq9Q6OUSqiNLoFbjPXJUAZqhPP6I07brWUQWE
DswOeRxSCvKD3br14PYf6tMX3goIGTJkEEwlHtCQoU/h5uOeR4vYbeR3id0H
3AT8dpPJYLWaHQ6b0+mIj3empCSlpianpQ0fNSptzJhR48aNmThx/KRJE6ZO
nfLMM09Pmzb12Wefef75Z1988fnp01946aUX33jj9TffnDFz5pvvvDPz3Xff
njXrndmzZ70/591582fP/+D9DxbMWfDhXBL0IYs+WkDy0ccfQj5evJDk008X
C7JkySeQzz77FPLVV18uW7Z0xYplK1eu+Oabr1ev/gay5tuV69av2rBxzabN
azdvWUftlq3rt23fuHPXll27t+7es23P3u179+3Yt3/ngYO7Dxzac+jIfkj6
kYOHMw9mHE0/mn342PHM7JOZx09mnTiddfJ09qkz2afPnDhz7uQP507/cP7U
2XOnz547de789+fOnz5/4cz5C99fuPjDhYtnLl85f+Uq5MLVnAs5uZeu5V3O
y7+aV3j1Wv7VawVXwtu8ghxspza/MLegOLeg6FphybXC4ryi0jy0xWX5xaUF
1JaUF6DF3rKK4rLKImpLy4tKKwqpFbaXu4rLK0uENvz48LaisqSislhoK12Q
UrQud5nLXequKq/ylHu8lR5vhdfn8vgr3d5SQVyeEkhlVTGktCK/rLIAF2Tf
sCwfLXXYV6oswE8rKc+r8lUUluTgBxaXXWM/p70tLMsvLOctTqwsys2/fCX3
Ao4sKs3Nzb+Ia746YzpcD+GfSx9uyRmpJnrTM+yfwH/Qoo8D4Le4vvQh2FMf
B8BaRkQMPX78WEFhLu4/bnVJGbuBFa5SV1W5x+fy+t3+oAcSqPZW1/pr64N1
DdUNTbWNzXXo1DfWoNPUUt/c2tDS1th6vantRjO1JNdvtkBu/NgKoY/UF+Tm
T21s408tN39u/fHfbSToQ67/2EyCvSS0HafcVoQLUh+Xpe/Qcr2h9UZ9280G
CDot1+vQXv+xES1tp43h0nSjrrGtvvF6rdBiS0NrXUNbDdr61ur6ltq6lmBd
cw3a+qbq+qYA2obmYGNLbWNLNdqm1pq6xmBdox9tbYOvtiEgtDX1/mCDN9ip
DdT5Om+vbvT5a72Beg/6aKmP1lvjQuurdftqPB1ab3UV9nbYji203RN0e6or
qa0KuKqCFd6Ayxu4SwvYV/nKgF5gvspX4vKXVPqKSSq8RYLwjyXlnmIIOpW+
UvbRVegLluPE0oprl66d89e5+DGF1PKDWVtWVVBWVQQpcRXgoztQjgvml165
nHe2us7z0qvPP/zIQ7D9AD+g3c7/GNESAhlsJMCH+wKi/dQKQRyFBjgdDEoi
jYbWt7Q21NQFAG8SQD1Y4yPBdghtgRaQOkCwhYQ2QlNIfIGqcAnfLpx7yzFB
N4m/uoqEPgZqPCTCdhLhgoJATyEd/ii2VHlhrMr91a5AjTtYW4UWfRL0wwVb
fMFKEgawuioGG2AJgAFaAJVghbCFhLZDhCt0kPCLk9D1hRNJhAviT9BH+nMA
AG1Bp8MptBF76bAOfZe/rIMAhxDhgPBj2HYG7JCEG/bw7cIuDvJCSIW3AFLu
yRcEAAaS0Za6Wb/MW0gf2XZXvjdQ9vasV4+fyYCOFFdew3VoFx0PKXHlQYrd
eUWu/LyyK/nlV3MKL9B23LQZb73y4MN/B/HhGP4F/xAi6gJdF+Sfjz7y0D8f
frR7tx69erK45ZFHHn2UhTBgxWDI2AD38dA/Hxw4+En4zSCMCUcgQQ4fBfgx
KxFgdgMGBJaEmaA6HyR8o7AdZgodEjqMBNuFw8JFOKDD9g5C55KEXzP89A5/
ThDCLSAtCBAOIbDRrvBjfLWVsFEk6AviramAUF84IFDvJul8inB8h120vbN4
qsvpeLRVwTJ3AIgtw0ZqqQMRDqYjaZewsSuhC95WYMw7bxEsPPVv3VtUGSiq
8BeSlPsKSISPZd581gZYv9STV1aVF2xwzZz9yguvTnEHAP4cnF5SdQ2HCYLD
BCn3FRV7cXpxkSsHVyioyIGeznzvzQce+p++/VlGglKazI736tGnd88nBjw+
YOCTAwc/hQAKcRMPlxh7lynkQ4YNfWLAkwMGPjVo0KAhQ4YM4/9AeESi6JiY
KIQ8CKn0Rg0YmmBmCfwktFGAWWdYhsOvM7ZvKx2uI2A1fHs4kjtLh8Nu+2Vu
0YUGLwFekA6K0GEjFxff6ObbXaQUXEcqae+vaHEuN+xldJ3OLfZSnyO5ksOe
lMVFLUdypdCnllv+Mu4UyrmFL6UtnVtu+UupDd8OF8BBXibs5Q6iJLzPPUUx
5zNAfrEA/nD8kxCYi715Jb58tIVVub76iq+++USujTp35QQcBzwFDgD+wzEf
LkWefEiBO4edXnk1p/h8fWvgrVlv/OPBv/V7vK/A3gX879y3Y8/B3fsO7d2f
vu/gke8g6UcPHz2RlX7kUFyC02DSm60mk8UcJkaI1W4yWw0Wm9HmMCPIAjUl
lx0CQLvVhXm/F1T/Ormz5e+sKcK3EryJ21+J7TWNQfpIeoTvXI2fU+uFh6LO
nTW3o9T7fPVVvjpvh9Zb6/HWuam9ZW8nBn7nlq7gqamqqqmsqnajRd9T6wq/
Plpsoe3hLR3fVesOutzVFa5AJVrqC60LDLx9L/rhLe4hg3qn1uWrYBwprK30
ljNlCZbCREMqAyXQBXRAdcBb0EcLc42Ppf4iZsA9+f5mz3dZeyOkg5auWuKt
qyypgrUvpFaQUk8BDL4gOKvEV5jvugoNggvIL78MQzR34XvAP+w/0Xgi9r16
docKZGQfOXoiE5J5PCPz+NEjxzIgx05l79m3G8hXqORqrUqlUau1GrRclBCN
TqnWKrR6ldGsQ2xeDTtZWwUJcYAwvvHH4f/ePUU4VgnS+CjQIeCceBeQj5iU
tqDT1Ze/s94xVHcSAPK22yFdXifsHoYLQzjgDTxDBard1BG23FUY1LsWBvJ2
6fCRhGH+VmFov50wzN8qDP/e8jIvwzy0gBQBmAeGq2rKgWqQdlB30gIgGQpy
/Gzm6MnDn39tKkCOj9hFHShLuAoA8B3wD/vPPIg7t6DiCvA/f9H7xH/on4B/
yOHswxknMo4cPwJB/1DWofSjh6ALuw/sMTssgLpWr9Ho1Fy0XKALKuBfpZED
/yaLPr/kWm1TdTv7dYcs1X8P+Z1RGm6uAXIYfDwOKAJZfoAf3x99CkbwkY7x
cvLmr/WFS6DOT9JhuyCdkU/y++I/HPAdPv4W/N9ZI34f/HtK4UcqA2UlVSA/
JeijRdAK9wTVKCjLzS26fK34CjzL2cun7UmWARGPb9u32d/gKazMo+NLPUUF
FdfQh+AUSIm3uNhTFBJvQWf8L1y8APEv+A/leSjJ2bNHN+A//Vg6YE8CFWAf
s9KzTh7dtX+3yW5WqhXtgGcuABKOf7QGkzavOBdYomBQwH9nI/y74Pleot0O
+O98IvXxLJquN2Sfzjp4ZH9jWz2CcfwKYkRQB4rNubO4Dfg74D9su68D7H93
/IdfXAB/Z/m9tECA/e+Ff5xS6a/gXqAEWkAwBmcrdheAI5V7ihFWoL1acPHq
tfObd66fNW/mlcKLjG4Fy3EMDgb+wdboRFKBcPzD/kMFCqtYEMHxn4MobPHn
HxH+aQxLwD8k/cThwyePZJyA/WeOgBQh82Tmjr07DVajVCVTaJXQAjgCpVoF
4XRIqdKrsV2lV+rM2tzCq0SbO9h8ehC/Bed3jWHvenxn/Av8hzjP8e+PTXtx
Kp4Ovjx2QYgU4ed0VrR7+Q4hrh4mt4bGYV6yi72dj+lwfFe7wkXIi95BOudF
O0hXOdJ7ka7yqEBshb+UBJBGW+ouLK7ML6rIq3AX1Tf5cvLOvfbG8yPHJK5Y
ueT8pZNnLh7//kJ2YXkOy/P7ihAFEBGiIILCB4oCSOBWQKVwANoSVx5OxB37
fNmSh/75j3b8920vZmPJzO+yDx06np5+7BCE+A8EigD7b7SZZGq5Uscwz0XD
hfcNGqiAxqg2WBn/EeLE8HwO2Zk/Av/3Lp35D74YuA0YPmx+eVVpQ2vd7Pmz
Pvz4gxv/bsNeIj8w/uGZ2Pv4YvWeXw3s3yj3Avh70QIaNQjHvzCa8Lvgn2w+
4R+mGy0OxvbaBl91nWf12q/iEs0Gk9weq4sRD9LoxIuXfHA572xRRS4E0QGk
yHWNAmcB/OH4h4+ACqCFChRXXiP8L/tmaTv++xL+wf/D8U+tEAgcPXV0x97t
wDbZf7lGwaw9j3zRJ6Ug+6+36K4V5XRAC/locrV/PP79XUkHftLeZ5YfCgsV
ANShBRdzzqv0iit5l0B7iP+QLwi5gE6pzjsLR77r3iV8jODXSVcjAsIIwp0P
6Jzq77xFkK5GAW47LtBBaETAV19FNAaEv9SdD4jissGGqpPfZ0yYnCaVD3M4
9QkJRrtdrVZHiaWDRox2FlVcLa7MyS+9VFB2udTNMv/u6pLw/H/YEEBBiasA
DgWCDtn/YG3Vqm9XEP57936MF7BRMRur1jt0/DAoEFoI8X8IFCEc/4wC6VSE
f5h95hEMGt6qDFYd7D8FkmyInLMgorv+eh+T3wn/Xe+9O/5JBdr7XtJWoB1f
FcwHLmDSMxPemvVG64/NhPxwEn7v4A/P/3eQ8BGuPwj/XSnFvejIHUa+OmjB
3WDfwf6XtLe/4L+sqoCPi5XRMG5TazA3//wXX31ki9WZLMr4RHNsnMFkUiiV
EQaDzGpVimSDtu9eW9vorvAWQAuqgvAdMO+5tx38Yi6Ag58XQrARYXgN4H/N
upW3w39P4P/wMWbz0UIysjOPoJN15OiJrG27t+vM7fhXSRHqavUqXqGnAP/R
6hkR0hnURos2vyinvikQcvoh++8j8XdiEXcG/O/If+7wF8mwC/nPuuaaTds3
SJSi0+dOQpGFA8CC2PFciztfnwYLwke6q+uYB++K9vz1iVBXQYHAgsJFwLnH
zySE+bC4uMRdDAtf4SsH4cFFENIC9swveIoqPfn+6oqaBldJxdVVaz5PSrEp
VFHOeGNKij011el0mqwmtdWkdNoNcXFGs1mZkGTJuXbW7S2msgdXsJTZeV+h
IMR/QuUQHlY7AY4E1Shx5cL+455s2LrukW4Psfxn3/69+/SlqStU+X0kOzPj
+FEB/wA/4Z/4P8APUw/8s3pUlVSplgn456lRlc6oulZwBeQtVAwQinyZ/DXx
T7vIBQDhUIHmG43nr5xNSI3bsXdb0/WGUldxhYcN1sAvMPt/N/wLwvHv+6/j
/zeqwK/EP+V8QuB3cWF5Hki5twwGmZchlZdWXPP4iuoa3OcvZn/51b9Gjo5T
qiOdTsPw4bEJCWZIXJzZbtcD/2aD0mbWQAWw12iUv/TK1LLKvHJXPjSIhgzu
hv+cdvxfwQ2BfXu0+8Os8PmxfjQvpXv3nlTkn3700OGsdLQQMv5ogf+du3fo
jTqpXMIzPwqFill+Dns1ZUFpFAz4z82/XNcYDOU/b8nUcRfw5wa8d8U/IT98
FBiEB4EwYF9cUVhUXoDnCL0ItA8Ed3X98PIhAfy3xf/tCiR+wf8fpyB/Dv5v
4Ty3pkZLq0qo1s4bqKjylQG9dY3ewuKLH3/8fny8QaOJNhqloPow+7DzAL/N
pjEalRCDQaHTydCazWqLRWW3a+XKyI8+mVfb4AGlQdiL+FdA/i/Sjn+IgH/E
DrgV23Zv6dbjn2z8tx3/MP+E/4zsI5nHYfmP8IHgLLgAyLFT2Xv377HYzHKl
jJKfsPnoUAqUZ0E1hH+4AOC/obnm/xf8CxSI8I8ouMxdgjb7dNa0F6euWL2s
5WYT6QjAT4pwVyHkkxfogOouCoTuCf//FS34vfBf5imF30QQiu1llQUuTwnQ
e/DQjrS0WCDfYlHExeljY7UQMBwgPzZWDzuvVoshWq0U+Nfr5dAFvV6KXQaT
XCwdkn0yHdFKSVV+ZaDkDvjn+c9cFg64rwH/+FG79u/o0etRwn9vXgJN+Me/
g+l7IfsP7tl3YDdkz76du/fu2ndg77fr1ugMWgX/p4QHUKvRwg0gBlCxRi1U
QVy9drG+qbrD+Nf9jv/+afincS5yASA5sPYw/qA9W3ZuGjDkiedffpZlbjnz
R0vlEHe4fvjHPwj/v1EF/mj808hUSG4dEWOjXR5ewB8oq62v2rFrvUYnVqki
HTaVxSSzmgFvOeDtcOgQ8EIL0FepREpljEYjIfDDBUA1VKpo4D9GPGjkmEQE
EYB3eObztvgvqbrGauQ4/vET9qfv7dm7G/BPEyYF/MP+f770E8hnXzD5/MtP
l3y+eMnnn36x9PPFn37Min/Uao0GjEet1TLSo9cbITqdQYfWwLrA/5XcC7/w
n788/oUMDxl/wjmo/tX8y2qD0mDVIQrGRxwDL3AH+38bZsXld+Q/vxH/fw7/
6Qr/AD/Orawqrqn3VnmLF308B0GuQhGp18YA/wA/BMQG8IZABXQ6iUbDwK9Q
RMMFAP8AP6dAsL0xwL/VrhkW9eTS5YvrWvwdSuBIQtMHQvjPJ/zz/GrFocyD
oPzg/zQNlfg/n5XcfcvWtVu3rdu6bQNkx84t23ds3r596+7dO5cvX26xWKxW
O8RkshgMJp3WZDbZTUYb+qwk1Gw2mg1wAcA/7H94/afwZGm20R3i0D8f/7SX
MjyMunBdAM7hBSZOHR8tHvbK6y82t9V7Ay6AubZr/t/lH7rP+PePCJb/zPg3
HP/hXIimNLZdr/8ufWdaWhxMPYw8cG42Sk0Gic2s0qpirCZlSqLVYlSYDXKt
VqxURsnlEbD2RH50erneoIBSQE0gRrPCYFZY7JoLOd/DC1Cc2xn/rByiKp+0
oH18oeJw1iGYfAH/sP8C/jn42ZxWyNZtGzdvWb9588Zt27asWrXKaDRqtXpY
eSOAzvFvMTsMeoseP8Jo5vg3IS64knMR9j80WamT6fur4V9wTDTCRUO92Aib
D/Kj1Ei1BuWhI/tbrjdQSrOr63ee1xD6+Mfg/95V4LeA/3fEvy9YCcu/bsMK
s1UFA+50GmDhDQaZzaKItatjbdrkBEuCE8CSQ3RqERQEyGcOQi9F2MuYv0Fh
MquhNVarGueiY3NolZqY9+e95a9z0RyxDvhnKsDwz4ui3XmEf3yZjOzDffr2
7Pc4W4agF5v/1Rf8h2a1b9ny7Va4gC3rIdu2bti6BbJp545tK1euNBgMwDnY
jtFgBeYNeitJuwtg/1QqxeWrjP/A/rNJgu2O/pfB0HvAfzho/2j8E/ID7bWg
RIFYFrSt/rMvFwP8Zpt+wuQxjMlUV1XzUQCKCGoag6QpCApwVpd/up3thDvB
rkfK7jCJ5jcx/zvgucPEyTsfdttaiFvsfKCMzQsIlrMZBCHLX+jxlwaqKz7+
ZB5wC3oDIw/Am/QymPo4uy7RaUyKNzvtOqNOatBKgH/sgo7gYHITxIVAfqxW
rdWkthhVAJrNpnPGmW2xBpNVc+7K9/hDpe5CVlDkKaZqOg77Igg+Frmu8bFg
Nv6FI0+cyWar/vTrg+C3e49ewD/sP81t74D/LZvXb9m8ccf2rV9//XVX+MdH
eIFb8N9QzWd+hR7ZLQ/xL4Z/KnugkS+KBYBnl6+i9Ubj1h0b1Tp5UmqcTCl6
b87bN35qCc1r44PFwhwBmh1wZ/x3NU3sfvH/Z5L/e8R/BxUgy0/FnBVeNs5b
Xef2V1d88OG70aKBIDzx8SbwHJj6OIceULebVVajwsIFH9FCBVTySPAfCGAP
LwAiBNFqpVABk16hVYkpI4rowAjEqcVfrVhSXech/LNp77wKGsin6lAIjRHA
/gP/Ln/ZyR+OP/5kX8J/j569Of67C/jfBgoUwv/GcPyD+jDaw/EP8qPXWQB+
tAL+QYEI//WNNe0joWyquEAz7myH/yv4p1INgjTxH5B8j7+ysaU2I+vQ4GED
ElOcjlizSi3dtXsrWFCVr6K6fbCY8kL1LbV3sP9dAf53wf8fyoLuHf/hKlDh
L4XlB/LZ34UiuPLrGjzzF8yUSgc7HBqdJtqgE8HU2y1qvUYsFQ0G2sMFzEet
iJKJhyikw5SyCLRyyVBEAdz+yyB6DXyEzGxAFCyGCpgtGpF46BszX65r9CO+
oPUiCPxUTUf4DwXIVQXgP9CR0+dOPvlUf5b74Ssxta/kBvw/KuB/y2a0GzZv
WtcZ/0B7B/wjKLgD/gNh6cF7wf8v5PlPGf8ly08E3sdJvi/oBv4vXjlrsRv0
JnVcvM1i1RuM6v0Hdv30n+t+7i+oOlqYHXMH/N9WBX47/n/fKKADC7or/+nK
C1ApPq7A1yrJb2j2L/p4tkQ22GiUajTRKsUwu1WpUUYD/Ah4gX+06BPy0Qf4
CfPYBS+AI9HC+IMCIRCAFujUEmb/uQqAAiEujowaOO3ZieDbZZUF+KNMeClp
aC4Mq38uDMc/Dvjh4vcDBz+J2FfAPy+BZuvacdivD8f/pk0btm/fumLFCsI/
QuBb8W/ugP8rVy80tOOfRkLb4ReqN7t3+b3AfwehrL5A6RmSazxubzn4z5bt
G6Kih2h1CojNbjSaNBqt/MChPXwpnmCQBw40cUxIH92W/whAFRDeYRL9feG/
Q6T8++L/fqUz/vnMd8b53d7ippbAshWfxMQMMBgkVrNcInqKJfn1YvCfUJCr
kwLhAvipA/zD/oujB2IXDoB2YCMFC2iNOrlCGokoINYGPMo1GolMHuWINeYV
Xq7ylRH+hYlg3PIXUvwLQTgM/MNBXMw5PzRiUM/ePfo81o/wT+ufCPhHy2V9
OP51Opbwvy3+Kf4Nx3/4yg/tSPbfAf+3HSD4E/BPFIgATPO8Ajz4LXcVjxiV
nJDoGDkqBciH8QcLMpm1cAfzP3w/vygHXIhKI0h97oz/cKP96/D/G8OBu+I/
vM7/fpF/S/1PdSUIBphPTX3V4k/nK1RRdrsa+Neqo2wWBcgPWodVA/zbzCqA
HAYfHdAhgfzA8pPxB/hxGLZDBQj/+KhRimD5nXYDFAH4R0QMFhQjGrL/wA64
AMI/AE8hsKACoWny3P4jQLiafzkqZliPXt379H2M5z978+Wt2Kqkmzet5fhn
yN+8Zf2mzes2b97YAf96g0WrM+n0ZnSgCwL+Kf4F/ut5/Es1AGz5qUAVW/Cq
PuCr6dLUd8B/+NJAf6jQsg8QyuewYLYxCGwv+eJjrUE5Ii0JsAf4wf8BfqvN
IFeJVVpZalri2g2rwJHgJsrcJbflP6F6704Z4L8m/u83EdRV/MuW5PKXV7gL
Zrz1olQ+xGiWxccbjCzJL9Zro2WSQbF2NVTAbJSC1SgUjNs4naywEwwHmCfj
jw50BGIzKU06qVErMcPyayVaZbRaERPnMML4o+Ow6mJjjWazWiKNeH/OTNh/
YFvAf8gFVNFHtqaEgP9rRTliaXQI/72F5d1Y/T/wD8vPwH8r/pcvXx5u/4F/
ngKy0OBXO/4N4fhnS/PVehEwVnkr2eJv9YF7tP/hS2D90UIzHIVcUENzDdT2
zLnjcoXIYmWAV2tkEmkUwD9x0pjEpFgINsIjRMYMee316XATcBa3/arh+P/t
/P83ZkQFPHd1QDjyw0+53/xnFci/v/SV16Yp1ZE2h9rp1NlsKotFYbfC+MdQ
th8hgMkgAeaNRhAYEfBvtarZUJc8Ei4AApsPjgSbT6GB3axCyOywqOER4mNN
MP6JcRZoQYLTjDY11QkvMCItoaQ8r7gyHwQMNp9CABYFe0pL3EwRBPyXugvz
S65J5SIB/6H5v7z+f+u2DVu2rt+8ZR2X9Vu2bti6beO27ZtWroT918TaHWaj
yahnmLdZ7Gaz1W4HMzYaDAaHw2Yw6DRaxZWciw1NtbTIIThPTWM1zH5tU01V
wA38sylg9b5gI1yCO9DgR8cVqMQWYY6MMD28vdI4NFGluiHIllOoAV2pRj+/
JM/tD2VdaAJXO/BCE88DvPy+C/EJ4gkiehW0taq6pipY7U5OtVssmoQEM8yL
VsuqUMjO2O16bE9MtKE1mlRSaURKqvPwkX1tNxtoZUJcoabeW93Iyr/RArFs
eZ/6Kn+DJ9DoRcv6d1SHrjj/75UIvV+nACYjSGjmS00lpDJQhl+E1oVdtW4o
AgxvsNZVXpn79NMjYfAdDg0kIU6fGG9wOjTAfFysFuB32FRxDj3wHGvTJjiN
GhUrgUALofgXES7CW71GCguPjwh7QZAsFlYjZDbLqTSI+BL0ArsAfhAhtUZy
OHM/vjCbOO+rKK8qrfCUlbqKy71lDP98LVAO/vxyV2FhyTWZQtytx6PtKz/3
pTVvQYDWb1rDZMPqdetXrVu/ev2GNRs2fgtZsuQTGQyhWIJGLlWIosXRkTFi
sTg6OhLb2S6p2GTWyeSis+e/b2wGfN2w+TTTChjzVntIFwBpAjwtVsCWh2pf
IYEA32G1EFIc4k5ocQXAvvlGU25hToWnvMPwwa/AP12fohV/oPLmj00LF74H
uxQfb4KBSkmxJyVZgfyUlNjkZIfTaYLntRhVcXFmZnNGxBP5XPnNl1CBukam
QWxZzlo3wA+Sw2xpfRXhn+SvgP/7Sn4C9v7b4R/gB9LQok+TedF6A2UvvDBB
p4ky6sHz5Wxg166m2h5YfuAfioA+5flJJNEDZKKBCtkQtZJlOznzj9aqxAhy
0QL8EIMByFeaTDK9no0IaLVicg1GnjK1mTU2u16pEm3bswk3kCU8Afuq0kqI
txzstNhVRFPAOPkpqHAXFZddU6ik3Xr8kxb/ofHfcPxv2Pztxi1rN8H+b9u4
dfsmyLYdWxcs/GDx4o+gCMuWLVu1atW33367fv16RMfYtXP3Dkj6kYPjJ475
/oeTwH+I/PDhVBoeovphmheJLaGpke2tsPInsZHwZQypJie0/Gb7QBVcGEg7
ZSAFysH7v+BfiEA7Sthe6Ca8CV+wrqqpufr4iSMaDVwzm3wB5APzSUn2hAQr
bD4Ab7PpkhNscL4IdOACoA5wvskpsbj5H308vwba2uCrbwoA+Wyl5boqcgGd
B7/uoAJ/NP7vNxEkLOTbYa1dFuTWuvkIVxl8H7g3fvibM6frdCKdJhpoN+rF
IPkw+wA82A4+og91MPFYGIEw9qIF8iE4BQLwi6KekksiYPnhBbiIqBbCZtNY
rUrgH1qADhSHRcd6GQ0l6AxSkXjoyrXLcMMZ7eEDYcA5vp6Afz4FOI/wD6ak
1irYFIDQ+p99e/YMrX5OVhHoRRhY31hDi5PzZckbb/x4/T//+99tN1pbWppu
/nTj5s2brddbfvz5ZnNrE3Zhy//5v/9r+svPZ5842tzawJb6bGf1wDawKuTY
Cai0nCA0FH6KFmEQ6hDCowBSFhxMyMeJjW31UHCcSBkbQQU62/97wT/sP/Mp
3nJ823//p23nrk1gNQpFNFWhA/NgPtCC+HgLAA+9gPEfkcIm5UEjyCMkJtnt
DgOFYGzCY7VL4NLkBYQU0F8c/7fl+XfAf4AXtABj3kBFQ3Pwsy8/kikitNoY
QB1cBdhWyocC1RTw0kaQH8Aeph7bBfzLpYOJAomjB8IFgPyY9AqAn/gPyxSx
B6EGpzIYJGp1FISK5Yw8NQQFMVtVwP+ajStxt9k6Wh42oRg4Z8uhV5UiBIbx
J/yz1aQrC0or8vVGDfDfr18/vrw/e4cL1f8A+YKETxuHnQT9AI1BH9yebQwy
To6NZELRttxsnvTMxOPfH2torQMHY+hiC9R7YR/QCXGDYCVuF7YAKiAMlVXF
+J5ubyntoqrRcK6CY2BbyK6ijw5+yLXiKzQCFVpoIkScEDt4b4P/20jYvPga
D6vqrPEg8gWThzEH/h0OA4iNTBYJ8g/8g/YT+UeLj/ACUAd0cBhag1GJWMBs
0Wi00jdmvoxfcf3HRnznplbE/JV/NfzfQRfuK//pr3O5/CVllXmBmsq6Bs+2
HWthhOMSWKoHOIeRJ8tP5Z1QBPQJ/+jA/gPt0AiIVDwQQml/4J+Bmec85ZKh
GmU0QI5gARqEI6FZsP9QAQtPH+E6enU0Ls4UxKGVyIbuOrAlUO9my6F4GeDJ
/gP/CIEJ/7T+OfCPEMBsNTzS7SHgn5bwpynA+EeDO/zdCkAXE8IJjCSEtKCu
uZb0AsYTyEe/vqUOH1t/bJny7ORTZ0/AYocYC18nH9BtbKluvVFPAObvdKiG
XgD8wAk2Es4hOBKWhIg04lAKKqvreBEF63jyi66cu3iK8Yr2WmW2pi7C5Aa/
H+zotvb/jvincbqbP7eu27h6yNAntDqZ0agE+CE0wg4XAJzT/At8hBbA5sMX
QBcg7Bi9PCnZYTKrca5IOuzl157Lzb+IH4hvS+v//6X4z13dwT2rAEv1QFpv
1O7Ytd5iUxrNMqUyAoAEXAnhDJzcyFMIQJNcyDXA4Ju5psAXQFjBsyoGgAeZ
AbehhD8FyMA/VAkehMHeLAf+7TyIxrmEfzaaZlVJ5cO+y9yDb8VWE/WXlbgK
yP6DKgD/7atAFFD8C3trc5j/+eiDhP9efAoA4Z9Boj4gCOBNgmi0prm6tqUm
2BiobgoKLakAYa/lp5bxU8cfPZERmirOaibZmxqKS69u2bbm+Mn0C5dO5uSe
zy+4fP7CqYrKwuqaKndVSV7+peKS3Ny8c3kFFwqLL5dVXHNVsSlC9fWelrbq
H39urK6taL0OJua7dOV0Tt652gZYbA9lWgLts9eZLnAt4GHv7fKQIWFqEo5/
uLnaOv+h9D1Ar9WmU6nFwDbovcGgIIOPjwh+0YcWwOxjCzqICNqnI+moFhHn
IgqLi7fgOmBEp7/ParteL1SAd4D3XyH/c49RAC17yN7wQq96aWdECHXxjFqv
BzOO7gEmNZroiRNTE+L0ougngWTB/jOUalnaEx1qSSl4RCzHMSBCgD2N7drM
qqR4s8OqIeQnxpkY+C2MPiFwpvRRXLzOGaelfqJTPzzFOmFc0qQpI4anOY+f
yWArqwRLK33sLTBsxgFg345/aATwT/YfVtfhtD78yAOE/55sDKBPdz4HntAe
rgKkBZSZAeaFRA3UAfgPGX+Oq+v/uT7l+SnAfyNPiTOGX+dpuV5z8fIpe6wm
IcmUlGLB90wdHgeDuWPnRn+gEu3IUUlTnh47fuLwcRNSx45PgUycOOKZZ8a+
+uq0d999+aOPZm/c/HX2iYN79m28ePnET/9uqqlz85JCF2VyCP8C/6++H/xX
1/obGqtzci8CtwBtrNNk4xnOtLQEUH3gHLAn5AP2YPtEfmgjUSB8JLIE/oMo
wGLVEhGCrF6z7MbNRlIBYczrv47/e0n+hGtBV/j3+EqaW4PpR3bCLNtsqvh4
w64dazasW7rkk7mTxg+HhYcLALcn3FL+J96pA+Cxq50IydAB8pm+6GXgPOgD
/DD+5AVg2NGBLuBc0hqcZTRJYp0aiqkXzp9ZmH+uoc71w7mjCxfNvlZ8Cfiv
8BcXluegw6bYe4oR/1b4yulFSKH8f0U+dsXG2dgSQJ3wL9h/wfKThOJTGFgu
DPmMcvja91bjFPCfiVMnZB6H/a+n2kg4mrabdfmFF0eOjhsxwgFJTrU7nPrX
X3+uqqooL+/8iy9OpjRjYqIlOdmWkmJNSjInJRhhSaDguLfgk2YL0CVLG+n4
cOHbRzJ3l1fmNjZ7b/7UQLzoF5pBySIeNcCqVwtFd+3fFvehtqVWwD/LqQaq
mpprZ8x4EcHsmDEplOREH+An/NP6G0R1APWkJDvID7gQNsL+YyMOQAcfBb1A
BxqEcyMjn4IK/PjvFmFcgOhcQxtbHCAcyf8t/IfzmS4pEF+1ksq8GfhrWTEz
HHRra/X+/VuBfI5MidOhNmpjUhKMs9556cvPF8ybM+O9d1+eOD4Ze2WSQWDv
ifEGqn/AFvIC6GO7Sh4pEw+jgk8a/6JCCKoUxQEGnlAiYaebpUrVMCiXSjHs
7Teev3Aua9+eDS++NEmpjs46le6rreRrXuVXBcsE/oP4Fx2+EBzj/8A/ItDk
1ATgv2/fvvxNjjQFnv0LxzyRf4p/f0kzNjCyAUdQ21TN1jnnI1NgQb4ab9tP
rZOnTco6eRT4Z4snB8pBg/OLLi3/erE9Vp2UbLLa2DR/vVG2b9+WYLDiiy/+
5XQaAHu7XcvxbwH+ISNSbWnD7WhTk804KzHJmJBogNbrDSKNNiotLfatt19c
t2EF6FB9g7/tJr6QC+jCjyJdQEtzFeuEZehqPfjacFgetgyph4bSqgLu6z82
H8nYDwyPGBFPyRxKacL+U84TG9EB7GkvbD5th6aggxPJC5CACFHulPYSR/p6
5Rc3f26mEB6C0MbfqZjhz8H/vZc9hOO/xF0Mv0/pO1yEvb3LWwwumpPzg8Wi
AsnnWU2VXhutU0XGWpWw+QAncPvSixM/XTwH7mDa1FEwaBLRU0CswItCIYCB
FbOJogZJYgZRIRwJy+1z5OMYXI0E+GcfddHMHhqlculgtXwY/Av4j0oTJVNE
nDx7FLBnc+GrCiq8ReD5lb7S2+IfIOmAf+L/sP8dmI8QAlP8S0pRUxcg8oBO
Q1MtveTOH/Tc/M+PYyeNO5yV3nyjiec/WUZ95+4NCFsA4DGjnEAyLAZsPoz/
lSvfDx8Oc6pLTDTB5icnmlKTLaBzw8GRUiwjUlkH+EcnLlblsMnRwsjY7Er8
fDhBsXhgbKx25syXVqxcUuHKR6QAATWC1DV4ampZgMASTfVsPStag5GztV/e
KeYLum/81DLrvTeMRjngDdMNYEOMJg3EYtbFOswQdIB8NuBlUrOhFpuOnAIA
T/qCU9APKVGCzWHVjUhx2i3aMSOTnnlmvMGoXLr8U8T+QuILHWhBZ8yHRsr+
APzfF+fpbP+ZC+ClDi5PCUv1e4vrG73PPjsWUKfcjlkvtsCea6KtjNgjvI3B
RiAWcIURA/4//GDmx4vem/7CBBAYnAWtYS5ALwPmFYpoqTRCKYviJc1yVvCp
jdHzJCpaYJ6Q/4tAKfRi+BRcxKCJgVt5dupYBL8Gk/xqwXlaFJq//5Hhn/L/
4P+Ef+L/hP8RI1MI//QO6/D4l7iBQGxIsEV4n2PovaV8dKCav9URH9H+53//
e9zk8cB/Y1sDqAWMMPB/OGMPaMyo0c6kBB0gDcCT8f/yy0XQi7FjE2H2R42K
w40aOcIxKs0xcoQ9bbgNsGfGP8EA2OPE1GRjvBNxkDwhDn0zgqCEBCObT8Fn
xoFBvTbjuT17Nvl8pU1N/sZGnw9Up84LmAFyhHaAv9JfIcx5YW+7gCIEKseP
T+WrzRjB4WG9OZPX6Q0qs0kb57QC/0aDmrI9Jr0iwckMPgEeDIeFvVYtaQH6
sPY4wGxQho6MNTEvkGgzmFV7D2ynjBB5ASEv9Cfg/7bYvi/8u4OhLQA/SEXr
9ZqlSz+Swv60V7JpYNh1IicoPa9z02miyC9QzEu8fdKElDdnPAtFePft6ePH
JrL6Nz69RSIZplTG6DVSvsKbimX1OfJZOQTXIEqTwheQO1Aohun5AVA9acxT
o9Jix41OGhrx+MjRCe5AKQtvvfQu1GJoK8Jeyn8yIsTzP4R/EIbRY9Mo/9Mh
/x9u9uldpYLUQoD3miAEnfq6mrq6GrSNjfUQr99z/Wbb5KcnZZ841tLWyIof
+Ijq/oPbgFVmyVNM8U7t9OmTSspyLlzIHj8+GchHRAA+wzqpVsCekD8i1Zw2
3JKWah6ebBwz0o6WJD5WFWtHGKUlganBjYXiIMJCmADjgJu8Yd1XpaVXmpuh
rVVAGn4pHmhNU/vcFl7tBl7k9pa3tNaeO39Sr5emJFrZGCI4p04GJBuMaojN
bnTGWZ2xFth/SvIA1alJDugC0XsCPC1NwJi/RYsD4hz4nrF4lBajymlnWdO0
kYmIi2XyqGPZ6VABGgphwxz/Jfzft/2vruSFDcxzwc8i5j1z5ihsDoANEFoM
UqtRZjcr0LGb5WY25gugIvIdbLeymjd6RsAqng4YCwz+2FGJ895/85OP5r4y
/RncLok4UiaNhgrAwiTGmRD/ErcnEkWBM+WRKH0K/sBGAXiwrFVGTxyXOjot
Plo08MXpU9ngl4st+EDvCwZV64B/eAfCP37LuAmjhfwP4Z+qQIWEPzEcIjlM
0IepB80J+quD/ho8yXbx+zzBgA8acf166/iJ4zKOHmlqaQQdgoFtbKrZtGWV
WhmRnGgcnWaD9d65c22gumLJkvn4ITD+RPhTUwn2jPOkJJlSkgzDU0wjh1sg
yQm6xDgNKQI0Av3EeD20qV1wvDneqYMtSooz4L5BF0CiPvpoDghqa1sdooPq
Rh+ry+XgpyJnGpuGbs6b/25M5IDJE0Ys/fxfz08bT4VtdgfiFIPJrAULMhk1
cASAusGg0ChF4D9QBCo7p+iYxoXxkYpyadSevAAOBh3CiXqDQiwZBiKEO89j
cy+Lhf8/4T8+XhoKhwVzGqyphFWZNm0c8E/IBOz16minTe2wKIkF2Syw9nKE
AwgKgH+4Axq9gvWGIjjtOpreC4MzdfKYWW+/Nn/ee1OfngBLwibz6qRsCoAy
ghKkrFIuNpTqpNoJ9O3o29XxsQZcwWpUQGXSUmNB/ufOewdflQ17+dloF3tx
DM//hI//huN//MQxxH/4yx8Z/uldMPUtdYJQ5UNzcyPk5o22620trS1Nba3N
P7a1/nzjOuSn623/66cfb1xvhfz73z/9/PPP06ZNO3Y8q7GZ8Z9Ajae1reHQ
4V348gC2wyp75aVJ5eU5Z89npY1y2mM1ZPxBZkaOigXz4eSHG/9UM4EfnXGj
Y4F8+I6URD1a6iTFaxNitYlOXXK8ATEX+klxeqM6aulnH2Rn7UWgER39ZHy8
Yc68t05+n1HbHGj7uUkoumBcCIFJa83efdssVrbsBojoO2+9lJG++9lnJ8IK
iSWRoEAQeIEQ/q0GeAHy0YR2WosSKsDIj90A7gpBgJCSaIflj7Xo4mwGh1mL
4418dBguIDpm8FvvvNrcBjiWdlgXOqQFVCP358a/d8W/y1/CVmuvrvD4SxH2
Lvn8Q5MJbk5PxtmslyQ69UatyKQTA64gqDD+VrPEYhJDEfDRbJSE5nzR+JdJ
yWe7aHGXcD9V8uixY0a8/NJzs2bNePfd1597boLdrqUIGipAxdKIcPmVFVAx
dAwGGVsClNd/Oixq+IvEOItUFrlh4yp8W8I/s/nukkpeAoo+1X+G4x8AmDh5
HHsF9mP08mu2/ifhP+/qlWtXLudevnT14oUrF85fOXcu5+yF3B8uXDh66vzB
4xd2ZFzYfPjcxkM/rD94avX+7K93H1m2PeubnYe+3LJ3ydrvVu9INjhPZB9v
ut4cqPZ6A67mlrqV33yJH5uaZEtKMO7asSYQKP3siwUmkwxmHwEsC36TTYiO
4SB4tMslxQSDD5zD2tstUtCeBKcamE9NMmBLnEMJtMfZ1cOTzDZcJ8EIzwst
2L5xxc6tq8akxcLswNFYrSAnImjZtOcnrFm3DL8amKd6DMAv99qFBJ7GYcXn
PM8M4wNsi8VDQXvgAmKdFtY6zAC/1aK324yAPXgO7D/OEsg/AoEJY4ePHB4P
a4+fiSfLStNtBqtBZTexLVqtVK2RmC2aWKdJIo34asWSGz81gU4IL8f80/B/
77rQoc4ByK/ylTS3VW/ZtgbgB/yI0gDVNpOcJNaqAgsC4CGw/3arTKeJ0Koj
jXqW8CRnwYRXLMMswFzQTF5a4U0uj0pMtMya9drHH8997ZWn4cERQbMIV8vS
/rQiCuWF0AdlJU9BswNoCP7k90fBKsF/2DtleFFZuYsl/wn/NP4bjv8pUycK
9h/Gv1u3HsR/ftibcXpX+g/7j0DOHshgsi8z78Dps6u+e187+RvtKxtkr2yQ
vrpO9vo66Rvr5G+ulr+xWvH6Wtkbq7UzlsXNHDnIcu7YmfrWRthbKGBrW+OR
jO9GJCc4rAbwvfLya+fOZKWlxeEGUkE4CVSDQAu2A7QD4cA5MZ/4WIXDKqGP
ADygDmufEKujYlqQf9yopyePOLh/878+mIn4y2FRxLGRQR1oEgRhgsksVakj
oG4gXZWV+W1tNa2t1a++Og00hmBM9TyIVYF/wJXoTWqqk7L9OEY4jAgPoE7z
T8FzIOPHpKalxjmsOghiXmxHB04h1maMc7AoGLQKV2CZJaMSgcDp77OgidBB
VunU6APGgk0+b52b8B9of2VSeNUQmO2v0ALhAIHJCMffAfNVwQr8OZbwqWFh
Miy/21PQ2Oz9Ln27FlEnL8K3WBS8wiECnAdPxG6Ukhg00QA8bL7FJDXoEMMy
FaABL9IXltjUMfSyyDdmkFoRZTTiaiqFIjIi4omoqAE2m2bs2OS333558eJ5
M2e+hEcgkw2DgtD6z7jz0BpSH6loKEsZmdVSacRrr78AhgbHynI+7iJQNaor
YzGvuwT8h4MfWsCWgCspz8PNf+bZKX9/4G+PP/441X+iofVv3Sdzy49dKj9x
pfzEpbLjF9G6sq/WnSwp23B6uem1TN3cU5J5pyQfnJAuOCFZeEL+cbZiEeSE
7F+Z6g/3OBdMG+S8kn2u/mYjKHddS7C+qbqgMDc+zg4TumfPFr+/bMni+WyN
L07w2JKPvLSD+zglMx1WGcAPa09agDYlUZsUD16hd9oVTpsK4AfbhM/FKaD9
bBBwwdvZWftenj5JrRwGD0KkiHQHLgMnJifqE+A1YjU4AIq2fu3SDRu+lkiG
sJSOSYWWsXdW8GwF2mm0ixlttZiSnBTt4kHEJ1ihAgiBgXCwfZYL5TafQ12P
Phn/ESnOpHgr4X/8mBE4HqSIBtdoWGH6S88Egi6qFAX+Qc9A+6EC1c1+QM7f
qVIuHMz3jn9v2DQuyl56b5381QH/uBS1wtwu9oLsYJnLUwTwX8s/a7LINZpo
4F8uH4qWJ3kiAHiTTgTmadbGWEHy2RBVDDg/BB1EAVxYPpMSOJTeRxQslwzl
pZ4SaBN7sZF4IC5LK5zI5RE6nQTP4uWXpy1ZsnDBgvcmThyJZ6HVyKOjhqgV
MXJJhEIaGZqapBZrdbKjWd95/GxxXWAeyBfwz6a9dIH/51545h8P/q1///6U
/6T6Z/wryb5aePQSa7MvFRy7CCk+etmXXVS84fsvTa8f0s49JplzTDIvSzI/
S7LgmPTDLNmibOmi4+IPMxQf7HLMfXqA/WLW6Zq2Wl9tZbCBvdDnSu45m904
ecqYsoprFy+fSE62wA4kg/YkGMHuEuL0gD2MBoVLsN5gMtACm1kCibXJqcUW
tLD//ABVSoIJ+IcSrVr56aYNy+E4IAicAXKoCbQGglMgTIN4NE3+BVZr6OA+
uL1msxKwZ8kco4qgS7l9mHeWAjIocG9phJetM8YznJTwh/vGU6Ply2CIaDky
9l4GPimPskCw/8OTY2kjXZlOh5ahVapEny5ZCBdAWSAYWxae17qhApDwoFjo
dBgvvkf8E+DJtnfGfwcVwKVwDG2n74ON7kBpsNZV6c6bNGm4VDqYLWCiYvZc
pRgGYDN6o42B6NVRQD58gYmBPIZzHjFakg7JTJ0mWiYeIhUNBoFh4YBNBZoq
kw2JiRkAYmO1qtkiP3qpViuWSoeCHeGJTJ8+ddGiufPmvTNlyhgaL8OD02gk
kKHDnpz9/lv1TQEB8wL+IVT/QPU/HfA//eXnH3jofwj/3PiH8J+XeflaxqXC
7CuQ/OyL0IKirMuerIKi9ac/N7x6UP3eUdHso6I5maK5kAzxB5mi+Udj5mdH
zc+Qzdllm/P0ANvFrJN1bdX+ugpXoLDlx5pKX7HOqNi4ZVVNg2vxZ3PlnNcR
IcSd5FliKRl/cBWYd3AYvSbCpI8G8skdkCMA/lMTTSD8ID+gmqnJlo3rl326
eA68Lcw+wgdcBAL8w31QmIBT4vnwAVwA8A8FgbqxUXWjnAtTAfATCNlzuAMq
aUaHvXaHKwgN+9IQADrEOTmJlfP38rBxAQro0ELgC8aNThk7Khl9hHj01hKq
lKDKOvgRk1n93eE9bTcbaISOpsm4qyvAf6hMyMdnFHL63eXM93uPAgRd6HB8
OP4J9vQXaYAAXyDAEz4z3nwOJtpuVxP5odJl4B9QB+bxvCwGiSBAPp5IOP6p
FohGb2nyC5gP7D8VvFFVP1RAJHqKVkeEgBFBBRAL43bJZJEIysB/4AXgCz77
5MM3XnsBnhS0RywZNixiwMH03TQw0QH8VP/QFf5feW068B+e/6cpwEXZuYXH
ckpO5hYdv1pw/FLR8ctl2TmBE0UlG8/A/n+nmZ0lfi9LPDeLuQDmBY6J52eL
55+MmX9UMWe3Y860p6yXj52oawt4akqCjZXVje51W76ZOGV0cdm1i7lnElMt
CEspGwb2QtXguI1JCQarWcbwH6cDUOmukgEHvYTNRwvyEw/O49DA2rz8woSv
Pl8wbUoaTBDAj7Ni7QoaKQP+hdiBFCHeqXY6lE6HGt6B6q9obgsCLtbhZJ6t
JGDTQ5jF5rU9VP8JdaCED2X74RTgu2mYkqJmPomPDQ3AF0wan/b8tIm4mlEn
pwWasIu8A80XQwtahVgYXnv0mBREYYjH2ULBXAUAOQHqHv6eFCDwd8F/eERw
BxdASkcb2fQWVrjuW7dhhYHNVdfr9WI8MkrL0AR2KmCmSk5ezIaPbPyX+nis
4EhQE3IHLIzlx7MxLD7hiyJibKHpYNjCFnyARvDYlqqgYe1B+PGMNEpRTORA
cH7c6qmTxyxc+P4nnyx46eVp4yekFZXmspVPOPhp/RMCP/Efyv8T/mn+C+H/
1ddfAv8H/ukVwL34KijAf/GxnILMi6BAVw+fuXzo9LXDPxQdueA9mle87vSX
+lcPqt45Fv1uVszsrJg58AIk6B+PmpMhm73L/t4zA0yXso7XXw96a0vrWj1w
oIkjnCu+WRqs9X7y5SKdUZaUZE6MN4D8pA23I8wfOcIBWAL5FKuyEDjRmJJg
hCOA9bZbpElxespwUmAL8H/60ezN65fBF8DaQHFoaNhhk48cYYUWkM0n8FPi
COC3Q5VszNGAcUnFAxGAT5kyCn6WraTNTTfuMLwAeHtygg1GHsgH/on2UAk0
lYAyn6uMhuHSqmIolQEtgO4Q56GcP8CP65AWUIyAGJne40NjB+A/Ds6Cvvjy
4+s/NtbUM/4DyCEQqGny+29d6uGudUF35f/36CDY8G69R9AFqt0CZU1JQdQD
b6iz89FePDgAnmwXFeHz9E4I85T/oWEv4B/WCSoA8PNdivDif3Qo9BNUibkV
nRQmhSX2eZqUZ3gQLMvB+bUqMdWf4CYjHIZTGDd+xJy5b2/e8i2tfEWWn0Z+
BfsvjH8Jr4BkLqAiH/d8xpuvAv99+/blKdAQ/nv06AFrX3LsUinIf8bZvMNn
CjPPlWVeDB7NL193arn+lcPK945HzzoR8/6J6LnHY+YdE81lvkD8/vGY9zMV
7+12zH52oCXnxOnmnxp8teCQ5a036r9a/kVWVmZuXs7EyeOcCRaHgxXB4gZy
3ZemDbeRAQeSaVQXLIWKH9BHUGAxSE06MQi/USuCImzduGL5lwuhBcTz2XBY
HOP8iJHtFnFqko74DxsgaMc/XQcPBYaIhhGTkqwpKXZ8E0hKojXBaYyPNdCi
BFwMLIHDa34o80NVnZT/JNhTpS55cDwvdMiDEOeB8ScuBORTjhSOA+DX8ck1
obgbhMqiOXbicHNbLXkBmi8faF8gSCBCpAX3ZefDDXunXfRG1I7HU4KIypNA
eyDBmsqvli+G2WdZd50oJclMOQfy2rSSA/F5yma0Q5qpgJD/obnwYEQ0EQwH
q5URlBFi6zkYpTQ7ACdiO0wTzecC8ilGVivYVEeqCyWzI5ezhXBxV9UayeAh
jx/O3M9fJVZIY76Ef+pDBcLtfwf8z3znDcS/hH9h/Av2v/ToxbKsS64TV0uO
nS86erYs62JF5pXqrKLydd8v072arph9IvK9k1FzTkTPOxH9wTHRPMTCR8Vz
s6PnHJbP3ml/fyr4T/aZxhsNwQY48fK6xmB5eWlJScmGDRssVgOob3KyDT8c
8S+8AKwEaAlaxnmMEsbeHTDXavgCqoJjOUwn7L9KEj3g2adHHT28c9bMF+Xi
gYwL8YiAQB5rk0LiHHKLkUUNlEFCy1JG8AgUWfPogB6cShWN2IqlkY1yWouS
0su4zywjp5Oz+ac6GWWBqCiIMR+NBE4BagLrhPgXglOgOOhAa+BEKBaA+sBM
pSY5KBagDCrNGiMelZBgZXFHvMVq040anQy8UVEQ5TnDcz6s5MxfRizofvHf
NfO5Pf5D8W+oSI/hP6/ggoUv2kC8HRAlnDv5MrZk+QFapXwoze2lPD9nRAC2
RLD/FClQJZtcOlgmGaRjaVKxEA5TeScuJY4ZwNKqymia9o7ngsdBhDO0KLQq
Bg6ULXuolSLyfee9GQ3NQeCfLH9o8Vs++MvWo/CwYV82+fF2+H/3vZng/5T/
p/iX8F+cdREC+1+cdQECX1By5HIgo7B87bkV+jcPyd4PIT/yg+PRHx4TL8yS
LMiUzs+KmfuddM4O29ypTzmuZJ9vutFCy4/UNwTLyotyc65MfXqyM9YSG6vn
C8KwaJTYDvowF6BAbMTKLANWiaXjMLhaECSy/B8vnHX08K6xI50q2RAa8HJy
quO0yxKcShj/xDhohIIPFsiEFBAlUXFNIJ+SpbjhuObixfMWLXr/7bdfnj//
7U8+mrt40ZwP5s58d+bLSxbPX/r5vz79eB77+O7rixd/8Nln/1q0aO7cuW9D
0F+58ov13y7bvWP9pvVfr1vz1eqVn+NgXAFnfbvqq7Wrl23ZuHrrpjXoL/ty
8ScfzZ/3/swVKz5dtmzx2rXLtmxZjbM2b1i5c9varVvXrFmzdP3Gr79dt+y7
9J0l5bneQFl1o4e/ArtK4PwUBcCG3zb/Hw5d8hpEY+7GfH7Bv7fO7akNuQmc
zhStmoHf4ytpaaueNesVuXwoB7a4PaUZimRxGykKpnlbtFA5f59FqLafzepq
z/lQ/gdqIhE9BQtP8yIJ/zQdQFgLAnspR0qroHNb9Mv6nwA/RKmMkcoiIUaT
qqD4Kot2faWC2e8srPjhdvz/nVlvgf/079+f8M9LQNn65wB/Ecd/0bELxQB/
9uXSzKvBrOKStWeX6mbsl88G7ckWLciKXpAl+jAzZkGG+IMMBMKieYdkc3fY
5z0zKD7nxOXG6600FaXKU+73uTLTDyKKAQLJtgOQFO2yBIJRAsATaWRsxyTF
xxGpNlIBxlXiDBvXfrVt00qnTQ3wUxSAuADg56khORl/IB+KQPgPH0GI45Ev
rkzpJtxzRBxvvTX9mWfGTps27vnnJ77+yrRXpj/99KSRkBefm/jCsxMmjR8+
YWzKmDEpU6aMmThx5NixqaNGJY0YET96dDJk5HAnDhg3OgmdtNRY0KfUJNvo
tPjRaYmQieNGTJ4wcszIpOHJsXABCAQQYjidhkmT0lJTHfAdOIV8R3y8CTHI
668/54w37ju4raHZD1hyFbgF5ATm2/J/gecIH4X+HVXg9vgnCgTwQxMbmnzf
pW83Ackc/HhM9KTwOATcUtDKF6RlKxnCn9K7WhhKuT0HzmnGCtWzAdvAPyJf
Iv9EfogUCetFEP5p2U9aGpfwT0vjsgnC/I1gMP5yRfSmrd/WNfrJyHcF/jvg
f9bstyn/L8z/Iv4P8Bccu1hy/FLBsQsFx3n+M/OKN6uoeMMPX5pm7FW9B7af
JZnH8p/S+UB+hmxeppSxILiGbdY5UwfGXcm+WNvcWN0QgGPyBypdrqKAt/Td
t16wWkTOWCklZ/gYrpbMPowz8AmU8r6KJsfBSsOZjhkVd3Dvpk8WzbaZ5CBC
NpMMopIPonEBZvztcodJZDfGxNtkiQ4FWiJChH/QJCacU9FkIgTdbMK1Osrh
0BiNUq02Bh/ZSgLcF4PJj0hxgNKA28MEgdvTtHfQFRomY8u+8aeDXXj0EFrK
mJZmZW9zsIALGeh9zdSHbUSgbbWyF9dSyojmt6KFCgwfHhsbZ1jyxcKa+ipg
r6b+F2B3mDJ5Z/svjJrRiiv3Zf+pwp/wH6xl1Q7VtRWjR8cDqzBHxGQgnKYq
CaiM83OIkgCZCukwRKnsvS2KKCIttLA5oVcpi5CKBqOlAgaqZ6BzhYlg0Bco
iDAvnrZQzQNdkPEiVu4uGTio3/wP37v+YyOQTCAHS6TVPu8d/+/PnSXkPwX8
g/+UnbxUeuJ8+amLRSfOFZ06X3zyfHHWOd/x3OKNx780T9+rnpEhnnFE9MYh
0YwM2UxIpvztLNnb2ZJ3Dilmbre9+9yQuLzTl+vb6tmKygim/BVud3Fbi78w
/0x8nDw5CQEpq21ITTQB/wh+x42JB/jhFBD2wiOkJltAe2ii6IL5b2Ue2TV1
0gitMjLOrsHxYD6AvdUkNmgjjboIm1nktEhizWJInFUKYR2HHF6AyD/iZeCf
+A+YJ645Ki2WOQKDBPhPSjLbeBKDijEQkrCyLv40gU/0ERfTELCw5klqqhMb
gXbKUaClt1axI3nigqJgqoWghKpaHQPks5qxODahm+eLNBQ1AwaIRNhCWym2
3PzzLddr3N7iDoulEPPx3W78V1CT8EyRcPD94p8oUGVVYev1mjVrvlCpInHf
AH74ZdICmq5OESvwTxVTxNIJyVQESNSduIrQp1X9adyETIegO7gg5cOBdoQG
FA7TekHMxWgl9EQoTEO8ptXJYPyPn8oI1laR5WcLfroL7xf/c+fPJvwL6z9Q
/v/akYzcw0fQ5qQfunqYSc7BQxWHjuWs3r5EP2qvasrhmMnfRU3cHzn+kGhy
unjSgahxByLGH46cvC9mykbDs88PMRacPVt/vQY3mTvTikDQ5Q+WNzZ7vlw2
32CKGJlmTknUjxxuGZFiSo43DE9iZcykAiNHsIwoVf1tXL9s5/Y1rPDVrBg1
3AHOAwGe2XhWPPiD1KKLhNgM0bD/TosMEmuWOkwSYkGhIWOO//ZRBhEibjAr
tgQTX0aDRl7YQqyxWoCfjBtzBNzntufi2AAZ1UUMHx43efLoN157buyoRMAe
MS8eJTSFTDolkdhkbbOK6n8oFwpKAPwD5GwFP54vMmjEFoOc1gAHNcJes1W1
78DWmz83gn53Rvid7T9AS5yfNIVVf/GV2e6GfyYd8I8T6xq9BUWXYBmsLEen
ZTfQoYYKCFlNigIoS0OLEHJyrqDYX6NkGcv2pdsk1NeqxNgO7wCfiF/NZrjw
93yRAyX8U0uUiQYFiKwSNSLSxciSSaFQxkyYPAq0p7AkB8ERC3UDZeELPnfQ
gq7wP3/BHCH+Fep/2PvfVy2FHF2z9MjqL458+0XGmi8yv/nszOrlpz9dvECs
2RYTe2CIY+9g285Blj1DrbuHmPZFWPcPs6QPjd8VmbhOO+K5wZLCsyfqWj3V
jW6Xp6i+ic0La2hmhZfeYPHIsbF2q2x4MiyhBviHFwCfB+z5AJZqRKoVgB83
JuHAvk2fL5mPmwx3ANoDFUiK0zvYuvEynthnAS9MPcDfrgISCPAPLcBeuAA2
cIYYgeOfgM0mCCQYx46Oh4qxafjJFpDb+HgD/hxVmCPcADti2sE9O+DNF59h
iwwD/CBCoEBQBIQJwDkZf0J++5F6ngVS8KExNYEfjx4hP1+7jC3cSmY/Hp6l
PWuEwAGqEZdgevGlKWWVeC4hSFPCU6hMuC3yqR9aZZSvOIqPLO/3q/CPXTCk
12/WLVw0m63Yr4uBwYl3aCh7RipAWU0qZiZdpnFwIN9iZFWdADxBHS3hH3cA
H1XyaHzkhymI2BNBYrPdw9YCoqExIcqmXUSQQmPH2hixZNjK1UvZIpO1VQVl
uWypw0CZ8MKLe8f/goXzHnz475T/fOyxfgL+S9O3lKRvLDuyqfTwxpKMDaWZ
68sOrw1mbi5a/clyg/Kw1nJSZj4hN2bLDSeUhiyFNkupzJQrj8tM6XLrFkvC
KzHRFZez66/jrrK68UBdMFiHm+711fibbjbuPbRdpY4AM6EANi3VDKIC5gMi
BOOM3/ju29PBed564zncASAKaIy1qlgxp1MH5g/jD/6TkghyIk+KVYL8kxZY
9TF2I1iQnDkCOxOy/6FqIl49DtgD/KD3r7409cUXJ+IRxyIA4ZhPiGWDERR0
jB7pRDwLeAv4T4yzUGEP5TOZ5XcwAo/Il7wALWWMb8u+MFcH8By0RHUcDp3N
pkEIMGpUwqgRcbD8AL+Dz92gQQccYDDJIcdOHAIFIsDfofKtA+0XKoUoWBBU
5n7xXxWsaLxee+ZsVmIyq0vXaaJw9/CkWA2/RWaxyiEms1Snj6F0DcU+VAEI
YLMRcJ3CqJER/kkFIEC+UhZF03tpWByKIOgIYzU8O0Q+BQ9dFP0krQVNxp8U
gaJpbJFIBo0bP8LjLy8sv0bJYVCgX2f/Fy76QKh/Dq//LP7u26KDq0oPrSo+
+HXxoZWQwv1feb77pnztx18bJYcUsmPRMdkx0UfF0cdk4gxJ1FF51FFp5EmZ
LF2u2ma1vCIaUn45s7a1wltTxldBrAzWV0MFPAG/vy5YU++fNnUU+M/YUQ7Q
GCrppygYP3bVyk/37Fo3aUKKSjGsvTROAeTDCrHhYCtL5kBxAG9WERqnTo3X
QAsQ/Jq1UTaDCC4AWmC3iHEAFf8Q/mkV4vFjE3HlMSMTIIA9jH8sr6BmYmND
OVBAO3P3IQADmbz9Bf98MFdFg3eALlQJmkLIp5AWJ2L78GR7WmosLdzEZlba
tbDwkyalPfvseOAf21MSLCOHO0cNd7I17a1sZcuUFLveKFvy+YfNbdVUgdCB
1YdvuW3YK3Ro4OzOYwHE/wH+EP5rQ/XP0L7lX38qY7PaYeFZCaLFxIp5jCYJ
VMBqU6AF/mkeOgW2MO+0XDnjOQqRRh6DvgB7hTRSLomAIPLlS5qLSYjVs+BX
H4pzKZuETlREf1zcxHkplUYQ+IkaRUc/tXXbOqAXPo6v51CI21XqKXIFy+8T
/75FH38I/LOxr/b5j/QWgLxDawrT15R8t6L04PKSg6uLD6D/jefQtyXfLlmh
lx1RyU6LYiDZoijg/6hMlCWLOSEVnZaIjkjFOy2G12IGVeQcr2nx8AVsGSOt
qa8K1rrYy3Nr2UzhPTvWGlRDhifrWWFzgi4lyYA7DPu/Z9fab75eDF3AnQcv
4jgP0Xj0KasviDDCBbaTnKCBOzAboiBAvsMqsVtiKAXEKBOfN2TWS2xgLNxf
kwB4oVX1+Kh9qPrapsQXePaZ0TTVjrUc2zTgRS+oxUMZMyqONtI7SmgXjYvR
FDC4CTxuRAGsuMiqTkqypqXFjRmTNHZsMqAOpRg/PpXRJ7sWxh9xMcsO2dSj
xyZ5/KXBBoCZFR7XNLH3BVTVVNa0BNCG1oS/5zmSXYE/VOpc62GwF1SgupzN
bax1TxyXyhiIJtrC0pLRHP+w9jDOoCii9lFdjkYe2NI7vChFw5fuZwEvDSPS
6C21bMFbvqSPUSuyGKQQPBGTTkxpf40mGoJwTKEYFhMzQMcKFKXC+0/Ze2H4
i7BlsmEgiuWuQgp7iemR3CH/Twe317/xVaDLC4D/Tz/7mNX/PN6392O9QICo
Cg5eoODQ6uL0VWXfLSs7sLz8wOrS/WuKD64E/ovXfAr8H1aKvxdFnRZHZYsi
jslFwP9RWUy2DPiPPiKL2WnRvxo9sOLqKTyyQG2Nv6aaW7BKf305szk1fsQC
tdXlY0ZarSYxK1GL1yIceHry8MwjO2fPelkpH5KUYBieYtFrIoBewjPAL2T7
KaVP+McWvlHOZwdooQiw/CZ9pMXIBFqAXSz4tSisRrZQJIiHjeFTSYEbE25k
wGz12uiQxbPIEYPMeO0ZmlPMZihw5FPBA/pEX6EalMogAw4kh5JFrBxOBUsI
iwcbSBWhwDaYv1odAwrEqH6cEYEwYl4qdKQUKDpS6VCdQbr/4Lb6Jh9UAOAH
Jml1fcL8PeL/bpYfjNTHXnnMF/Fz17rc1fDUbMyrvtF76dIpsE1AVKeKdLDh
kijgH1qAZwSxmiXthW0MyYR2yk9SfoZMtJAREqb6CovfshsOngN4a2PYTAGm
DozV69vXtpXLh4pET7EVpI1SetsjkE+D9XSLVn+71Btgb5wRMH/n5P8d8P/Z
F5+w+ucn+oXjH14A1r7i4DeuA0td+75y7f+mfO/XpQe/8hz6unjN4q/0knSV
6JQk4oQk4qhkaKYy8ogy4rBiGDrZ8sh0hWibTf9yzOCKq9/XNFf7a2oheGSe
Bpe3sdLTVFlZ76oIlruq8g/sW69SDKXEwttvPX/uh8NTp6TCvMRxeAPtIEXt
VF8vjORSSRvATx6BtIDYPlQADoVKgMyGCODfaopBH+THbpbzBxpF+Cck08vU
aEo1n6AqA+2hBepBumgcH8AmHy0U/MC2U8En1SiiT4SHomDyKaBMPCsCh6Wj
kBDHU46IVYryRCg0IjHRQnEBOiNHxsNBUDHep58t4EMArtpmH6u9b/KRlWYv
zrgb/u+KfBKaBE1v4aE3WcA0we+0tAVWr/5cJRsKd6lXR7H1fHRReCiAfTyv
oeLxryx8JhfdCvZ7+YhYKI3JF/PkrlBJFQs0813AP02TD6uXZkI5Vbl0sFQ8
EGYf4Kf3v6NPLz9FJzXVUekuYPNc+Os2wkt9foX9/2LpEsS/Av6FWQAl360s
P/R15cGllfu/qjywsnQfiNCXVenLi9Z8xPEvPimKPg7yL4rKUkRmKCKgApnK
6GxZdLpCst1iejV6qOvSmYam2kCwhqlALZvZB/z7WtyuZndFTZkfcUFD1fPP
j4fJBdl4c8a0116ZhDsMXzA82YiIAFCHawDIaS6kUMbcAf9U5wkjz3Buk4IF
QQXQgvzE2sTAv8UoAvj5ukwx8LaxICrcVlNtIRt+cuqSEowUfeAR0IQasM3Q
Sq3GX6R93IrzGVNomRpqackOOozSO5zfMvLTPjtAxlZwpTyJSUH4hyNgw2FW
NXkB0gW0oEBXr52tbkQYW8FqIfj7YuAF2EuUbof/DtHxPakAX5c4tKoh1yz8
Lfau0ibvKy9Nxr2ilRy0bBEGEB6xA/fZqaaheaHgmVW+8QpwSmYKM7wYjHmt
An6sTDwEtB8fKf9AQ714HFTKHmdXk3cWaiFomJitfKIV81IKGb0dTC6PwL2K
iRm4bt1yOCmqau5Afn4F/pcu+xz4F/iPgP9rR1YUHPl/vL2He5NXtj1MpiVT
ksxMJplMQjO4ypJsdbkXTLGp6SSZ9B7SCSl0SAjdplf3XukdTDG4SlbvzY2W
ZO7c3/P9Bd86Z0sHDQEmmZt7ec7zPq9lW8jS2vusvc/ea6/va1rT17CaBb/1
a3obvrY1re/dtGS1MrlJJjsSl3Q0NvlwbOKRxIRDiXGHEuMPJyUdSUxqk6RU
aNPfHD/B1X7y8mDQ63ExpaCgx+O3sbOAIYd72OEMWoKDzqERT2f3mfx8LXwv
O/nNkMLPg8NMmaScNlkNSMP/M/Dz0mVRxiA2Aqrq/Nc6B7B9GWX+czKT8rKT
iThx8sPYZk6GMi9LncMTNcTY2eJxMQm04grOMylXR1pAxHko/0/JTLrhldJy
YRS0y5Nvpy0A7o6AwdMj9IsphH86LMAC7CkjyjL/OhkJGgD/eCQ+ccyGkq+v
fos41sQDAQf1xd8S/z/mdOCHy+mzs0E8QRtiRlgWno2XKbqMxvMF+VpSMgFE
tWxQaTJX75HxzP+NZlXa5uh9CJNJ7sNJqIpKdygioG5HKu8M979rJSRWkMnv
WcsYT2+G64X4qRkID5w/tgB4fllKrEYnTZZNKJye60Bga+u+JfO/Awu6Hf5X
r/2a6T/85U9AfWT+Ncd/84aelo19QH7Delx76tf11n8D/PdtXg78N8plR+Ml
x2LlRyZKEPMeTZh4PAERQdKxhKS2ZFmFTvvGuDHOM0eZ/I/PFggyfWY22IiV
1IYPJS1Oky/oCA15qmt3Z2SkgO2HE0G5qUUFavjwwika4B+PTC9Mz4xUeP4Q
/9EV/vk57FiZgl+yBfouqxTCp6aT52aqsLJ5oAqiDpzjSkPZ8KEj4A0XtHMM
U8wboT2sNQDxLIGf97xrqOCZsv3kAykEJjJARiRUPsjc8Jx0OsZMg+8CVH1K
Ha/0CL6UyifOfW42U3fn1bOU9mFNwT/gPzdlgX5C/MsnHVPaB/hn9XVe07ff
D5aVbYaLBv6xSGSADrwo8091s3jHaGcUjI5cPVkHLaoGSWWDStmZL6OafD8N
1/9HQgCKAlRc5IoSSoiR6aQ4IWEM73mfAG+gUCVmZCkffuT+VWuW4G0xWbtA
fgT/CXe7cEP4qfhfu/4bwj+bgh2F/96GYkMDwt5iLFNdibEW/H+ts2Ej4t81
akmjPOlwQvzhBMnhuNhjSeOOJY4+kTj+RNLE45KJLSlxezNkL094wHKubeCy
xRnqdQ71O4fsjpCTDb/zu3wBL0JgLq7ocfqt178fXLZsPt5boP2xWTmzC9Py
MpILsuXTJ2uI9uNbkydpYQiCAomqZiaBwh+nL8kK+HdZRMyLQlkLAPwMJ5k8
8lXLsQjecF9s5aqxpkxKx3p89pTCKVnwWkTp+eFOKnEYCmOpTYw3+bLUKNwa
eX6qBaJAmBJ65OQpKKaCN1gE1tSCDEqZFuTp8STTpmVjgf9j0aw93EyfmZ9f
kNZ2oG7ostfN5ypSolLg/3anAD8+FqDBUjSV0s1rfjx+iy9gffXVp9lwai3I
SUqaRpKTwTTG1ZE8pOB7JM4sqhfwjrGynLBW8w3+QwU/CbGPMnPQ3ggQROQb
ZQXxKjwhnpbKOyUxsbGPwPOrNJJUZQKuSdIYbZr85JmDdle/OOCOBj9ZxE/F
//qNa1j+M4J/Ln7LCuEM9RsAe1PNJgtf5uqNltr1nrpNpk1frVFJG1Il4DyH
ExIPAv+SMccSHzmZFAP8H0me2JQatzsz+YXYP1nO7Q9etjkGe+zDBvsQblxc
Ss6H5Ql63VhcitA36AoOOF544THEVuwsOFcJ/w/8T8pirl6cCwjwE+AFHeL1
bzcSQaLaGc4fuwAZBZF/dWoC3lt1SpJKHhaQEfwfzh9oBEqBTNrTyY3z8y/1
5PyMnEwNjaMiE+AhLQuNEdmR6xPOkDfrjafiLpYj4laGJ6dqOjwtbTr4Eg/C
KGbMyJ85cxJiOhoxievUqVnPPDNzyrSsLxZ9NDjioVo4V8AWuMwEImj+wp3x
/2P4Px/5ZydOBeePQNsfsndcOklFgOCK4D+4UhJeEelVFHXIRFGEFA8epwwP
b+8N+3Awf5J3CBMkdaLI8DOBRB7/MqVc3jishdNQJsFB6XgLBvl/bIVAvi5N
rtHLYmL/tnrdsuErPsJwNPn5n/CfjSXr7v7tr27C/7333t9fv9rUsM5Uu4Eh
v6bYUrXRVl3sr9lhK1m7Qa1sUsqPJicdTZQfS0g+KYk9kRRzRiI5FDtxvySu
USXZlaF6ccIjppPHhoaD7qDZMWC2D7ocA1w+namuudjNkM8RciH4YtIfIJ/O
3pdffEyZGkNgRgjAaby8aKoe5B9BsUj430SBgH86F+BdAFJxWIDIl9dCM/8v
Z6nsOPgW9vYq+QGlKLtSJ4dnMXO2T/l8wWd4b7uMenupsYVCAC7vIBErfI7A
mQAVaJFxER0SR8OiTIJigfAGkaHgMz2lFAiQ7gFLjaanPPFUkS9o8/FjKeqC
Z9D9V///b1OgQtKEcCK+hOdhUzgjB2EINLARF2/6CjiH28/WyXSp8XjTiNIr
eT4nXKjAK3aozk3UNoRToJEBviyM5bWg8PxAMr2HbFvh9WxM7oAHv5yUstNJ
4F8hi83k4quimmjChIdZuljLpnolSGLmPFFksHbTcG2R7bnDup0hCBMwWfsA
xW07NrP5Fzz+pTMwUoEztKwytqwxNK7rA//HqltnqF9vayzpKFm4OG3cFvWf
tyf9crf03lL5veUpv9orGVUmu7tc+Yc96j+sSb1nVc6YpxL+2H/m6NDQAMuq
DdqcA25nyOsPuNhc6aCDTcTw2e1BZ+hKEJ8CgoIR2HX/haJpGXptEjWtzyhM
p5bGwqn6zHCRv+yH+Bd7wU0GkpWeRBbEtOgTxyjlE+FeQIHg/DWpEuGfWWjG
d2QKZsPK2/xokrAdsYUUokA6tYwWYYA+d4qR6RnCTJgfipFBUa6J6tzoW8Qi
wjlYzvmBfJL7wFWpTMSXCPcmT83st3QGB53i8Jeh+ifi3x2pAr1J/Ir4D9mC
K2ABywoN2t955wUuY56YpZWmq+CNeamnLpmVCEbOasXQXhK4Bvj5zigJG0VE
n5kiX37gmxiOkfkUVJL9R8wLtx9WCuX3afgB/tbhedhhWUpcUtI4MB8wfzAf
Xbpi/6EmvFo67aW5k/+ZCdwS/w88+Gew/vvD//70hz/ct3/Ph/v2frRv7/y2
vfP3lX3SWv5xW8VHh+o+atz94uJX/1ox/4/VH9xVM//u2s/ubvjyrpaFd9V/
Map+8W+alv+hcukDdesUT0z69enTFf6rHteAyT1gcbMhLN6Q3xXyOwIBmojq
CowEvIMeNr03hLiAzfY6fXo/3m0QnumFmQX54Mw6znbARiTU1cUTO8nRJkAd
voL/CBMg5oPIF++tXDIOroze4UydIksfZuzhqkXS5Yu0sROGKWURbQL0OHF7
ntyg0eThEZwkU0DwIIREEkcpYh8RZ/3hikf+WYfhxIU+BP7ZZPMspY7T3dCQ
i/IGYekSGgv7E09+f/g4TQwMfwvMH4Gwu2/69BwmVJsmy0tPxcrNZKJ82JK4
Pkb4/bnJG8iTQYpIASZs13Q4SOXKeE/Eg5Q4Cs/84pinzA8FApQ0I/+DmBf4
j48fnSgZp9WlTIwf883a5aHLPnAYpkEdshsdvTeRn+hA4M4mcBP+d+zaCv5D
+OfO/37y/0F75YCzNuhsCLobgr66oK8mGKwaulzRZ1p45MiUa57Cqw7lsEs9
4FIMuSXXAtJrQfmQVzoSUA358q4EX3791d8fOb0l9K0X+GcZbDY1xgfkBwJs
BhCJ0LJqwxCbao1PlmTQrl4PNjSVszEZeZqCfA1pmKTr4kVXYySwlUbjXCBf
LHqEFUvwTVarhJ9JykpLhf/PTlPlZ+lE0RqDLk9lC04i8jOCBdG9aPQg/OND
x6IYkBJBNL5KHBYI/AtIMJUzbh1EmwX42SNq1jwICgSkAf9M9CZLKZHG1DaU
Xr4WoBln7NBq0PUf4D+6fFQ0edH5r5vXizJ5n0GnwXAuP19LackcvRzxL4Jf
JsugleJVUV0rsTgBfvL/FBbxNgeFyAiRvBu9OWEPwA9/aQoAVeRSNVc4Fojk
SxnL4tMckpLHS+UTJbLYqUV5fZYuvGw4f+Df7reYXIZo/N/OFn4M/nfv3cH0
/x96gPKfogrI76sOBmoDvgafr94fqPH5K3yBsuDI7k7j+/uPqIPuZI/5Pqfz
T073n5yO37mddzstv3TZ73E777OY/hbyTHntpVHHjpdcuR70Bs38nfe5Bnww
BOwF9iGHY8jNwM8HYdO4OlyDw34+JmywqmYXU6xNk4YTnumSvMykSD0na3JE
YMuXhJZw+4II0SNU+YzF9nGdNBtsRKcg/E+ZlImFOJQRfhrKyUEr0jVUF0Ti
BmKCIX18LFPNkCyjcIAX+StpdyB6Hz5WiCxBgej56UyBjtIoU0rUgl15dTTV
uiDuGxfz0MaSr69/N0D4D2P4J+JfYD4a/7hhwwEDkeJSn3nosvfQoXo9V1hi
BZ86GeLfbHrxGYqcPG1WliIzk93TdsBztlJqi8NicvFcJYla5LRaOck10Olw
eBvlBfy0C1D+U7AgthFwJwC3L5NNlMtj2VaoTYYHgPMvr9oF+gfEMvB7zbih
yoc74/9H8v/S8t2//f1vyP9H498XqvGH6nzBeix2E6oJBKsGL+/ps368/6jM
437Ubhvl8P7SHbzb5f+F1zfK7R7l89/lDvzK4rgv6M9449VRJ48XX7024AtY
WcAbjX/EwkNu94CDKV7yKCyAWNhrw3bMhoV5rIMjPpiAnlWexLE2xrSk3IzE
f0U+Yt4EqggSzD/a+cMoQIqo8pOdLSrxDsuAfFo56WrS6gwfSFFSOhznSgU5
z+Al02LggjAH+hxJ1Yo6XMjjUSHETeAXITClgGBxuMHuQys/RzspV4crZV9p
/F9OjmbKlMyCgnR5atyKr7649i22RjPN72CnYD8R/0Iy5eYHfXY2GTDkAKjg
/+GpNmxYrkiZSO8Y+D88RhavSs3MVObm68JdwDxaoVCF1DBIzgWLTQbh9ykp
CVgIfkH+6RyQyCRFvuRAVCkTFbIY0ktkVyVjSuycixc5UJVUsmzCw4/c/9H8
d0EYKObFIuZ/h3VL/EfnhW7Cf1nFHuBf5H8o/gX+nf4Kl7/K5a/z+Ou9gTqf
j+0Fg4OVBsunB4+khPxjvS7gf5TD/wun5y63Z5TTO8ruHWUL3GUPPRgYynr1
9VFHjhUPXwkxQRuOfzY7LGT3B20sFhhgE65dXnYEBrcPExi6PkRz28GIsMsP
DrtbWyuZBIQ+YVKWLCc9gfy/SOxzcwjL5ArCI2gPbQqsiAi+nfN/4J/Rfm2q
TinVq2S8hkdBx1tUdkIzyunsksTN6KRGjKklc6BDfLYRqGVC2Coi9RMubxDE
KVwywQ1nUo42j+OfAI9FJjBrev70aTm4zplZwNrti1h3wBNPFD711HSYwKIl
n8D/h2f5DbqYLtZP9/+3XC42lJbhH9Dyh+yBAcfzz8+WS8exgFSdqAcZU8Qj
XOI4Z5tRChAbGbxOspwkvKlUSFPkSTJpAq6K1OTUFEmyJC4xcXxS/BgER6LO
md3wSv5wn68ijmRCaSlSJnBJnxggnylS6qQIe+Pix86aPdVi78Ofb7b1wgMA
3qzO393v8Fn+LfP5kfFvRVXp7/5wdzT+yf97QtW+Afj/RqxAoN7vr8MaHKoA
/vcfSvF5x3jco5y+XzgDv3T67nL4RrlCd1n9oyyBUWb//Q6v5tU3Rx09s2Xo
6gDHPwg/w38waAf/p8HrbBJo0Ml1+D1uPo0R+PcNsbHCbGq834ZwuKvr1KwZ
OarUGNYpzwsbEAjQotzOTc5f2ALwr1PH4QdoFk9S3OgMnRzkhyFfLdcqWEMW
T1wkkgY1KXWEC9q5LgEVRVA7jMhaCLEC8vYU98EQZJKJJAR3I54lVk9BND85
UqeC5YZthOJumAZ2BCwKhIl6URERsw4uzPXee68OsyMwK03KYNTlJ+JfCH5G
P862koBT8B/gv894Adgm/Os5/lnQpGFZWUAdOxGQCfxTNQ4F6SSFBNgT/rGA
f5VShi+B/8S4sRQc0ZtAZc90BMaqoNnQuli6whYUMsaU+CG4FM+s1cvA/DVa
+Zlzxwj2NqcRdkonXAC/2Xkz///xKaCb8F9VU/77e+8h/kNTMKj+2ROs8QVr
gfmAvw6BAPi/Z6A0cGWHwTa/9bDCHRjv9PzS6b7b6f2NMzjKFmTIt4V+4fDf
ZXHcGwhkvvbGqMOntwx+x4a2BwKW8OxUNuvB5hm0YzGty8iU6uhB1T4+sXdw
JODyWq5cDVltfR989AacDxd2ZuUQ/Mw3BbFwhiaOmr8QIFAsTAoSkU49SToI
Ep+8Q6121HmEYI2uPI2ZHJ2Kobw9PnRQFHhj+GoyEDF/mWg8ESSRFxL5albw
w0ec0N5BRWK0p0QXN9L+QkZHde90IwrAaDNiY92Sxrz11gsjV3yUnwnzlgGH
WIRnOiO4nRXcpJoYXf+DtxpvMozr6vVgRdWOuLi/0e7G63PCMRHPSiUzwUam
QJhEYS+9k9TXyVqb+REAKZ3iSi1d9CVFvkLhgZiPOPZVpcAEJvKNhp0jYEmT
4+XyeLVGlpg8obRiB145K3Lwmgj5Yfy72aLihx/WP9zBBKhejmlh0RQYm8Hj
d9Q31tx7/+/+9MAfsfgIgLAKljtQ7Q3UIAoOeKuDvhqvr9wd2uO/vL3P+mnr
YaUrMMHp+5XbdY+L8D8wyhRk+HcFRtmd9weDWa+8NqrtRLH/mt8fNAcQAjNi
4+Yfh/2W+I9ewUGvk0UBAZvThOv3/7y2sfgbBF9sFh4fh8SHwiiKCtTA/+Sc
FHZYzBX+83NVXOQklSsohtVuSa+DVMrpw6LFrUASnZOnQZyUxok+5RdWIBJB
9LHSob9I+xDUafuICKCFDz3l0vE3zTEknJNFiGHQ1KFM9kKTbV955ZmBIZfT
bQwORvL/PxH/t0sKUf0zWCiCC+B/3vuvjnn0fhLc0LLpXWwWA6g+L8JkPD9S
xS2nLU/0+YrGdhr8RCqd8uRY6gUWwS9Vx2l4tpOKn3kJRBzAz1cin4IUL5cl
KpTS8TF/e/rZOUAIdTWK9Z/hX5jAD/GPIKixue6+P/4e/OfPXAGXN0Ky5Q1W
B4I1QT8Df8hfH/Dz+HektM/0+b4DKpd/HGi/y/ULt+cup3+UIzDKEboLhoAo
wOr4bSCY9sobow60bx7+52Vv0OwLMPx7Btwc807y83cAP42lC7AYwY892uG2
fPf9yIEDtTNn5WZkymfPzM7JkufnKmYUphPsmYIE1UjzmRfhTkk26kJO+M/J
otYVOXktgf9wrp6AyvtYAXWiKBS4kf6wSOlH31POk7YMKnIAXyIXJwxBCHoA
/xT6iShDzLSlb9FroO2AGhDgimXJ4xAFAP9evyU0FBYF/R/iXyzy/yS6aLZ2
fbNmyfTCLLwMGuZL+xH17AD8bMwZ9x509kdnH9Tti4UvYQL0CD8TiSORh5t3
WM78aS4G4Z/mhfG+DGYy+IBksjilKlmSPLGievfw9ZCZqzr8r+K/ubXh/j/9
Ac4f+GfUn6uAYnkCFf5AZcBXxf1/Q8ALE6hD/Gs2Ld5/UOv2T3B5f+F2/9Lj
+RXj/wh+2fUul2+U03NvaCjzxTdGtZzY4LsWJAFVSnIC/CyOC3i9fj5T8lb4
B/IRmg2yEMCBlwcTcPMDYviojo5jL730RKpiItf5B1WWAP/g+VT/TDo/tHIy
UkjwGYyIK8spmPgJc9oycl/Rzl9QemLshHORq6dyheiDACF4TkSIjgxYvRAv
YheqTaRUQE6PyM9Nnp/AT3yJtFkIdbifUqDHa8Z38/P1Hp95cJil6Jks1aDr
p+L/dlEweSGw68CAq+PSyeXLP9uza0NVxdZ1axa//OLj2AiAVal0Avw/Sf6S
sAmlvEQROL2T1M9OlBLbAak0E88M53VJF4ifC5OIFs3LAPKxBYAFsZUaFlaV
pySQsAmB+d/iP/xjPyIQiMY/n4vN8L//YOufHriPOX/Of0gF7t5773cHK3yh
qgBMgPDvaQr4mgcH6k3GFfsPpLn98eA/Ts+vXZ57nN57HL577J577N67YQIW
9/2+weyX3hq1/8ymwX8Ms6026Ij4fKcfvN7r9Xhui39aYD7AP/YCmENoiPXL
43fBhO3OvqXL52u1rAt78iQt3DucP/Cv18Sn6xJz06XZegmTQOGFcCwFmibD
+5yVJmeEViPlnY+E/6Qw/iM8nJy/qOehNl5BdaKzOqLaQVT4hKuGImw/IoYv
FckiohO0AC3Au3BqBq50zxS3uIVSeTzVGOfnqpkdaZLPXTiGENjp6Q9XQfxH
+P+hCVD9c2jIM3wl0H7uSGIic/tF0zLfn/fSpuKVFWWbN6xb+v67rxROyWLJ
TGksVUBF8r0KwYWAdvL8ZA4gQtKkCWQC1BTPCRLrixQD3IkKci4UlyqNQfDL
ij85/lXc+e8p24ZdCRBl2g4+87/F/4/MBQn8hzOiNgM87eGjB/7y0J8Q/5L/
pyl4WI5QlWugklmBv8rvrfd5GvzepoFQnaF3aWub3uFNsLnvtrt+63D/zuG9
1+75g9P7RxfL/Py23/EXdyAf/v/gyU1M/5kXvPE5wgz/Pr/d63V7PK474B+c
B8jHDaIAWAHAz5+EFQ4FQyw12tZW8+yzM7kCg4I1EEUyPwB/fqZ8UlZKTlpY
/D9TL1XIYtI0Er7PJup4TyJfCSIiI+5NBQx0UAt4T8rV0SOUviNDoPSmaIcU
RwZh0+CYDz8bt4Vwrx+n0wTsdC6kPHmSburkNBKaIIELPALszZqRizV7Zt4T
j02eUZQNQpKRodhbtmVoBETFHBxhB+U/F/6ZLusgUNUD/B850swa8LkN0t6E
+6efnPb5p/N2bF1XUrL6/fffyM/Rw5/LJBOBcC5gxfo6gXOSfaBaOHyZFD8O
C2SGWBAtVhoqiRFBUIoshqRObuBfxZL/Ol3KxNjRL708F7sSohJglfAvTOAm
/P8kE7gd/o8cO/jAg3+k+JfwTypwjquN7muN3it1vuH64HBjYKBxYLDh8uVa
m3XZwaNZ7gGlK/RXV/BBb/AhLE/gIYf/Ae/gw76hvzm8saGhx996+3cnT+68
PDIQ8rHR2P4gy3/yJB5r6OM5t1uDH2gPsLyEDW5/6HIQ97AFfEn9engQLuva
9UGXp3/jxq+mT8+hIYOkIEf6b5NzFHkZMqyC7NRMrSRVMlanYvXPIJkarp5K
dSkMxpyfc136JIrU8Dg+LDq4F7W+Av9kHWQUdG4rhm/SVhKtZi8kaygipv9L
RAHRHAmbAs1BY3EKb5IiDS5YRFaWasHn78Hk/SF7WM/k5+P/LuZbXNe/H66r
2wv4wRKZ2hKvmKKYhVq3Zs6cPH/+vOL1X3+9YuFH7785Z+YUOPb4iaNhC8R8
SO0KmIfnlySMT06MYT5fkSSX35D3wVOxJ5TFiDyzyDaHS+ZUrOwnVZlw7ERb
YMBhsfcAJ0ZbFxV8iuSngP1Pwj99eQP5lBHi+D924jDwz4o/We/7/UIF96Rp
xynzztPG7WcM284adpzt2Xa2Z2tH/+bmYx+s3q1p6VDXnX+09tzDte1/xao5
81D5yT9Xnn6o/PgDuw880nausOipuw8c3Xnt+kjA7/YH3Lzs38N3cLtn0Ior
jwVugX84fIActB+vDRtBgE9pRziAYI1So/jS5bYODfsuXw5Yrd0b1y+bMysP
Th6uviBbCf+PRRsBDAH4VySPA/nhJpCgjVRsEs8hhTFFygQ2nZBXahHOqZhH
CE5SoTsVv4nSUMGgbpwaR9KeguSLhlbCuTABelDMAw2PUOf3hAd6HkIFawQb
cPh5lf7PGP/6+LGLy2uB/29pqdJomJyFPlKWFlZD5fVLGo0MSAakC/LSX37h
6QWfzPtiwQfvvfPqk48VgQvB23Nhn4kiF0rzwfFbLHHEKRC5EdgUzbygQJj2
Agq+WNtXSpxUPvHxJwttjl6ro9fFvL3R7u3/If4J3jeZw3+M/5Onjz308APR
/If8f/nhDVgVR9ZXHdtYcWRj6aH1ZcdKqtq3lRz+Kvc9WeHyuClfPTrp69F5
X/0NK2flw3mrxuasfLTgq0cKV8Y89bU2cfqDTecag98NOgbM7gELr/Bhi4jQ
HZKftyVF7Bc9ER7FqBQ7PhtwXL8ecrn6du9c//icSRk6NhqvcIqOKetOUrPQ
ICNFEv8I8E/F/3o2UiSRH9cmkv/nUJzABpREupmouUPUp0XX+dM5Jk+DS4V2
5Y3CUe75CeFCypIa+sRHLzL/YlGqhw4OqDwmek66XB47c3YBQmAgPKwF9zPh
3z/kdvM5L2Dax4+3pabG8sZG1vPI5bWTGWkkM+et+qLJC54cf/6s6fnz3n5p
2eL5WO++9WLR1GzsmxPGPRQ/8RHePccKgTTqFMqdkoCP0PmnnhoSORR/uF4v
j41/dO365SNX/WZbN/BPwm4Eb6p/AP2jky98i4xCBL/CRu4Q/1qilCLY1W60
u8xnz59++JEHEfKyI+D77uMt8CwPdMjQcrCv+XB/8xFTy6H+5n3Gxv2m1jbn
ga0Xy3IXTZ+yYVZOybTszdPTNk/N2FKQvmVK2tbp+pJpmSVT8zcWzdnw9IQ5
yfUX9vm+C9qGTM5BMy9cYSXQnpCPz3e+Lf+53SLzIQsKM6UgMwEEFMGg/fvv
hxy2rpXLP2WzHbMURVP1BXlKmADub2j+aKSZ7BiLhvbyQ1i+/ypTOVERpEiE
xpGjAVGoFi1ZBjPBd0mRm/I/4nyf/Hx0nkdo4EdyIOEzL0GZhJyIWOQe09NT
Zz82hddQRfQMfyb80ykwZRX276+RyWJo8gK2UR3cAj+Zor2SGpNFWRRtjuDz
VOEzfVrO66/MXbXyyy0l3yxZ+PHcp2ZkpqWy4jdZIjsOViXz6iD+JPwPBNmj
FjMKgfEOwDOowP9TYvML0sjz210G3ADMYvwfXi0QS/NYCeRmLvgsTODO+c8f
4p/FAhz/5zvaHxn9V8I/+I/Af3NvU1NPfVNvbYuhtrmvqqmvosFQUW+p3ta5
I3dxYd76WekbivQl0zUlhTCBtM2TtZumaTcVpZfMyN/w2GMbXp44Q954qjV0
1e8KmcH5WWIz4HUH/a5Bj3PY4ho2/dQtgOJoX8DNFt3zyRqIlQaGXCxJOOi4
ds1/5EjjG689Qx8ln6anZphUSbgOIZ/DpU3BFXAVHdnhcWz8mJ6YvOhkCQsE
8WwPbeL0XeB/akEGjQCmGVVU307JfIF5kQJlHU+RQmiRD48uqBaJJvofWWES
f2GFhTm5+Tqn2xgacpHH/tn8f8jJUgoB65VrgdraXXL5BDh/yifA/1Nmkja4
6LkGYiuMSJ0nwgSSE0GBxuE1wxDWrV66fcva9WuWvfD3Z/JyMySSCUlJMaTk
o9Ekw5zp3aDcr5idAecfnzhm284NbNaetQdbkttnJc8P8AOrdo/1Qtc5m9uC
G7OjH8FLdAjwI/Oft8R/x6VzY8Y9Qvin/D9NgWk0NDcYGhoMdU2mumZTdVN/
RaMJ+K/c2rkta/HU7LVztOtmqDdOV26cxpE/TV08TVNclFY8M3f9E49veD1u
urL1VAv2Mjerf7YFgm6/n/DvjuD/p20BP8R/1HmZDbsATMAftH37fcjvt8Kh
vfPOC+kZMoIfFefQQAq9Rs7xr6YEJjFtyn9Gs3pBb8TRMO0OopsDfg+bPlAN
APDiikTy6gR+cm4iC8qqiSKF0EIwhBhFNMCEaeBnYD74RdCGohl5+NOCg5Fa
5Z8J/4h8gX+3l0k9V1ZuU7JBtGwQSXhWSHpKVpqc/nB6SXQIEul8TBRdwGH1
TmUS3oeJ4/+aEPtofo72hece+2rlks2b1hcXf/Pee69PnpwBei+RjGfT1nj9
D0naJieNYcUeWll8/Ogp07IQ41gdBiAfy2LvI/5DBZ+9pm6DpffQ8QM9/V3A
PxZRIAFssgXLD/pf7oB/8H/gv7O7I2biWFb89sAfuQTun8j/1/U11hnq6wzV
9f1VDcbKRmNlk7G63lyzvWtnzpKi3PWP64tnazfPUm+erts0A0tbwm70xTOz
1j0+e+PrE4pSmo7Xj1zzRuPfE2D+3zVkdQ1ZfnIIEHBwwuNmTxUVETh9rIIU
ATI+UHa4DKrgtw+NeHwB/GmnSkpW/f3vj2u18pwcnVaTKpMm6LQKNsBFI48+
l2H0I+LTCIf0XXEWRq2vxH9EaxhNfqQqX7YRcIYDtwZai4+YEqHEiFhoHGmH
IROIzp1GTVBNpbpQphTBJ8OCOTzxVBE2OPCBsKTtz4R/NnQ+wJzGt98Pwv8r
mTibLCKUKiVlKmrXEm9L9BK7ADVt4c/HFoC3ggwZ9/Fx48H/Z82a8sEHb27c
uGrr1vXz578zY0Y+7Dp2wkMTYx5MjH8EIQNtpomJY0srdgSGPQR4gqjDa7O6
zIC90dpnsPSVVZdWN1SVVu09ff5UZ99FSmbeFPzeYSO4Jf5tTlN376W4hAn3
3v8H0r8S+Z96Q1NDf32DqbrBVNXUX9ViqG7rb2y2NG2/tAf8J2fdY7qNMzSb
ilSbCsGCtBumw/mD/2g3Fqavmzl940tji5IajtUA/+A/7gEbB7CbC4GG+f9P
xT+x/Wj8+wa8WExZzu9kvQPsNMdHxwTYRgeH3UMjLjg3xMizZ08dP/5htUqe
pleplDLGS1NpTEm4Lp25o4iIa/SnTJ8OOTqiRoIAiHFU1OhKxW9sphKfhEgu
jmg847eKuOjyieg+StE7T4dupI7CxCiyFGzw39QsXZq8dV/Nte8GgiNexoR/
PvxT2+nlq/6Ghr3gP2maJBKK1CM24T0pdB4nukFFJadIi9E7ABgD8KR2K7LH
8DYIAcB/pNJYhAAFBZnz5r2yefPqHdvWLF74wdyni6ZNSc/L1uDZ8LvPPDMT
7ovYDhX5Ax5w8iA8uPbbDNv3bNt3uO3Y6aNdhs7m/U1th1rPXDjVZewgexFh
7w/N4d/iv8/YnSiJI/w/8MADAv+M/PTXAvwN/eVNvZXNPbVtfa2t/ft2dZbn
Ly7K3TBLXzxVt2WSZnMBOL9+I1Zh+pZp+k1TMjcWzd7ywvhZCU0nqq59H3AM
WJ0sfef0M+ri9wYDUTmcn4b/YNgEmOGwQzGOfx8wP+QLsASpF3uBb8DDuml8
Fprg5nCbrn8//OmCD5Ol8fo0lUIpZUkJhZSOL8NsXyshzTHy8NFBLu3yIuEv
YmGi8SQEDadHlkIje0QYK4ofwoo3//psYjAQABM+HuIimUJFGUaEXwRteOjh
e3PytA43+xCZsH/ILla4mYVPKf0P+D8gB/+PzeXYsWYVB/xN+KcsKAUmtOWJ
Q3DhAYgWUmpIdPsyk1HJsYB8ahNISUlITo4Bz8nJUb3xxrPr1izesulrxAv0
V9fV7aUGN3xwjPa4LfD8feYeeH54+807Np27dBY3Zoel29izs2z3xm0baxqr
Dh5vu9h7jk2+iMqI/hj8h6ugOf6Npl6pPInwT1OQCP+NxvpGU12jubK+v7y+
t6qxu661twX439tZMWnJ9OwNs3TFU7Wb8zWb8tJLpmdsnJ5WXJS5pTCtpCBz
47SZW54fMz227kjFCIt/7c4BVvxD7J30f+g44D/y/2H8C/+PxXWEXLgJDPlh
XJ6gK8BKJlzYBYD/q98O7tq9NSFxQkqqRK1JwYeCjyNSCJfAXO5kNm6GCLlQ
7SYXB1iC0JKIDe3veBA/kBQ/hh6k6C8xbjTumeEo+bxarv7BjjtlXMFeJaFq
f24mct4mRgOSWNVETiYbGQOHP7Mo76nHC597Ztbzc2f//dk5oNBvvj4XPvOD
D16f9/6r+w81sK2NH4HdhH+aYfFT8U8bpcdrHb7sNRjO5eVp0vVM7TCc/+cU
iOo3CPCC/0eHwLQjkM4D1QqKKJ4N501h4FcoWKcYxb86nQxvC/hPQtzfsF3i
tyQJY+fMLEDIBs5PiIUVwOGzcdV2477DrZV1FR3dF5r2NZ65cLrX1HOi/fjG
rSWfLfls0/bi0upd+IFznadhJtH8/3btYLfEf7+5T56aHI1/yv8z8tNfW2eu
qDNjC6hv6m9qNjbhWtpZNnnZ7KziJ5XF0zWbp6iK8+D5MzbN1K+blr15Zmbx
lJz1RbO3vjy6MLF6X+21q5c9Ppb2ZBAdYMXP7PwrCOj6fyr+b2ER/KTYf/tq
0oFh4N9y7buREycPKpSSSZMy8KFQpRaV5mJRcyI+MlH6CxpP+qv4ELFBv//u
K/Pefum9d179+IO35n/0Dtbnn76/ZOH8zz77YNGi+QsWvP/RR28vX/4F1ldf
Lfr664VLlizAdcWKL3FdtWpJcfHX69d/hbVp05o1a5Z/s2o5Hly5YjF+YMni
zz/55N03Xn/p7bdfBknGEy5e/OnSpZ9hLVkyn+YR47/A4599/uH8z97v6DwD
iyYBSTEgXgx5iU5sRn8ZPUFGfIuNiRnwIH7kUQBMwP3887OTk0brtUkqxYQ0
XWJkYmAK8X+Sy7ihg6FMEHVruFHIJijlE1OlMVQHFQ6NAXtVOP95I25SxlO1
A+XHmNGlyysqto5c8TGsus1Wj6XfYcTqMXdXNVbuqdp9vvvcua6z3aau1sMt
uOmz9vZZ+xr3N5y92N5luLR6wzcl2zZia0CYQHwJIOdnAf10fGZx9ZkcPbhG
L6p/Q4iNcBsmoFDJ/3Df76n+mR+BPcDyP/D/jP9UgALhHshvNTa0mOrLO3dP
XjIjvfiJ1JKZ2i2FupJJIEJw/hmbZuRsmZFZXJC1bsqMTS88WpRYe6D++2tX
fWAlAXcY/4MWNgUA+A8Ff0b832HBBDx+5uVmzZ6KTyQjQ0UChhSN0lVUr1Gu
hpxedmbqjMJcuOJ333rxzdeee/2V5159ae6Lzz/53DNznn169vNzH3v88aIn
n5wxZ840MNuiovzJk7Py8tIQZWNlZqr1+lSdLiU9XckmpUY6xHElSpAiZ7UB
0uR40GMEI9Q/Sx21NNmWpUr4FpOYOB4/k5KamJgUU99QERxkPUR2Vz9CRaZY
yEdjYyPwDt2sCPfv/T9T5OAdSX4L4Ld67WJ5SgwbcsTVnmkXIP4fnZgKF8Gq
k7hcYSzAjCWXjCOFJTITYo+M9nDPj0WPkNXg5yXxj8Ky8IZnZyuffXam12+y
cj0T7yAgazC7TBf7Oirqy2tbak5dOAn8A/ydxktYXf2dF3rOY+H+Uu9F8CIE
Ai0Hmjdu2XDo+MFeU7fdYw3PQnIbes0XBfIdPtMd8K/UyH9/7+8o/0P9j/D/
Lb11zX01jcZyrBZDbYuhfr+hps1YXdW9q3BpUdbGx+H/9VumpW+anFE8JX3j
ZG1xvq4kL31zfsbGSdO3zH1kZmzNobKrgL/fxNveHdz/W/0h+H/v/xn+ERED
/1evDWzesg64ysrSZKYpqS5d7NRhuR7q6uWdv9SESGkfEBuxiKXTiBM8Gzgt
YAyzoo5v7C903AnEJiezHwDmBQFAGCiTTcSPAee8VVwKA8nMVObnp9M4jKws
pgWn14cbzPG/4xXiV5gWloYpIbz2+t+Hhn1gdIMjPiBcDEgiXdzb4V84fLE8
Ef0rP08dA/+Dw+6Tp/fp05LTM2Q03i6ymAmIYldRAQ78E5iBebKCpLhH8CW+
JcqrWPFPSgL9+eF4iptMSvJ49lv8ZCQtTYZ9xxcwOz39MGT4drvPdvzssb3V
e+DhT3ecwhaAL2EO8Py4AvZnLp7G1oBrWXXpybMndpXtBDWqqq9c8c3ypn0N
F3suUCBAcnmwAloGa6cAv9nZG66Fs7Nld5k1esUP8b+vt7m1r7HVUM0yP4Ym
rP2Gun39tbXdZTOWP56z8Vnlxsd1m+aklcxKL8Z1jn7L47qtczK3P5a96fGi
ba+NniOtOrz3ylWXN2BgY1/C+GdlP/83+KfvegPOwZHAwCD8Qt/s2VOBw6x0
lah/FkkY6s4QHYuisE2MvRBV0CIYVKsBVDnNwqah2NgIcIMdnz53/AC2G97Q
KiFlDyWv52ETRXOZnAgf+6LOz9eDBuAGCzeTJukmT06bMiWdVEPxW9SEAtPA
FnD4SCvFrWDLBGP/UGQ0xh3x7/nXRkg31/+H/3d5LdgCmCiB1zhrdp5Wl0Rz
fmnOKaVwhVb8DbWWcNMWPyNLjYMtwKWzCiueC6LQidt7HFlBuAU+JRYcCfin
8QopKRPj4v727POzPL5+m7Ov19xp81oPnzpUWrN339E2gB84v2S4iF3g5PkT
2AI6ei8caz9qcva3HGreWb4DEXFPf3eXobO948ziFYu27tpSvHXDlp2bOnrO
AvxGWw+LI+zdWCBCMIFb4t9s63V6rOlZWuCf+A9NwYMJtHa1NXe3NHc3NvU0
8puWtu7mlp6mXafLCj5/Om3t67K1LyvWvZi6+jnVmpdUa1+VrX5F8s1LqWte
la98OW/dhw8Vasv2V1z71u8J9HtCFlLto/4v0KFAyPu/jX/qHQj/WNB57fog
eDXoBA3kpWiXus6FMiEZApBPh/v0UZLcN8meiN4WmshMx8okgQtskNyrmNQs
kjx8JDo7EdOqE/hQe1lOWFQ8OS+Hjd7Iz1XhJjdbgWtBvmbqZNYdgHB42uTM
cDqFCyQqVInP/f2xK9cCFntP2Aoi8p7R65b85xZacCS7xLOgHp/58lXvgs/e
liSPwcvjr5NapxljFzNeaU9knoHTfvL8wDMMAfwHVkCp0XCBBAc/afiTM6EY
gapE2KF5Kujf+M++eJ+RfwcbYHfg+H6AH/CGzwfasc52tsMK4PzpS9yX15VV
NlTg/nznuTMX2mEFF7rOX+zpQDhwvvPshs3rVnyz7NjpI9HHAZExYTfjH+DH
cnlt2Xnpv/vDb2/Cf0lTaXHz3g0tu/kqLWkpK2kpLW4rW7evOv2j1zSrFyWv
XSRfu1C26nP5qsWy1Uvl67+SrVupXL9K/c3Kws2bHp5RtLO59uq3IU+A8x+O
/3D/F+9t/B+C/9/inxpn6MYfYBRo584SMBP4f+BfnHDRni4UqCJznMP9v+yj
5NWboqpNNCpGNw7jBu4RiMU9iX7Agkj3PgwJdSICapUilqq1Nap4ZSozB96n
zE5dszLkNGaClPbxJX4Fv06VFaSOC7KULJtw/OS+698NwG9TwlAo/Pxb/Avl
t/Aj3P9z/g/nb4JZ1dXtTpaOjUx4YXPew4fjkaqMG4GAKpGGSQHPsqSxZAh4
kHCOn2RpNHk8z3wynIePDrnJkAORSifodEzkoaJqBwjYpb7zdc01AD8IP7gN
TAC0Hzeg+gB/+6Uz9CXAX91UhU3hXNe5bmNPR/dFOH/g//CJQx3dF85daj96
6vDmHSWfL15wvP0w+A8lfPAn99t7o8B/A/8ma4/bZ8+fnP3b398j6j+J/xyx
Og9Z7QdsVqyDNvdhm/uI3XXI7qvots5Zu2dG1bHcmlMF1acLKk9OrmyfVNU+
uYatotpzRXtPvFB7fsJTb29vbB25PuzyO6j53c1g6QyEWDsYP6v938U/mA/w
T600bo8F+K+s3AWnRI0b0UUsZAuR1shkSnuyY00eCxDgRXOiWKRtRYUBNAPu
ycemkeenJCqZAH30YfF8jm1cAf5UeYxaif8ikeaqEOuGRbDeWD6JDP+dJHE0
3zX4gYKGTcICll544QkbLxLzBqyC21MsfDv8/1D8nPBP+rdMFNdnDgw4zNZL
02fmqsEDdckIQ/SRbADV5v3LsSDn/4R/WqQwSRETKR9yvZQEUSYhagvDATJX
usvK1p47f6Kr93xjW/2+w63tl9ov9l3s6u86deHUyfMnu03dZzvh+UH+z+Fb
O8p27D+2H9/Fzxw9c/TY6eOdfV3w/NgI6lvqGlrrT7Qf37S9ZOXq5S0HmhAI
G619tAuAC/G94Bb477d0IzycPC3vnt/dfRP+20zuVrOz2WJvNjtbLN42s3+f
xddiDZV1B6evqZtcdkFX2pVe2pteasgqM2eXmzJKuzNLu3L39uRvv/BstWHM
Ex9urm+58t1lgX9PUODf9n+Af+qaIRbk8Vq//W64qakK/p+qgKh1UciYCE1L
UZPDWr14G8iNkQ2RFS5sUCbhGfKyNZT5p5Z5/CIlwwn/lPmncwFeGo2tPx4I
J+RjKVImCMxj0Q1looB8qWSsEEghzqBUJo4e/edlyxZcvuqHCQQH3aANTBT0
9vzndubA9Fd9kVxo0OZwG69/F1zw+buJiaO1CHszEHRIRGNydH2IiGTh8wn8
yQmj4fyZUfA/n/g/mA+reY4MhaSz9XADkSopXO28bqXB1FlVW9a8v3Hf0X2n
O053GjsB+EuGS0D++e7zZy7C858/1n5sZ/nOgycO4lv48kLPhfkL5+/Yu7Pt
0D7wfyxYQU1j9fY92zZu2QDw4+8y2Y0Anqj250cDt8Y/POTUoknA/wMPMvEf
LgHE+M8+q73Famu2WVvsthY7TMDVanO2Ov17+3zT1tXml1/UVPbpKvs15f36
crO+3JRW3pde1p1dZsjf3fVsrfHRJ94raWgY/i5I43s8TPyfFVyBioTXrRiL
qGr7n+NfNM7g3ukyAf9VVbuxI0/KTYOrJ7EpEdVyAqOiuIDt71GVyYRJJiLE
oBs+0mWlPnw3BxJAgLEos0fdfPS4IAn4Eu5RFIISARbNAqI7nq5UKYfH+flv
nFDjoXJQ9qr4sLCauj2XrwWELhYVDIgbcSiA6Ph2+U93ZJQ2+5WAFf4fBtXX
35GemaKCDeI/5fl/EiOiU2AyZ1YUzcNe/Gn4w8H88Wdm6pnIanSjBAwBfwiQ
j7CIVDJINRGeH1aclBTz9xeeamqurW+qPn7yCAB8+NTh5oPNgD08PBAOqAP8
MISWQy17qvbQ4zAQPI69oO1IG5h/XXNtZV0F+A+c/5adm7fv2Xrg6D6L04Rl
dZnZihqKJ0Jg4D/cAm/twQJIps+a+pt7fg38k/4/TYGPxj+Q32J1tNrsrU5v
qdFXuL4mrwL4N2qrzJoKs7bSoqs066oMaeU92RXG/L3dc+v7Rz85r6SxduQf
/jD+eYIuCv+3xvnPiH/qHSObCoZcwP+ePVuk0lg6+SUpTlGQxgdYK8n/R+Of
o07C2Ugid9Q3ckQ0uJk6i+mG8iGk6UHDnSlJSHMnae+Irv8nU6KWW+r5ohIg
2n14bXAc/Y+AFmvh58UV+BZc67Rp2S5PPzsIGHDhoxz5doAoEPYCIvnk87E7
3AH/NA6A/D8oEHh4cNC5dPn8FEWsEq+QJz+pPY1xv6jKz+jgVxL/KO7x53MN
q/Bgd4qh8MNJ8WMokctsh881YIJC6iSFUvLZlx81t9WfPHO0p78b+AfUt+3d
VtNcA26DewJ/w76GqsYqcvsAP+wCN6BD2CYAe7vH1nqwZU/F7s07NjW2NYBB
9Zq6b4l/bgKAfU9k9Yn4FziZOacQ+P/LQw+I8y/gfz84j8WF1Wp172P8x7Pf
at9n91YYPDPW1RSUX9RWGPVVJmwBbFUZ9NV9aZW92VWGvLKuZxqMY56Zt7Gh
/Mo/b4l/1+3w/zPyH4p/8dexcDvovP7t0Nat62NjR08tyCqamjujMBcmIGov
mW5zmkqnlFKPMD5NQI6UAMWAHq5XyYCdppGmRRqBRTsw1U78sHxIzEwRtfTR
VdYkooUr+BLXUdHS4GzWViON0bA5RIlROplh9qVSJcTHj167fjm2AKp8Yxq2
sIAhN+GfjgbCeqG3PwJjZ2cBG/0KoMLmP1729Bov5OTrYAIKVTx2AR3vz2Id
zaQYQE2gEfIj8E/GLoqa2J8cbemcF+XkaBD2qtTSVEXS9BlTTrUfO3h436Hj
B0Hj+8wGoL2utW7pqqWth1vh6oH5yoZK2EKftQ+2AArUY+7BDYUDsJTznWdP
tB+rqC3bsnNTdUPloeMHAH5ENLfrhYnGf7gKjuc/AY85T8wA/h/861+i8z/7
zb59Zg9gD/DT/UGL/YDdXWXwzlxbNbnsor6iL73KmFZpSK/u1WPVGnRVvdmV
/XmlPc/U94+d+8G62r0M/z67O8BTbSFWpujHYvj/n4L/x/B/cUX8e+364Jo1
yxMSxsHPU8kNwU/IWGVoU7Xwb0ylM5Gfb7IBbSTTJCY141t8wecnEXTDypYc
4XSljjBCAhuGzqlv2G1GtZOIclCaGklT8xCD4LXxjtpxQBe9AC3TSaAh6WG1
KMaaNMlZWarzHcf9PJ9AdUFUPEl5/rBYxO0ToWKboLkwfLGyAdjU16sXS6Tj
9OkyNvYu0qEs8M/+Uh75AvyU/8FLivb/Qu2QGv9pFgw7wpOMz8xW6fSp2rTU
A4dbT589brQa2jvOnDp3utvYg6jW6rHiCieP+Le0phRXAB5uHxRo0cpFtS21
FA7AUmACQP623Vu27tq8/0jbkZOHEO0CaWbHbbtgiP8I/s/7f1n+B/h/8pk5
v777Vzfh/6DZu8/M/D/Dv8V7wOQ6ZLEctDtrDO7Zayumll7Ql3VnVPalVfWk
V3fqqi/pqo1gQVkVJoTAz9Raxj3zyZryvVe+H3B7PW6/L4z/kOX/DP/E/weG
/ezLgGPkcuDdd19VqcB8tHyeo4ykrmhinYK7faZPq5Nn6KT4QOWSsWz0szou
gv8kQj4DvyJZnZIkhh+JE0+CfTT+owdmkeBbZEJigogvJuXqHp89hc4giImx
U9SUieks5MTzjMPSK+MzsA0pmYoFXgl7KmUifOmLLz8VGnIxaXSvBQQ+wNvk
cWWpIZ+ZckRUHS0WFYti0R5BVkO7AIlt4ltWR++UaVkanVTJDC2JhnaJhi+R
yaeFjYDoH3MaUZ0CeITVBfG/V8kKWSdmZChUGolSlVxdV9rV2wHw9/T3Xurt
tLqdHT2X4NiBfBAbwH5v9V4gHFDfUbbjq3VfHT97fMvuLbAC7AiIgvEt3K/f
tHZP5Y4Dx1pPnT9m95rBZ6hx4Fb474ti/mH/L+JfwGPu80/+6je/ZCPg//jH
G/7f4g7j3+om/B+0MvzXGj1z1lXD/+vKDRmV8P+9aVWXIvjvJ/w/XWMG/lft
3X3lewRgAa8vxPEP8Jv9QQsDv/9//fyLKBBZAcDv8VoLCjK1WvmMwnyEwOHJ
L5z/EFEhbHN6Ex7Ko0wZj0VKZZFyL7jiBJogSb5d4J+SfqAxggXRviBKvyhq
Fiqg5FRBsLMzUxGJUCoV4Ic54Ie5XroqO0MKE8BrUMsnaFImauSxKukE2gLY
/6iWxCeO2bRl9bXvhoB/oB2YB/5xgyuNdCGL+CH4WXF45DiAbsRm4fT0j1z1
7yndLEPYrpWk8RYY1rEeaf9nfy8v+6EtgKJ7iobCdT4UAvPAJ4WNj09SMION
h/NPVSZs31Vy9MRBXrHWB7cP5nP2UofRZuqzGOH8EQWD/9DNyrUrq5uqYQVY
RrsR1tFt6oZpIBzesHX93srdJ84eOd91hvqCYbl05ns7/AP2/fZuo60L17AE
BMc/EPL3l+b+8te/EPgn/cN9VhbzsrSP1bvPwvgP+P8Bu7fWFJq9rrGgrFdb
bk2vsOurrPpqo7a6R1fThxAgq7Ivt7Tz6VpDzLOffLV7x9V/DHP8D0Tjn/cw
en3/4y3g3/L/QEQvZWjYBwqUna1l80q4QCvFmJTApNQlRbIUwILws6lJKiB8
rFoxgQ9rYB83G58KbMsTFdIwtumsk0p/tREh6Og+kfDRZ5gPs9mgGlU8LQTU
iKxT5THYBYATfjQsJ8lcuNyCXDWNNsvQJ2lhjNLxiuRxKqYcPpHUwrVaqUQa
k5Q8vnV/LUiLcPsDJJboYUUFAP8t8Y9QVxyKMQrEp8DTjoBt2u4yBEL2uc/N
RqAB/MNmaeTNjcmnPPKVS8ZhCfAzYiZa6hSJFPWzjUwvxfPk5KiSZRPWrFsG
ymG2GY6dPgrmf7G30+SwXerr2bxz6+kL7c0Hmxv3N2IjOHTy0JqSNQgHsBcA
8weOH4Dbh1EgCoB1YC/YXbnrOAJn0yWqdqPOF1fAAnhTwc9NBZ834T+a/wAk
L736PPD/0MMPCv+PRTkfgX8WCFidbQ5/tWVw1vrGaaV9aWXWjEoH8K+rNmkZ
/wf+e7MquyeVXnq21jDx2Y+X7dl+9Z8jbo/P52NJSJAftvBBRPD/k7I9/wH+
WeZn0MuyQH7n4JD3ySdnqNXS/Bw9FeGTbufUggxcmTvln1dEKS6eIl9clfIJ
WFTiSxwJ/j81OZzTxpIkjKX55trIRMjouCCMGd7uDSCJzCfRIZgDnSYIdsS6
lTlm8rOVN4YdZ6Zm6ZLBgrALsPoZFaulYexaL5dKx4OoHDnW4gtYh0Y8dmeP
zdG9bsPSLxfPW712UVfPqYB42xn+b4wDi/b8FBpQ4IwrogDQqrqG0sTE0Wqu
X419isl50Z+TGks1n2D+WKSUQsneaI6kV7PAOSdLwev9pHEJoxcvnQ+q1tff
1W/p7TX1dBuBVfvx9pObd25fW7J+044tiHZNTlNFfcWKNSvg58H84fbpCAy2
0HakDZ7/m43fNB1oar90xmDtptZgXGkoBmBPpT63xD8eBP/hzr8n3AvA/T8Q
8srrL4D//PVvD0Xjn5I/tCgQbrZ66m3+Ulto2pqqot2XMnf0ZJR26yt6tFUG
dVWPurpbX9OdWd5ZUNrxYk3fxGc+XLB189B/D7OeLD9L+FDDRVj26lbOnxBL
RWviEUpjMpwHHKEB1gXj9SGCYEKIVE3BJ2jcePLIly7fgCc0EkTo7eFWcPXa
0FtvvQT/P7UgKytdRd27dIZLNIaIkNjBiZyIsV90sEs8nzgPqd8LAXC1QlKQ
pxe/zoTmEAXIELQyYMC9gxrRhF9W58zTgzAlsin8AFcoYpJQMA1YypQC/dTJ
+vxcFZ0OMy2LzNScDCZnSvr5iE1YeKIKZ6VgL8eP7w8G7T5/fzBkXLz07TlP
6F98edqq1R+arWcc7i4eHbAshM1rdYfcDj+bI8yaaAI2Fvn67KxKnC0bHagB
SNgjnp47PVXBjqozI7peYf6WEitLGiONfwTELFsnI1aGuIn4IdwLNYKFZTS0
TNX5iy8/PnHyIGJek7Wvz9zb0999qffijr3b15Ws3bB5Y21T3YWujo7ui8Vb
S1au/qqitvLzxV/srdxz+MQhmAl++MDRfYh2d5fvPHhs/6XeDlbq/6PFr0T+
R8S/VocBy2LvA/4BldffevnXv/7lX/7yZ5H/xDruDJ7g65QzhHXCMXDUOXjQ
fbnSEnpife2LZb1Pl1kfq+gvrDRMrTZPqTFPru4vqumfXW16uqLvnep+6dz5
i3btGP5/I+yMxm/3c2/Paq6o7ff2+X+q2CfHzkoXfPbQkI+lcTjmsWAFWEzw
gTpYA0zECTehIQ/AT0YRGPLh/3LgeYb8/kGv1dEP/JeUrI6PHwvcZugVoNkE
eNHWIUSe6YxSG5nkCAMRN8TSqWuSwE+TINK0CKLDCrqs9XviI5L4MQQGWRI7
IeL9XynUCIBFOuG0m5AwEZVTTp2cNilPI5WMLchn0r6APa45WWycAW5oTnRY
n0cWgwVehAUQApCwvra2mmtXPMFAj8/XsWDBsx9//NRbb80s2bzI2H/a6+9n
gS2vsfcMeOxBpz3osAfD/p8Nggnjn20EXHLHBB5VW79bq2O1QDA9CtvD+5R8
gjRxtDxxtA7BkTw2U8O2AIqPOP0Dt0ylCEWvT5WnJCxZ+oXLa0PMe/bCKYvT
DPybHabGtoZdZTsB8p2lO4Dw+pYGGMK23dsRFPea+s5dOn/u0tnqhirQJFz3
VOyqbao+0X6sz9xj91gdXtvPhX8g7a13X/vNb3714IMPRON/774zpfvby/a3
l+9rr2xj1/J9Z3fvu7Bt/6Upb62Z+UnDtI/3533SnPVJY/onLWmftmZ83pa5
oDnjk8bsj2pmzq8dn/78wg3Fw9/Bm98C/3dgPg63hcBPA6ooh0+7AJF5sg76
MsCbOMSi2UDhITKDXvYlF5EeHgle/3aounrPhAmPAIfw2NkZbAReZpoSME5J
SVAoGHpFNy4d4uOaFD+GgTlhLPU54ksqaePlo8n8vJhVDQF7xKaKpmbPnjHp
nTdf+ODdV+bMmIR4AfhX8y0DRgf2RVNRgH8mQ5cSH04ocdaEReetcvmEyZPT
REV0fr520iQdq4uepCOlaLYxaZKwC6Qkg4GPVbIijViWq9Qn79tfNXLZ4bCf
O3yo7NNP/75166L6xk3FmxaePNPk9veFLruYlqzHAhOwBez2YDjmpX3W5XfQ
4kdpLFgIhKwvvDgH+FcrWTunkudgeQ3/OEn8I9gCaPfJTk+BLSfFjaYuSKZ5
m5KQmalWKiVJSTGLlyzw+hwGU7fZagT4qZO3eOvGDZvXw/+XVZea7P1V9ZUN
rY1w+/02E8B/ov2kwWKEjVzoOo9vwUDqmms6us+b7Eab20K6ED8X/gGPeR+8
Bfw/9NBfRP0/1vpdTet3NW7Y2VS8s7FkR9Om7U0l21uKd7St3tomy3xtovbj
caovRmsWPKL/7JG0hQ/rvng07cu/6RY8rP10jO4TWf6XD8RMWbZm4z/++6qX
4x9sn1cBuTyD/wb/NPYCi36GhHDpW3iQDQtj4wDCT+LhIt6AOhvlwwuNWOfv
kM/NP02mF81bPOwO48jlwJEjrbGxTLU1bsKjuEqTAHU2FCktTYE9Gj4fjGhy
flrhlCzA+LFZk198/vE3Xn324w/emPf2S6+/MvfN155b8Mk733y1cM2qxcuX
fPrR+29+vWLhts3rqsp31lbt2rB2+acfv/3he6+tWvklkwR884XpU7PJtwPh
CtYbzrpgaGAEycayUBqBszpZxelQTqYK4JfJYmbOzEO0mJ4u570wEo0G/FlC
NWlpkRmUeTlKsKN0rQTIBBGSJD6aopgYG/8wfn3N2kU+j2Fo0OR0nN+5Y8WT
T2e/8tr0DcVfGEwnnd4eu9cQHPHafTbqGghX0HH/HwY/O69hh5UgzMEhe1XN
DoTqcuk47EpM1IhXdAD5yQmPcmHtpNxMBR5JThjLmp1VTLAdJJN6gpSq5I3F
37QdaDh55qjFbgTOL/Z0YK0tXrN9z7bymrLSqr39NiOsYPWGbxrbmpw+V2df
F0yg5UArbKG940xlXQUMpHl/EzgPXhghH/6f+rx+Lvx/+Mk8gX9R/1be1F7Z
eLqqob264XRtfXtdHVu1dRdqG7omF32q0H4m0yyVaRelpC2VZ6yQ65erM75S
pS9X6Jcq0hbqsr58dOzUr77Z+N33I8A/4ypBN5VAE/7vfP4LkHf3XTSae659
NwL80zgYm9vKJkgO+UnzBGEFQzgXcfWIOv/wvuAkXhQc4JRpwDE87Pnv/77S
19cxf/68zz99nzXzfvzOypUL165dsXnz2lWrlnzxxUebi1dtKfkGa+03SxZ/
+dEXC97DdemiT+Z/9NZrLz/z9BNFWHOfmgG7gI3wEyslTVCF4ZAASGLcaKyY
sQ9OHP9XKnrRsqNSxoJgBSSPED4C5gdtYYIkiSFCheeMjx/95JNFBsOFrp72
g4cbm1urKqt3btuxfvXapV8u+ui9D157/c3n586dUVSUja0hg4/n0/PkfJJk
tFId//jTU598unDt+uXr16+oqNh64ljT9m0r5z6T/9obM+d98MSWHUs6ew95
Q302Vw9Lk4asWFyL28pKoH1Wwr9ngMUIdj8CYYvLZ3S6+4qmZTIVU+rbSgkH
v/x4mh17hZt5EezQpCSlJFWRJJXFZWZpaurLsJuD9jS11Nc21XQZuvvMhn67
+diZE7vKdh88dgiuvmTbphXfLAf+y6rLwf8RF3f2XXJ47a0HW7bt3grTOHT8
QLexE8gXC1sAWz8f//lkwQfg/8B/dP5zb9XJ0uoTZdUnKqpOVFaeqK7E9VRF
xenKqvP5kz9JSZ2vUC1NUX6JpVAtUSoXq6RfalMXqhQLtZovMzK+HDNu2tdf
b/j2u2FPFP6dA/8e/1zDx9Vv6X35tb+37m/87//v+6HLQQ8bDewjqR+EtFj0
JrAglxEkO6928OA/Yrphzv6BIdflq/7v/jEwMuJ1uYydnacrK3cA5AsWvP/x
B28998ycWbOmPP30LFwLC/OwU7PBzZy9s8aliNQDrrExD5O2AwW/QuiG05VE
rngc1gCkwgahgUB5UebYWbVkYioXEqfwmXEnRaJcEoMHdTwMRzDC4msFq2p4
771Xr3834A/aLl8LDF/xYY3wNTTigSF7/RaHq7fPeO7s+cOHjjTU1e3eun3N
8uWfvv/hq3vKS7r6Tn++8MPC6bnjxj88btyDTz0x9f15f586RZmfL3n/o6fe
njeneNMXPcajLne3P2h2BUzAP2lHkOQawM/2zaAT+HdSaOA1jVzxfP75POb8
I9WesqSx1O1LRU34llQ6Xi6PVWuTtbqUZGksTGDG7CmHj7UBY339XZf4UdfR
U0dKq8rA6i/1dW3dvR3gtzitq9Z9s7eyFIEwGNGh44eb97cgKEB00NBajw0C
0QG2gH6bAf4Nr83iNDG377aABf2M/Af4X/DFx7/61S8I/6L+s6LmbEXNGayq
mjPV1WxVVeOR82XVHblT50sV89X6lQrNYiyldplKs0yjWJKmWaZULtRov0zL
+AL+f+mKNde/H8Yby9JuITfATy1gTMAqcNtSTypavnJ96My5E9OmF7w97/XT
Z49/+48reJCIEH4AXsXmNGLhyUn5MBBkOq5DQ26Xp9/h6PN4jAcO1G7YuOzj
D18DDBBUgjMAnFzMJIaRcF2KVBo7ceKjIKgyWRyf7xYeYC20Dkjnh46JqS+M
mjvEXDw66iWjENqA9LgIIqJPgdkNP2iG2wf4cc/1qJk0KOJEcLDExPGfff7h
lashBPtsBgQvS6A3kGe37OJgC8EpFsA5cs07fNk9dMUNX+0dsB49vb+6rnTP
3u0rv1qUnp4an/A3tSpGox5XVJT67rtzEA5v27HU0HfU5jzv8BscgX530MwE
+vwWdl7Mk6IIEBgvGmC1c8A/PEljYykTKuTdi/D8kvhHwzU/Wgk73uUCuTqd
TKWRJCbFKNTJXy5eYHX0m6x9vSaW5CGX3mvpPdd5oby2cnfF3ou9nZ2G7i5j
DwB/+MQR7OyICxAC4+bA0f1g+xu3bKioLe/suwjPT4SfkE8L9zCHn5H/4AX/
EP+VVe1YVWydpoUvy6rPVdR1Av8J0g9SNMtk6oWp6kUKzVJsAWrlEp1uGdsO
tF/oMxn/WbxidTT+RQukwP8tTYBObHFz+drgxa5zsx+fniCZ+MHH74JDOtwm
Gqhtd/XDEw4N+65c8V+/Hrp2zT846LBZLp083rJrx9pPPnr9qSemZKRJERVS
U1VuNhvORfDOz9GzFnh4quSJ7DhMI6MWXSFsTidZhPnoNkZKFgldUPoxEr8F
1IF/OhEg2FM8G62aSCZA4MdVzyoEpHou9YkfA/4RhiQkjgduL18JsjeNl/FQ
WQLTPOGN6rToqItNDw9ZvEGz02tw+Iz+Iafdy3QhQpdB7o0XOk6tWrUoMytF
Lh2Tm5OcmRH/xBMZ77//xBtvTN+06bOOS61W7yV7wOAOmTz8SfgzM/w7AkxQ
AvyHlSzyitDOzpOIO6jhhQqekxNG09gyJattSNTopKnKhATJuFmPTWtorkKA
1tlzgbv9vi5DZ7exq9vU3dHb0WPq67MY9x050HKw7eyl8/gSVN9kN8NGwHaw
R5w8ewLRLhVznr3YDvMRnB83WNgCgH+q8/m58A+numjp5+A/f/3rgwL/4P8V
5e2VlWeqK9iqqWSGUFl1rrzqfGVdZ37hAvh/hWYZA796UapyMfCfoloMc0jR
L5FpP8/IW/LIuKkLl61i+PdY4M1A3bGxMv7Psw1Cw/CW+KdDK2rgwiO7S7dn
56WrNTLs7PUNFUA+G5Fg7QRPPn60adeOdevWLHp/3ouzirKzWZk6my0o5sKz
w6MspumdoWP455UGKkSgQrqBBDqYRj2vYaAEPlWERhSrpEL2XygBijYZMhBa
2AWo5zHcAMKVAMkQRIGcmCZDGSQxSBc2CA4G/7l5y7qr3w6ypC4HP/W2UJVy
ZNmJtHPNKxvdg6uzYs4gq35kN14TlqH//M7dGwom68rKi8vL1i9Z/PYrrxS+
+WbRG29OXbvhw2On68yuS96g0e03BhAL+LCZmp1+s9HRiwX8m91Gu8sA/Fss
XQUF6dTzS1InpG6akSZDbA7mI0+NU6mlC7748PzFMyAnBksfnHlPfxcA3GPu
werq7+o0doL5wPPDBM50nC2tLj904ojZYcJPGk29R48fatnXUFG9d+uOkrYD
Tb3GThpO5/RY/3WZxbrD/IsfKn/ydVv/v3jZF3ff/esHHmDDT++77z7Cf2XF
WbYqw+AX+K+ovTRp6qfSlE/A/1NVC1WqRYz8IwTQLpPrFsv1S6Saz9JzF8P/
L1q66r/+64rPbQkEHP4gC1R/DP5p4VVRUgIOH/wfL7Vk05q5z80+dqLNau9Z
tOjDmTPz+Pw4BcuKa+IBewC+cJImL4Ndc9MleRnJ2fpEmECGnsla5mamUmIf
pF2eHEsSJTRwjTT6hJinqNikgjShaSNKem7Cv/Dz1DIfjXnaO6gLMroNMFxF
GY4g2DBuNmBUl5IkmdDUXD102Y8Njs8Kv3nxs9ow4LHC7J0tu91n91A2IGTD
juAJgLo4YAJnzx45dWrfqRMtZ8+07dyx4r33Hn/p5bx5H8xevOLdAydqek2n
PNgFvAav3xQcYF1g+C8snn4jb0i32HtgAkZjx1tvvQCenzDx4Zgxf5Ylj2Nj
K1knjjQhaXR6pmLG7ILtu0q6+y4A/KDrYDsmO2DdCRMA+OH8gX+s7v5eLGI+
iIIb2pr2VOxmxtLXebr9xN7ynbv2bjt64uCl7vMAPzBgd5l/YAI/Cv8/VD68
M/6XrlgI/P/lL38G/vkIABChP5fXnMfiUcBZMH+Qn/Jqhv+q+q7JhZ8plAs0
6uUazRKteolOtUynWa7i20GKdnGK+rPM7EVjx0xd/OXKf347EnRZBnyOwL/i
X5z2/nDR/F/84WQIlPkHJMCKnfh0XMb9++tyclTYeSflqUmvfsokdVGBFmif
mpuKlZ+RXJCVnJ8lKciRTs1TTMpKyctSFOSqSa6f5hVGBleFi9NEcTKFwAKo
9CvR3d83qvrlcSxvz4phwmVv1PYoZGBJJohr48ekyuJpoxH5TwI/DY9jE3XV
bMyuTB5/qbMd/Id0rug4G4s63EXHFjMErn+IKDWcxhxwsAgr4HQGHE54CzAi
vwHsCATG6TJh/0VMZDJ1WKzn6ho2L/ji+bnPZ7/y1szPF7954HB5r/Gkx9sL
EwD+/QPMmtjhb8jm8LFNBM9gNJ5HPHXh3OHFCz8ompbJdJul4zMyUuISRudP
Tv/403eOndxnsvZwifI+Oq4F5yf/z2/C+AfhMVj74f8B/kuGS/2OfoS9eyv3
HDt9FNHuzj1bz3WcvnCpHTgPDCC+7cUVjDca8/9L+F/x9ZJ77vnNgw8+QPq3
hP9dtWd315zdW32mlK+yKqyzpdgCuP9PSZ2vVi2D89eoFiPyhQmA/+NLtW4p
4t+cnCXjx0xb+OnSf14b+qn4J/Ivkpl4N2hOASgBaI/DZcBHabV2r127pCBf
C/wXTk7Ly04pyE4F1AuyZMB/QYYkRx+fl54IE5ick8I2Aq7mzbQNmRNOoEm1
onWFppmIurUofpJEuU3qYBKi5WQjlLpXs2JglhcSja60BRD4I3rI8QzzPNAQ
A7jFeFDSY8R309OVhUX5Dmc/4Gp3GCmFG1YpjxKwonuQc2D+hgkEnXD+Vo/V
7rM5AmYEwr5BGyiNL2gLhlw2ez8rF8FPunr6TWdOnaldtOz1V96Y8da8J7Fq
6zfjQZe72+7o8vj6EVzABECEEFCwTu2Q/dy5w/Pnv1W2t8Rp77ZbO0tLN73y
ylMqTeLTz86qayxrO1C3t3w7YlUwc+Df7rGB88P/A/x95h480mfuxRaA1Ws2
AP90NTlNvUzY3IAf2LF3e1V9Rfv5kwA/HXHytiw7gqD/GP+3MoHb4n/VmhXw
/zfhf2d9O9buuvY9te3ltWfKa8/yHeEC4t+CaQvkik+V6mVKzWK1GmupVr2M
7QKqJXrtMp12YV7O0gnjihZ8sui/rg/7XZaQ/2b8g//cDv9w+HTORWl/cfLF
pxUwVjB82YsQ4NvvQ8ePtxQWZeZkpbJpR9mpuenS3LSkLG18Yb4ShoAtIFsX
l6VLYIsPxaZpm9FSJwAw4gKdKpGV8ka0GoTOOf0kNW6L7r8bw1B46YKOl/qk
JE/QRAo+STuC4mJRI8EYjkquVEgVqclYoFtiNiKuGXqFViuVSifk5mpPnNgH
yH3/X8OXr/qHRjwU6rK+IV7G6WFpeZswh+gtwBN0ITAkLQgAGGECwmH/UKQD
yMdqPkODdvh5s+3CuY62NRvmv/r6jDfemv3xR89XlG84f+Eg8I/vWp3dbOMI
4T8yOTx9g8NObBxZ8PYT/wqH8+mnbx84UHvx4snyyu1HT7QZEbyaO9svniyr
3nvq3Anw+Ys9HWaHBSGtwdRt5ALOBksvTAAbAQBvsBmAfDh/IB8L8ezxM0eP
njp87lI7OD9zcU4jMM+kXbwWvObbgf+n4v/O+c+1G1YR/kn/P4z/mtNYu6pP
72XO/1R59enyakaBwH+mFH0O/qPWrlBpl7ClWabVLtersZbqNEvVmi+yshaN
H1f44Yeff/fdsIfHv+D/Iv71B+6Ef3xeRIFoEKSfTwF28pKPcG0DJwYwgX/8
c6SubndWlkKZOjE/W5mlSwLVgQnkpcP/J07JkeWmJSAQyElLYlLGeik16lLt
Wbjznbd6pWkk7Bwn0rhBOKecT7TWsWhuCmuA82naVMAgQ8zL2wFI/EEkfIho
hamOQsr0kFMkJPjJtHE4+NN1qWx4KFdLSEoal56eOmvO5AWfv1dVs+Pk6X2g
36EhFxZV8mNR02K4h+sHWuhMDo7XszH1A0c/Sxs6TcSmEN7ClCiDand29xqO
7i3/6v8n7r2/2rq2ttEf7veWU9LcK71KCCGEkAQCgejFFBt33G1wA/cWxzVx
j+M47o57iXvvld4RqKBKdUk573u+O8b9D+6z1hTbMmDHyck5R2OO7a2N2BLy
M+d85lqzzJuXO3NmemHB6MOHtpSV3242VjjbmoF/S6u+qu5JY1NZi7Wuouye
Li4iLNQnOHikp2f/cRMyLl89/fjZbUQHwFK9AcSmEgC+cPX89TvXYM+bzM16
U2ODvhb41/PpFYR2gL/R3IiIwGAz4AUmm/HG3WtXb12G7yirLiFrD8FHBbxx
Av4Di/e78d+7/vFd+P96z3Yh/4f4P+Lfo6ceHzv15MSpRydPPjp9guTJyRPP
zp6tSk5ZEcbtv4wtfn4RFrEunCF/IwO/cr0scrVau3akT3ph8fIf//eFqwS7
04V/1vyn1dreZntXCExmn1aBhAZW7S9bO36EBWTrqG0vEOkZafIXtODy5VOj
cxIV8kBEuAA5VID7AhH4DyQhRoJzvv4jpvp0yvaktASqY4oMY+Wrb5pb8pV/
obxR6PLt3jKIaUF3RRicSChsfnfNV/cEGUZ1KNXHlSMaJpaGiUigBdLQYCI/
ODJSpBCz6bdhrLARR7HYO1jsEREZNCpbt/rzous3z4KZdL6EKdCTI3Cl7vMe
PvhimSNoZUlr3Y0N7a1d+IqtLPmWraCaadUIL8B/B9tJhB9xVugNd65f3798
ef6cmdn5k9OWr5jz6OmVBn2JyVoDy2+y1iJ8vnTlxPdHdksl3vh4Gk34li1r
oJWNTRX4DPgwNJ8UDqjeCJJTffvBrZPnTjwpfQpsNxsbm4z1JAiKm3j+AxNL
E/APagTwPyl99LziaUnVE8boONMjLSDLD1+AK/8C/O/5bhfhnzc/d+H/8rVS
yJWrpdeulF4nuVx27UrZ5cvlWVmLlcoF0ZoVas0SiCp6aVT0MrVqSVTUYjxV
xiyKTVriFZhQuGjpj//3JauqgNnvtDGO2v7r+Hd17GltoSQfl/vmkV3ry1Yb
H3vU2uVgGZ78GwNPqK19npSg1ERJkuIVSVpZclw4KFBSbGiCRsTxH4IAIUEr
B2KlYi+AnFdwB/BFeLcuDeGuRRuAPzFeRfPfifzQdRcLkgdSMRfhH+DXqKS0
zysU9vIAIYDFvNIgGgzNrL1UFCoNDpEEikMCRMF+IWLmHVQKKJqEhQOyQJHI
i62lK8R8TlyoUiVSR4WEyXwDAoap1ZKlywsfPr72489toH9sFh6l7rSa3Fpa
McbCNm1bW1ocZovTymdl2niGczOtGkEX4EaBf7y+40WT1V6ub350+9axjRsW
TJuaOX5C8rz5ky5fO7Z335ZtO9Z+uWX1/v07p04eHc5bOObkJN+6c7G2voT8
CBAIgLFlqA62ZYBgpNnGFn+elj05df70D1cutFiNxhY9WKs7/mH2YcQaTPWX
b1y8df8GvEZ1QyUV4OOGNPadWtJBC/Cf+4/w/w/H/979u//zv1z7X8R/gH+5
KjpcGaXUaCPVsbIItVIVI5dHQ2SyaC9PSb9P/T/rFzhosHjwkBA6jhgmHT40
dPAQ0aAhgX4B8j/9tf+sObP/3//vf4R0NbswtPF39X9w9BJ+3WK16//2t87D
B3eGhnjqtGEZSYrsVNXojGhQoARNCHwBJD5aotOEIgQQBw6nmWuuiXXcqrN5
Pd2TqWn8OnUdUSvFbAILn95LrQx43WIgdfAD/gEM4v/UR7R77YgFtrz15Ruh
ZtE4isW+ISGuuID8Ai9GY1qDSJkaXvGmc6z0RqMWKRUB0Wp8pJBA/yFRKjHo
99mzh54+v9XWYfzxl/b2TherAcIBRQ5yVs8LkJNroO7ob2IENnmK+QvGlNpZ
OZ7d2YjI98nTq1u3rZgwMUUbF5qTq1VFBo4Y9hFLyQ4NCvHzFnl5SAP9Vq0q
qqx5arLU8yjMSuEGr5chvWviDojNbamoKr1669qBo/uNVtcYF+GIXymten7+
8tnKunKY/bKaZ+2vHE0t9SyWYSWcfcg/vv7jqn/nmCfYU+dzg7GuqbkGdnj/
gT1/+vN/DBwE8vNR//6fffTRRyBCkTGR4epwuVqhio3SxGkTU1MyR2WnpmVk
ZmZBsrPGjM4dl5MzetSo7Ozs3Ly8cVlZOWPGjM3LyxvDHrlBQQEFhTNfve60
O8zOVkvvBZ/fin/KanPXBdd1FlyYrNb63GydMsJfpwnJTFJoVQEIBIB/0CEg
X6sWwwuwJPYwP5q5KfAZoadTOP8RTSTXRIVSiRZBXej/Rg3cqFcbkX8cI8IC
qVNud9Y0kx74hxDyWVZkuIjW/GkNtpsgsTFYErEn1zsR672pDIqFC4gMVCkC
oLlKeSAUXCb1CQnx0mrlc+fmnzpzAPwcvMjmAFVmnJnG49KWGY3NxbmAfJbS
0Gak7V22oOo0dnbZ8dU5WpscrfqK6ns7d61Jz1TGxohVSv9Q8YioiKAomUgu
8pcF+MlEfjNnTnj8/CbvFGRk6Tc2FmWw+7c2I1ggFWBbEm0Ws8XAlvRLH+89
vPfR8wcdr9rqmmpMNvAuB6Ldw8cPIiK+//Q2AofX/9MF9OImUIF34f9dWvAH
4v/gob298b9289o1G9fg+MWXX+RNHOvh6+nh5enl4z1ihMfIkZ4eHl4QnA8d
OnzIkGHDho3AyfDhIwcNGjRkyBBvb88BA/rNnDX17//3lz8O/337gq5XTmeb
8Zdf2nZs+1wu9U1LUERF+KXEy0D7oQsAv4D/+BgZRQGsPxu1MeQ7YmxYg8RP
ADk1v6IBJVSlTvNqed26H+x/rEaaqFNQGkM0IgXuQUj4EihbYhWGXjHwS4Ig
wD+eUtd0vvoqFoQvhPKSdt4mkeqCgX+AHy4gJgpxOtvUpsa5ujg5qJFY7CmX
B2ZkaGcXTNx3YHtDcxmigzbuDkDLad1eaA3q3iOaAge+R8y6UIJjsDyKNmhQ
U039gxOnv5kxKwuxQGpSRITMRxMp0iAeCfQQ+w3LG5ty8erxFhvn5PDpHXaW
mcApkIB/1usJvr7dbnda+FpQ2dGTh0+eO87qzmyGc5fOgPbAETwrf4JfbHsJ
ENeB5FN4/n78u6sAhcl/IP4PH9n357/854CBIP8f9ev36cd8AOr8JfMLigpw
XLV+Vc7Y3D99/OdPPvu0/8ABQPvAgYOpRmbAAIZ3PO3ffyAEP+rXr9/gwYM9
PEYMGTJoxswpf/ufH//Z+Od3a+l6aaure5aRFqNWBIPtayKDCP9gPuQC2Oqo
JiyG57FQs2IB/8TzqS2DMJdWGOBI9bnUqAHIBzKJAlE5PK3/CHW+PMk5mPP5
4DeERxwgCWElNpRuxDYCeNjLSmA4BeKBwJsZBLg/CE9sNOIIH3g0rcY1k478
AnwQIh2qDuDpBz5QhMRk9eav1ty+dxmM6MVrBzU/oRHSQhJFj/7PVFgEdopv
Dy6AtSbo0Dc2Pz1xcnfx4smTJiZNGJs4OlODrzHYp1+Q/6DTZ75rNJQ4Owxm
KxvOxSfPslUm3kGombahKb6mtTv8iLqxXbl5ac/+3eA8lMlcXlPKknl4n0Yo
IPCMzwlO9YH4J/D/PvxD1/rE/7Hjhwj/n376sYD/xasWQYqWFy1ZvQT2/5MB
nw4dPuzTfqxApn9/IH8AHQcOHAgdwBHghzvAFeB/5MjhI0YM+2faf3u3UJ8H
1uHtxx9bz5w5DMTq4iJ0seEc+Tz45eQfLgAnOEaD2Eh9qbadqt1pC4AUgZKc
qe8rCxNCfcBJyPjTSGuKC6ALQqtDlhXDd3u7xztyVi8NBNsRiXzYAFCOfzkf
htU9D8tF/gn8cAGkg+RxYOdZ2a8qGMbf5QVUITG85iuSOakA3pyfFcLQbAIo
I0iRj8+gSJV49uwJJ07t0zeXv3hl7XxhhRYQtGgrzYV/zt6dbTaKyzpe2FlT
CNaao7nJWGq2Vty9f3r9unlT8lOm5qdMmpCgDPdI1Elu3T6lN5S02Ou5ZrHd
ebPdRCUDFAUg+qA0JJ6qx5set1nAlKAsYPug/aA9OOEuw8SKkvjaJn+xibuh
32D8ewhu1UMoPdhdBPy/EVM94f/kqaN/+et/Af+fffYJXwH9BCAvKJqzcNmC
4hXFS9csHZ8/AfZ/wKCB/QYwzAPwAPlA2jDjWoAHoubBg4dyRRgC+w/8T502
6edfXv2T8W+negG8RUen7cULx7Zt6xQKNswOZjMxlsFeQD5zAYgCAKTujoLU
tcC1ksNn4QGEOM6aMXbyxFHEguALyCwLTXuIIFHTS+hOVKSYyD8tEBGw2Xiv
ENcMFGloME1CJBGyIHgChsv+UxEBnA6/fxADuSIgLiYUfwXwLwxkTNDK4R14
ExXXcGFQJprSpeI1Yrw1XPD48Rl7922tqnna0cW+FiqLpkJpxvzbLCxA5jXv
/D/CwgGm7+gys4i4td5iryqvvLH761VTpyZv/apoz+7l67+YU1J21eassTka
bK16Xi9gNtvZKDe6G2dZBgrDSdeoVgUGCkc4grLqkuqGSlag99LOKwsM1LKA
UE0FCKwGoRfme5D/fxD/b6mAqb7ZUNvaZj1z9nhv/C9Zu3jhygXzl8xbtLJ4
+pxpH/X7a/+B/QYOHkCwB88h5JMuAPPg/xA8xcXhw4eC/0yZOvGXv73+Z+Pf
1sbW9Gj+u91hhCNYtXpxRAQiUxFtChP+yRGQL4hWsPpx1lQKkGbdBdkEHyrf
gw1P0qkLZk2aOW1cSpIa1jUrM2782DQ2ij3MD/ikZSJWBh7qC+RrVJLYKKkr
WHYNy2a7XYA9rfmwzDq+5ysMAwIRcuV8cvzTMik1ToS6UcdpIBycB38CzeSl
rQ2hJQv1o4tRh+KtyYXxhVxWpcuH1oWwGdwS70mTsr7bv62i6nFjU4XF2kQA
o1oh2mek1XXKMkK8wNoHteq7XloQDjictfWND65eP3z27K4vv5xXUJB17MT2
usYHJkul1eUCmArYeHNLIkJs382upz66eAFoScdrJ4XhoFs01Zptz3EYQ0GA
QN5+k+1m0pp/n/j/VfD/g/gHOM+dPwn89x/wCcgP8E+roHOXFgL/RcsXLlg6
f2bhjP5D+g0Y1J9mxONByBd0gXuAQfwauwj7D/8wOX/8Tz+//GfjHyao41U7
bRl0drFRR10vHJ9/vjgizI+CXwgtgZIkaWWxKpE0eGR4COvtBsDAktPsKtrw
pV4QrBA4JRoEQxsjG5WhBacKEXmAC1EzcOpJDuNP2KPGCC4Ow3d1abWHAI/g
F/yHZuSR0BopCaVAuwYH8JnXsP9szVMppoHsxHzIBQDkuE5RDD4z8M+XYX3x
SUg78FMN/2wUyEALcnNTNn25+umze/hm8P3wPSYzIZ8CT2Ig1EyDpVg4WY+y
tvbmtvaG6to76zfOT0uVjx4dNXN21s3bxxEg2Jx1dicLsbn1NlqcLRAquAZo
SY+YgrSbeU8qxrhoYQoC8iOoobDhxao5+Mm/C/8/XDjtjn+qAp63bO6CFfPJ
/gP/nw36lDUI7f8pT5P+TKA9A9mjP/cCQyGD+MPLy2Po0MHjxo8m/kNbXUJX
H1dP5l7dq96vF7hJjy0zwj+NwHa9ht+TbRx32hYVzZCKPVMSlDCeCIHhBZLj
wnEE+KEOcAFhohEyiTf1NqTera7mZjwRWph1TrQfsE9OVEERqBkU2yMID2Dl
Brzvpat7P8+ddlny7pmPjPDIQoKD2DhIPAX/p/X/btoDdZOCC9HQGWJWCHLB
/4FnYB5vER8j428UTL6AJvPCeUWG+cVEhkDio8Li1PgDJTHK4KiIAITManaf
IOojhw8vEnkkJ2tOnDpQV1/e3mFly5580biVd4RjNXSMiljJnvP/ILMTGLaD
CNWUV93eum1FZpZ6yrS0RUsmP3h0Tm94BgdhczTynCIT7VRSKM2Tdpop+haa
a7laDHWLQHXchbJ9euCf5MMx/4Fa8CYQMNUjBHY4Wy5cPPPxJ38G/wH+IcA2
8D9/+TzgH8YfUfDsebMGDO0PdMMFgOBwYbSHmA+oztChDPwIgemit7fnsGFD
3PFPyfwC7IWWDm8hvBu9VP/SQzvaO+xM+E9JWpk4AX62I+x2B3b/TpvZXDMu
LwVoAX7io6Vk9oF/tdwfXgBQkUs8KRAmDFPOg7ApRgsy1McYNhm0BDFFeqpG
mENBZhn8J1mnBMZguqW8yBe/CEWglU94AcS/MP4s7YevCNFcVLZAKgmgBIlQ
MXhXCFUcU89kRn7UIdyMi8ik470ohYOu4KkKHwnMP0IEiVVKENTjL4JSq8L9
8Acy/MtdQ2coNPD3Hy4WeyckRK9es+TU6SO3715qbCoDhpvNVW2dLdwUW16+
hh2xwqTTxByoAOw8fEFp2Z0VKwuycqLzp6auXTf32fOrLbZqg6mSb70R5s0c
/GD1Jm7bWcLeb8X/u+R34L837HvgX7D/wD/s/8VLZ4H/gYOYYSf8g9LA/kMF
yP7PmT970PCBg4YMBP5dsB/kkqGDh5AA/FzYA/Yf8e/YcbnE/2m3V0h7JnPR
A7FvUP22IxASgdzax7mLTVAWN2Ftsrq6rKWld8Fb4mJlCBt5C8HglHg5tIAv
B0kUUl8aXEXt+yiHmVLghIoAIQuI2rLRMBTXPBS+jgSYAY20WEq8iBJHKfKl
TiAh4gCEwFAE+ALaBaD4V6MOp0RoKAINC6MeazHRoWwEGE2g7sY8ndNTvCOd
0L4AVEPN8U/BPts1459NzptIkwtgfdtkrCEVtCAkxCc1NbZo0Yzbd3+w2hv4
9pmV8xBWb+Jss7V3gtAYWOVFuwWK0GJtePLkxrz5E8aMjp1dkLt7z+dPnl9p
sVW2dhosCId5IEBegBdusETTPvHfJ/L/cPy/B/x94h/gvHT53Cef/uVd+EcI
ULBgzpCRg8F/gH9OeAYOGsBk8MBBEJcudOMfvsDTc+TIkcPH5GW78x8Bq+8n
/4A6ibsX4PGaTZCOF3ZB6ArBXmh+wrjuC+urV45LPxwHOEGPWTtNzZsoIC4K
UTBjzrwDIeu9Rv1JhAJ2sCB4BJ02kgp7hYo/2g4D1AU0ItAQBY2gbWK8jOiT
MBSbJT+A/IcG01xsthwa4helDKMtYOL/EIq+EWtwX8O2ACg2Iai745+u0Ioo
Ww6V+dO5sMAFof1i/BSvhNpCrfDJEb/QHGFoAZumF+ajiQ1bu25xXcPztg4z
vkNqtcRLLdgeFlTAajOCHtjsBrzg/t3zM2eMGjchoXBe3uGjW6rr7pqtVbbW
Rl47b2TOnS+oCizow/H/Lrb/h+P/LfC/G/+8BBj8Z8GCFQvnLUMIXDS3qHC4
1zAG/sEDiOET8t3xT/yf8A/wQ3JyMxH/4gsUqt0FE935srXrlRPS+dIBEWDM
ap14M0Oc4Dq9hl7mjnlKCQbCu17a2BIfX+XDUzDbTn4dAhWAB29vN3/zzebw
MD9WBa8Jg0mEedREBsH+Qx0QJ7LMN0543Me1CFWKtCJElS/sqHwzJhuoI2GV
BeH+4uARXh6sNjA9JZZNQeUrPyzJUxYSqQiTh0uAfI0mYty4LJUqjJKiAXuW
KcF7cMH74LdYL3StXCL2YFvAHPM0fQbvQs0/cQ7yD2x3R8EBMrYk5c9CBrXI
VfusChHWi+gOLMzhPazIc0EXVGBTmtBQqXdAwLD0TG117bPa+pJbd6+wvbA2
M7DBYzS2OMn+O9paLLbGVkf9qZO74AIQCMydn3fu4t6yyhtWR62tVc/LjfmC
qtPlAhiq2wyCUFDwW/H/W2PeX9WFPvHvzn8o/hXwDwH+5y9fOK947kifEbT+
2QP/AhHi5N+Ff5AfD48Ro7LSXv/YRfgXIlxYFZYQaKhrbK6GNDRV1esr6xor
ILUN5ZCa+jKc40e0OY6/gv7et78lPVtqcyAKa3K0GiCAeisvVmKmrLMF4mw1
d71wsNLjVuO332xWciLNYwFG/mOUYl4UIKGuxVTk6z6ZqLtEl/kFofMntW52
zcLmo2EgjKKrQwDCAL8hIBt5uan4XfCciIgQwD5CHhodpYBAI5KSYmbNmhwV
FU7gB/kB/ikQDgn2wv2hPsuWzElPjQ4P8yXlEvgPAR6fWcA/Tsj7SCVegHe0
KphtmXFNoddAO0hHpGJPWlOlaUTUZZ1tZCNejgoViz3jdMp7D66WVz3+5X+7
+GTtFt5bhiHWZKkHmXQ49G3OBn3j42Pfbxs/Ln7m7Mz5C/Ou3Dhc2/DQ6mxw
9Y6A5bebbQ5XH93fiv93Lfv8I/jvoQJ94p/i348+/pOw/k9dEOcun89k6Xym
AosWePp59RvQf9CQwd38fygXtxCAJwIN5WlAw4czCpQ5KpXwD/4jJPObLE11
jVW1DZUc/5UNTRUk9fpyQeoaoQJltQ2lNfUl1XXPK2ueuktF9ZNKlzyCVFQ9
pBNIVc3j7vMnFdXPSisewwu0tZl+em3fu+dLnvzjD+aDcJigBfxTZ3vYXq1G
Tj0fSAuo4S3NyIMLwI/AhbIy4xBQkBawnAQFox9kgUHaafWe8p9Zk9vIUDD/
oEAfRYQ0MSE2PV1HjVZY3xW+7SUO8qbNX9aDlMfOIFFHD389YVyaTOpDSKac
DVhyIjPQX00UOJiI+kKzRAiVGMoC/NMGGV7PSoEQ3XDdxBWBJtEIJ+gL41Fq
12BTOSIIpXjzV6uWLi+UyQO2bl/7+NntjpdslAwMO8t2w7HNaLXWt7c2tjvr
6uvu7di+bNyEuMlTkpasyL9y/UhNw2OjpYavZ8JNmKAC8AI8InjTsMUd/8JS
z5undibvUoHfjf8P5D/vwv+8FQuYcPtftLTYJ9B3wKCBHODsMWzIcC5D38iw
ETwRbtgI9hiGEDgjMwX4p2ovimShAsTnOcN/w2eIBbkLtTF3D3Vp+9K1WO0w
MnE2Q+CaSRCmmS31RnOtwVTTbGDFR3A0eHe2AdpufvXC8ujBlUnjMkD4CSps
aVErZ32xwvxo5Z9y4aACfBxkGK3kwP5DNcaNSSf+I8zDJfzzsjJGLYBDyiCC
GY+NDgfJod1eKAKMf3y8Wq2WKZVSSoGA2Yf9l4h82U4Br46nKHvCuPTDB3cC
zFAoanhOlcsU4RIRYutCKsb/YdLZ1lisDKYeP8LLKCLW8NkBtGQqRAp8fJg/
hRLQglDezJNtZ6slUIFduzbEaMMlEm9v30ERkcETJ2cdOLSzpOyuwVTFA+TG
1tbmNqfeYa1xOmpOntgxenTUjFkZ+VOTl62afuvu6crqhy3WOipaISLkhn+T
O/553l3f+O/Nhd6F/D+E/7MsIGMdBPFpD/wT/ylcMrdoVfHcpfPAgpasXOwT
6A3yM3jooCFuj6Fuj2H8wY0/S/7x8/NJSU0A/3fHP3UydGvU2cfip/takLtQ
U9ze0vWqrfdF6NeLl+0c/I7OLic8+IsXDojDql/3+ZK42HAY8IR4RQwMLKxl
tFTK56rQXhKcglrBxvfoYuU02VApD4pRM7LUPR1GxDN/AihEDQ9lw1BYZSUf
b4S7QTuEOnreRI4116WqLqmUje6iuJi8AOw/WwvlHbEO7ds+fkwqDfliuZfQ
MmCYre2IyW0hbIni+1yx3H+pORHScgvP/EVMGNs4iAymOAVsByf4PCD8lMvN
DD5fwqJRqrRsO2Vydk6WTiZjs4Y1mjCExlAEvmUQtW3b2ufPbzc1ldssdU5r
g8NS39naPGdmrk4bkpkRmZ+fCEVYtnTKjVvHyitu1eufGs3VbK/Z1uhwmiDm
lkb811NVC98F01s7jDxfmgmPGgj8JsgHmv13If/9yz7vyP9pbGpG/Gs7feY4
ZX7Syg9VgRUsLuT8H/xnfvGyIt8gH7b4OXTQ0Lcfw95+cPCPQPDr6+udlBzf
w/6/hf8OB0l7pxMiPHW/+OHS47dw3tnVarXhf6Gl60UrtADS1WVvbTW/fGm/
ePHE2NFpgAfFm9wF+ApjfEkRgHaAnzZ5Ia6pQ3ywNa2XEsGmPuSUUEqrl5Qy
KkQTwkQMpVIikwVC+BholgjK9YIlQgT5j4gMD547e+KmdUuhaPExzHpHgqhw
nMdwnEOAfFwB2qEXOEIj8FMSCkYAftAw3vJOTPCmBSv8jdoYGfBPKXOUxUdb
2zACW79aTXM3SCnoV/CdhIg8ggKGTc3POX1yX3npXWNTFbSgzdm05cvl6kj4
L49otV9WpiI9PXzJ4slnTu++d//crdtnbt05X1p6t7b2eVXVM6fT1GyoB8LZ
NgEfK2N0NLa0NTNhmaJv4f8Daf8/A/+nTh+jzH/KbSD8w/5DCP8LlywIEPsj
/h00ZOC77D/pAuEf9t/HxyshUdv1ou1D8E8nre12Z5utTxXooR09NKX3r+Ac
LsDYgtjZwBxElxOfgQZnOBxGqAD+g7Zu/UKrVbA+QgnKyEgRMAAvQOaRbH5i
nALWGMe0pCgaComLUATKF6L1GQIezYMjyAlz4oTmQvQUlp+MPxNu9oF/iFTs
A8ufoI389utNY7ITQU5A8mnDi/V1iQ+nEWDgWtTmC0d5mHeEzIflxSmDKE0U
R9rLE1alaAuMEx6RNjoM6oxPjpNknRJ/BfNxfGn0i8+LlyyaJQ4eSbVvIEW0
wUE6gr/I33cwNGXbljU3bpyvqXnidDadPvOdMtJPFDxQGjosPk48cbwuIy1i
fmHemdN7oBpJyaoTx/Zs2bLmwIFddXUlLRa9lScFmeyNlAXBytO6hdgO8Z9/
I/5PnDz68cd/JfwT+Qf+F64sggsA+OEFipYuDA4N6jfgsyHDBr8H/93B73DC
vy4hFkb4V/EvCJsI2d7H9fd7hI6u1t6+APcBC+oT//ACbW0tbFSQ0/Dkya15
86aBlkTxJR3W0I9bb0AddjgrXQsKFBslxRE2GZghakReQM6a4fuD/JD9Dwvx
5qlrQbR91rv/IcAP48+GH4WzBR/qQcSqz1gX3OClxbPWrJiHGyZo5bTOD1RT
8QskNjpEENbOUe2qCxOUAkJ8jFySK0xwbZyJibDhE+IEfxd0OSk+Er4PsfzB
/dspnKfSS1oggl5EMTYlo3wMfCdisefc+dPu3r9ksdU9e34zK1srErPOulPy
UzPTIrMyVMkJYTmjNLNn5EglHmnJSonYIyVJvXbtInAnRod4RhxbxOMjxn4V
/7+D+f8j+P/+2KGPPvoLS2Hm+KcuECD/sP/g/1CERcuLxWEi4H/YiKHuVEd4
wOK7n3+I/Xc3+wR7AvNvxb/7TUgcrVa7k3WNA/4tdiMUgbaVXd0kWs2gpi9e
Oju77K9/bG9rtxw+/O2oUQn4r4cLILaAoAAwYBtnapbeANgDMNACCHwBIMSr
5gP4coq/0BiWUs6ElhHUCygk2IuHt67euVQjRmOvaTpStJJFFgf2bk2KV4DY
sG51PFtVq5EA+WTeAXt6inPgPyFOhiOMP8CPI9UI4JxGVZIKCNtzlDhHTyP4
6CJKKMXfu3D+1GlTchG2xPKnVAFHYQL9LVTsgK8FXjJQPHLS1JyKmodHj32z
/8CWVavnzp455vq174sXTMrLjcvNiE7SSoN8+oUED5EGD5WGjAwKGKxSi69d
P4UImgXRTlcmM02vIKGUiQ9f8/ln4N/Zaj18ZP9f/vInAf9EgWYXz4HxhwoA
/4tXLAqRicF/RngM7/EY0f0Y6fbw8BiB+DcxKe79/IcID+DKZqF2q0Cf4H+P
X+gBfrqhzcE6KDabGoB/YR+ZZsrQBDEK0Ky25ta2ltev20ym+s0bVgIAwYHD
kxNV0XzoJ1XBAO2wnLCiVDhGg+p48rOI2AXLf5P6sa3kMD/WGFMYgNvdEau7
1VuAMCPbVSmAn/LA4fOV8xcvnA5WQ3UKpAI6bZggQDuBnypiwIhwUXANwglz
BHyZSBheT0mhtATEOqDydVQEFzKJN+xz0YJpADmbNcyXAlTdyRLUBIBGfZFS
IC4ODfdTaUJXrJmflhGzbfvnhw5vv3/3QkXZ7edPrh7a/+XoTE2sKigtQT4q
RRkmGhYmGQEJ8Bv49c61XS/MFmtti7WOdord8d+7q+eHMJ8+teB349/htBw8
9N2f/vRf1P9KwH/u5NELViyk9R/Ev8D/wMEDgP8+jT8eHh4eHPns4ek5EvgH
/+nodL4L/4RVgqugAgLOf5X2v0tBBBXA19torAf/oVQKWkGitSZ8DErGQGiM
zwZ2xGtnbJcunZwwIQt0SKMOo21c1giUd36gqmEKgYF5aAFhHkpBJzQMgtlM
zn+6N5HFtNUrDYEv8KU6L5oOyQcBBICQj0qL3bt7k04TRtk7vGZTDBEsP1XB
kAsA8iHJCRGIC3Ad5+QX8FPKcaUyB0qEwxFCi0g4Io6mEy3fR968cfmY3CQq
8KdFXcCeVgME8i8UvkWA16nFEZFBCmWwl88ASajXwqJply58X1l+r776MVTg
/Jl9c2aO0WlDR6Wr83Jj42JE4dIRYtGgjRuKOjqbHc5Gwj9HuNFiM5ntJKQF
v23D64/FP+z/gYN7gf9BgwZ093/rB/4Tn6Ej/DMKtGQB8D946KDhI4e52/we
Zp/w78keI319vePiNTT59F38510g/8DIt7fxd1cBi9NM+MebUkNFYffB0Wah
LkPtHXaA3+Fs6eh0tLaaf/65HVpQXDwbVjohTgkAs3EYakmiLpJ4Dh/x6UcG
n7wALlJLcFyhBZPuKng/3vwTUYAf9TnECeX5sywLiZ840AOUCTf8YvXCCXmp
wK1OE5oQIwHydaxthSQlUUE8BwgnkBPO6Sm0gzWI4MYfasLchCaU53WIk7Ss
5W93H7AQYb0oCnENkBzqAy0Yk52wZ9dGOVsyCqXMJeCfpg+D+yEugDsg4w8F
IRUIl/tHKALVUSFR0WwivI/XgAnj0s+dOVjy5AZUoKrs3oO75/d9u2HmjOzs
rKhxY+Nzs6NSk2U7ti9vqH/YYqmy2RocHP/4H/lw/Jt5jeQ/Ff/g/z3wDxfw
8ccfz1lUAPID448oeNnqpaFyCez/SM8RvR+EfDrxdD1GBgUFREVHtrWz2dOU
/0MWmBr79xn/9hkIvz8o7rF89BYRAv/nqVyC/aedBfok5G46X7QhUjC1NDOt
bLfwrFG7xaKfODFbIvGNjY2IiZFHKUPTkmNclfIRwQiHAfU4jYxqJ8kp0HRs
oe0thb2c7fDmV5z/R6tkPO2N5depFSEhQZ64w7jRKcsXzwaVSo4L57iV6FjP
olAI0R4IUSAy9XhKKpCaFAkvQC/Aj5J0cqCdkC+0vCBdYJvdkaJYcDl+hBeQ
S7z37NqAt6ap3FABMvWUJsooHy8rhiLQ5gj5CJnUh0+B9MQxPiYcf7g4cARO
du9Yf//2D02NJY31T2pr7t29d/arrUvyxsWPzdPmjY6ZP2/s+XPf1dY9slrr
WRRsY181UwFO/k2WJp50+qbP7fuZ/4fs/P4O/O8/8O2f//zfQv9P3gKuH8w+
Lf5AEZauWiKNCCX+0/vhrgiAPvGfwEB/dZSC7L87/lu7W5r/UfjvE/zu+Kf4
V8C/q/qA+wjoDiIFo5mlb4EC2eyGDq4CjY3l6elxoaF+hH9hKAYffejBUua6
i99dvUNljMkLA4+Ezs8AP8gPkJ8YH6VRh0fIRPGxCpCrYP8RVDu8cO6UUWkx
IOdpCYpUXURyXBhUAEdoAaGdmI9g9mHt01NU8AuCa6AB8ZD0xEgoEWW34oTO
eTQhI9gnaeUkuRlaRBxUtkZUh23Y8eRVidjTxfe6G19QLMAXvoKlYk8oEfyI
NMgjNV45JlOHbwPfyfLFc65dOVFadqdR/6zZVPLk+ZWTZ3ZPyU8Zk6uBI5gw
PungoW1l5Ww32WJrNJrqaUeMtMDYoje7Nfn81+MfJnrvd7uJ/3fPP6X6x3m0
+I9AGPiXRYYNGjIQ9r8H2xEeQL6Xl5e3t7cXe3iQ/Wdz3rvxL5S9/Avwzy52
2s3vwT8PBCgiRqSMiyxZrt3CCqPaWn76ufP+gxsKhUQmY7CPVkkBWmEogKuD
EMc/eQFQIBhDmH2EDJRESsyHD8WWwuyrFLDbEbjCxwF4js5JzMnSwQIXzZui
jWbjCQBsYBgqEKMMBmmJVYmocgdBKy3jCIkQlAiaoJVD8AJdbLgrTYLrQlK8
gq5DcJKsi3Svo+FNIINWLSvEdZzgKX6dMusouZQShEioggAntNJFW28xiH3C
A6NkQSpZYJQ8OEETjm8g0HdIbrbu2PE9FZV3G5ufG8zljc1P7987vWb17NQU
+aSJKRMnpW/avPzxk2tmS62zrdnUUmdzNJlbWHIj9Xxm4Lc2faC0WPSQPxD/
3+zZ+V//9R/C/Efi/4A9bYHB/i9ZuViuCh86fIint4fXOx7e/OHj48OPXiJR
ULRGiZv/i/H/hhd1OWBhaKC8UE0gHHvkIzFi1m5xOE3QAjgCfMk//9J19uz3
rGKR5z9TLSRNBKM9YoTArGpS6icMRiSz71rt5wEvjD/wD/DLQgNFgV7wArOm
j1+6qGDl8rnj8lLB/DNSooHP9OQoEBhGcvjKJ0w3yAzpBWUysySH7qeUFwSc
J8ZF0FwPgDktSc3AjDvwYklKcCJIU6Yopcbh6bTJ2Vs2rVDI/GmXzb2+gDSF
loxIF3hzAD/SgjCRB5s1H+KtlgUkaeTaSEmExFcdHkQ7IxKxhyIyqHjRjOs3
zzToS6AF+qanFeU3d+1cnZMdM35C6rjxKcuWz750+Vh55X2jmQ0agBaYzA1E
fpgL+Dfhv73DsfubHYR/wB74HzCAnUybNx3MH/jHEfhXREUA/14+nsLjPVrg
7e0ZHBxI/Ifqdv/Z+O8tCGktVgNUr+tFK1/heSuzSEg6ovZZbZ3dDK2LLVi9
/rEd3/Pf//56587NYrF3RISIukNrNXJWF8MXfygQJl2QBHuxEQA8j5qUhUbD
Bwd4BvqNTNJFF82ftXXr+j17thUU5Gu1CoTJ8wonL186h3NpGSXqkxmnnV++
gSvqbjEdRH3aqd0Ez45wbckhDMEJjrgJtABKgSMUgZSFqt600VAZGY6JcQq4
qv3fbsnLSaKCIEEvIPTW7rX2QvY1rfQyviQLUMr8ET5Ig0cqWCUFo1VQDZZx
FyePVAZLQr0yMrS7dm14+vSmvqkUdKih8enR73dNn5GdOzpuwsSUgsLx4EI1
tY8NhkqLrd5q1zc114B2mls+FPz/PPwL8+8GDhxI+KfFH6jA4hWLlJpI4N/D
a6Sn5/tUQLD/wL9KHWF3tPxb8I9fccc/5f8IWXa96o5ZBy2A/9VPnTa7if+K
w9lqdjpNf/vbi4ULZ/r7D4+JkiEKAAuCChAUWcID5z9QBBrmSwlvtO0F2MMF
5OWmr/t82c5tGzetXzVhQk5UVLhSKYmOliXqIvfu+XJURmxKkgr8nxKbBXNN
HU5YS4owf4Fo0XtBKfC+uE75eLhIy1B4Gci5q+AxEq/xxjmRJcCe1ASvL5g5
fseWz/HhE7QReCP4DsoaJZYFpyCUGLhrYnfRvZTvjPsTGVPLA8NDvOAUwnkb
GSqxQeyMOBoWYMbUsUeO7H767EZ5xb3qmgdnz303ZWrm2HGJkIOHtnyzZ8O1
66f0+jIa6GO1GfE/Raj+t+D/271f//d//yfwT+SHpsDMXDgL5B/Gn+x/lFY9
bMRQ8P/3mn1vX9fDG/hXquQWq/Ffj3/6FcK/s9Ui4J+VIXTYieTTLhgdgXbW
EoGPHoD89Dc2sxI/witfvmptaqrW6aIoCxrEhia/qBUhBD/CnkIGLQgQBn5l
pGpXryjev3fn9i3rp+WPhS8I8vegcavx8Up4k7VrF61bt0Qm9clI06SlRI0d
kzw9Pwegwt0A7KT4SJhrciVUdwa9i40Ohw7iIs1pornzIcFeENaznVXli2iJ
hpdPuorUwsP8SCixZ9OGZdTUJZZmJVBZtFpCvgDAZn3zOMsiEiVsHEfzHeHI
SFG8NlwbExYR7hsp99OoRSoFPIKvTDwSihAWAifoBTsgCwlg+9oqaX5+zrd7
vzx7bv++/Zuzc2KHDPuP3Xs+//yLwjF5upWrCk+f2f/48XWDobq5qc5mNRKq
e6hAnxrxh/P/7/Z9I6x/ftb9AO2fv3wBiwKKGf+P0WlGeAwH/t9j/In/w/hD
AgP9IxRhJnPTvwb/vXMhAPgWS7OAf458hn8AnpY6cQJFoHOcMObTPW4AF13J
ck7Tz4iF719HIBAeHhQTJefjLSRUMkmLP2D+XiP6e48coItVFM6evHvHxm1f
rZ1fOF2rUQD2tOzPKrx4RXxkZChrRXJif3p6LE+/jIBooiTUm5rq0YhWUR4C
2y+LYOU5LI2ZY57yKKhbhTB9Ug7TzRYqgwHORJ2CwRsRcYwsWi2hVM8QkUf+
pKxFRTNwwpoXqUJgsYP9h+JIdp44D5SId7RzcR5yBy77D6WIDY+KlqijQqAF
sRrmrag3YyRvRsGcUWgA7IAyTAQVgGL6+AwJCBgWr4sYPSYhKHjw0mUzMrPU
/oH9kpIj0tJVCxbmnzqx986dC/W1T63WxpaWxjf4d6vp6Ia9QRBBU/4o/Avr
n2T5af2zcEnB3KWFcxcVzlk4e+mqJXFJWgS/vv4+fn5M/H39SAL8/AP8ff2Z
+PsHBvgF+PoH+kFCQoOlshBTS/MbwHey9XZHq5XwKSSq9di3YtS9q9XutODF
PWLb3xYL88FJwDzhn0IAVxOVt6WjvY+Lgtgd5v/53x8PH9kXIvGn0V2KCCmv
5AoKDhgpCvSAX5ieP2b7V2v37Nq8pGh2ZlJMkN9wGMBIvtRP1ZSAqDZWPTo3
MyjQ58sv186cNo7qEHVxDP8sb9/V4ZOacYkoUY3jkMwvkRCWdySsSVIbOsAb
5h2oTohXZI+KT0lSJyUoBeNPaWx4GdC7b+8WGH9cpxVOChOEphbUJiUmhrkY
IQuCckHZ6ECWF8e68mpZARqrG8LH5tUTMup6wbSGt8JmE5CDPPG1BAd7SiS+
MTFylSpk5MjPvvxq5YJ5kwL8+ysj/RQRPpkZ6pTk8CmT0vbv23Dj6pHK8jtG
Y12LuYklwtkaDS3VLfY6iNlWZ2ypA37MLc0tFoPZ1GS3mc0mvbu/cOlCSyOC
CAiMHoTO3cVk1tNRkG782/Z+9/V//ff/M2Qo7P+nPBGaacGsoplQgXmL58L+
A//xyXHAP8M2RzuDPZdA/wCGenYWEBAUiBcEBPkHBPlKpCLg32wxvAv/fUJa
UA3gX8iF+xfg//0qgJv88rdXK1ctEYcERCplfv6ewSIfpVKalZW4esXCLZvX
LFtUkJmqDRf7BnkPlQZ5qWTBEWFg7K5JYcBYYrxK31jTUF91/drF58/vzyuY
wgoq42D5QwEhBI8gHhkp0WDpOZnxoOuUX0SFXVTDBRASOQHYAGZKy6R0fZpu
zyAdrwD4hR2r1OQoqABtb61aMW/DuiXUxQIvhiJMyEsdnaVjrYF8B+NlOAkK
8lCrpRpNeGQkczq4D2VA4TPo2F6YjFUZ8767xK8UbCSBF9WRgZ4lJkZlZegm
T85duqhg06ZV+/fvPHnywKNHN86f//777/ccP74X7gnECRIiHhobLRqdrclM
ixydE73+i8JLF8GFbjY0VBjNtbRGamipMttqW+z1wD9b9rc0W20mgN/Q3OCw
txia63vgn6vA78T/vv3f/Pef/o+Af9oFm7Fg+pxFs+cvmQcXAPwnpOqAf4Zt
jvYA/mDgxwW6EhQYGBxE+A8M9guFqQyXuNt/tsz4ok3I83FPe3MXcgE2Rwvw
34MF/Vvwj3DY4WwBj/rb/7xevWaZNEw0fcbkDRtXf/HF8okTs3XaSLakH+gB
Af6j5GIGfgmCREQHwa55earQ+/ev/vRTB6hUefljg6H25Uv7+PGjwkJ9aIQr
GAsFoZAx2Qk40qgCWoqkNUnogtACkbI3KTmTElap9ACSnqrBPcmkw1ZnZcZR
FczXO9dDNchxUDuU+Jhw5lB4egNrZwGcq6U6nerQod1FRbOCAoZRXpCKLUyF
sRGZod7yiAAYcyXeMV4xenTy7NkT1qwp2rlz/eHDX1+6dPzBo6tlZQ+qa581
NJQ1NlU0G6udbcba+pK6htLS0rt37148fuLb9IxojxEfjRkd9/WuNUuXTMkb
o4Xk5miWLM4/febba9dPNDQ+N5mqzeY61nfIomcJiu2mJkMVLZbiIkALUg1d
4DjvoQLNvw//Bw5++6c//8fgIazxm4B/2P+CxXPI/oP/J2ck/Sb8w/5DBQwm
PSU8uPab3PAPC09QF4hQb/z/1mWft0IGPjuY8E95Pu9C+PvxT4pDGlTfUHXm
7PFly4vzxo6SSv3FYm+qc5GKfdgsgLAgGH+AX8Hn61G2MzjA0aPf/v3vLx0O
Y3u7xYL/ppbGV68cTU2VAGRmemzRgqlTJmclxSvIvFNiZ3JCBAWkZPypz4mQ
2xzLTToRIYIuRbhU6kgkhzIZKJF16eLZs2aM9fUeCE9BFZGMIPEOuniKi/Qy
xOYpKTHnzh0tKMinWjCJ2FMUNALOCJ5lxrTRO3Z+cfXqqUePrtXWPm1oKKmu
ZsuYNhtLb7bY6mG3QdepIwcdrXZW/GK21APS5eX3Kysf3n9waeWqeZcvHnn2
5OrjRxd27lg1Y3rW/HnjJ01MGjdB993+9ZevHHlecqum5llVZUlNdRlIUUXF
EzgFvIXBxLQABMloQoxg7BP/gnw4/mHfDh7a++e//OegwQT8j+kfkB8WAiwq
LCias3jFovTsNA+vkcC2fzfbD3jz6IP/gP9D9M31vM9wH/gnIuSOfyGB2R3/
H54I9y78E/LfZfw/xP5DrDYj7kO7AxmZyV7eQ2EtATNx8EiABIw3LMQXlj9S
ysZhRytDwyWBCJMR/y5btuDlSyfiaDZ+2tb46kfni1d2p9Pw+rXzyJHdQUEj
xuQmpiaro1VsbAfP9gxJ1YUnx4XhnLauaHGSd2sPFJL5wSVYjzilKFYjJdhT
/Q6dUOkKHaEFhw7sAJ6hbsRbiN6HijxZLhOvCwY9A4EB+KdOzdu3b0d6elxc
TER8LIujo/hOBKjaqAztxImjVq1acPDgThhzvb4MgOeYr6M2ibZWvcXRQALe
0gIab66l1jTQC6CXjVKtelhe+aC07E5N7ePSslsVlXevXD1WVDx14qTUSfmJ
Y8ZFf75mztnT3z15dO3a5bNnTh69f+fqnZuX7t278uzZLX1zObuPuZ6yJnrz
n9+Hf3j2Q4e/A/579P9B8Cvgf9Hy4lGjM3vY/8A3D38I2X+8IEgUGCTyB/jF
kqAGfS315xfwT7CnzOc+6Y3A/yn+fRf+30OH/lj8s8LhF60vX7WzVaxWy4uX
bfh6tXEqBHoUhAL/oSJvqIBM5AP+QxPBIuUh/v4jMzISyGuzxtQd5q6XNuDB
7mxuazMB/+3t5tzcJClLxVeB3vMMH3GSTqaNCmSJcNow6n8ibA107wsEstx+
1t6WjUmKiXalLgOrQt4yjnmjk2ks7J7dmxbMmwIHAWpEU2yILGlUEgStlPaD
mDcjVQv8z507devWL5KTNcA/qB11BogI83dVN4Sy6WOQ6Ggp+M+yZYWHj+4+
f+HorTs/ANV6YwWbjuFsJOHZznogFn8v3AFbybHV2xyNdQ3PQe/N5hqLtba+
/jms/ZMnN/Z+txn4H5WjyBqlKizI+27PxsJZ49euKr78w/GdW9etWr7g2uXT
FRWPDKaaJmO1wcpKKXlQ8AfgH+T2yNH91P+fN7514R/kh/gPVAD2P2dstpeP
Z7A4KDg4kIv7g10JEgUHi0UAv1giEoUEgvwA/3UN1ZRjQ82vCP+Un987CnaH
tBD/vqci5v34h99hI67+IPuPE4vVQLd69brj5q1L4dIARI7UUUEu9eOZYGwc
EgIB8B821Tos6OKFM69/5HtqHawZHcDf2tZC2w3mlsbXr9t++OFYlJItVCZo
5by8JUinDVXJvYB/lhHBGRGlNFCigorvQJEWdG/LBrnmZbDo0t/VOyVWNi4v
BWH1zeunr1w6Bh2Bm6DuEDjHCTQuJUHF2t/xqrdQsU9yQlRmpm7z5tVLlhRG
RYUl6dRajZxSQPGnRYYHglZlpMUQd2LTZjVhIpGHQhEcERGUmKyePnPs2nWL
9x3YfvHy8Sclt+r0Jcz4t7H2WQhgzdYGnMAj4NzZbmpsriR1gGrAKZSU3S8t
v3vp8uFZc7JHZSrHj4svnJMjFQ2SiYfPnz0uFp4rXrVz28YLF07WN1TgPjTD
lKWMWpv+EPt/7Pgh6n9C/Q9p/X/mwhmzi2ch/oUKAP+jx+d6+3qFhIrF4mAu
7g92BeAXS0IAfok0BOQfwS/wX99YQ/inTIMe+Ccv0MMR9Bn//hvxT/sXxP9p
BwHq8MvfXnz11ecBfkMIPzKJD0CiihAD+TD+KkWIn9+I5csXwlmAONGeQnuH
1dlqpt7jrCtXu6Wz0/bjj+1LigtDgr2S4ln2AlgQ+E9ibKhK4ccyPLnxhxZA
O1ISlKmJqsQ4FhfgCkUB1BoLaOdeQISTKBUbHwMVSIiPSE5Uzpk1DtdxJScr
funiWcA/m1ypQggAWiVLTVSDHSFejomSsS2GGPnevdsmTcpJTIyC/U+IU4L2
s7oAnuyE1wP2+JzM10RJXSWiPGuatEAi9cFT6MKiJbP3H9xx/9F14NzmbAb4
aSofoMvmYrAJqg2wBnAKsOdQAZzXN5aAFN1/cGHb1qVzZmfPnp6SmSoNDeoX
4t8vNGiYKGB4gM/QDRtWwZOC/5jsjU0ttYT/t1Xg9+Af/6cnTh6h/p+8BNKF
/9TRKYR/8B/Ev7D/4DbctgdzEbsJuxISKsE5vQDIl8lDBfwLDf/JmLPi3L4y
lt0hDfyTjlCYzPazeJ278Iu4yPqMOVrop+6V7+Q1ADmb0yxgmPZ/+9SCX8V/
D11g5TxtLS9f2mfNmujnPQTxL7g0VYHhSJMsMjMTEbtBZeA1ul62QxOFW9Fq
EnvaakVoYDE1ZGcmKCPEABtL40mIoDovYD4pIZKyPWHnk3WRAD+bZaCV44Ty
39iyJF81wi/CquP1MOzxWsSzIeQOwkJZbzqiSYk6BTkC0giwGpZQxGNkQF2j
DsvNTdm9+8vw8CDwHwTvUIqUJDWtFCEESE+Ohr6k6VSsJ4BSApVnWd8sR9SP
90uRaOMQXIvCZKxSJjJSlJSiWb9xxe27l8orH9U1lALqfCWzUahhsbeaAGYa
IsDyoo01CKgry+9curhv+eLx40Yrx4ySp+pE8tBhkXKfUWmxGzasaGrGTdgc
GVAgVkrM1vwbafGfb5wZesO+txYIYjA2NBvq8d9x+swx6v8J8gMXQFmg+QWT
2QiApfPnLJwN/p87LscvwLcb/MHc1AsCyy8C/nHOHAQ7Dw6PkAr853fgX1gd
EpiS4CnoHMg3WwwGkx6vpNe4qwB7ZTf+BeS7I/m32v8e+GdupdOm11ekJccE
+Y8AlkKCRtK+LfVOvHz5zIsXDhh/tvpEH6z7Pggl2vF3OVvwplZr00+v2kqf
3QcLAt4StBGCzYf1BoGh+FdIyIE6QBFIFwj8QowA/FPzHxqfh6fQAtAhmtaK
p/gRrmRlatNTo3kHOQlMOuDNwmTerWjhwpnFxbMp34/+CupogVcq5UFR8uBR
yZrUeKU6PAj4V4YFUGISK/wJ8YZvot1nfGa2iawOgUcIFntNnJyzdfu6w0f3
3H94TQ/aY2O4dbaz/qItvKcrjnpDDev8ZmNhUUPd09KSaw/vn96xZeHUSdqC
mSnTJutUkd6TJqYcPbyLrazqq/g2LjP4iK0I+TiBvMvyvx//NP/o08/+Svjn
az+f8vyH2Yh/Yf9p/XN8/jhffx/Q+x72X8A/Tsj+C/gPFgdU1ZT/DvxT/Esn
7ph3XyMi/BvNTazhKlcBoXeQi0R12u2tLX8s/t1VwOEw/v3vry9ePBEc7Oma
fMpX3WWh/mtWFlGXFep9Sn9LK/S3lc3pY3drs+EdX3S14mVOpwmu5PqVMxKR
N+xwHEM+bLicbDVxG+AKwkDOc0RZk8+36+JBnEg7KF4gr0EJPCBI9CNK9YHi
kB9x8Si+TUB9Tnbs2JCTkyyTBUZGhozK0ML40yortRIC4IH86AgRFAHHCIlv
jFIcD32Mi1BIfaMVwQE+g2idVsVHWCJYVqlCZDLmCxBZ543L2LBpJdyBqaWO
LYq2NALwEHBC15A7nu3gcOjt1jp9w9PSZ5ePHt5UOCdz+bLxkyZoMzLkRQsn
3H9wCX4E0G2xUC5EE+7AtoytTVwXmt7vAtzB747/S5fP9ev/Ma3/8C2wT2j+
F9sCLi6g/a/8GZPBf2Deu0XiJm+ucPLP+D/wHxjsV15Z4o5/Auf78U8wJsxQ
CNDq1hfL/WXU54S6PVDnYWFNlQnHPy3dC1rwu/Hf2wU4nCZA96efOjZtWgUW
BOvNmj/IA8GcayqfdLCeyUbwf6gAaXE7a0nnhDvAlU4+qtJqbezoaHn1yma3
N756Ydn7zRZxkCeiztjocLBxwA8uIDVZDYtKORJk86mTQ2J8OFXBkxbQjGAa
lkQ4x0lOZty0ydk44reoKSjluQmaAhJFmUI4Qul27tyoVkuVSolKFZo9Kj49
VcO3p9k7spxPpYTwr1GIcQL8IzKNigjKSFKnJSjjokJTdZG4OXwTlQ8gLAoK
GoHQAFqA24JWwa1MmZZ38PDuBn05wh/iLfgawYLgFxAFANs2m97haDYYKs3G
ysqKWyePb589M23O7NRJk+Jmzcr4ds+6e/cv1tSUWFg6xJvUOGgB7f++3wX0
wD/4P1QA/x3Xb1zqP+ATYf4R2f8FK+azLYBiJsXLioD/YHFQeIQsLFzKRSZI
qFwKoXOZPAw/BflXKMNh/8sqnne9aiP8s7yy34V/oUeKe7MI96d48bvw/0fZ
/9745zdkuXMIyjIy4gMDR8L+i4NHFi+Y2dlmbm83w7Yz8LtNaAXhh+WHXwDs
X7ywdL0wQ+yOhs4uE46//NL23XfbfX2HRkfLgUBgEpYfdGXK5Kyp+dng9pQj
RC0gqCKYin9xztpBcC5EQj4iLUk9OktHITPlsAnjw6AsFEqQZiGknT83f8OG
ZSAtUVGhyjct4NgkPlpxBc9hfEkZAuZPHQCoLgZHvOOkcenEyrIztNAF5nSi
Q+EFWOF8mB8V2iN8Zn0klBLETfCbra0sBLZ297HnoUHDm96h5rqm5jJjc+m9
u6eA/GnTkmbMSJs8KQkq8PjhFX1DCV5AzMdgrCNdEPD/rvhXEHpK+LfZTXfu
XmfDLwZ8Qus/VAUwbd7UHvgH7QH+gXAu4YJII8Ig4RFyLuwFMP5KdQTwX1r+
DPh/M8zow/CPI8DcA/9stgIXwry72Rco0Fs3+UP5f28KRKX0+PZevW67cuVs
aKgfS0UO87v0w/FXXTYgHGwWdgmvZ39+m5W9S4cV4H/1yuF04n+qxuGsr6y6
c+PmibLy2x2dzVABOIKNG1dKpYGxsRF870kM/gMXAMbO0oRiw9OTo4RaYPfS
YCgCERtaJoJhF7qm0xSAFLZ04yqNFMIHHHFzCMjP7l0biopmAPw6XWRSkpry
3PCm4GCkd7TmMyY7EZqyoDA/MU4BvYhjM0REuOHk8Rm0JKXiHgFXUhmLCweR
U7N26xJqMYcYH3+aQiGOiZEXFc06cepASdl9RMctfIGUdcS1NXMmr2fdmex6
vb6spvbxwwfnV66YMWN6xqwZmfmTkrZuKrp/50xDQwnB3miq73YBze9ZAnoX
/kGZHj66wzZ/+3/sjv+cSdkFi+cg+KX1/ykz84NDRcC5u/0P5UL471YH9gIB
/yVlT383/nHSG/8EdeFcAL/gEQSnQPjvzvl/c/zd+O/pAjrYvjZ5gVevWhE8
eo7oDwJfU/Xox1cw8ib4cZrHSr+I13TBCzgNRmNVTe3D+w/OHz22bev2ZV+s
n3f46BaLtbKzy9D5gk3uWL1miVTqz9Msw4W1Tb6AD6fAME99QVnPh/hwof5d
qIUkqENwAn3BFaHOkXIqKLcfv5uWrExLiYJAv/Z/tyUnNyFeFxGtCYUI0Qcb
MaAM0vIeWfAL48emrVu3ZPXK+Ym6yPAw2HZffDbcAarKSsDkfipFQEqiIjUp
EtrBq28iiH1F8566lG7ENt2kvmFhfhpN2KJFs06d2v/k2W2wIEQB9frKqtoS
YUAwUA3z3thYDpu/5aulC+blTc9PmDYp5ssNBRcvfV9e8YRCYAol3O3/b8L/
02cPhgwd8Fm/j2j/i6ogsydmgQIB/wVFc2D/gX9xWEiY4g3/YZafxA3/ZP/l
inB1dKRYEkT85zfhX1j/7IF/MvgWm6nFyhooCTZfCH4FHXFtLrRbaf3/V/H/
fqH+Rb1dALWPYOGtw/zzz51ff/2Vt8dAsPdnT24YmsrbW5vb240QeHnoQlub
ocVUVVv94NmTqwcOfnXm7N6z579dtCR/4+ai9RsX7Pl2vbO1oa3D4Gxrbutg
7Rm/2bNNDaoDc62VIwqAIiTqFEBjXHcXFKE1HKt518kRC9A2AVl4YVGUzgmH
nBdJeaElC37ZKCjG/KWQwjkT9u7ZrI0LH5OXDNElKCjooACE3YHvncXHK6Kj
peAwcbgb6xIpAzuSSX0U8gDad0hLUWWPih2Xl5SeqqasaaqgdNWa8R7UtGku
YsPIRBAEyCkp0evXL79561J51VO9oabJWEsrpWyBiKPaYtE3NZaWPL124LsN
M6cmTZkQPTpLvu6L+T/8cLS6+nFzcxVegIjAbGJxcQ/8sxYrvZh/D/yXlD4e
Omzgp5/9lS9+fowHi38XFVLyw7zFc4uWLpw+Zxrwz6DOMS/rJbgIXyCRhclg
GMKlqigl4t+nzx+9et3BRuB1j72g4Y9MI94BfvetMVovIo/Qw+YLjsAd/O7e
wdraYrYbqeLGrfirpzF3EysX9ysInBE+O9u6V2+EmzCl4Dt6Ltv+sn379o2B
fsPDpQGrl8+7e/O81VTd0aZvddSbjCV1tfdv3zp+8vhXO7YvXLUiv6Agq2BO
zvVrRwD7w0d2XL564nnpHTa8iRXgt+DTwmIgTL5379rUqXkIGwE2cJKYWFbY
Akzq4mTx2jBgHtY7PUUFS0uOgE/3k+KYGBueFBuRoAmPjwHDUWhUku6CR5Al
tp9LG7tg4zTIA0Rr61er16xaoIuLGDsmJTc7YVSGFuFwTpYub3RyRlpMCqND
bDUVIKf6Ghj8MbmJ2aPicCVU6g1/AccRFS3BMSlZlZ2jG5UVRzPBKd0Ib4R3
gQfB++JIid/4KRgRDZNFUDA5P+/M+WPQAmt31gRbEWqpt1jqrC21sB4G/fPq
itsbPi/MyVAuLMydmp9UvHD82VN7aioe2C2NFoDf0Gy3sUoBQBqwh/uABhlt
emOL3mBuFDDPM0jfxL9Wm/F5yaORHkPZEujA/sA/2X+An5I/Cf8zCqYD/HJV
RFiEPMxF9d+IXBERHqmQKdhPI1RKeAF1tCogyPfRk/t/CP57RLtCFCCExj3w
j7gA4DfZDN17r/Ye7OUthkP96N6Bf0I+jlAEoZQeRzjozpf4KRs09ssvXbt3
b4H9Z0tAsoD1nxc/e3ylovTGjatHjh3ZunP7si83zV+5YmLRwqyNG2bt3rX0
+LFtjx7+cOv2mYrK+3xBrwFfEcssshrpS2ixGcCdrNamvXu3JSVFwxeAkwP8
MLkZaVFJvPMVtUYk/gOnkAwyr4tMA/8HBYqLTNaC7UdQsXyMmu32QhGAfy2v
cKGiMKYLvKDg2282A/NUkoPrUA3QGwAVP8VTnDPE8qVUuAx8DLZDEce253CE
CoA4TZs+esLEjLyxKUkp6tS06KzseNIvytMWanboHLpAdQRCf+mQEJ9dX3/1
+Nnd8xeOVVQ9RjjMEp5N1VZrvdPeaLfWtdoaOtv09TUPVyydFRnmk6gNmZgX
Cy5UMGPU8UPbKkvvWeA1muosxiazCRFBIysTsxkA++YWPWBgtja/B/+w/55e
wwX8U/8fwH7B0vk4QhYuWTCzcAbIjyIqMjJKDVG5iTo6CqJQq0hUmuhIlSI6
Jgr4f/Do7usfO9ky+O/CP9Ek9wWfdy0BuesFtABAMliaIO74F9ZCezIc13zt
vvHf2dWKo2D5na0WAJ6VT3ZZXv3opHy2n35qW7lyIcCP/25x4IgJeanbvlqx
7vN5SxbnI3BbumTK5k0Lv9618uCBjbdvHXv+7FJjw6OmxhJYtvZ2M2vGzrsk
4c5kK/DlvP65g4qUoVnPnt2ZMWOsShXCaEmCgmhJSpKKGBHtC9BemMB2KF8C
IYDQCKL7hG0cC4NvxuQmAZaw88A/ldIQJgmf1BQL4CQTDfBr1UzLcLcYXhpJ
wW8sW9iJzBudNHF8+oRxaUB+TlZ8brYOHwzUSBQ0AkYeIhF7UpdF8H9x8Eia
M0W7zKJAD0RP+Fb37f86JjZy+45N5374/ur1s0+f3i4pufP86c2qivt1NY/v
3flh07olGSnRooBh4qCh4VKP8Xnxk8YnTpmcvHPb8icPL1hbaszGKjvvJmHl
PLnJ0GAw6QH+ZlNDn+ufpCnlFc98fD2I/wjzv2YvmEXJb2T/Z8+bFa6UKzUu
kCuB87e1QBkdRaKO0YD8xMbFgP/cf3jHHf+UC/0h+HfFsN1XeqO9x4qoEAhA
mPG3GJq47vew/73x/2Y28bv5j6A43HewNU9EqW0dRpujofOF2dnWVFv3ZMbM
vED/oXKZH0tIi/BnAynCvcaPS/x2z9rz5769f+/ss6eX9Q1PLeZqWDO7tb6z
zfzihaOz09aGP9NpoTakMEeAvaONbQnB/rPJKQ7j69dtdnvTuXOH58yZGKtl
4TDCAUAOwutwpULzEyL/whIoWDeNwKAWKxQCs72zODkvOosYnZMolXgvWTRr
/ReLAU5YbIQbVFZJe3nUF5dZaTnrfwVyBedCkpWqGZUWQz2I1IpgFncnqdhM
SV4mqYoMpvVPIvy4g6uPLu+wTRl3Qf4jpCG+Pj5DUhKjq6qeXL9xAeAPFvlE
KqWxcYrUdO3EidkzZoz/fPXCb77eePL43i8+L8Iv+nj0kwR7QAVkEm/4vrlz
Rk+fmjZ9asqaVdMvXdxXW3Ov2VAO1mRlgYDBYjFb7RacNBsa3rUFAPxXVpX4
+XsB/5T/TPifMjsfKkD8Z9Hy4sKFBTD+qhi1gP+ewsHPXIMmWqmO1MbHBon8
796/9Q/iv/fif28V6PEjwj/AD/tPHa7es/gp4L/XEHnXC2CWWQp0p7MdyG+3
dHVZOzstTmeTzV6PoLWm9uG16yfWrpk/OiceFk8h9wM/Hz82ef7ciSuWzT58
cFtJ6fX6hkf1DU9YA1hHs9NpAuYB+BcI7Z3W9jZ7R7vjRReb0NGor1m8ZJ6+
qfqnnzuhBQj9eMYd2yeCbYS7qal5duHC98XFM3NyEiN47hmLkXnNI4QXArCd
YmrRAFoCoVWjlKRICpmjlEHUaE7HmQ/t/O7etWHOrPGw/+A5cAeUQU2Z0sA/
PWXJ0tACqR8kRuHqI4pjXFRoHFc0Wm5iaRtcE9kWM1+5IkfDUpu0cg1uiMA8
LjIyMiQiQhQfr1QoJOIQv5s3L1bXlCQlxw4fMcDbZxgkONjb03Owv/9wqdQ/
KMjDz2+YWOzNZnZL/dNTNfkTc/JyU2OjZAsK85ctnT57VtbkyfFTpsTPnJl8
6NCGp08uGE2VNtB+Q0OLudlsNppNBhuPC96P/08+/YuQ/w/8TyuYiuCX7H/x
siLgH+Q/Qq0g/kOcx12gFLhOR/Af4B/2/9ad64T/7hnuv45/inb7xP/7xX1f
AL7PaG3+EPwL/Odd+HcNjmFL96aODpb2BhUA/i3W6gcPfzhw8Ku588ZPnpg+
Jlc3bUrWmlVz9+3dfOfWmcrye+D28AvmlurWtsa29mYOe2tXZ2tnhxOCE6fD
1t7mhApYWgwvX7Xb7CZquoLoD2jvztazUr5oJ8+UMBiqGxvL7969uH//9lWr
FkyenJ2YqAJKibfzihgxeFFmekx6ajQMcmqyWhMlYSEzXziiSTEs0RoA5mW8
CG8PH9yZwDeCCfDUHQVwpWk4rv7/KgnC6oToMF2UlOaOsTF8cC6KYATdKXy5
FY4gNZG1M4KLgRZAB6F9VJLjqtBBCADfpFVoNOEJCWq5QgRTD85jsTbNmz8T
lh/2PzsnNX/K2BUrir77buecOZMzM1lB8aJFc9atW7Zv346zZ49cuHAccvXS
qeNH95Y8u/X44aUD+zcWF4+bNSutoCA9P1+3dWvxjetHGxqfwws47GaogKFZ
T3Hxu/hPReVz8J8e+J+zcDb4P9X/gv8ULJgD/EN62H+B/0RyCkRH8J84ndY/
0Ofajcv/bPz39g60TIqoR+D/vdd/ese/78I/YVKw/IjIqqsfP35y7Zvda1cs
n373zsnNmxaNHpOwfsOii5e+f/rsRlX1Q7hgo7HKYKi02xvbO01gSiz5H06w
zdnR0eZw2FpbHe3trZ2d7ThCEaACnSBa7Sxl6OVLJ9OvNla5Y3OaKW8EQQFL
D+P9iFgNrLm2vrGsuvbZ89J74Mn79+/cvHn10qVzJ03Kio2NkMn8w8L8Ivhs
Uw1HNXAIziMk//N1VBkFpzOmjdm0YRkiF9qogq2m2nmagkelNJFsJFk4kX8w
H6YIPKagdnMQcPLcUfE44rZQOkQo4P9pKVBAtSuO1sqVSnF4eJBKFQrYR2lk
uoTo5BTtuvWrG5pqLlw+u2PnVwcP7Tl79vsrV84+f37fYKitrn5eW1t67961
p0/vNjVVNzXXwDMaTfV19eU1taW1tc/x9er1ZY36kpLSm5cvHlm/bt4XawtW
r54+Y0bKmjUzTp3cWVZ63WSosJgaEBSbjLTmyWb+QihfTlj/LCt/6uU9go8A
60/Jz6z+sbhg4bIFMP7wAoh/5xXPBflhookGw4/uJbgeFRuDH+EYpVHrEuOB
/yvXLvaJf2Zy373+L8C+N//vE//Cy9y3xgj/tEop0P4+1z9/Ff+sO1CnBZa/
paX25s1z27atLV40o7Agb+GCiYuK869cPvzw0aWa2sdNzWXQDmAenoJzJANr
ItdqBmJ5c11714s2Z6sVRygCqUAbt//gP2BETkcLTwpq6uK7Zuytu78uKmFm
oTG/IXXuci2StNQZjTV6fQUodEnJvTt3rpw+fWj79vVFRbPGjs1ISYnWqMOI
z8j5hFOiPVTYiCtr1xTNnJ5H3R7IBeAizf8iFxDO5st7s0IYjYwSgSh9CDoF
/CPUnTopC15mTG4iQmDoV0oq21CDuoGo4J40RCk5OSorSzd+/KjCwilr1i7+
bv+Os+eO3bp9ubTi6b2Htx4/u19ZUwrA19eXNzRUmEz4Dg1QATMgaqyzWPS4
Qlu9OBqMdfjvYBXB1noSs7mmoe7ZsyfXDx74cvu2Zdu2LSouzlu0aPzOHcvP
nvm25NlNqIAd4UBL47vwX1L6xMNjxEcf/cUd/wA/Nf+BIsD+z180L0YXG5ug
1SboIPFviy4xARd1yUk4xiUmJCTp0jJSwX+A/59/eYn/uDeN93m/5V/Ff6tb
dUyfJMe9dqZ3jgTE4jSDArn6TnSXwFANSw/pk//wLlg2Xj7vgO0F+F+8gEZV
rlw5Pzc3adLkUV9uWnr08I5z5w88enzVYKwA7Ds6GOyptqVber5Xt9h7Ck8N
op1o5gjog7l/IdyAUCoFNakmoXFmkO5ikGZqm4Dz5uYahAzXr/9w4MCuJUsK
x43LTEvTgnjExURAKaKjZVFRYbS+SlNZQcjxAhxxJSsrMTc3hbEUeTAklmel
0mIplbxJJN5shjLvKZGRoQW8oWupqRpdolKH6DhLN2FC1sKFM3ft2nTp0sln
z+7U15dSog7rf+4wttgMsPyNzbUmS5PFzp7abM0kVrduV7ztidH9affGVqPZ
Um+x1VssDQA2fgU6UlZ27/qNkzt3rNi4Yf7y5fmFhdnffL3q2JGtJU+vGZvL
zeY6yqyAK6ETfVMt5z/GZ88fjRgxTMh8++yz/p988tn0wmnAP/Ef2P8Fi+cz
8CfGEcJ1vYQpRVJirC5ewH9AkO+FS+cI/2SH/0D8Cyrgnhfk/hrg38SHHxH/
d9/G/U34p35xrawdqAHMpLz8/tmzh0C/Hz+80lD3VN9UCqfQ3k6bvAyN7wZ5
n3rxTvz38VW8wf8bLSCPAHHN2WlzpVizNat2Nu+YMasOK/gbPh7sql5f9eTJ
nevXz927dwXIrK5+ev/+1Zs3f3jw4FpFxaOysgcNDWUQOBQEGnAoN26cv3r1
zJ07l/Ar5y8cPX5874FDO3fv3vTlltVffbV6x671R47s/uHi9xcvH8dPr1w7
df3m2dt3Lzx9fstkqrXbm8hvkjcUarVsdrY/BfDTgDarwwT8W7vxb2PKa+hT
3trYBYatDPysa5bVCIGzgL4/eXT16JFtO7YvBwW6cP6bdWtnb9+66MrlgxUV
D8CgCPnNhlooY/f6v+nps4fDhw8V8P/ppzjrlzshZ/aCWQgBYP8BfqgAwB+X
FA+EM5Dr4nu4gB74T89MA/7P/XD6A/Hfu4DxV/HvLr03gmH8af1TwH97dy7c
b8I/Pjxizw42QZ5lteG/EoEVKAd8QVubgYuJdKQ7YhX+CifojUsI/x1ml7zT
Qdj5XgPTCJfB7/UNCCMVeigCx79rn9oBNsV2qxl/A91q50Vn+EOoHoFX9DsQ
SlB2zYuXTlc9Zpeduu4AqIAoeRY6x2e28gJGMy/jZRmbvG6xvcvS3tnS+RLf
Xguf586uQxxtRsrMxw1xJH9EV6jmBcjXG+r48BdzN/6Ngrwf/6QCppZm/LrQ
84d9TqsRjgCsCVTw4f3LP5w78NWXxeBCBXMQEUy7eu0kvAaMP8APoX5xcAHA
/6PH94YMGSRUvrvjn+ofgX/B/gPePex/QlIihPwC8M/ZURzh/8y5kx+C/z4L
eH8V/2T2ezMfygttMjdCXPtu3fjvswtQn+Tfzf4zlXHYzYhMnU5Te7vZ4Wim
I3SB7KqA3o431fqtTAj5bUS63PD/lhb0zYtc7al7fQ+tbirQ/VsW3tTXKqgP
qQBpAWub5mgRXkwOAorANQJRuYkKk3FOWfQEezwVoCvgFvBmLR1YDZdeOCfB
OQnAb+fTfgXYu2fpM3EYzFY9wN9kZJ1MAAYX/7GbflUF3kpvs5jMfJEf50Ts
zSaWBUQN4sqeP7h5/czOHas+/3zmF2unLFo0du68yY36KiJgeD1UgPiPzW5+
8PAOH/7ySX9XAhxTgZnzZgD8ZP+J/xD/F+x/3NtegCw/RQfa+NjU9BTg/8Sp
73/52ysB/5SNQ8sa78G/UMP1fhVwR3uL1UhCGdG4TuufroEXHa4xZH2ugvaZ
/yCgkef/2Eh9cBPmC3jj3M5OVgIpMKv27jylt/6QduE+trf5z/ujgz7ihdY3
yH8n/nv8gaRBxJoQRFN3ayb/f3vn4V3FdfXtxIW4IDDVJU4cx0lc4m7HdmzH
vQO2wYAxBkwvqohmimmm9y56lRC9ClADIQnUe0MVAQJsx8n61vsnfM/M796j
4TaEwHHevGHtdThz5szc0b3P3mfvM6fUWHmoI+WUZUUri1WBtKJxW9ISOSe2
iba2rqusKbEmKmrTane+qrZUc3i1q5HOllbka29fcwduLlNPiV7IlpQXqLIm
QuqUER5J4hN+i/nykpIy0wpoCqQ1Bb7+bDUqUFKchwuXlLArJnrJtGnDQ0N6
Dh3aOy//tE/+j8Ufbt++rZN/QgCt/IDzL/6Rt95/G5H9l813CsHv2++/984H
7yNvvfNm5487PfLYHzdsWiv+9UP4499nE9CUrn4n/3wVxaUFfCfSAmf/p9D1
+wosIP9yJDTyR8YTFcBnwF2vse2qrVnW6CAP/k0L0nQxLo2/eNmDf3dNl0LZ
ZrxMmq49d8zKM6bb2fhU2hkQ6qQL/CiiVDURY5ldHLr51y5drkmLjlSnSKvr
ymylKDPAG6RhVXkpna7VXHif8AfgH+PPL44SaYRnmXvxz6LC3NKSgvy8TCs0
Ls1MTz106OCmBQu/2b5jA84eIQAp4vR/jP2X/yP7L89H8x9HhFuvwD78+KP3
O3/wYZfOSCeHdP64C/JB507vd/qIlLMY/27duz765z9FrVnRRP49FMHJv88X
vjWO4XCNY35KC4pK8vla7B02S9T/6ez/9zn+JzD/9hbelfgS9lgI6z5SJanD
ufO1de6t9PR4jp01XFjqxfHZuirEu+fH7A9rf0XlEvtap174E6mAy3vHp7qi
a8i+jyyz4K+ur0Qq66zBsWAma6+JcmJVumAsv8SQrNQU8rNK3eRQkTc+jHU5
RqnaJa5xiXbrI11z6g7827rjm3+3FniuduVe7bwQi1dSVozoDZdCGGI0AvCi
ogwkI+MEIX9Sclx2ThrkcyupgLv/syQh8UjHju09/H/1f5LiAg0PGxYxJrxz
1y7wD+TIR507eQjYi/9On3zcqctH3Xt+9vCjf1i6fNFPx3+Ne6t3M+zBMgi2
/beUwv5xjf033SPNsP+CXHt5C3sTGmt0tGY01GjAnht+3/y7YmFP/qWn3vy7
7Xwj875agXJt6kFAandAudoC7LC5ocuk21J19kyV3S7AlVJph22QSxWgGcid
PozIbFQNt6Mu7EmlCGSsC6vKKmrKJeStQ/flHvy793/0Ab+aCUu8VjssLsu1
VQBHyPKFCAesBdLLC3FsKirzwb6sLMd6fQASxflZmenZOaestSNsz0erRsj/
4Sr4tzc/auXu/Lf4/6Tnx/YrsNBh4cNCIsMixkZi/z/o8iGEN0qXDym0xG4U
PuzysVoB+Mf+P/7ko8tWLP77j5cxnsb/J2Mm6vpzgZxd+k7yfQ7+8XCEzM35
OLNimxn/6TSqHm/EPN6OBSi8PrneG3p1/nh0BHkWuuxznac0hgO2yMgbU99s
cd4nwN08ogxLp/wEv3bfzhWHzlldrr6gMkmB6RqVEBGX4g/YotEOTtH6D9h/
+T+Gf63/0LNvD3vyC17Q0OCRoeFjRsL5e53el/2XqbfUwUjnLrY08v/nJx5Z
vHRBM/g39t9fb6e3Unjwb6lGbcW/Jf/XKwH59yFN4b+J0P5c/AeY2Ovm/4qJ
XY2HTeAf/1/+j/jX/i/8w/+3xz9Y/A8LGxE2OkL+j4f99+Dfcv5xgbp89FmP
bo89/vDc+bNulP33mPzu3f9v+He9C6itsHoDHIufBOb/f4vccP49WDUlPxf/
gfo8r1zM0Htub/P4T0w6am9+19rYf/5h/O3Jv0ODI4Ox/yPHjfq0R1eagM6f
fiLp0vXTLt0+bpSu3Tp/2vXjbl0p/7TbJ716f47/M3P29Obx792r7/2e12n8
PabDW+U15f/l/1r5v/4m4Mby78/sG9q9hzR78G9UIAD/ScnHrnz/ZTUB6vkf
HjHcagJCh+P/9+jds2vPbt169miUzz9DPuvV3ZLPe3Xr+Xn3Xp9/9nlPgt++
X/V56pnHp8+Ycq38ewxmc071NRLgXUCjmtSU8+X8l/9r9f+vx/m/fv4DeD4e
6zmUlBcYCaACzqHO/vx/+L/33rvFv1EBzXzH+BP/DhoxBP579f0CFQB7CHeJ
yLele68v4L/HF73Ef7/+fZ98+s+TJo9vBv/OYQxOq+7p4Xvx73wFXFVd9l/+
A/DvLwT4X82/mdvbFBUQ/+UVxT7579Ttoy8H9gZ+mgD8/9ETxn7ep9cn3T/t
2qO7Edl/l/T8/NPulmpYCtKjG/w/8dRjX08Yc53+j1MFnIufBOgXCsB/rddi
Jt6A/ZvrxU8d/3qDqh7IfwH/gT0fT57LXQs7IC5FcMxtbzr/2P/k4/H33XeP
Vj7X5Bf8nx59ulsjf0aFDA4ZjP0fNX4M9t/m3OX8eNh//J+uPXoa+z9gUP+n
n33i+vlvXM+kqsx6q1VRjJB3+kJN5P+sr8V8/st/AP/fvLRFfmr+Awx18+nk
++QfpJvHv8Z/msH/rVq10swXjL8l4cFhoyO+6Nf7488+cdp/wgEj2H/4x///
tPtn2H/8/+f+8vSYcZH/+Of31vgrzTG3x795rFXob/Czx3wWLL83/Hrt1Rjz
On2h6jL+RgC40FB35Vutfx2cAepctdzffX46/q+O6JXvhQPLNVW2xCv+DdwE
XEG+rQhFpXmIB/D++Ad+SWlZ4YmUxAce+I12vtPiP6Ra/Ar/Z0joEMW//YcM
QAV69fmyUfp+YeSLvv169enbu1/fz7/s3bvPFwMHD3j+hWciIkOd/GslWI8+
HDOHxXvEu4dvr9eIZtk3U+gRILvChKpS/jrt2FXnnO31L7TMTeff+6qfnf8A
WtBE/puoI/76fwLz7yRf0jz+8f9PpiY/+OADGv/mngJwl+38BEeMi1D/T+TX
owcNH9xnQN/+gwc1ypABRgYMGfrVoMEDhgymfNCQgSNChr/08l9Cw0fAf2VV
meGf1GmrfYxv99X57/0KQJCbhRA94Kf8TGVpUXGea77hWddiJmZ0vS+58W5J
E/n3eeFV+RfYRn4i/n2zeu1xsYdSNKX/s+n+v1P89QgF4D/9VMpDDz1oxn+K
/1feernbF12Hhg3F/sv/HxY6vN+gr74aNLBRBvc30m/gIER6gfGH/5dffXFE
yNDA/PtUAZ/G3+nzVLvXPLc492P//5X8+2OvKfw3xYZflX9rhvVPyX+zvaDA
HtEN5z9Aj2gA/+d0Ruof/vB7s/O14t8nnn/8088/CRsTFhwZPCRk2OgJY4eG
DOv91ZcB+Mf+i3+C3+DQEa+98Qr8//iP767V/vub6uU98s30CDmDApcWVJUV
l+D/V15oOGv49w//DeO/iY1C85j3yfZPZ//9hQDN04IAl9xw/r21wB//JaUF
GZlpf/zjQ61atTSdn/x76oUnu3TvLP9/4PDBI8eNgv++A/v54992foYCP+X9
B36F/X/9zVeHDBvoj39vh0dUe8z/8ucFycgrIjadouY1gd3/U86fZvhvgtwY
499s/j3Km8K/E/Iby/9VyW+eagRSmavx76//3x/8TeQfI5mdc/rhh/8o/qUC
/Os94IvBIYOw//j/2H/i38Ejhtic++W//+Ah/QYOMPz/7fWX+/T7wvBvzcP1
4t+jw8fw7+0Cma0uZO1Nd6hxgZzvyOz417L/xv9xTq29gfw3w243UWuuif/A
qvHT2f/rbx2uKf51ik/g/XlBPjs/jf3Py8969NGHg4LudPIfNiZ0WLjl/CPD
wkbg/w8PG2FJaEijqMSWYSHBlAwNtirg/IweO+qd997s1/9L+McVD8y/ob3K
3vbI2fnpfPllsDfejukO8hgFR52KMyX4/9U1FT8d/83zWwK7TObsz8Z/1TV0
BF1dBXQ3X6lVobLUpGcq1QSU2vCX2PxLBVypjb1mu1slPm1+E/gv8OY/vyD7
sccegX/z/sta/z9s6DDgDx5EZnjYsPDRYWMnjiENHx0RMWZk5GhPiRg9atS4
sWGRIyPHjeJw0uSJnbp81PerPj/8eFlYNo7tcW8H5lM0R6/OMVNbjbtmWGgR
A+ecI03lNtI4+6/2DF+jZq9o2ojJeM1Acc0luSqHV2UygB/yr5QAYx6c5JtD
02giNXXVxp/UlGpttammVt6mairPD1pUkq/3MgrHrDm57sOqmkp7XpINeWW5
fVsrcFNJSZlVjZRLys+U2Z9bbk/fs1fwKy+x71aiGS7ueV5WqomuBUW5hcV5
ZHgAk9ccQJ1FyFBOiVusCqpTSIXCHNLcvMwnn3rszpa/gn1tgYSMCB8WHDFc
WjAsdOjIsRHjJo0NjhgRGhmGhI8Mi4gMdwrkjxwzmlNoB4cTJo2H/y/79v7u
h4sy0drAmq9LxqTSnm2qKdhqHc6erzaiN7ZOFXDOtnP+yj6tq93VX11tratc
e/HSOS3jrxJ//N8o+/9vIoZ/J+rew94kbvhpTyugq/ZsDdgIZtpiUHECzynN
vRXqeQXZ1NHMO6Mdot2GFq3BL620saeBroTzsopSa1nmM2XVtVVkbB2poJAK
thZYwrU6ZUp0oRE+UcDrc5VKL2x9KZJ7YK1/XlFsq3Djta53qdZ8yUKcZOz/
0888bvi3B0K3/vDj97/s/wXkjwgfbvi3JwJHGBk5qlHEf9iocMP/x592+eLL
Xtj/avfmvGT46ILinLzCrNyCTG9pLM/LQPLyM5H8gixlzKERf+UIeo0QBQh+
xL2S/w3j/99cEdSS+gS+0j3b3TXz18G/sDx3oZ6GwLiasuR201B24eJ50vMN
5zhEU7ikrr6WvLOElJtQwlUIh7BNCXmlZ8/h40JFtXQBHaEOeU5xN/JkikuL
pBpG7HbBJVIZMlSTovFUhcUFdpuCfhbZnJdJASl3qo9LoezlU+AfP/m55565
887b3fvftUI+69V10PABISODYX7Q8IGhkSH4P6QQbgTOnfzjAol/WofxE7/+
tNsnPT7vfvn7Bjnwxs93/gpnrhxkUlpRaO9c4xrdrbmlRpxThCQUKlbyKLf3
QbacRvwfTdF1r2Ticwb6dfH/s3N+Vf4DuP0e/MNk/fmzpJnZGemn08Betj2/
MCe/MC8j6zTlpCmpJ06mpZzKSCeDR0EmNz+Hkv0H90Ha6cxTySeSOARjCNdt
pSbSAoAUllIBQQ7DZCiETOilmq2A5f74F8a6iRoLXSI9pdCoiVoZu8ko0Ux5
2+MqsaOJomJrakDBCy88f8cdt8n4i3+t+Qb8OP/Yfzz/MRNGcyj/50otwOCP
DB8VaQmNwthI9AL+P+vRDRW49N0F9c8Ifu3Mq2np3m6/lju2Suxf0MmYz9EL
psRzSru9II9794oaY/bxf7xXUWhe/Puz491E/ps08t/VyXBGBGL8Y2KjN2/d
FHf0YGLysWUrFu/dvyt25/aY2O1r16/buXtX1JrVe/fv23dgf9zRIwcOHVyz
bu2OXTvJb98Ru//gAeogR47FcSvYE5ZqFEjVRqBlNAHG/0E1SBsuXQBpUhl/
tQg+4bfVhMLKsgryZ1LT046nnDiWEE/KY+zZtzc+MSHpeDJ5HhI5nZlBNS6x
owmXiH+cBLygl1564fbbf9W+fVvt/2WNfwgh+B2MwDy6EDlu5IQp40d9HTl2
4jinjJv09fiJE5BxEyeMnTDeOpw8Ydz4sVOnT+nT70vxb97bqotS/QkGeA9F
0IpV3rD5XLongIjtGmsi5BkDuc9VRG4U/4HfQ/3s/Dvznirg6j22nBPIxDxi
z0HuxMmk7NyM3PwsjD/wFJXgYBNA0hwUFBThZlt7SyiTV0AEWkh5mb3ggl2z
SH4RGCOKAuTw2HezfBUOSUGxoCiflJYlKyeTC2lT0A7q+DP+Tv7JgDpqiPbt
2rMbBYzduQP+UYdDcYcpR2HRCyqjAs4oQPwTApO+/PJLv/rVrR06tGvdOkj8
D4+wJr9o/Ce6EDEmfNqs6dNnfzv52ymNMn2aUyZNnfLN9MlTZ06bMm3yrDkz
Bw8d1PWzTxsunZMPWeteJ8dl8P2sZ+h61esQj0U/fC0GVWloN3lt3WUvWhII
fp89Qk2Rnx3vq8Dvv//HJ//2N18lXI0TjqtvrWJaX2s7LfwunKo+d+E86dlz
hFW4N7g0WHji5dLas3Wc4hA533Chrp7fGwcGP+SM2KNa/flzBw8fWrU6asGi
hbPmzN60ZfOKVSvnzp8XOXrU5KlTxowbO2fe3Okzvl0ZtYo7wza34lpdbgTg
ETQR4RR1UEC0D8VEeBJSCskgZDikJpdwwyv4R33LSgoK8ioqyl599WXx36pV
S/E/JHSIJj9a838jRoweP2rKjKkTpkycNO2bRpk6xciUb6dPnDLZg/8un3S+
ePm88+WUxbl6JAIOgZDHYvg0Maw3/86BDeYsJVXV5co4VcmnFvgJB5r6vvhn
R90n/E3p//TJv8JVaYGJWCmHXgkECmyRD/agRYmBXHmhC8aUqKZOZWZnYY0T
k5OQUxmn00+fwjkhJZ92Kh1PJjs3hwzXmnt6kC/hLNiT0tZQjTyfpVNgr4yu
ko9kw1+ulYJcUXC5pQKFhfmVlRWvvfYq/Hfs2B7+W7WyXKAu3bv0HtA7ZJS1
BAQSPjYc/rH53uRLvpk2deqMb+GfOtO+nfrtzOnw/1HnDy9crK+xVyk31t7V
EPtf0qTGl5V2NgQ+24UmWvXA9T0OpXd+btIkCH8u+Jsy59H4/+6W12X/7UAA
Rai2sa9S0Aq9mHSgIoU0WX7ErlZrCFeGVDRae9vYysKhYCZD28FNcFpOnEzB
OcdjwVE5Gn+MpgH4OaXLhbScHG5CoZCW5yPIjV5Yu3zZRh51IK9WQ8xzaJPP
BWUqMfwj2P+qqjNvvPEa/r9z/HOvr3oNGD4gdHSovCAysD1x6iSfno+cH6sJ
mDoJwf7PnD1jRMjwzh93Ot9wVr6NB//+lvT09n+M6W4Gz82o7334H8y/qxfI
wT+0285Pnc1ehQJYu/e+CnIEJyDJwoO6MdRSGTLin8rcRK2ADgFVjQUprG7e
umXj5k2kW6O3rV67Jnp7zPqNG2gIuInuQH3ZduW5RB8t1eBJuKcUQSrAVdSX
msj5kRaodQjM/1tvvXHbbS2c/EeMi5Dxtxyh8ODwMSOnzpo+ecZUf/YfFZg2
c4Z0hOB39txZYRGh73/43rkLdT7592f/XXMhm8ztjRLvD7oa/1cR00i55X8B
/7bDUy03HistmKUL8Ca7DV1y7yk0pxQLIGoOSOvtjc3kqJCnDkKJAgc+gsOG
SxfJXLjYcPn770j5UAUR0i+ECtRHuKecK9l8MvL/jZpk5WRzSDUCAemFPDRC
cgULgfl/9923PfgfHDLYWvlwVIhl/8ODQyLDZs6fPX/pwoXLFlmydImHzFu0
kHTB0oXzFs9fuHjBshVLx40f+857b2thWA/+q2odC5X4CgSaQtdPxL833v/x
/Bv/X/xDCB44GWiUDYec3Pw8IQR7RJQn01IBLK8gH7QUcgIh7FECclTOycsl
L4cHqx6fmJCRlcltTYrDz03UdUkskJJ6EheINO7oET6U8gOHDsbu3IFTtGff
3sNH4tSfk5CUuGvPbm5+8fIlGg4qoyN79+/bsm0rNXfs2skl1KdOTOx2Mpzi
wdRkePOv+Le6uvLDD9/H/zfzX+z134IROf/BI0PDRkfMW7Jg8cqli1YsQxYv
95QlK5Yvj1q1Ys3KZVHLV6xavnptFF7Q2+++VUcoeuVEdfHvb9pLAP+/zhEX
Cy1nXPwT8e8vZP4P4L9xlrqDf4wtZK5Ztxai8EkAaefuXdtiosmrh1+dirgu
5Hfv3UMFUsCjGinUQSCVSakjgwyZR44dXbdhPa4+13LIrSCTyvj/ylCBU6gA
0HIVYbI68MEe+FEQlIUSdIcHkOVPPnEctcLU8xHYfyoQSvPw5LkcFaOcQwUF
DvjLPfp/4L9Ll04e/A8KHqTJX1ZHqM2/ZfyXL168cjkC7R6yaNlSZAkKsnzx
0uVLVkatmD5jGvzXuLfoqja7FDn495y07l7byp/Bd8a/0gjvSMELvOZowf9Z
/uXSA49sOAiRgSKaAzKgJZzkVMi7oL6zs8Ucmr4aEynjCKljEwuPEyX3iXJ8
IflaJq9QQt1HVNNTkdGncDc+Xf4YrY+iY12ljKrJW1P3rAf/VkeQm/+amqqu
XT9p0eIWM/+lVatWb3/0du8BveX5kw4JGTZn0Tzs/8Llloh2pyxducJqBVZa
KoDzs2r1yjnzZr/3wbsGew/+/fn/7tXbPMVp9n/SiOBfzL/HNN4mzucKUL/Z
/KurE2DgCiccUZeOHHuhaLp6QAvA4FnUqVPUxL8q4Q7CjxtKC+S6G09eyiLt
UI+9XhYIYGgHWtGuGJarpDvk1bGvjh1uhSY6Cbdf9Zb56fxRR2iZ+M/Pz4X/
7t27t2jRwsn/gOED8HyGhVkyNHT4iIgQ7P+CZYv8+T/LVq2U/Rf/y1cumzVn
5lvvvFntWKLfm3/19uMjESYg9edrJee85Dwhlz2AB5+H/IWGs1qW37um5Fqx
N6x6dwT9R/J/xSo9Dv4VaQpI06VpsFeHpApND4zP/h/T2ynUTb+o+mdEsiHf
VFZNZ+e/4hEdCmx1JanzX82QrL0UwYN59QW5gPfiv7S0WPz37Nnz1ltvNfwH
BQXh84h8UuAfHDx07sIFePhXYr/CCPYf/gmN4V/+z+y5s15/87UzVWUQrvFv
5J3+T5W9bQRSWl4Un3gkIyt9/0E8yZjc/KxTGamH4vYnJh+LO3qQU0fjD+/Y
GV1eUQz8RcV5O3fFlJYVRq1eTruwe09s+qmU+IQ4SXTM5sysdJ7Inz0PbPk9
3rsF6i+tvYrQYiONhzeI/yZe7iF+Lb8f/mFbPY3qBVJXjzwNIY3IIMvUq46Q
VrAphvVeWO6Q7iykxbnRC5vektqzNRrSZkY+aFxQSVmx3TCVaVSbCikhgyej
Uxog4doIxh4aR3lhcYFGx6lxscfDud4UiP+SkiL4r62t7tWr5y233OQe/2nP
fwkPBn7cHvgPHRUeEhkG/Bu2bN4SE+2Q7Q6xS7ZvRbby/44YXKB333+norJU
/AO8a+lOm39phFoH+J8zb2byiYTYndHzF86Bf4A/cGhv2qmUzVs3xMRuRS+W
LluoV72FRbnz5s9CC/bs3XGmsnThorkJiUdycjNOpCQejtsfu2NbYtLRJUsX
NNv5cTYH/6n8B/B/QOXCxQZDvkyoejspl++hDk8OIRk3Xl2a6uGUh09GPZyc
VbugLlD5QnLyVVOhhH3P2uLSIjOAU0ODMrMzVCjCNXYoNf1k0vFE0uzcrLRT
qQlJ8UUlheQ5m5ufowFFySeSjhyLA/4CAC/MI8+fQTOg9wISjD+C/19XV/Pl
l1/ceuvN7dub6V93wTxCKyAVQB2i1q+O3bPDH/+bo7dt3R6zbYelAtHbt+3c
vWP12qjX3vhbWUWxuoAM/67hWHWV9qjyinMX6owiWCMfzmFYiijUj0JGrQbO
jwbzW7MpbT41vBNHyMxqoUR1/gXvC5ri/FzpAv3b8e/s/9T4N3tkfr3GIUgF
wBiG00+fIhY+mZaamZ0Ft0TH6n4hLiZPIQac6Fj5lNST9niGdMg8ePjA8ZTk
rJzMlNQTHMLhvgN7SROTsXXb444eJsUqr1m3evfeXZST7j+4b9OWjSfTUvIK
cr+dOf3EyeObt26iGsyjAumn09ZtWIuB1ShrMCMP/Fyydv0a8ngdqAb3X7x0
EbpD+fqN60j526wJZrYvJI0DfvX/w3+/fn3gv0OHduK/devWn/bs1mdgP5Gv
tmD56hXgDeQOiXVITPSO2Oidlgpg/HkwnhP+S8oKPfjXiPQq955ZmmRxvuGs
HCS9/+JJNVkM9dEbZI1nq7V3WkQFSIkC5BFpnqOG+iMcNtv4e78CvlH8NxHU
q8o1YW/EJ/w++b/03eUNmzYuWrJ4z769a9evW7NubdSa1atWR0H70fhjW6O3
bdqyeePmTdHbYyhfuHjR8pUrYnfuQEe2xUTHHT1ChWUrlnMtv3584rENm9aD
/aG4gzgD4IoWgPexhKO79uw8cGg/wB+NP0KjQwWg1VmAR7Dk0AvtKALqI23C
tlNOBpOut9JUQIkw+JST55KcvGyEtoBD6lCTJsByq+xdQgW/4V/xL/wPHNhf
/Ldp07qV/e+THl179+8j5x8x/GPnfcq22O2WRsRuw/5vi7GEb+DV114pLM4T
/+YtmPgHe8o18xQjj5oQ9lKHclJKzFpAxaUF1qkawp5izLvsfLW1wqe1yAm6
oIag0l7zirMUNqP/0+eb3+uH36jAjeL/WsWf5ffHPy4KNvx0ZgbGHJsvk56V
k11YXKS+0OzcHL1shSVK9NJWgQBXUXLx8iVOASG44dJjxrHb5xvOQS9tAXmA
BFQ5KqTUBFR8GPwcUkqoQEodFIQSvCCsPUaea2lQSNEatAAjL5Uhc/ZcHTU5
S/nGzRsowaFC0fhElIu2o6Cw2HL63SOCTPybl5cD/0OHDnbyb+1/ERmG8yPy
FQjAf8yu7Vfa/0YR/1YDEbsN+4/QGL359ht5Bdke/Ffa+z+CtJkXT9pw6Ryc
k79wsV4qoFZAs4atGKGsELBpAsCJjEZ4qgsIuoBfvpDOmnku1/RGwLtm894j
/FvxHwB+f/4PwB84dJAU/rH5x1NO4A5h8GGeTNLx5PUbN8D8zt271m1YTzkp
5FONEk7tO7DfniOzCscDBmbNmYkDA8kIJjEmNhrHeM++3Zwlj9PCWfyflVEr
CF0phxwApg5NxvKVyzDgwEwFLCqeEn4FVMvt4Q6c4ibUxNpnZJ3mJnwK7Q6C
WhEdHD5yiPvv2LUzJzef2FiWX15QRUWZ7P/Zs7UhISOM/+Ma/2/7POr/Uf//
ijUrd+zdCeGWxG73EJcW2P4/3tqOXbE82Ct/e5lg1gyBUIenJr/YSw24LLwC
AXlH5GGes/J/zFoocC7jLyMv/mvdgYBUwF49o8Tp//90/Pt773bj5AZY/iYZ
/yvjX/X87NqzGzuPM7N77x5gRqAaC799Ryy+DSpAFEAK8/hFlNA6EAKQP3j4
kHtsczpuDEziwGC6YVveC3kylNvLO5RhtM9dqAdyPo7703ygWQTFNDS4Vfha
aBZ6x1laIiILzb7hswgxiFMo5xNROlJKjhw7KjkUd5hq6nHSEI7CohJj/11d
o+WlqID4Dw8PveWWm4z/36ZNG3V+Gucf/tdtXn8sOf5I4lFLEuI9JC7+2NHE
hKNJxw4cOSi/DgcP/z8nL9Mn/86YV5DX2hvpqkXQnH3Nl1QPEsjJsVEILHUQ
KmSq7QUPa93DJBQjXxP/1/p+7d+Kf58RQWD+/fV/qrseDmX/9cJX3f4wQ3QA
+VAHooCkwT9kKNHgH7gFS+rjtKujBsJRAUwxthorjYuCc459xjzinAAJ/gmF
8YkJaBnocjeegdBj/8ED3JOYYs68uUQcxBcEJouXLiEMR0kPH4nbvHULAQhK
x7NRbcWqlTGx2zV4Y8KkiSiO5hFo8EO5vXqLPB/EmqFWXIj9l/8D/zff/Mv2
7dtq+zv4x/8Be1wgqcDg4KGbY7YkpiTFJRyBfzhvlMSEY0mJCJmEE4mUEOng
hqECf3v91YysdLk6ZiCEtQSW3f/v8dpXKoCyKBYmBNCFmkFAtKv5XNqQHS3A
25HbQ7m9YlKJWoTAfPoj+Vo5N0NDa+3d4VVCRuG5HoxT5Hk8o7mq6cwrcqmx
NuyrkI6rC8ssc3RVzpvn8zu1w/CPEMmCECBB10p8kLVrUAFQJA+f6uohwqVp
oI0gLl66fBlwgisNBHwuWbaUymjB0uVLIDx6+zbcD1waIMeBwVGhBM8EXdi7
f48EHSEcBmBs+LGEeBl8IIdSTDdmXyN/IFZj5/DNsO1oHBUoR0doODjFhdTR
GAmFKoheLqjzH+9H/o+Ut7Kywvj/o0aNVP9n69ZB+P9t27b9ckDfPgP7yQVC
+g8duH7LBvCW/Qdy2gIn//HJSeKfs/xF/IHo+OtvvnY6M83w71rhzebfY8Kj
KmDtiZcPxe0npeFIP32S8uMpiUTHGZlpx08kEAXEJ8QVFecByf4Du+EkLf1E
3JED6ILxi8RSE/m/autwVUMtYg3/BOkNKKxDR8rKi3Qfqac4p5q6bVFbaY0a
Mqkzf4tZzst7ga8b4vP783/kfsA5gMnrwJjjdUAOegGfFy42aIyxRqnBLYd6
QWxetiIYf72EIqolOL303UX8HKT+/FlKONREM+JiColVNeJCsyaJQUSyGh0+
Ua8SNCRDHbNGzMs1lEIjIjQGVcNWpSbW+7Wyirz8QukCd0OPcnOzUQH4x/8Z
N26MiX/xf9q1a9e9d8/P+34xaMQQdQENHD4Y/n3bf+lCYgJeEPlDxw4ToSA0
Adh/GBb/jZy7xz94j3+G/4SkowsXz9u8dcOmLevXrFsVtWbF6rUrN2xaC/xz
5s7Ys3fHuvVRWdmnFiycQyY3L5PCMWNHfvd9g/wfmdAm2v+meEcB7sMnKhKX
MTeDlNQHhcC2caVUxwzh0PTMWrtdk8Kes/u4bPKtri2fSzc0UQLzX1FTVnHl
ap8e45+hDpuvgZRycjS8Ga/euEakUEQFLDBkUsJZM1gCU4xe4K5rhDOnNL0r
IQnDmISTQwY/imqUU1MT2CnnUIOcSfGIiCxoibiEQGPv/n34PJRQTVHJlm1b
cXVAHaHpoQGiSeJCUponHoknJPLlQjTo0OEje/cdoA4qjGYRyGzbtuXMmXL4
r6+vmzhxfIsWt+j9l1ZBxOYDP54P8IeOCie/ZuNa8D549BCEH46P8xC5QPHH
E1AQBeC0Ai+/+teTacfxZK4YAmf/QN72X/5PavoJsI9PPHIsIW7x0gUHDvEN
bF22YnFmVvrMWdN27d5+OG7/ipVLli1fFLV6+d59O7+dMSU8IvjipXPq9jEc
Xiv/1yrOAFmWX3pnohL5NjLvxvKrsZCqKk6REimjG6pTy0msVm9ookZc1fgH
5l+vegUk8AAtjjcQcgiWgEdMSgr5oI6lhUPqgyjVuIr2ArDRHdiGfIWiGoeP
X0QFCEcp4BDTrasAUh9HTepTKJXRkiYnTqYQ2GK09bpNOkUhl1BHfhEaSgkP
Q8pZwhY+HcuP8vKcqCpmn/Ys/ZTVqauRclanblYGIQCtAPZ/ypRvsP9a+VDv
gDXsU/2fRAHY/w1bN6ZmpNEEJJ1MTk497pTjaScSjicnpZzgFC4Q/j/wE938
5cXn8V6cU8As5rUik4P/KvfWveRPZaRu34HynkpJTcYLQtAFYpeTqclHjx3C
80lMOor9LyktSKD8TEn6qRQaBfV8GgvcFP/neuBH9N5Bnow6pvS5MuNqAk5n
pOKeqUnSqoCmpTOL+iqjlQM5VVpepJUqtesi4lwrsurKxayaR77Eueatk3/Y
gEyAkb9hJrPLndBoZA1FUzWNTNYwHo3D1IhoDXgmIy8FpdDERpTF5DWrUTPF
NIjCuDd6raCuGw001WeZQaTU4VqNcDarQJjB0hqSpLddGu0DefamQVZlLRCB
81NUVJCTk4X/P2PGdHv8813aBRX+Tf/PkJBhpPAfvTOmuKIkKz87m4sKcxEy
jfn8vLyiwrzi/Nwi/Ky8vIJc0tfe+FvS8Xjxr/4cf/ybbVwIfhGiYK4CBvIN
l/h+Gldvw7tGYEz9nFh+4/k449AA/F8n+RI1NDLmqCEqiYeWcjKJ5ik17fip
0ydRz+Tj8YcO79u5K+Zo/OHE5GNHjh2iOYvdGY2Cb9m28fCRA6g5nh7t3cqo
Zes2rMbZoxzHb9eeWK2GR4oKeISrzRDR7uTf2/83/g8IYXtljXE5jAODX4GB
xZJrPq9GYGqcm4ZumuE9GkGqcW7OCezOFVFUqOGdZrkGzR0weTNeTpN5NbxT
nw7VZqKxlEJzgWFbUYP6pjQF0nL7S8utEMBep4hCK0DOza6trVb8O2fOrNtu
ayH+NQtS3T4hkWFqBb4aMmBT9ObCsiJ//Gfm5uQU5KsE+HPzc5AXXvoL/rwH
//o1nfMfzTrnqoYldL4yA/4K29iKagBWV4+6fdS1IhoVQgZwfm6g6G21lnsl
PAdvoAVveJ4+YwoBy+y5M4hciGW+nTl1xaqlU6ZNWrxi0YKl80mnzZr67Zzp
pFHrV30zfdKs+TPnLZ7LqfGTv07LTC0sKygozTdrQmL/q+xVguX/NI//iivh
r6jxMf7TvVabZZ+1thseuF5s4Yfge2giDOqAg6EGQgTigWhevEDVeLkKWzGQ
2rp68tX2b2/WTIHGs/Xny209AUvOmrGgZtizGdKsRU5k4TX4WWOe1ZkjC68h
bQq9UQGzNIrG15HyDHyoVEPl2H8z/nP+/Ln2+g9tzC5g/YcOHDBsEMafViBs
dAT+/+aYLfklBZl5WaiAtECZnDw7n5ebW1hAKv5l//F/8F788e/ct9Q5+cus
F6QSAKtzv+1St79ZyVk9/4ol1Xmi8gD2/0aJnkorDGuEnt5loAWDhvSH/IjI
0CXLFo4ZF4nAf2hkyPLVy6bOnDJ/yTzyAD9u0liYnzBlPIowd9GcZVFLhwQP
zsrPrKgpLzlT7OT/+u2/N/+Nzr+Df3v4pSXrNqzXgDc4QRfworH/aAFOOHoh
1aB1wLTigc+eOwfkNM1KI6Ut217t2qGKjFKpg6T+3IVKu9VHC3B9qGAWSDEz
vMw0BM2LMS+z9ILArIKlufByftQKoL9qntSP5Jr8Yi9X7ZwIX1paLP5raqoW
LJin9T+1Cyr8d+/dE/41/2UYsbDt/2P/s3OzAB7broFG1mGOSqzjwqISTXy2
Z89lP/v8M3FHD9uL/Vq2nW9bza71a9p9HeatE5ZcPeEy4K4+EPdghjr30p3q
3hT2plPRvAuTUyT4zc3lpahb/ka+t3IvleNaTNKeUlpRWb53/56QsOCVUStG
jx0VtWbV+Ilfj/16zIpVyyNHjyT9dub0xUsXkV+waP7EbyYsWrJw5uwZ02dM
m79w3tr1a0aEDD+decq+TynODyqgBYE1YqR5/Pvb3tqf/VevjjpY4BzGiFuJ
UlevXUMUTDjMIY4Q8ePW6G2ARERJRMwvrv5P49IY/8dMaTHruUEIzhWeFS0L
yoUq0abwWTBj1vkx0weMz0OeCnwQp4iItdqDxh3pKs6qteIsWqkFtTRt02oy
7F1kSiosKT1Tga+uVXAx1PzVK1euvO222+699157B5j2iMjH+SH4DY0MGzhs
0JqNawtKCwW/BN8JJwohw4PBf0FhMSfUJVVQlP/8C88dPnLIXlLY9m3ccZz1
Uzq6RESU6RWpcfjw6iSReyPPh2ra0kWE17iXBlKnosT0qEutFIE6Xz/dAP/f
vaxr43qqNv8HDx8YNmIoqI8ZN3rOvNkTJo2H6tVro8IiQuctmAv/s+fOGjkq
AuY5RYUp0yajI99MmcQlAwcPOHHyuD30PU+ev5P/6/H8m8K/ef8r0tTDn52b
A0iKhTVdV4P2kYSkRE4RGvzw49/NJF+uNUvAmQjUTPtSjMA9t2zbqqn0O3bt
5A7qHYJeMxdM9tyE1XwcKgnVm7du4UlIo7fHcAmqR1O1MmoVFWih0Cb0dP7C
BctWLNeMe0UN1mi9yipUABelEGfJ1gItNKqhpFFRUXfccQf8t7P+dUDM4B9r
/H/o8P5DBqzfsqGsqlzePlcpyDWuDvyj12Av+2+/jCh45rmnDx7ep8H8ZuVD
8Y/zoO0VyiqKNQVSXpC9/QePW6h+EkrM6zPnYlnuTRZKtS9Dtb1xmHwnzSkz
fTKoSSO0vmYWm9jhmsT4ZtptQcJfFHf0YGj4CCLZ8RPHEtXi/+P54w4RFKxd
H0WouzV607wFs4l2cYo28uttWkt59PYte/btXLZicUZWumt3hiv5b7bz4x/7
Elt88w9RGtIDS6tWR8Eb+C1fuWLDpo2AN3f+PH5f3KFvpkyOWrNafaHqEdK0
XDNLUW6M5sUrqlXoKifETGNUZZ018xZ1E63tySU0E5pZoH5OhEeiRF2scv5R
Sb2SUDcpefX28BGFlgqcAfsyK3ywtgwg1WBU/uo1a6LuvPP2e+65p537n8Y/
aObj8LARA4YO3LYj+uIPl6rra2rO1eLSIHX1tUa0SJF6j90rHdW9/Opf9x3Y
feFivesbdvTgaWynRr5Nnf7NqtXLFyyai/Osd15AsnzlEpiZM28mVMTEbkVH
8LTPnqs5lZFK+eSpE6m5aMn8GbOmKdJEFi9dMHf+LC6Hq/kLZo/7elRS8jEa
C/NSwPmO4Dr5N92Y2hvI8I+knUrhUVPTT+w/uAf1Jyg+npJ4Mu046enMtL37
d/GdxO6M5hChDn+1VEkdpAVFudZ4V7vzR/zjN/7U/DvHfwIY/ECRPA1NeyGz
Z99eDX4mClDIia3TGCHje6vf0qyR6LFMrmZ+kceGy6vRofpU5cZo9S3NmlSP
qFaEoBDHXvMuPdaCkAaZpSfUs0QThpJqVSKe0Oqcyc/LyMlGMPtagBrBdPNX
r1u3Bv7vvvtuwz/Of+/+fRT/ogt9B321KXrz5R+/q6yrqjrrWtRa89TkCYt5
d2qtHgz/xL+79+5ouHTO5WHWVZhQjkYBVM43nJXNPHLsUELSUXhIPpGAHI0/
TErJobj9nNqxKyYr5zT6girlF+YkHY8HGwwmF1pTg3fFkKemZgqTAhgZFCE3
P4tPF6JqZUy/k4c0z/6Lf8GvnXeUciox+diWbRsJgbfv2IZ5589BFyjcvHXD
zt3bMfv8XYKftkBPaHZ0tfqUygt+Fv61wwu/KSnmEd9V7QK/pkYvaIMkPD3q
aOMJSiCKvMZ5msDwVEY64Uxq+smsnMz002lISuqJ5BNJaadSNUKMkqTj1tsi
hPzxlGQOKdfggSPH4kgRzuJVEkhqUCUu4r4Deykh3bNv987dO3bt2bn/IHZm
/+69xCyHOcTrpnJ84jFKuBuVDx6J23/YKiTP49nThK0frrAoF6u4ceP6oKA7
O3Zs37592/b2vyeee+rN998Gfuw/XlC/wf03btt0tqHeyf+VUif+7VVZrBbh
fMM5/H8M3cXL59W9b/i3eiSsDc6KNDTU9PmbwW9AS94a9maXcyhfSGzopYBJ
VYFP0VRKDZzTVAK9ejZjTb23yW7shr1GcUX0NrFO/rUXlTaioqnS7mwc5hVk
o7lk+MMp0SX4+TrUJGjOUqKMen7UC2S+tGZoQdP51/4X/JQQCySgiAASFIEc
FIEWwiEUUb5jVyyH1DwUB3x7KSETu3O7hvqTF4RkEpMT4BNRfSGtgfqc5TAj
6zQlVEYLyOBRoz4n01K4gx5AikMFdIq7oVAc8qGcQpuitxOJl1BIZc5KdxBu
widSSOUTaakp1uLSWfwh3N+efWN52tokdMuWTa1bB8E/0sH+98iTj7/1wXsh
kRGDg4cPDw0ZOHTIttjt5y42VNKKEXefrau2gTfY1xKL11bX1dWcJWtnLl46
98KLz26P3Xr5uwvaurEGf6eqtLYOP7xcu8Dw+2LcSInv+Llr6ytl6/Sjc6iQ
WYfGfVJlCjk0u3Mqb95pcn/yWFHqqwJ3C8CPxzCzq4rpniLEtvfuLFWGL1P7
bqsvi8MyvuczJaiY4h11luptryIdTfPUMG8zSpYvik/Rrk9mIJz3cLgmPGeZ
TzH86/2v+Ec0YwtbijUGJCAEGPhBKTQtkXLtgoThpRzeYBJN0Vz1rdFbONQA
MArhlqvwMWTwYZVDLsECqznQvGAqc3/O8tFcRR3yfBDlKAjYSxPVEIA9zQpn
Mf7wz2OAOs/DJdTfu3+Pxt6Qx/jzQZoCJj2lnD8Nr4DvXzaquCSfHzE6ZvNd
bVp26NDO5r8d0n/o4B5ffjE0NJjMiLDQL7/qt27TxguXL3nwr/5eSwVs8iU1
NVWoANi/+NJz3JmM9uoS//oRhas2fFG7ALFSBzlIzow2SFKJ4CfDhULdNaDa
rkCq3hLqmA2wpA7c/Mbyr95UDeAxHVkKJdRbZeYp1LpfajS+BHe/3aDx0hIB
Ugdph90elctQ6BtrBvlN59+9gfgZCb6B6AV+eRFk4FOeDJbWRihHFhiuwI88
dAEh+ZjYaNl/+SdUwNjCOQBTLqq5LUKLQInm+VJfw8aoxiUoAjWpwwdRwq00
qRzfhntSwuOBug75dDQC/qmGwecBOORWHHKKDDdEF1A0lBTlIsLiq6apLbc3
ieYHEv84P4b/4PAwsB8yYvjQ4BHk4X/Dls3f/+NHhTOmK8yM2aisrID8qqoz
SHV1ZUVF2XffN8D/5i3rL+H/2C9w3QPjq619e91vxIxJ1DIpzvfC5tWYs/z6
xdzZMCn/x/Sd1jiGt5k+VXMqcFeSzxC7yvFGT59oxnv498d8wOyhCK7RzsBs
N6+SJvLvdJCkd+51/qsgHBrBCYqUkaOiaU1YVHDiFEoBovJtgEqGGsDksQAe
aqIlILgQ/slQAfjl6mtyrhx+FKesolQzebmPnCLAJqzgEsiH820xW7knqqS7
bd66CaQpBHKUBd0kQzl5Uh6AWyH6RB6Pm9MwaRsmeZg006VlhaTlFcV4Ka1a
39G27V13392hVSurIejT/yt8nkHDhpKiBf0GDsD+V9pdshrvoSVctH51w6WL
f//795cvX/zuu0s//PAd8s9//viPf37/yqsvbtq87vsfLqrf3t3Vb7UCTqoN
DCZ1W6RyJy0BxJsf7Wnofcr7Vio3L8vMKE25NM7xcuaUN+ROHfEolCPk3ASn
UekcYz88xL6DD3rVkpqtwFXHlDSad/emmc5Cp1649md37/le6d7/S3vPyVRq
uhYWGGzkxoM9rQPky9+AK3ubsOMgR4msLtwCNjxTAnKy6vJnOOSemgXJWY2T
IQ/nWr1HbQFCCW2NvV11kYJrKpMnPKeadko1u0CqM1NnKadQPZxkzG6PqoAo
8rU6mQnZ7M3f+XX27N3RMui2e+7pqCGgZDrec3f7jh3atGvbtn27X//mfjIP
PvT7R//82J+fePyJp558+tlnnn/hLy/+9aWXX33lb6+/9vqbb7z77rudOnX6
9NOPu3b9pHv3bj16fDZ06ODf/ObXq1evunSpobzcWm7IeAUaMya3WYfK6F2t
wDNiqjVFzFXqitQ7AqeYjc6NgihjLjR4y87Le3cx7FZh6684Y00gQmjs5O/h
ASKUmEZQ5c7ICFE1ifEYPcr1Os+I1nWRmFPm1XmAlihAf+8VOltdaQRHtr6+
/syZM+fPn6+vr+OHO3fuLGId1deRkudpyV+4cE6nyHBIpqHhPDYQ63fx4gV+
dMpJyTsLVU330SmVI+RJOYtQSKr7k6c+dyPly+Gz9AB81fpieUi+aiqYrx3R
r4PwS8FeVVVVeXl5SUmRpLi4EM8H57+gMIefdefOWPfiV63uvvvuoKCg1m3u
anVX66DWre4Makn+9jvvIH/rr1qQkdx2x+0c3tLi1ptvveWmW26+xf53882/
RFq0uOUXv/jFrbfeTH7fvj3/8z//73sah8sXaQhwihou1pMif//xskp++Psl
UtwkMhLKr0es+5O65TI3/+4CcvHy+e/5LHcJqTINl85xCXEKz0DYjvCQFxrO
nr9QZw41AdPsNcb3j/Dl8xPwnet7xuszGS2vwfdcWJiP5OfnWm/J7TfmOTlZ
2dmZkszM0xkZp5DTp9OvkIzUjMw0JDMrPSv7VHbOaSQnNyMvP4ufjN9OzbfU
E8X31yR5tETGRJApt/dAt8TxqLm5PGdeVhZPmK2X+zxkWtpJnjA9PZVMSsrx
U6fSUlNTyCQnJx47duTEieT4+KOHDx88eHD//v17DxzYFxOzLTp6K7Jly6aN
G9evXbt6xYplS5YsWrBg3ty5s2fNmjFt2pRJkyaMHz/u66/Hjhs3ZvToyJEj
w8PCQkaMGBYZGYEMx+8OHh4aGkwGQ9q/f7/BgwcOHNj/q6/6Dhjw1eef9+jZ
szsplhaT+8knXbp06fTBB++9885byLvvvk36xhuvvfbaq5JXXvnriy+++NJL
L738siUvvviX55575rnnn3rhxWeffOqxJ5589PHHH4N8jX/r2LEj/6ECrVq1
0lroZDjsaHePqlxz5PUPtWnXrh2nWrZsqUPyVKaQyv369ZsxY8bkyZOmTp08
YcLX/LES/mTSUaNGRkSE8beHh4fy9/INhISM4K82wmFg4RIP8biQ2yJ8sXyT
CN8hXyDfpxG+0n79+vTu3atXr558q3yln33WlVZM32rnzh999NEH779P+/b2
22+/+eabr/N9vvrqy3yNf/0rX+kLL7zw/PPPP/vss08//fSTyJ///Cjy6KMP
P/zwH//4x4f+8Iff//73v0MeeOA3yG9/ez9t4v3334f8+tf3Ivfdd8+9996N
0OZ6C+VUQKipq7jD737324ceepA7c38+hc967LFH9OnPPPMUwsMYsX7o555R
nlPUeeqpJxAu4cJHHvmTLY+4Hvehh/70pz89+OCDv/vd70gfeOCB+++/n48m
y296r/3vPp7mnns6dOjAb62hwlowR8umwcAdd9yh9M477/yV/a8FBvGWW5T5
5S9/iW0kvemmm0gpoebtt9/ewv5HtVsd/3QVNcnrWvIU6g66ikMyVKMOT8KH
3mH/o/A2+x8ZPRKnVJO6uuKWW27iSbHSZPD829ttgAAmFedmRxj+Oi432KsE
wlva/zRrni+EvBSHU9yER+UZSNUo8NfzcWTUTPC55G+66RdkbrKyVl7PQ/NB
iqhN8SeqQ2WJuYT76FYSHZoS5yl/dVTCt8RzcmdSxONQJchtt7VA+FaVUf4O
Gsk7buNb50tGyHhLUNCdiCoEEFVDnNdyc30iqfkSzCNJnA/pLNGzuR+vpfAQ
tOTNj8tPyaeTlZWjRMDLV0ALNFoSYLRsGhnZQM2iFUsaUUyee+rtEj6GzCl3
IE+qcmVMIRdSjVvdbf+TDt5n/9OhuZUssC7XC9yO9j9TR7367kdqa9NuzXbn
ryOvkf+y23p4fpNWLYPatL7LmhDfMuiuVq3Jt2/bTuWtHP+k+zL+QfYvpBaE
L9M8EuX6ZlRiPW27Nh07tLubB2zXhvS3v/n1A7+9n0y7tnchFDqlAx9sl3tL
2zatEe9CeyLPXd7is5zfh29Dy/86a/JT2wNiGw/t/ZGD7PLGf60d/2QZVOjx
LakZVd78a+X3X0uf4tQIe7PaICN62jb2327EX7muvbIdt8Y9YsOgoF27DkHW
RtCtIQdrbxjmsUQa5SKfjC4XdfrDDWn6NnRWP31QkGuDaZVLrYzJlU6pcdEp
8hSaW6kOd5BecGggl3qqpnmetu5/1LX/NItwPZ75KvhkfeP6LKz+3XffC/b8
4Pzs/OYIGQwYokPz+wa5/3EI8MoYU6CMFlSXK6Wz1uWtWqJa3L0Vv2PQnffS
1t/TMajlHSpU8KG88Faht3AfcyvnhfrRDbGCxzCjcmeJqSNxHvLl6ccRfqT8
KeYPN3g7eQ668p8plKU15R5556Ex+HpCp6i9cJabduGqzYdpa9wq49RT8jDW
VgJ6sthO/ISxyo0boLOGZGmBUrOestwJXeWKM20MBKeUS9ohvZDB1CUe7Ygs
qsiX5Td+uBTHOCfG3pLec899/EUq4Z9dIUimz9aCNmrLbPvP5971/wFK2fXz

    "], {{0, 256}, {256, 0}}, {0, 255},
    ColorFunction->RGBColor],
   BoxForm`ImageTag["Byte", ColorSpace -> ColorProfileData[CompressedData["
1:eJydlndcFNcWx+/MbC+0XZYiZem9twVEehOQXkVh2V1gKQsuuxTFhogKRBQR
EWwgQQEDRkORWBHFQkCw14AEASUGo9hQyax8PokvL++9vPz+uJ/vnHvOnXvP
OXc+o5GQEZIIAwCyCOgQws5xFQrZeaEy6EO4IIufJOBxfQUiXhJPyEqAUKMP
BR0AxcefL8iAUa90gUgY4u3GjIqOYeL7AQyIAAcsAGBzsjIDQr3CJN6+nu7M
LNQJ/Ite3wKSBcF1E58gJhP8f5LlZApFAEBBKFtxeVkclAtRTssRZUrs0yjT
E1IlDGMkLEQ3iLKihJPm2fizzzy7SJibLuCiLNlzJjedK+EelDdni3koI/4o
F2XzeTko30BZO02czkf5rSQ2ncfOAgAjyY62iMdJRtlckihhWIg7ygsBIFCS
vuCEL1jEyxVJDuWekZkn5Ccli5j6HAOmhb09i+nDy0njiUQmQWxOKlvIZbpn
pGeyBXkAzJ/5s+QkuWWiSba1sLe1NbE0tfgiUf918m9KUtt5ehn8uWYQo+8P
21/5ZdQBwJpBc7PtD1vCbgA6NgKgeO8Pm/YBAKTRurUPfHEehqRfkkWiTAcz
s5ycHFM+j2MqSejv+p8Of0NfvM9Ustzv6WF68BLZ4jQRU5I3TkZahljIzMpk
c3hMkz838T8O/Ot9GIfwEnlCngCNiEC7jC9IQsst4PJF/AwBky/4T0X8h2F/
0nxfo6LVfwL0OFMgM0AHyM99AEMjAyR2HzoD/V43f2IEkNy8SPXx+b7/LOjf
V4XLJAP6Gfkc5x4SxuSIhdnzc5JrCbCABKQBHSgBNaAF9IEJsAR2wBG4AE+w
GASCMBANlgMOSAbpQAhyQD5YD4pACdgGdoJqsB/Ug0bQAo6BDnASnAMXwVVw
DdwE98EwGAPPwDR4DWYhCMJDVIgGKUHqkA5kBFlCLGgR5An5QyFQNBQPJUEC
SAzlQxugEqgcqoZqoUboW+gEdA66DA1Cd6ERaBL6FXoPIzAFpsOqsC5sBrNg
V9gPDoOXwUnwCnglXAhvhavgOvgI3A6fg6/CN+Fh+Bk8gwCEjDAQDcQEYSHu
SCASgyQiQmQNUoxUInVIC9KF9CLXkWFkCnmHwWFoGCbGBOOI8cGEYziYFZg1
mFJMNeYwph3Tg7mOGcFMYz5hqVgVrBHWAeuLjcImYXOwRdhKbAO2DXsBexM7
hn2Nw+EYOD2cHc4HF41Lwa3CleL24lpxZ3GDuFHcDB6PV8Ib4Z3wgXg2XoQv
wu/GH8GfwQ/hx/BvCWSCOsGS4EWIIQgIBYRKQhPhNGGIME6YJcoQdYgOxEAi
l5hHLCPWE7uIA8Qx4ixJlqRHciKFkVJI60lVpBbSBdID0ksymaxJticHk/nk
deQq8lHyJfII+R1FjmJIcafEUsSUrZRDlLOUu5SXVCpVl+pCjaGKqFupjdTz
1EfUt1I0KVMpXymu1FqpGql2qSGp59JEaR1pV+nl0iulK6WPSw9IT8kQZXRl
3GXYMmtkamROyNyWmZGlyVrIBsqmy5bKNslelp2Qw8vpynnKceUK5Q7KnZcb
pSE0LZo7jUPbQKunXaCN0XF0PbovPYVeQv+G3k+flpeTt5aPkM+Vr5E/JT/M
QBi6DF9GGqOMcYxxi/FeQVXBVYGnsEWhRWFI4Y3iAkUXRZ5isWKr4k3F90pM
JU+lVKXtSh1KD5UxyobKwco5yvuULyhPLaAvcFzAWVC84NiCeyqwiqFKiMoq
lYMqfSozqmqq3qqZqrtVz6tOqTHUXNRS1CrUTqtNqtPUF6nz1SvUz6g/Zcoz
XZlpzCpmD3NaQ0XDR0OsUavRrzGrqacZrlmg2ar5UIukxdJK1KrQ6taa1lbX
DtDO127WvqdD1GHpJOvs0unVeaOrpxupu0m3Q3dCT1HPV2+lXrPeA32qvrP+
Cv06/RsGOAOWQarBXoNrhrChjWGyYY3hgBFsZGvEN9prNGiMNbY3FhjXGd82
oZi4mmSbNJuMmDJM/U0LTDtMn5tpm8WYbTfrNftkbmOeZl5vft9CzmKxRYFF
l8WvloaWHMsayxtWVCsvq7VWnVYvrI2sedb7rO/Y0GwCbDbZdNt8tLWzFdq2
2E7aadvF2+2xu82is4JYpaxL9lh7N/u19ift3znYOogcjjn84mjimOrY5Dix
UG8hb2H9wlEnTSe2U63T8CLmovhFBxYNO2s4s53rnB+7aLlwXRpcxl0NXFNc
j7g+dzN3E7q1ub1xd3Bf7X7WA/Hw9ij26PeU8wz3rPZ85KXpleTV7DXtbeO9
yvusD9bHz2e7z21fVV+Ob6Pv9GK7xasX9/hR/EL9qv0e+xv6C/27AuCAxQE7
Ah4s0VkiWNIRCAJ9A3cEPgzSC1oR9H0wLjgouCb4SYhFSH5IbygtNC60KfR1
mFtYWdj9cP1wcXh3hHREbERjxJtIj8jyyOEos6jVUVejlaP50Z0x+JiImIaY
maWeS3cuHYu1iS2KvbVMb1nussvLlZenLT8VJx3Hjjsej42PjG+K/8AOZNex
ZxJ8E/YkTHPcObs4z7gu3AruJM+JV84bT3RKLE+cSHJK2pE0meycXJk8xXfn
V/NfpPik7E95kxqYeih1Li0yrTWdkB6ffkIgJ0gV9GSoZeRmDGYaZRZlDq9w
WLFzxbTQT9iQBWUty+oU0dGfqT6xvnijeCR7UXZN9tuciJzjubK5gty+PMO8
LXnjK71Wfr0Ks4qzqjtfI399/shq19W1a6A1CWu612qtLVw7ts573eH1pPWp
638oMC8oL3i1IXJDV6Fq4brC0Y3eG5uLpIqERbc3OW7avxmzmb+5f4vVlt1b
PhVzi6+UmJdUlnwo5ZRe+criq6qv5rYmbu0vsy3btw23TbDt1nbn7YfLZctX
lo/uCNjRXsGsKK54tTNu5+VK68r9u0i7xLuGq/yrOndr7962+0N1cvXNGrea
1j0qe7bsebOXu3don8u+lv2q+0v2vz/AP3Cn1ru2vU63rvIg7mD2wSf1EfW9
X7O+bmxQbihp+HhIcGj4cMjhnka7xsYmlaayZrhZ3Dx5JPbItW88vulsMWmp
bWW0lhwFR8VHn34b/+2tY37Huo+zjrd8p/PdnjZaW3E71J7XPt2R3DHcGd05
eGLxie4ux662702/P3RS42TNKflTZadJpwtPz51ZeWbmbObZqXNJ50a747rv
n486f6MnuKf/gt+FSxe9Lp7vde09c8np0snLDpdPXGFd6bhqe7W9z6av7Qeb
H9r6bfvbB+wGOq/ZX+saXDh4esh56Nx1j+sXb/jeuHpzyc3BW+G37tyOvT18
h3tn4m7a3Rf3su/N3l/3APug+KHMw8pHKo/qfjT4sXXYdvjUiMdI3+PQx/dH
OaPPfsr66cNY4RPqk8px9fHGCcuJk5Nek9eeLn069izz2exU0c+yP+95rv/8
u19cfumbjpoeeyF8Mfdr6Uull4deWb/qngmaefQ6/fXsm+K3Sm8Pv2O9630f
+X58NucD/kPVR4OPXZ/8Pj2YS5+b+w0AsgC3
      "], "RGB", "XYZ"], 
    ImageResolution -> {300, 300}, Interleaving -> True],
   Selectable->False],
  DefaultBaseStyle->"ImageGraphics",
  ImageSizeRaw->{256, 256},
  PlotRange->{{0, 256}, {0, 256}}]], "Output",
 CellChangeTimes->{3.697909898964354*^9, 3.699017664801115*^9, 
  3.705931524797124*^9, 3.70594263753133*^9, 3.7059961846124783`*^9, 
  3.706003586118614*^9, 3.7066006069291487`*^9, 3.706619496141696*^9, 
  3.711094037258113*^9, 3.7147466907047462`*^9, 3.714845035225596*^9, 
  3.714848580667226*^9, 
  3.714856286627419*^9},ImageCache->GraphicsData["CompressedBitmap", "\<\
eJzsvYebF0XWNlx29/xgZBDEsKZ1dXddw645ARIEVEyomLOSczSLYl4FREUU
s6KgmDOIokiQPMwweQYYkmHD81zf9f4H33fu+9Tprh4GdJ9nn/d9v92f13Vj
T3V1+HXVueucU6dO9Rtw6/AhYwbcOmLQgMP6ThwwfviIQbccds64iVIU7+Hc
HvcDhzkc/7/Opf8krkP7vdzeHToSnTruHbuOe3WI9Khsz3b8U2p17NjRdejQ
gdhrr71KXPv27XGx/LnnnnsSUhKhIEYFObfvvvvyyCPiPWJeuPfeexMxb5Cw
Cs7yKXuVSdUOuPveHeXK9u0MsTvwgP0j175sT7yQ1MB5jxgFEf+KXae9O7h9
OnUkyvSs3NXFuYvi9DL8OlTp0B6vLk9vL8/DS5WhjJAKEQ+0GBUAOeZ1Bb2u
A+7Fo07yZHyBTjwCWFwmr85nyK/vQCT4HrF+Uvt2bdKySI/KysoS/bx2xDI2
QgEv0iZ775gPsRdM0hOxa9eutAwnC/qnHPHd8VmCxtXWw78o25vAB+oUuX32
2U8OO3XqlFaWCyMWJGxOa8J99tknYvPHudoxK2lfQjkgJXYHuSot5h1QT4vt
xnIqDh+KV7W7B3dCVet5csy3iHgjfc/99tuP4CfVp6AYPROQN498H8aNcZ1/
N/1V+k7Wh+VGVoyn77///gY+MvYdHefsueGHyL2+3gZVcAQccMBB9uFxjRXz
FfXN0YTWyfbZR26i3Sr8nXxzeaE95GjfPdC0/EcIQDpTuzK3V1l7QiggIh8k
/BOSD7B43077QHiD2oXgG1kDSa+M/I/Dl2zXrh3Bj6HFYAr7FcGn89+daPEp
7Pvvix+3/35oxF/tvy/+JOQ4cof++mB5u98ceghPATGkv41etN++ncrwJ5mh
DY4ickTMb2Ufr5T/5sva4F80AJoQ4owjoOBFHJWFHAyx1tcmQJkRSIcO7Gp7
FfCZCp72Qplhr5bi8KtaH2Y/lQNeV4Yj/CNMIDJsUh+yVaJcJo9r61/Fc5jB
ivMU17EEb4SfsC9fTj75vvsT0gHxnA7+vX71q18RBxxwQGsSQeJSacNJq81e
qJ0Af1ptPjKQdzzAOi6Ld+YXdpDsATlxJolmMp0jFL0TLrFisgO7ob6Yr0qw
WO/kmcpeIuQZk192cR3hQhqIg+9j/EIWs59dkt6rEz+5fvZ9I391KADsbfjg
nWyIxVn7KCLQkXzYA4tSXZTqolT/C0q1voL1nvBzpKpzB7lRaWlpot9S3xs/
w96RaqNvDfvl/IZajPtaMT+7/gj817ZtW0L+i1yhkPjiPfZQxPEeEQsSHLIC
KyWRFeNA/iTkOCzGFQBrl5TEMY46oIhHSVoWaZn8n48pwVGsl+du1CY9m+ib
8eGuTZuS9M14SzmIWBpbGcEaMU7E8psL+KRtkvQoFrJrK3VEnaaq7QFKLIV1
0w58uSd083YFVkp4gVxJ2G0cv076TAG/a0EfmzviDSK9vzYU2NfMLjm29gt7
rrGLI5+kfBBowugQWTfbK+z+OcVRZWgna04lIJRGypDeG38a8bODZUpwZg3o
HcAaJlcUEdWQUZzpyzsrxpRjVMoPJyawegO98MADDyRid9BBB/kn5hRpvQ1e
IB2V7EUS+wmGGPXi9LrY1wqNFxFlnNvPW4D26UnrWoxRxixAowUo5532wLvz
Hx3GpYnso1OkM3PZRJo/OBttA7OnpBX248O0s4Qtl1JTntJuvPHGyD300ENS
fO+9k9x9991L3HXXHSXu9ttvleJbbpnAI2DixPGRGzdujBSPHz/WjR07mhg5
cnjkxowZJZ9/1KgRbvTokUSCf/dGUSnOxvgzwZ+xXjFixLDYDR8+VC4bOPBm
N2DATUTB3XzzjXLxTTfdIK93PXHttVdH7uqrr5TiK6+83F1++aXEZZf1j1z/
/hdL8cUX93P9+l1AXHjh+ZE7//xzpbhv37Pd2Wf3Ifr06RW5Xr16SnGPHt1c
t25dia5dO0euS5fTpbhz59PcaaedQpxyykmRO+mkE2J3wgnHxe6PfzxaKhx9
9JHuyCOPII444neR+/3vfxu73/72MNFhfvNr+SGHiibza9Fpfk295pBDDord
wQcfKFcedNAB0kN/ZWgnYzDaAn/ilEeE2rxOzuFehx12KPG73x3Oh0mxPDd9
B3mfyB1zzFH+JU888fiCvvPJJ58Y48ixEGeJ2B1//LHyr1zC3wLE7qij/iD3
Peqoo+SeRxJHHHFEJM/8nRT/4Q9/cIcffjhx2GGHRTxI5Of+Rl7zEELeGcW/
8aJkwiiIvDyKwpGKeqAEhFY8R7ZMk0APBoT/tDvHRoUEuLsNabwgJJsQUhJp
gQxYezj7T44xPES+GBUA3lhG0ph/xbxDSUkJwaNIb8wH4fKIQ1dJ+AgrTsDz
OtqhWO5KSEW7Cf7EjQDeRHk7ZPnshTAK6yV2juo5KufvJMOHjTQY42zwJQ1x
uOWfICRA2ibOXBxF8imST5F8iuTzf4x8Ouwt379jB6J9B1E327Uv88Wl7fYk
WFzSRhR3+StybfeEqi1/u6RQQsQlsDUS2g5J7B8LRd/+o9KtxR988J77X//r
/yH+8pcfI/fjj99L8V/++r376S87iB3fb4lxELm//f3HFuf++rcfIh7E7ocf
t+FPIsa/v0FNni24n/6Ku/4oFX/4abshct/LNXJDuQIVgB/xHDkXs3LCqjt+
2ErwHX6UgoQP+16KPCK8pDx1+45mt237ZiLmyYRnrGzrtk2Ra97SFLvNzY2x
27Jls1TYvHmj27SpiWhqaohcQ0OdFNfX17q6uhpCSiIWJPyzpqaKqK7eELkN
GypiV1FRLufKy9e6devWGCK3du1qeY81a1a51atXEjH/TdzKld+5FSuWG9q6
775bJsXfrVjiVqxcaojcylUoXrV6uVu95jtD5NasXSHF68pXufUVa4jKDesi
V1W9XoqraypcTW0lUVdfJW/eUC0PbmyqdU0b64gC/mVRnB5JlYbGGlbWC+Ra
+RfHtXUbiJj3TOzHE/L7I//7167F719HrFq1KpLfujrmR0j4s5cu/ZaQHxy5
ZcuWSDH+XLz4a2L5cvnBS5YslmL8uWjRl8SCBZ9H7ptvFknxF1/Md59++jHx
8ccfRu7DD9+Xl/roow/c3LlvELGbM+d1qTp79qvulVdeIl544bnIzZw5Q4qf
fHK6mzZtCvHYY3+O3COPYKS9//7JbtKku4g777w9cnfccZsUY4TFaAvI8KpD
aoJh0k2YMM4QcchMMISmI62URG7o0MFSjLFz8OCBhIyqEYfRhAPrVVddQcgI
GvEg4SB6ySUXETKCRhw+E3fuuee4s87qbYg4fMb888wzexAcQyN3xhld5MTp
p58uY2dnIsaAKqdPP/1UjEKKU46P3GmnnyTFxx1/jDv2uKOJP/3pGDr2qJPs
ndpqqccTFLX/AWJG7r8fsfc+wl2d9sXIcfCvD8GfxOG/+23kjv7jMVL8x2P/
5I49/jjihJNOjNwpp52Kd+nS2XXtdgbRvWePyPXsdaYUn3322e6CCy4g5AuY
KoGPcsUVlxHyUSMO5ol77rln3Q8/7CBqa6sj9seEHXzT5gZCem/Ebq3dOevc
+DfJdXhWxbV5OSjgwv1xWIKj2NXWV5W6uobqNq6+sUZuDhmSo0RlTZ8Vylrs
Nm6q96KDdwD45IjVEp5O37de7ka6ESrCpRsbU3KKSVUJ+amxsd7QelX8q9zW
3LzJUEBBIT2KQIMFEGLBbdmKW8vf+NPACriZvBneEihLCaM9jkpwVOAr4HGb
hVS3EPX18mbbtm1zyrPSPkTstm5tlqrbtm1hOSDHkS/Gi1rx9u1bWTvCkZxD
GWoBO3Zss7Hqr3/9yX3//XZCeoLVRqewYqkYsV5itQjeW+7kX8fuLVXs3mFt
3luL8Seu84hYL+GfdhPeW4txb7wTwJ+qzYifY20jxzbuoOFQAWCnRrsmvNga
XT42m7skGKqMjhsbGyO5rjZxVVWVHJ2kggwObkNVOSGDhfbSxL399lv01Pj5
ekr+HvDu7AFLhP8UJb4o8UWJ/7eT+OtvvskNHDqEGDRMVBkcJG7IiOHuxoED
iBdffUXuuonds6nRNW5sIjZuFhV78xa07JZtW93W7duI7d/Lp9zxAz7l3/72
F35U4KeffojRTJH7z//8u5z7j//8izuj2+nEq6+9GNHYoJzxBwDS+SJ2S4hR
nRRVE40b67xkyhG+EKqLsAF2Topx0oqlSgEHEY464KgU5ynboAS9kijw3zh3
10L2ONoTqURTpcazUNG/NalGfkaCGvb+qIZKviLZoU0oYqmOLmf1heLcL4iD
X9UktwTkuJ0/qXxUS8hPa0IPqG+oSr+ZAM+siVkjYY3gXAEFJekR3kdepa5R
GLG+qXqnbyw/q2lTI9+mwW2oriQWfvWFGDGrYa0s+26p+/jTj4i15dIl6xrw
0E8++9h9uWgh8d1KMQyqakDp3y5d7Fas+o5YunyJWADffs1H1vEIWLzkm4jn
E1zovvhyAfHeB+9G7uvFsBdq6qrTmyxfsSzG+Qi3k3OoIWWEvFqEd4KdsnZV
esm69WvD4sqqCkLuasX4ifhdHhHPi722ZmVaW6pYcXVtFe5JsLi2Hk2CW+FN
AX5G/TD4ExUAuTIOL8EntktYjFvrJfh8HixOtIJ+1RoYciJMgIxOZjGWr1+d
9tT33p8XubL28HfAIWaxA2QLFIAeRo4d40aMGU0IJ4ilM3KEL77uphuJl2e/
JtL7HxDqJiEJoQViU/PmGAcxSiMWcfRLeTEm3yUcXsz8puF/eueTpfi12S/R
+AcoUxi3Eg7b9gO2bG1ir4YAiDxksrJxc4PvtCYrm5obSQyUoBIW5QXsiPRE
okyh5BIKLvlIBT4c1k3MC960Rg0bUKkflHlVIVQcKPymJIT8Q1oyqmrBTWX4
d08VTmHEkvSIN88kmvLdFmfLcCR/bpL7NWxEf6qD6gOaokTX48s1WqeCgEJk
AAooChL+aSInJZH7fMFnUjz/i8/dmnWrCZH0iKKp4gyJA0TSxXL/+AMphhjj
doBcaVTx6eefpPde9M1Xkfvokw+lWMgkZRB5WgQGkGL8iccCCxbOjyiNKuDy
JyHHkfvq6y/9TUzAKcn6JqAfexP+HNRLQCapJPMF35w3V4rfee9t98bc1wm+
YMUGyBE+Ad4JeO31VyP37vvvSDFqffDR+wQ5Zcmyb6UYf1ptFuvPwY82QuSn
wu9K+DOM+eSVIxJXQq4AGwDVkOgNlGjINfxAgBxHdN8k7s23Xnd7ddiToET/
6lf7ISaybA+333778J+igBcFvCjg/+oCfvPQwe6K664hho4eGbEgobybgFPB
3/4jvPlQ8xtFkhspzU3N8K6LoKdCr3/FOeMz5r9Jzkj9EU5/lfM5c1+jLx8Q
nTTyPThU6eU4Ms10Uy11TmDTFhG85m1ghabNdezfwOatMIMa8BFQC6c8IhTE
/CuxOxAbm+sjr8ripPxJiIYb+dp4jD1XEPEyfR2rzWIcJHyN4CaxPgCV9bny
ioS8JR9QhnMHpMp3bcotwh5msYXsEZg+IduQUjYp94mYwxQBaFFIsSe2jTii
JaQ02SzmP9RBYDMM/ybeOCSKJryGESLerp6QYzYXOejglG+km2ys8l8h/Wbe
X4J3qDclFB0dogoIbWj/p25OFgFiL0FQpEFSgFCEqd0ikam8kYOUmlBsIi7S
b8Vz35rDI4CSj8tU8o1sRLpNOkFNVpusIq8bexEFk9g5atVKRHiesRktDNxD
acvUfd5Jb4KfgAqAvIkxztvvziPrADRh9Cb4SO9/+B4hpyK+tv5UEC9A80h/
02fzP+XPBUjleCUlIlwB8AXxagnJCywICC+bjbW+ci27AVCBaaVa+q/gUrAh
WKQ3ch33LvNxxPvvvy8Rp/xy1HF/cr3PPYcYhSmSwSOHS/Hw0aNSv8Ibb70Z
ua3f72iNXxIQCv0Irfm1pMRcKpjjwzQGINxn84P0CDTVEKQRZRffewnyhdII
WMN6LGVTxVlEOKUKSrlyQk19ZUo65CIdYSHmOOVPxzr66iWeEAg5T04wIxpl
uNZTXKQX6zmQhT2qqnZ9FHCY3Y5v0BqXGDuQNOjGVAdo6BQlc6gJCP6w1iVz
qMYTujBJHtoXQCE5ltBiUIj1nKqaigj6l1Or04qpkcnl5qdBw1iT0B8BB4Xy
DcYCgHwjBwe0oJo4RzWxumOEZ/BrmjemokfeUH8AOrpRDBUJCERCrrGRl54J
rQ1VxRQJkU6rjWHbHAcinabSwBXw+pzZBH0NfICqJGAWe0B5xTq7E17HFC85
FfHWMTUrcyrEnpVQ1XQdeV1zYuD3GZXyDplvw2qT8ZR5UMuYh0qN0gDYwbiE
PKUUA+oAKQFUxtTVgifYvYWUjGJwbysWXon4K/RNjJLJ1KpbojZUPmBt+Srr
P1BtqqDQCDZUlZuiDF0BZAMIwSBqat8i1RSppkg1Rar530o1x558vOvVtw8x
dPRwUA0CP4aNGeFuHHwz8cobYhU270A0UsPmRtfY3ESUop+kZtKWZlG/txD4
C2bSth1b3SmnnUy89fYci40KXew0ZZQBIJwmyXXwkohlCItLdHpzfcRyy2Yt
wt2bKSDADsRLaTFkC6cAKYkYZqXF5nwQgVKfhN7EYrHk2Gr7iwneW9986/bN
6SPlOHJbtuF3iqnhtn+/hWCxyiZq2ZubG4R+jwM8O/AD+Aq0KuTFYv7shG2I
I4Dvi4J8Ey9fscSKKzEtJqeAdetXRyIma3xtYw6pEquxLfqvN4pwGcC30+fi
ElQAAtMctGycSY5HgdpFZpUaYR+AozLlYeGZ2B9591B9avhL5zGnAgTJ5JCc
oHYCRMPknhaLmAImMBBJE8Z577wV0UzQO5nA0BDB+Zh/vvX2m0TsTSiU2R3o
JVHZAonAJvIIb2x2BYVfb+IdSQTnhVTKQVDm3eEcijIW+AazLoCQaIxn2w8C
UZk9w9dRVwleBxYjwOeqUYRrjPvmvPmGub1Qy34T3TDyTvZ78VD8FoDP1Xf6
ZukSt3jZUkKq0Db0rwr/EMB+UMfhDwaTme6zZ78a6TpGTyj7kVAGDBvkrr35
emLIqGERWEWKR00Y424YdBPx6hwxtX78+08tCAVcshGi2hRxCErIKuAXQI4j
HiSkF1QAmreKwJ16+ikOtt+8VJhTx2ec86iYywSSbJNGlHtl0M/mfyxf6xNi
4VfzMZR9GcuHWsge9ymPAJ775DP491B13jtziVWIY1ROABdACIGvvv4CHrv3
HAz0t/kQQG4Y8TItxu2AL778POLD0MqfS3u/S7D2rOdnyk8Qyk9/Z0z1ICbZ
gIcATzLqVcE3APkB/Ci7IBkqHFqMql8uWkDMfuOVyD0543EpfnPeG9LXZhPy
ETD+qRNygXvt9ZeJt98VpfTlV1/w3wW/GXjnPRHQF19+Tl9WRwDz06RkHENH
S3VAecW6Chfn/F4H74pZYhJKwonE7d9vI9iLcKATrFu2NRPBnK70HOkHWwg5
Za4cdCo4KAHeREULN7F5yMqqCi2OKVVWHPtRG2Wm4tBjkTl+chOrqptADE2U
KeGgmJi1jBNjL6soM4c0eVL9vZBY4yaR9ViZSC8Bb5nUk1bUKw1KzXmbMv+R
KS30zKifGdfAsQKQg+HQSYw5Cbpg1HOM1zEn1Mefi+bz4aefeMa2YvlO4fSt
9cGKyrWmtCDG1TKf7I8F5FxUayHlRY4pckyRY4oc8z/JMSAT0AowYtwoM4yG
i2E0YOhA4o15MGr+iumkpi0b3catmwhYKJsL3giCQWRzSqQXHORZh/TStVsX
l1AKzZQweonV36GkAg6B9AO0ktTWuO+Be9yzzz1NTJv+GL7eW1L8/IvPUp6B
1+eIuvb0M09K8QMPTXaPTnmYmDHzicjNfet1b7CYFUHTSSwMX/ve++4m5IaR
m/7kVPmNDz1yv/vzYw8RsXvuhWek6hNPTXOPTX2EkGdG7pXXXpTiqdP+7G6/
YyLx1SJpxG3bN8d+KhnTOjYtzellIxVYRQGpxCmpMHgVtvpib68sWfYNITRg
hPHRJ++DV4lvl35NknWIqVoqVvc7hHzqCGZp7M95EiE2YiJcLUTovWakrUff
0Xl5MMd/i0fQL9atLycWL/kWvo5FpIAGEcHlxLdLl8A9sopSuVwE531i9do1
kQj6asr11/IFqoiqmmqQw1o7hwiGuoZ6Qu4aMaQxtmGOiH1nxLugug960Kp6
[truncated: 17,388,991 more chars]
