# Supplementary material for: Applications of deep convolutional neural networks to digitized natural history collections
Source: Biodivers Data J. 2017 Nov 2;(5):e21139. doi: 10.3897/BDJ.5.e21139 (PMC5680669; doi:10.3897/BDJ.5.e21139)
Supplement: Supplementary material 3 — Notebook used to define and train the clubmoss/spikemoss CNN. [file bdj-05-e21139-s003.nb]

(* Content-type: application/vnd.wolfram.mathematica *)

(*** Wolfram Notebook File ***)
(* http://www.wolfram.com/nb *)

(* CreatedBy='Mathematica 11.1' *)

(*CacheID: 234*)
(* Internal cache information:
NotebookFileLineBreakTest
NotebookFileLineBreakTest
NotebookDataPosition[       158,          7]
NotebookDataLength[   6095598,     102328]
NotebookOptionsPosition[   6084509,     102067]
NotebookOutlinePosition[   6084940,     102086]
CellTagsIndexPosition[   6084897,     102083]
WindowFrame->Normal*)

(* Beginning of Notebook Content *)
Notebook[{
Cell["Load the paths and the data", "Text",
 CellChangeTimes->{{3.717090812914967*^9, 3.717090818361268*^9}, {
  3.717091914190432*^9, 
  3.7170919147415*^9}},ExpressionUUID->"b86e7f51-65bb-4b31-a921-af0c5d953eb5"],

Cell[CellGroupData[{

Cell[BoxData[{
 RowBox[{
  RowBox[{"root", "=", "\"\</pool/isilon/dl_images\>\""}], ";"}], "\n", 
 RowBox[{
  RowBox[{"datadirin", "=", 
   RowBox[{"FileNameJoin", "[", 
    RowBox[{"{", 
     RowBox[{"root", ",", "\"\<data\>\""}], "}"}], "]"}]}], ";"}], "\n", 
 RowBox[{
  RowBox[{"networkdir", "=", 
   RowBox[{"FileNameJoin", "[", 
    RowBox[{"{", 
     RowBox[{"root", ",", "\"\<networks\>\""}], "}"}], "]"}]}], ";"}], "\n", 
 RowBox[{
  RowBox[{"datadirLyco", "=", 
   RowBox[{"FileNameJoin", "[", 
    RowBox[{"{", 
     RowBox[{"datadirin", ",", "\"\<Lycopodiaceae/resized_256\>\""}], "}"}], 
    "]"}]}], ";"}], "\n", 
 RowBox[{
  RowBox[{"datadirSella", "=", 
   RowBox[{"FileNameJoin", "[", 
    RowBox[{"{", 
     RowBox[{"datadirin", ",", "\"\<Sellaginella/resized_256\>\""}], "}"}], 
    "]"}]}], ";"}], "\n", 
 RowBox[{
  RowBox[{"filesLyco", "=", 
   RowBox[{"FileNames", "[", 
    RowBox[{"\"\<*.jpg\>\"", ",", "datadirLyco"}], "]"}]}], ";"}], "\n", 
 RowBox[{
  RowBox[{"filesSella", "=", 
   RowBox[{"FileNames", "[", 
    RowBox[{"\"\<*.jpg\>\"", ",", "datadirSella"}], "]"}]}], ";"}], "\n", 
 RowBox[{"{", 
  RowBox[{
   RowBox[{"Length", "@", "filesLyco"}], ",", 
   RowBox[{"Length", "@", "filesSella"}]}], "}"}], "\n", 
 RowBox[{
  RowBox[{"classes", "=", 
   RowBox[{"{", 
    RowBox[{"\"\<Lyco\>\"", ",", "\"\<Sella\>\""}], "}"}]}], ";"}], "\n", 
 RowBox[{
  RowBox[{"imgsz", "=", 
   RowBox[{"{", 
    RowBox[{"256", ",", "256"}], "}"}]}], ";"}]}], "Input",
 CellChangeTimes->{{3.706022528348195*^9, 
  3.706022542484826*^9}},ExpressionUUID->"fbfa722b-de04-4194-96c3-\
91ed5d859f77"],

Cell[BoxData[
 RowBox[{"{", 
  RowBox[{"9276", ",", "9131"}], "}"}]], "Output",
 CellChangeTimes->{3.7062809362420187`*^9, 3.706523910282566*^9, 
  3.7110990272768097`*^9},ExpressionUUID->"befa487c-8d48-4427-bb8d-\
a5deaffa0db9"]
}, Open  ]],

Cell[BoxData[""], "Input",
 CellChangeTimes->{{3.717092946438686*^9, 3.71709301367312*^9}, 
   3.717093051822225*^9},ExpressionUUID->"7c92c515-24d0-4f9b-8992-\
1a0e64403eec"],

Cell["Load the GPU components, fix Java for the Linux machine", "Text",
 CellChangeTimes->{{3.7170908221384907`*^9, 
  3.717090835230146*^9}},ExpressionUUID->"214e7b3a-d34f-40d8-bf8b-\
60c2da3b796a"],

Cell[BoxData[
 RowBox[{"Needs", "[", "\"\<CUDALink`\>\"", "]"}]], "Input",
 CellChangeTimes->{{3.7060225698746567`*^9, 
  3.7060225831075277`*^9}},ExpressionUUID->"67039dc6-8565-4eed-8a3d-\
0516ca415acf"],

Cell[BoxData[{
 RowBox[{
  RowBox[{"<<", "JLink`"}], ";"}], "\[IndentingNewLine]", 
 RowBox[{
  RowBox[{"InstallJava", "[", "]"}], ";"}], "\[IndentingNewLine]", 
 RowBox[{
  RowBox[{"ReinstallJava", "[", 
   RowBox[{"JVMArguments", "\[Rule]", "\"\<-Xmx10g\>\""}], "]"}], 
  ";"}]}], "Input",
 CellChangeTimes->{{3.706022590144473*^9, 3.706022626552825*^9}, 
   3.706022681743867*^9},ExpressionUUID->"cbe1b1e2-fdfa-4aa8-8f35-\
9c17130ecfeb"],

Cell["Import the data", "Text",
 CellChangeTimes->{{3.717090840100342*^9, 
  3.717090843535198*^9}},ExpressionUUID->"4d936959-c9aa-4499-b292-\
fd878b8800a7"],

Cell[BoxData[{
 RowBox[{
  RowBox[{"datLyco", "=", 
   RowBox[{"ParallelMap", "[", 
    RowBox[{
     RowBox[{
      RowBox[{"Import", "[", "#", "]"}], "&"}], ",", "filesLyco"}], "]"}]}], 
  ";"}], "\[IndentingNewLine]", 
 RowBox[{
  RowBox[{"datSella", "=", 
   RowBox[{"ParallelMap", "[", 
    RowBox[{
     RowBox[{
      RowBox[{"Import", "[", "#", "]"}], "&"}], ",", "filesSella"}], "]"}]}], 
  ";"}]}], "Input",
 CellChangeTimes->{{3.706022638438139*^9, 3.706022650893004*^9}, {
  3.7060226931208153`*^9, 
  3.7060227458944693`*^9}},ExpressionUUID->"b8ff6ac4-b1c9-46e6-8b99-\
d456192fdf79"],

Cell["Take a look at a few images to ensure they look right", "Text",
 CellChangeTimes->{{3.71709090349745*^9, 3.717090920092389*^9}, {
  3.717091994423602*^9, 
  3.717091997057147*^9}},ExpressionUUID->"53370027-b169-4272-934a-\
3b64f67a8c42"],

Cell[CellGroupData[{

Cell[BoxData[
 RowBox[{"RandomChoice", "@", "datLyco"}]], "Input",
 CellChangeTimes->{{3.70602285358871*^9, 
  3.706022870051506*^9}},ExpressionUUID->"6adeca40-05cd-43c9-8456-\
326f963409fb"],

Cell[BoxData[
 GraphicsBox[
  TagBox[RasterBox[CompressedData["
1:eJzEvVd0G+uW59e2X/zoVy+vefDYM+Nxz+253Tecc0+8RzpHOVKUmMWcQOSc
M8AE5hxEKkdKlEiKOZMgcs45MYjSuaF73Pard6FICCIBirx9vLzWX7WAYqEA
FH577//+6qvS/1pCyKj47//u7/6O8j/CIqOY8QOZXMy68T/Bk5t4SnUlvrzs
PJ5aXllO/rLkf4CVf/ffof+Qx319LQsL41NTL2E5N/dmeXlycXFidXV6bW0G
tL4+myylcm59fTohpXImobW1qZRaXZ1MqeT9pNtnsjSahZQyaldQmXSrRt26
Sa9EpdlYSkinWkSlVS1qVHMq1ZxaPZ8Quh+9fjlZBsMKKotFicpq3QDZbCqQ
3a52ODQgp1ObkMulAzmdxoRcLlNC8NThMKCy2/Ugm00HMhiUIL1+Xadb02hW
1OpllWrpgDY2Fg9LqVxIaH19PvnpEX86vBPYALS2Nre6OgtaXJoCLSxOzi+8
nZ0bn5kdm555A5p4+xLV+MRIQmPjL95OvkqpyanRqenXIHgt7AR2NTc/AUL3
j75FsuDtEkpev7w8DQIm5+fHZmdfTU+PTE29mJx8DhoffzI6+uT58/sMOkks
4rKYVImYJxAwODwyX8BiC5gUNoUmYLCkQpqQSxfx2DKBqEFG5VDJDKJQwuZy
qSwW4e7dbuAc4IflysrUxgYcihmVCo7VHCpYkxCs39iYTUgVZ0l1iKhkabWL
KZVu+3Scp9uPXrNsiAtCwKBdA0EUJAcCyKxfsxjWQWbDutG4mpDJtJZSZvP6
AaUMgYTQWIhLB3inDAGfz+b1Wg8rHHaHQi5QMOgEBQKOw/L77QcEe0so5W4T
crvNqDweS7KS94Nuia73wUq/3euzeeC1HovLbT4gJ8TyvhzwBQ9tgApeiwr2
A4Idokp+OboHVMkrP9kPLJEDCEdVD0cYjjZ6/FEqIIRnZ8d4XIZQwGYyKDKp
gM9jSmW8+gapRCZkCVkCmYgt4VeTCRl52bmlt2kchkAukNWKZXIhi03m8WiP
Hg2o1YuQ8FHmNRrINgAtZKEFEPwpIfgTKPkxKtgYpNOtpJRev5pS6bdfTimd
bim11B+l16wmhEbBfiysJZSO/wOoJ2Q2b6CyWFQgq1WdLJtNk5DdrgUlkvyB
QDiAH6pkPlNSiurANvtIpC4uB4TWGtCBD3Z4n3uKQ3uYdhRjNCgSSub8mEoA
j8oOnzCuA+s/brD3+bVxfcw5EAIQDlBAoWZx2DQoAURCjVjEk0gFILGELxDx
5XWy+uYGDKHmi2++/Pf/6X/7L//4q6z8bJ6AW1sv5wvYeAKGxaY9fjwIDKP8
g8MBttEoOID9AaHMH00+quQtj/eqNJynEeT/JH3kX6deAe0/3dvAoF1JaXJA
6cLBZFKm5D+Z/AT8B/hPDoEDa5LRTamUkB9QSs4P6HAkou9+uEKh/Kfj8HDG
PloJsG3g9PZltekOb3B4s+TtLRZNXOiR30gIfqN4dlKDO6LTiEQCBlNdLuCz
xWIxh8Oh0+lMJl0qFSsUDRAXp3749g9f/vb7774qKysRiQS1tTIWi1VdXU2h
UCD/o/wnnA+6TM78h6Pg2DCfOP+n4zyZ1WTF97aOyoi0ACkEf0JttsGwli75
p68LKfL/p8DrPlWK5J/A7HCeP+xA0A2SPczRFeHAno8oKAd8UfLKj24qSagX
SjgiVIlCcLgcJCv5r8mlJJ2VSo6sT0IjKf+jzgcE/KO/FPymS0tTLCaFQsZh
aypFQj6LxWEyuBwOj8Nicxh0uYjfWidTSEVCJrQCVEWttKWxobG+QSKRUcgM
Gp19OP+jS9T/pLRAKUvASTkHFNMoNedpBDxv7OtTn6NbTTyGo5S8WbpUn8YC
qQ6QjwpQB0eaEBhUVOn633QOJ5nh5KyeLs8fzvZoH50u/6N/PbBByiK19xnS
+PCUoJ6oFiRSekIWqzahxJ/Qp2aLBpXVqgXB8Y9nISjHexkMTVk63Rrwz2ZR
qRQ88C8U8tkcAYPJ5XMFIh5fyKRL2LR6PlPOokjoRC6pRsSk8OlU+JNcWstk
8ag09pMndwBgyPmAN5SAhP9Pl//Tpf10/KfzP3EOfwmZVCBwKfAY2lszHBn9
CsikWwYZ9YjQyNIblPp4CUgoeT8HOE/QfsDwJHJ+MvzJ/B8GPqUSm6XrWw80
tsdpClIqXTymrQvH8PDpet50OpDnU8ZRYrNEyKDxsh/vB/M/yj9kNvA/kP/B
/1RXlQH/LDaXQmXSKFQugyrl0Ou5VHpVYfbZb0szzuVeOl166wqmOB8253N5
1Rh8flEpmv9R/sH5A5kJ/lNm+3TMp+M8XVyky//pOAfCUwrh3xx/AORDYjcs
m/WILIaVPe3leWUiUpJ1wN4c0eSmdDuHQyCd/TgwVpNYnxwvySgev/9NVyNS
Krm/OKL//SznKWtEsk7UIyR3AYkqgOb/hP+PK3lcAi3W6rW1OZR/8P8SiQhH
wBNIRBIRT6ypZBOqFXyahFJRcu1UTc7lwqunqvMy6DXlYh6Lw2beys764acz
wH8i/6OdL7pM7/aRopNQwnsfXpPkulMoyZAcUArgE5QelsG07nDp4UPa7WqD
blGnntmJ2IzqWat+UauaNukXHDbEK0K3C2ECG6dDPT38uqMbySMS/uHRnuT0
jirlgM/xU33yuzv3R0sSnxN1SonN/GDjvVZYmfIz773XyfXZVH8c/oF5gB8e
oC+BxyazWqdfB96AFvjV4slnb/zzAP/gf0jEGuBfJObRmTQ6k8JkkBkUDJdc
VccmCAhFZTdOV2Seybv4TUnmeR6lWiKgi4ScrJzM81cupOQf1qRvddeO4P8w
/Ok5P4r/w/AnQ5ssQNrnM0GGV65NbsfsOuXbvk6RWTPlta1YDbM2w4LFuKTT
zEMHDVGg1i4dePkB/lOl/dQDKQcGZ04E/yf9Zhr/ky4E0vW/CeATpQT9E/rW
8AACGWiBXAqbwfv+gvx/NgSOWQJQ/tH18BiSv8G4gQxrGJFfP/5bICOfYH6A
//3Bio3V1VnI/8B/DaZCLOFz+Aw2j87lUtn0Gh4N0yymd9WyFVxcl4yu4JOa
RLROhahexhYIGJlZ185c/DHZ/yeP/6d3+yngP6zP5nkTYkVS6vP+5BP+DSsO
p9qoX3A71ucmH4g5Vf3tPLd5bmXm4eunHXe6JR3NnP4e+ez0M5t9w+XSHeFz
0ozqH4T/s+QfMepyAP7Pnr1K6fyPGAVCPw/6KrQiwAP45OhHgi+SWPPL8n/Y
LB19nutwCByOBbBAUALQmN3/XfbMf2L8B+Uf8j+ZhMVhq6QyAZ1FJNOwVCqG
TKigYEvkfMpQZ8PTgXbQ48H2h4Ntd7oVMjGLwyFlZl05d/HUgf434f/Tj3Cm
9jnpbM/J+VeltD3p+DeZVy2mZa1qcnXhOZtSRKy6sfx2ePxJi5CaTyy/WpR9
ujD7Jy6j7PXLQbt1ze5IDT/a5x49np9yGDNlqj8+/AfO5B5QykBI1yAkmEc/
HixR8wMrASFI/uiW6NlkIOoX5/84J4uPOI+Atgxoz5scAvvjV5oD4//7Z2dU
qP9B+ZfLhDQ6nkiuJJKqCYRKfE2ZgE3t72h6crd/sLPtwWD3vcHu7g4FJH8u
j5aTd+3CZYR/oHp9fTaR+WGZfN7q0NDlml63kZBBr0J14CnIaFAfIZNRk0L7
IWCOB755P/zTS2W3Kj1O5fLcUyouF1t88V4Xr6+RRCg+W571LQhz+wybkDPQ
KdJtjPs9auiO4+RrE0oMD6YdJ7SbnA4zyOW0gNwua0Iety1ZXo8ddHzyD89k
OE4gpBsXQr09aoQSYKMPkkdN4a/oq07K/4Fh/yPOAhx//Cc5ClD+Ey4oEQL7
XYw2HgIbyQIXBKisrMyA2yfgq8H/i0VcvoDBZJFYbCqLTWMwaEKhsLW5rbO9
q7W5o6ert6enp7W1WSjiiiW8/IKb587/8PTp0AH+VaqFBP8pRntSwX9Yn+Hc
qDGbtKmVRH4y/MnQJmS3qF12pc+5NtwrKy84B7TTKi+TS85Rys5KKDl8fCYb
m8EhZbfVUxcmH3gdq7AxvCQl/OmGxw/DnxL7hI5odQ/Dfxwdv0AkXJA76fQZ
EAJbQtpHn8K3gy8Ou/1l+T98Iuzo8aLDIYCuPDAXwr5fdlH+E+YHbYGh6QOD
sbg4GR/8r6goLxbw2Vwe8E9hsRhMNovJ4vFFdWJZM5tbxxM0iqRNYplCXtvI
E/BFIkF2zo1Tp79N5h8lH12mPY17Evj/jfwnp/oj+DdqJmWCajo+C1t0piTz
D/faaTNPG94+rHvYxVTwSymVl0kV17paWOtLIx6nKsF/yrSf4qxQnPzD8B/A
3ud1oDoi5/8N8B+OgnTz3w70I/AAvg4cN+AfHm9sLEKeRA0SMJPY/hfkP+W5
4MMhkK4ooGsO9Aj2jwNZyGhzYvLbAf5pVAIOW1lVWSoScskkHJGIJ5EoeAIV
S2Sx+Q0cURuOLCPS6oh0OY0l44kaOFwRny+8dSvz9KnvjsN/0rh93OGnsjq/
DP8pk78ZmQRiteg/hR/x7XbrhtO2urrwrEFCzM/8VsYu0yw8ithmtt2Lu57l
kGXKsPRo5G5dRx35bq9Itfwy5FW5zBsus9ph1jotOocVZLBZDXabEXwOoo/w
690OdFT/E64QSNLDf4D/lEk7meqUsz3Tzfw80jhZkA/s1HpcOp9LB2HuNC8b
1dOatfFI0GQxrAz0NLYqhOvLE26nxmxcDQetHmS2NvTFexM4nR6ry2sD/bL8
Hw6Bz/bIyTXC/snJi09CIO5/EKu8vDwN/odIwGBrKuUyEQmHoRDwZCINgyHX
EDhcaZtY0UvmNzBEDVSBhCESSxsaYCEWSvKzCi79dOnhw0Gw9JAf1OplpXJB
q11VqZY0mpV04/zpetsDT1M2tsdx9chZD6sKOfGBnAfXx2Ww2gBRE0QTvBAg
tBiVTrs6FLAYdIt2y3KjnFKUd65ORNAsj8a8mpBT6bOuOLWzYceaxzgfsC46
DJOPh2rVy88CjmWPbtmjXgkYNU6dyrix5nPaYqGg1QIH3+J0WZ0u1BgbvG49
gOR1Q9tocHtNqDw+MyJ0Qm8y5Pvw+33OY+bzz5KfLgoCXgvI6wWHs/dJkA/m
MfgDJmhwYn6Nfv2lzzyx6Zh80EEWEK+PP2kKOBaHe4SleT8KGCVvXnQ5LQsB
t9Lr2vB5tC6P3ubU2bxWR8hlC7otPpvH7/B+OgsoMRco+emJYuFEffHB1thu
2p/vgVqgvbEgg2ENlvCn2ZkJGpUIqqwoq5UIBXSSCGw/m0+n8fA0AU3cQJPJ
SpkEnASPFZbTZFXCBjKXT6kVScqzKi59dS3BPzAP/MNj4P8A/Mfh/7PDO+mM
/UH+rSqTVbU/LQSF3wgC/qEQwHEwmzcAAJ1mAZrZgE8vExBwVTeFbMzK3Iud
kNVrVZpUs7B0Gldc5mWHfi7kWlcuPBYwbz+8I3HrJz3qad30c+vKVNim81q0
dpPObbc4HDaHy+5A+EdCwOPc4x/JpQj/hk/4j+uTDJ+A/3j8nwj+T/m3BoF/
nwkNgT3YkM9jWFsZW10a0a6+GO5kDjRill7W320oxeX8llbx03AbdXakpUNW
VZbzLR13bfSRwm2dDbhWgj61P2DwhSyeiNPstRrcVnfUewT/JwqBEw0NHXW+
IF6X9+cyfeQfHR6E2j03+xbgp1IICP9SgYhJENAJXDqTRmWT6QKGWE4QsrNx
+derz18q+Tq76gcK/zZfQKiTCEsyyy98ee3Bg4EE/7CEx1AI0iX/4wzsfxb+
I/w8MtPJpka0zz9kfpR/sEzgNODDwO9uM6sg//u9hoY6Vv6tM831dPXqWNSv
9zuUFu0sYL8VNPqsa17LslM34zbMjD9rrbp9mkvOetwvbBNVyemFzSL8syHF
zJuHypVJOJgeLwJ/gn+vy+p1mX0uo9dl9HjiyT/JAKTwNgn4P8d/MtXoBS/p
lCYEPvIPnmcPQoR/Y19PA59T1dpA5VNzijN+xyg73UC53sjIpJeeyjr7HxTc
vOEWPLX8DKbgWxEl+/GgyGOcjnhVQZ/W5zeGIk6bx2R0GIIxv8efAv7kuaAp
/3pYx6kCx5oatO9LE/wnQgCZtWXWzc9B/0sA24/yTyNVkHAl4IIIBBKVxmYL
JAQmLav4ViXtdiH2Wjkxgymq4PAIbBb15rWsc3+8nOAfdT5A+AH+Pws/SnhK
+A/k/M+O5xzgPw4/yr8B+AfS4DMAAxrV3M6WZ2VprLw08/XLQYP6rce2ZtHN
AfnbIVPQpVIujixMPFiZeTz2pOP5cH1vM4VSdQlXcgZfdDr38q8KM/7p9s0v
ywpO10vxS/MvvD6Dw6V3uC0o/y63ze2yeZ02n9Pqi7e6cfjtCf5TWPoE/On5
Pyb2R0TBHv8+a9BvhgegPdj8FtDs9AsauRhbnsEl5bFqrpGKfqy68Vts9hes
8lO00m/zz/2H0uu/GmrENLBzci78vYCUufCmx2+ZC3s2HNaVgM/oDyJXZnkD
9uQ5z+l0fP6PmCB9TF+UzH/CAqHzb6EhhZ5xYX4K4AdhqiulEj6VWkUglBLw
1dAFUyg0DodHoVELi/NLynPzSjIKyjJIzAqukMwXsW/czDj945n79/tR8tHM
D2wnzP8xyU/wf0zyj8P//hRZ1PmD+TE6HWabTedzW0z6NZ/HoFLONDXyV5Ze
Q//r92zEgrpoQOu2LC1MPuxrFXAoRVUF53EllwpvfF2W/R0De03GyBXTbjIw
56oKv6TU/FhR9E1+1hcScZlS+TIYMljtGw63AekB3TaXy+F2OXwup9/phKXX
44g3uY4Dfe6e5zm2qzkANnrNY+Kyx2NHgS3kt0Hjg/L/EUi/ZTPqXF0c6++U
8umlPFKegHCLcPtHXO43VZn/VUw4Syv8sjzj/8Tn/o6POSshXq3O/qqRU6ya
e/AuoPE71rz2jUjICk0xND7pmPdDAAYcx4+CdHboRIOliOLjz5/OAkX4h35f
p1tB8z8Bj4ESQMBjJVK+QERl84lsLonBJNNpFC6bw2fxiHhSZXlFRUVZaXkR
hUmSNIjlzZLLWZd+9/1v793rS+YfMAb+j5jGdpwTuEfDn+7EEyqrXYNon3+b
HYEfYj9+Zkdvt6gdVg38Uk2Ngjej9zejNpt5KeTXQEM3PX5XxscW557NuvpN
zvVvKvJ+Ks76LvPcPxRk/L705pfl2V/mXfr7ohu/rin7ik46SyVeYFCvD97h
q7Sjbt+G26t3eowJ/j1uZ5x/N4SA3+2Iww+0Oz8h/9Ns/1kPfwB7UDjsTlz8
e1jpQgDlHwIBlAyky6778/tQ0K0dfdzTIadJaSUczC0h4Sap4Csgn1n+bS31
0q1T/67o0n/uFhdjsr4oufH7h93csH1xN2KEihn0GmMhO5g9/5H8HwiBz9aI
wyGQLi7ShkCc/8RZsEQIAAyQ/1H/X4OpYDGpDDpVLOEz2AQaqwaWdAYBgoLP
5dXJG+UShVzS3NrcV6/oENc2kDn0clLlj9f/ePX2xQT/wDmQD2AfSP4p520e
pv2Yfe4RJ173+E/SJ5dyWLR+jxmSP1T/pbnXHS3SnZhLp57Zilp06qmhgToa
ubCi+HJ1ydXq4iuleWcKM7/DlV4QUHLutjMGFIRGbgG+8DtmzXkm+UqzomKg
l/HooXxp6ZHZOu9wK/1Bc4J/t8fucdt9LjsCPyzdDlDA40wo6EOUzH8iOceV
mv/D5B/N/+EoQPcTDthB6FN/wLUvh9thjATsu1H3h5jbZ1qZGRnsqmMyqm4I
CFfA/5Re/3tG+Q+1tOuVmb/JP/+fWVUXym9+zai6PvaofdOn3QqY/W59JGBF
P7//czqRRzoA/NEFIkUIJPEfH//UJgT+H/40Mz1eVVkq4LMFfK5YxMPiKqux
pThiJYFcTSBhOQJ+Q1N7Y0s/T9hW33wPJKrvLMHiLty8fOrqd+xaSjL/8OBo
/o9w+McZ5Dx64sGR/COnuqDtjYRsFtNab2e9TjVv1i9vR51PH3U3N7LbW/jz
M4/NuumXTzt5jOLygnNsQs7dbp5h5cn/ta0LW9/Ov2wWEK+TK8+Pv2p12Kdj
EXUgoAxHDeGIxelGhgH3DztyhssXl99lC7jtgQT8XkcC/n8L/8nwf5b/wyGQ
4B+U4D/gd21vhV12A/TsO2FnyKHb8pn+HHWa18Y65TXYwm95+MsS6g1SyQ/Y
gu+gOy69+RWXmJ15/jcCaolNP78bcwU8RqSzQPb5C/N/APV069OeL3BaUvIP
JcBkUrpd1umpsYryYiBfKhGJRQIKmYjD1RCINTgyFkvB0oRckaJV0NgjaBjk
1Q1x5P11nfeZktqbRbnfX/iKLsYPDHQAjSj/yQ3vZ8c5jzm2me40bjr+E1MT
4QHa5kNlB8PvtKtNhhXIUevLb1sahV6nDtTRIuntrlcpkZnP2zHryvwzCj63
KPfHnjaORTPmt85s+1eCtqmJZ0117AI29qqIlgfNciRkjoZtLofa7da73cjp
ReAK3hGW0MxCoYFYC3jMUZ8l4DS+CwdcVqPXYYn4ndARBz22aMjt91jDASdo
Py3H3UgQUUqTf4QOhMNn4yISRLQXGgF3XB5YhoIeWB8NuDYDDtCW37YNChgD
jkUuLZuGvTr5stWsej7cxb6d+fWV07+61yd9+biTUJU9+mI4GkambWxth31+
ZyB4Mv1tPfLRmT/Z/6Cn3ffneOvjd0HZu/jIYFiD1hjlH83/4HbEHDGPyedy
uXQ2q4ZOJgp5go5OSf99Ttswv+OhuOORuGWYI1dczc46feZbaIQP8H/Mcf4T
tbon4v/TS1aRW1444/K4dO+2vUGvaaBH8eblfYthtbGW+/zxgM+ld9pV0aB1
YfYFk1wi5FQtzjxymGa2w1q/fWFt/n5/B4tQfqnq9uleBdWgfA1Ue11Wp83o
99g3Y8FwyAsJHx7bzBrA3uPQwluE/eawVx9waXwOjduiCTjNQBS4C8iuQa8l
7Ld5nAaU/+TMf4D/Y3J+UiXzD8zv8++Bx4kQiAYdaBRsBq1hn+rVs46aimvK
5ee7McNmUL2+8Lym7LpchI8FDMqVtzwOAali8KrNkNVhDATdJ+I/XY04/gDR
0f4nHf/oKTDg/+3EaHlZkVDAEQp4Yr6AR+ezSFwalUWk0iopBJJUKB8ebB95
2fJitPPlRPfzty13HgvrWzNu5Zw9c0ou4Q8OdgKN0PkecwLziVrdv8H/QLdr
tSATV5Apu/HzUC6HxmZZ9zg0Bs3C2tJ4T0et06oC/z8+cn8r4ozjahnqb2HT
MTOTT3Y2bdAOb4Z046/6Wxuo+KqM6tLLfHrxQAd/dmzYop1120xBr28rEg2D
fbFaXDYzEg4W3U7MC7s1qOaM6mmjZtKwMW7VTQec626zcjvk2AravTYIBD00
iVGA3GtC+lC/LZn8ZP6PT34k4jmRIGBBKO2o0Cqw93S/QCBREHCBXYRiZ3es
ScTE6alH73ec77bsf/7gHX89jMPked26n38OK5ol80uToc2A2WEKxvz+0C/D
/zHrwmfPF+/Nto3PaEpcagr8o7PiwRqNvRkB/sH/gPmRicRUHI1QScZhSFVY
Qhmhhibndzwdfjg33v/m2dD4q+HRVx3Dwzyx7OLFy6e+/UEmEAH/QFo6/k90
Sjel1TkR/Ij/sZvQAR/4jsA/pH23UwMZHviHhvf54/4nD3rA/0+NP/15ywdM
ri6+FfGowwPtgKXTujE79fTF055aKQVTmYmvyRYLsI8ftOuUbyGf78YcP78L
hHxulw26Wk/Q6wH4Q17nVtjrdxgmXt2/29vYKKVKudVSbmWtoKq9gTLcI558
OWjRzHutSpdlDXYS9RsDHkMshAzCfByHiZMfCNlBJ0376TiPRr0phfJ/IAQS
8B+SIxiGz2Z58+ZRfQMXgA/6DaGA0e/VkQglPV11u7uBNeXs0L1ef9Tt8Noi
2yF/6GT+5xfvEQ4EQjL/6F3gUEH+R6Y8uaxvXr8A/yMSciH/S8USJoVNwjPI
BDqeQKrGY1gSdte9jkdjd4dHeh+MDjx8Odh/t1NeK8q8dv38qfNN8uYE/+g1
LH8D+Ufn+XTkp7tfh8tucjvMbocRbD/S81qUQLXbsWE2LGo2prraJXf6G0ce
94c8hldP7rQ3SqrLbitqRffudEJFEAupDXWc/t7Ge8Ot66vjVvNKJGTdijmD
frPDqkGni0C29zgt0MCG/A4wM9BEjI3cpWILy29fKcu7UJp3rjz3x+rCM9iS
s6Ca4nNkzM3WejpYZe3aGzAMUT98QmXQpw/6TaAAEgKWPfjjPJzU8PxN/Pv2
5U1gv9c1gCLOZAVDyOgQfHeplLkwN/qnD8H3O26Hda2xjsVl42KbTrV24c5w
uy9o+/kv2xa77qT+/zj98mej44h2GJ1tuz+p1ZAIAeh/kcl7Tsvr0efAP4dN
p9MoQqGQxxfT2Tw2i8+kM6gkrIBD7Gzh3OnlDHaTB3vJd/ro/d2shlp6VsaV
c6fP10ta7tzpAho1mpV0nuek03jSndg6Yr79J3PvrYZ4CBidNq3FtGbQLZr0
yDW8H955nj7q5rIwtVLa9NhjKZ9MwhThKm53tzX1dbaOPLmnUc4jkJvXwTK9
/xAIh+1+Pxwxnd2pg+MZDHkCQY/Ha4/FPLCNz6N/t+1ZW34j4tSU5J2vKrqs
kBI66yk9Cnp3A7ldjlUIKyTMfDY+k1aTUV18AVd5vbuFa1RN7ERNsaDO51ZB
IgX+4S2QEIhnfoAhmAr+o/1MOs5TK+KPhBEl+EdC4OM7JmG/r3DEA58K3mhj
bba9VTo7+XwraoP47e+UDw0o3o4/nJ55NvJyOLblCoSsXojo/UD+N+qkgZC2
NUAnnO9d2pa4yZIePQVgsxpGXz0D/ilkfA2misvnYGnUShKRQCTTSEQmrrqO
jumT1NytKxuQ3OiVXOmR3ehpKKoTVWZcOf3dNz9wWHLgH6hLx/9Jrf5h2tN5
niP4h+YUzf+Q/I36Ja1qWrX+9uXzvv4eeWXxjUYZo6WeN9jdYNiYt+nXwcR7
7IiNCfscPrcpEnQABg4HcmmYy2OEI+zy2pCJDT6XJ+D3BV1G09I//9Xnca02
NdJJ2FvNDaTHd+vuD4hEjNsiWp6cXdQpxw630UeGJMtjPZa1p6OPGhqlGELl
NTI2s7OZuTL/NOBWhvy6w/wDZsFDaf+zfj4d6qm3D/vi/Af3QyBeDvbey7nP
vz0Y3Vecf9jbdsz/1z9t3rvT3tUimR57aDMsdLcILPqZpjrao/stWtXk7jun
yTi/+977S/F/0gBJGwVJ/CMJfz8E0FFQi1kH/qcGU0HAY8pKi7kiXjGxOrem
tKy6nFhTJcCUd9GqnonLX0myR2UXn0tPP64797Alt0Nelpt55vSps3xx8xH8
Hw3/MYf3D6355Orag/zbAHsTmv+9LqPbqbWa19TKyeWFV13tovYW/szkIwgH
yGBhv9lmWt+OeuwW/U4sHAl6XHZDOGD3e8xW60YwaPV4DL6A2eu3IMMIcAB9
bif4Kotu9717evquQFDJZZcO9InvDdcN9goeDdcOdnHq+KV07HVSxQVM4enq
vO94hIy+RrxZ+UQ5O/jqgUxAzS7M/FLEyFfO3d8JqSM+ZcSvgUAIBczwdin5
P04/+zfx74+FYOmLHuIfqh7w/zEEIBzCbsQ1BexgAt9tujeWx7paBL3t4uZ6
+l8/uO/0ymRC3O62LRzQR4JIa4B+l+MADE333wg/uv+Q/bOFANH+JXUAfzL/
yGQAO+Ku306MEgk1wH9pSZFYKqCKGJUMbA0RS8XjRQRCF5P6WEx9Lq5+Ki54
ILx1V5Y71FCuEFffuPrj93/8kStp6utrAzhR/hPNb2I+WzL8R4/np/U88QtM
kscz9+7f60Cl3b/Y0wSCdj4+GmOAZG43q3weQ8BnNOjmW5sFQ3caFxde2G0r
FvOiVjdjta15fWBs9PAr+H3ISLjfb4fjA9k4HLG5PTqDcXFny2m3KqGIwE/v
dugDXmTccmryYWMDncupvHe/FfZjs6+63OqtTeuH906Pa9mgGtWsPn7ztJ5H
zijN+T2p7IcmXs6LAUaHqKBLUtAmyOFifuwU5z/voY8/lKxODXhNM37XWjho
isScUGjCMf9JQyBdX5AuLjYjftBWGJZe6NxhuS83qkjElRCUA/Qz+P3WgM+0
s+Xe2XSsLY/2domppNvhgPbB3aYnDzv+9N4D6wNe3VbE4fOZIG/sdfTx7j4U
t0+H2+1IAOk+9ngGmJMGwXwB654nPCRoNHwhy8flvrwBOyqPH7kGwe2zg5Bp
hx8v8zfF+deh/9tC/KY3SqfTOD4O/W8Rg06CKiAQstk8MltI5/DYFDKDgmOJ
WQ1ydjOtisvAcMiVNA6Vy2cJ6msbLl68/N2p05L6+gT/xvi9VlD+D+T/I0Y1
j8t/PAQ+8u9Q2RCpwZwn4EeuQHFYoDm1m3RWgyoSsBt1q067+t5we1eH1GxZ
cbk3QBbrssW+5g3oQVb7BmSM+KRNpFZCWvAHTKEwdE+aP/3shWCB3/RP730e
h8br1EZ9lqnxJ2RSYV+vdEM1FQqbwfSGIsjwiNdv9Pn1W5vm3R3rVkipVz4d
7CBTMWcxt78Uki4IsD+28m6QC/6p4Ny/E2C+FVZ/T8j5df6F/51Q+O2ddrpq
6Skkz2DIAs1jdCsYOqH/OTn/CPYJHeA/FnYlhFaEYNCJ5P+wEwoiGDbICRDs
Pu9GV7vg4b3mnk6JTj0VDZk9TlXYa9yJuSD/B8M2VIkz2siI7qfko0rm/0AI
fIZ/VJ/jHwmBffjj/Ov3/5MRLTw2m9fBFAH/VZUlPC6DTMLJpAISoZRMqCAS
cDUYIraGw2J10Om9xUV1ZaWNxcW15RWymhqZVNJx7WrWd9/9kcNh9fe3J/hP
DAEdgD8d/5+FP5n//bv4fvJ/RiT4dzjNKP9g/gNeh9Wkhv43GnI+ezLQ3CKa
mx+JbULRNNpdGwC/060NhCzIpB23zud3wgshUSCW0m9FLoMKwN42tJopteot
NHouu9KkW4qFbIuzr3DVBctLL0NB7Z//EopErXan2u01QNMHkWgyr9qsy1MT
9xplOHzlxeLsr7Mu/cPNc/9RRLnCqPqeXf1dE/uqCH8an/8PrLIvii7/e071
D9jbfyjN/opQdWXkedf2jmtz2+PxmU/qf/4G/g/rsF9K7AfggeXmJoQAHCIz
RP32puP9rguOT0M9Q8jDW03LcHAiAYvfjZxt8XrNaPYOhj/aEngQDEEfnQgB
776Q5joQRuQPORPyBR3JT5NkT2YeNkvoU/5tbp8VVTL/yLVI8RAA/gEeMLpe
r/XNm2eVFcVCAZtOI8klfCqunIIpJWIwuCo8EcvhMlto5La8XG5JsaQgh11U
wKbgZU3y7luXsk794btGoXRgoAMyMzrz5zD/hyftn3Q832Y1gtA5zGgIxM/f
afYu59y73t+c4B/Mv99jddr04P+16nm5lDk79zIStUPJQORUI3N1PHqn2wCw
AfNAPuR/f8AViXqBf+QQeXTgjsA1BfxagB8pAbuBrjZZYd5Vs2HR6VjTaach
oMYnHr4ee/R8ZLh/sKVBISCRygU8IhGXf/3Sl5fP/tfbWd/iy87TMJcYmLMd
stvk0m+Ixb+vY1ykl/+hnnmJVfUNufQretVpXMmpisLTA91CiKl3u2AzzPGs
exD+tH4+Pf9HR00s/HF59D7R83HxgIKndpcbaamM+oVIyPz61TCHWb0w+yIa
tG6G7RbDqsW0Bj8QHFvom5A0Hnfm+74d3L47acYFImRl2IPyfzgETqSj+Ucu
dkviH4TmTzC9o6NPSksKBHwWlUKAJY9N4jBJbBqZQaKxCTwpo1FAasTksAi3
hRVZ9JoChpzZ0iHvyTh3/Y9ffNPZ3Do42AlY6nRrQPsB/lNesXUC8vfO55ri
Qvj/9FrmpNsJ7t1jxAoC/w/J3+dGLkKUy9lPnw4C/OAuHEC+S4cO0Lk9FmR2
nMMEyd/tskHUoFPxwf/AIYKG1OvW6DSzGtU0PBh/c5/PwVJJJUxaRUMtE5Ie
h4shU0op1DI6HUOlVlGpGAYDB8etqVHQVM8TcWr4jHI+vZhDyedRsuuFhRzS
ZYiC4pu/ktAvSWkX6JXfiMjnSSV/IJV/L6BmdrdQ1pefbMWM4ZABrBfwn7K9
/QX5D3+6DEd8CYXC3o+K5+qt7TCk6PgtUGwQnk6XxmpTWqzrTrvKYlqtk7NW
l8c9Dq3VuAZyInVZ53KbIed/0upCko/zn0II/x5/yJ2QL+g6Qt6A82iB+Unm
f/866/j1zp/jnydk0UQ0ioDC4NLZVLoAx2ql1HYTGhoKeXX5PHEeW1jErCfL
a1nynMy8b384RWKzgH/g8DD/x7lc8bPwJ/N/6AYLSTeS3bvBDvBvcVh1Aa8F
nM9AX1NPT2Mk4gDybfa9IR2HSx+/PwAyURm9Vmt/cr4DvfUTNH3bm26PS6vX
LrwZvdvRJuZzcc2N3JFn/RNv7k+9ffz6zfDa+hgYJDAD0CzDUYUPA98XdVzA
gEGzYNEtWLSzdsNc2L1mUo80yspZxOscytV6bg6t+nQd+6aAdKmBn80jXuGQ
b7TW4zaWn/7lvXM7Zg0HLfHGM8XYzi/FfziFDpEf9sa9CurP3ej4P3ww4B/4
8Xj18N39XoN6A7mGCD5z0GtyWDa2oy63Uxv3kA7kREbYHcfeuV8CUvOfEnvA
OC3//k91JP9J9xkwx2VMhEBK/yOQC8rYuBJmDYaGoxDw/GpyJ0F4jygfKOX3
F/IGKsStFVxpFYODZ0J3fC7j+ndXLt650wUAAPaAOmqBDvOfDPxJx/NR/h12
8x7/+7dTczuMCXmcprjiza9FHQnZlhfHuGy8zaL8sOvXaOcha8VdX/w/xLHq
wSl5veBsXU6n3ed1BvzIBGBohcA4QQ8Irxp9eZdGqRALKY8edJqNSz6vGrzQ
zrY9GNCBUd955w5HbOg+wRW8fx/dfRfbjgXfbQW3I77tqOdP2/7dmGsnYvvr
e+9fP7jc9rmhXiGDfFPEzKsXFpvWHz7oZbIJVyEoBLTcRgl2+s1QNKCF7d9t
Ih1oyoHNk/KfTgiWkYS8oAPkJzI/Kkgp4H9iMR9801AIKQEBn8nnMbx/55ud
ftHcwP+w4wP/D/7nHZI3dMhIUaJXDVjBCMHS/6lX/1QpsjownLYE+KEYeRD5
XZ/KicrrcySfAtu/2tpygP+U/a+wVljExuUxqstIVXhcNb8a30Vg38cJBoqo
Q0WMvhJGZxWrmcjl4GliiSzjdv5/+ur3R/N/+IqtE53MRYf04/Cj2r+cITX/
IAPkIq16Tsgljjy/Y7Os2yyrkKkgZUF/6kJ+HTA/iOFxu51ut9vhsMH+4fj4
ffDU7HObQGOvH9KpVW/Hn7gcaq9b57QrwQsZDXPbW3BUtf6Awesz+PxGMMOQ
EpEZ7z4kgiJBsNO+iN8d8Tt3Yt7NsCPqswAVwEY4CB9M+fxRm2rlhXr1ud8x
9/OWbv7tQL0IQ8fn9HcInaalP297Ij4TpNCEJ0+GH/D7RfgPHYt/996kiL2p
EY5g0A7kxI8eNL+urZgr6DdFw7aludG+rvqQ3wBdUjhgRBthZE641wDbwxJg
8/iM4Dn3RjXT+3Zk3D4Q/18j45fPwxJdc2AZJ/zE/KM3OIqHwB7/IPSm3wfG
P7kiDknMrGATMFQsiYgVEIhtVGY3nl5XUKG4Xc3PvN1QQewT1InIDBFXeDMn
99d/+LKvrw3lH/U/iYt5053nQkMAnZ+PTteHDRI3T0vciD4RF1abwemyAKXQ
N8HSaFD7PXYw+fEZDnqPQx/0WmymjWjQ4bJpbab1qN88/fZxo4wRC1u8LnUk
aPA4VcidahxqlwOZoozc8cxps1oMXo8LKkvAa7OaNrZjfpcdMU6jIw84TAJs
GYs4oLIjseNSO10qID8QNIYjFqT0Q8UPWoGKuJwRZNqwJxr07SnkBQHGmyGk
wdwfdXFvRp3bUee7qHU3agb9advuta08vdcmYGA6FSKzZunPO6FY0I2OxhwW
hEBKpYuLzU0/0BsIONBQCsevCAC3A94vth0Cyx2K+gC/zZ0galdgM9gYDn4s
5nm/E7aZVXBMvC5j/EZJZrdTA8zDAdnddunV84D6dsw+NjI0+mwAvpFVP//4
bqtmbXwzaNSqZ8yWNYgOqI+wPZhPaGp8ATPI7UWar0jM7fFbXPA43vDCU6td
A12P3rgGLYbFpoZCA0ukj/AY4TEsoXAjpcSLtBXxkWpoq8E7ISEAtHu89jjz
iPajwJ4IgYT/Qcc/UcXv460ECwR/Ght7XlZ6WyTkcDkMBp0sEgm4XLZQwOGx
6CwqkU3Bzbx+EXZY7BtKp1oVs9mXRl+za/AKnrjgys2ffv8t8A+UondZPw7/
8Fe0IgDt8BhdopP2k+8fmMj/yH/hBKbFrEOuYo7P7XTvJ3/I1cA/NF8m3XLI
Z9JvzE68uuuyrDy53/LycefK/DO9amJx5vH60sjUxAO1cnIranPbNQC506IL
waFzIldpRYIO8EsG3dKH3cDDe718Dnl3OwC/ezhoDQUsQaTcGyHbQ9qHJhp+
SoA/zv8e/Cn4j4cA1AIkk0NFiIRA0UggGvFvRRF3BEn+HcRC2P4vP4f/vBNw
W1Qm9XLAaf4QC3/Yjv5S/KNDN8A8bAOxgDqoaAzx+ZHNANp1gkNGIIz7852d
AKT63d0QfHGw8dGwHSx9NGjd2XTYzEvjr4dnpx5rNt5uh82Tr++Ov7xj0sz0
tovvdEu3gvqxF70tdbSRR+0zY8MvnnYtL4zASwz62VjYFArqAz499MvRmMPh
0kI5gChABt+QEECskdOpjUTtsYh9c8uFtF2GJaN+Kbbp3IzCpzIbdItwzOGx
P4BEHyRwSF9QwSEKYBmXBbCHPuLTEPg8/7AryP9A3fT06+qqUsj/kPA5DKqQ
zmARiHQSnoyvIRAxVDZxfn1m95+33/11a/fn2L/888+6tRUpjdkukBSdv37m
v3xxmH/UCB0xyQfSO6z3eCywGSR8dM2Ba7j2b1uKXFeINq0QCGgts1u0yPCm
w+RzGQEej021Mje6PDsy9mLg8XCTVTcNv8XLR+197YJnD5p627nDvTJFLeXN
SJ/PuWbWzgegCzauh3xWm1Htd5tUa1MO65pRu9jVJlM08M3G1a2oB71JWvyC
PjuYXkRhazzno/zbAvtXqYQD+/zH0z6qcMgbn2kAfaU/EomEIzFYRuNRsBUN
IFEALaffBjbpz+8jf96NvYtB5vdFA15Ybkb8vwj/6FkntBDAZntNMexnM+gL
QP/ii0T96NzOuIsDAiEPWEFBrxHqJmC/Oj+ytvhideHZw+H6NgXz/p16eLoZ
0N0fqO9u4Q12iTub2LUCzMRID7QwHEq+hFvSJMPfH5S+etbx7GHzveE6rfKN
UT+1NP/szeuhnS2ny62FI4n4Ip8Z0j78pqGIE0qzTjvt96gX5p9DiN0dbtKq
Jl3O9fWV1+92HBbjQjhkMBvm7baVzYjZYlqOOzFkAgNyL5egHVxN8u2Ck+8n
tnd7ySP5B8BmZt5gqstQ/tl0CodMIVdjCDWYquqySmwFkU2aVy++/3/+tP3f
drf/uvPXf/2LWrUmZrHbxLLCSxk//fqL3t5WdPwT5T9xMW+6+fwg+DywMVhx
WKLkJ/7/KbQQoP/hAnoLVih/NocW2iijWQn1Eb6dzayB/Azo+lx6t3Uj6Na+
etrfruBCLpp5MzQ12i9ml3bWU1pqiVJWqVxQ3lpHamtEpuJDODx/0GpSTwac
G++i9oBDq1mbuntHoVx9w+dghgeboMR73XogH/oIv8eMRAFy4S0yIw6WoL1z
lPtj2ug1XAf435tUhg6qRPyhSDgUjkbiIRCJIlUgFg0AkLvboZDf4XWZYQ+7
m5D5YzvREFI7fiH+9wftvaj5SZyEhZB0uqwhKE+bQSgH8d7WE7+fp/bdlhP6
FPAz2xHjyvzTZ/dbmuvIrQ1kHqMAwO5spi+8vatZGWmto9SLsHxKwcyrXoW4
mom/KWUXStgFXNJNhaRCyMpvqqsR84rE3JIn9+ohEIb75U8ftQPDVvPKu21P
fMq3LbblhR99c9M9P/N0YnRAs/6aSsijEfNbGuh61XijnNzXKfS71kLejc2Q
7vWLnsk3d4yatx7nGmJl3YigC0O6jDjPKN6H7yd5BP9W60Z8FoRtYmIE/L9Y
xAX/Q6eR+GwWjYrc+YRIJmBJOBKDMrkwGdqN2AIOh98R3grNz8/CFvUSSd71
jB+++BL4B2JR/tG0nzA5KU91QYwA2LA9+h8roMk/Yf5R5hP8I7PdHGqjeQ3q
psmyDt/XYFhDrq71WiyGVchUAH/Io3l4p1HCrR7sFCxN3W2W4KTs4iZRdWcD
gYW7oRBXPujjPxoSt8iwAubttnry6JN2CHqo2jGvZqhHBseZSi54cLdpd9vh
dmxsRRw7Wx6kEU7cmSp++jIxjo2c0wzujWaj/KOXSoF1j4YQ7TWbETDYiMcO
RYJICCAKhqMByLpxIW5ka8sHrgPJz9AsQFxAyQimnc/2N/gf9AF6CTw6wxmd
/+b3uQJ+NwQasiYIbQ6S86GBDbhUfte6z77itS8C7cA8g5hZJypjkK6312O5
tOxHA8JuBYlHyRXQ8jmErOmRdoWoPPfqbyTMXD7lhoiaKefmkKp/kvLzJbwC
hayqs4kkYBUySDl3esX37zSsLY/uxFzIVT9eCyQTl90APdGbkd56SY2AVQxL
IbuEgrvJJOfyGIWwZqhXODbSubbwqFGGE3PLOppoJu2E1bLgdCmhHYOmzGbf
gC4DAgHqstttREMgiX/nZ/mHH/ft25eVFcXAP4dNp9KIHBGPwmUwuRwag06h
UBg0+tzk7FYoFnB5Ah7vZjQG/NNoFKFMdDXz2m+//m1PT8th/o+4URs4JQAb
dT7ozbThA8N6eAn6v02hVQCNBeA/ELJabEqPD7mLJjQsExNPoV21WzfGRx/4
PdqgW203zQ90impFNQMd3Hs9fCmzqJZT3CQol7IK6vklg22UxwM8haQMslMt
v/jxoKi3mfagV/z8fuPC2BCTmFdRfPH+3fqnj9sc1iXIUSbdUsCHzIIO+F0A
/96R9CO3SoiPhHvQUbij+UeGUMBExTyBKFoCgvGlH8IhHPMi8EMP6DPHttw7
u2CQoEu1QYmB10JF+KX4T0QBSj66cdyY+T+8f4fyD03QdvyyTY9TBWn/2cO2
mfE7D4fkM2O9bQ14Ka+YR73Jp2VSseck7BxS1fneJoKAms0m3OAQM4H83gaC
jJFbnf+NlHGTVPZDLesWE3umUZwn5WbR8RfqhYUt8ko25Ra2/GJTLUHMqQL7
tBWyIBdH+y3hgD3gtUHcQYkZ6GTK+CU0fEajtIpNyaoq/olDzWaRb3FpOfAZ
muQYEuYKRCI8fXKv9tWrbpVm3OtXuT0qq20FosDr00E5QO9FgHqhT/jfC4GD
/Pt8YLyR+W9zc+PYmor4LaBraHQSmUmtJuNwYIZwBFwNnk5iLE8u/hz9sOPf
3PZvfth+v7y4RGfShHLxpVtXfv31b47m//DZLnP8DszoKBCQv7w8DcCvr8+r
VEuwBuUfHqD/C4ndjkzUUWlntIZ5t1dvMC4PDbfZLEqten6gp9FlWQMnY9FO
97ZyZLyK1nqChHW7RVQpJGc1sIuE5Jsdsqo7rcRadq6AmlnLyr/bxXg8IKjj
FUsYBQxcppRZgi+9LBNUSoWVjfVks3EGvNCrF4Pbm26bWYWeqQdOQOhoAyow
z76Ae59/RHv8hwBgRHuz6KOuQAzk2RtgjKLlwBWKOcKbzvCmI7bjjmw5g1Eb
BHh007X7Ibi7G9ja+sXyf3IXDA9gS7BAdptRq1H+/GEXen/oRMI+14ed4Or8
a+XSG7CFUh4GvKKMX9bbQgZ02+qqZexcUuWPTPwFKuYsn3q9t7FGSs8BSWjZ
Q62UTlmFiHxdQLrSJrnNJ55vEeZw8Wfb5beZhDMlOf8kpGe0yEqaZRUCZn5r
A1EmqHZaFnYiCP9bESccLsgYRvV8dzOjSVop4xbScdfqhaWEivMM/HVYw6Nm
NYrL5bwixFlRbsGD1lpMcz1WLK56/LR1YenZ2MTQi5e9C4sjZsuK3aGKD+nv
8b9/qz1nkgVKzT8wNj8/keAf/A+VQsJhMXgsDlMFPQCOTKDPTC5tx36G9Bbw
RrY3dxcWluh0ukwmyci8+uWR+T/lqV7U8DisOrV60WXXvXz5QK2cHx19sLo8
Af0I2G/k3ixmFXr1LiR8jXry5Wj/67E7JvOiSjnZ2S7xefQGzUJPp8xhWgp7
VFCvIfOzyNl1/FIRPbeOXUCrON8sKOmUVzdwC+v5RWU5Xz/s4zwZ5EMh4FNu
svDX2uQYLvFWTeFZWk2GTFDe3EAY6hd1tbKb6qg2w4JydRxNUJFgfCpyCD0f
6kXh9wfQcNibygL8oxeMx/O/8+NVJIA6qsRFhVFXGOU/ioRAMGz1hy3wGKoA
8I9MmAxaw2F7NPrJ1LXIvqIJ5qF9SBLaaH+KPTJ1GfYD7iIatoO9iYZt0Ng6
bBsq5cyzx3fgqxm0K0BgwGN+v+l+9qDjxcP2J/cam+RYSLY9zSQRM4dUcWaw
jdQgLOCSr7TWFtGrzzQJC5pFhSJqhpSR1ci/3SIsHFDUEEu+JxR/0yTIlTGu
CUkXWNhTnbUFjYKbEsbVgZbKFnEhRBC15gqfUdDRzHy3Zd2CePeZtmIuZNgt
YJ+deNyhIHPINxj4qy3y8tzr/ySgQxNRwqPeIFT8JOPmCRm3YL2cl4+vOFXL
LwBbRcRebVIQ21roZGIWpup6VwdfrRwLBYzQvyD/eYF7vwtI8P9x8oMpfgnA
Hv82GxIy0EFPTb2sqiyRiHkcNhPgFyI+iMZlsmgUeAsalcKamlwMhXaczqAL
fszI1tzcApVKlUnFmTeufvWH33Z1NaGuJjHsefQlLX4PMj/HYliH30Wnmnv0
oFu1/vbhgzbog2JRs8O6YreuBTyGN6P3VxbGYGVzA0nAuV0vw6wtPh17PTA0
UPev/xLZWJvo75Fr1yfAxps0422QXjhFAH93XY2ccUtMyWjkFjZwi2s5pQzs
LWiEG6WY1npcVzOJTrwGNZ2GvVqW/Z2AktciqWmpw3Y0k+ol1fcHxfcGJN2t
7O4WrmFjAoIL/FUkZAOXbrPrd99vxrbCZqshEPQkbpiTrOjHC0n2/D+qZJKj
cecDZMISEIVwSJ5sjwq6UVB0c08RRD5QdMsPDYjLbX3/YRs8DDKUFAnGosHY
ZmjnXQwiFD7khw+xxPwNk2ExEjQEfWqdZuIv7+1a5ehAF2+wV9DTxW9pone0
cf/y3rUdNm8GdKqVF2xKznAvBzDj0a4TK0631ZbRq89y8FcAdfA2dZxsXPHX
UmZGIz+vT1EtpFwDsFslRQpB/sXv/2cx/RrYnmZxPib/C6gCfNLZnrrCRu4N
DvanvvpKBe92k7iCQyuYmXy0iVwjaYcvhVxfiUSl5eFwo4h9G4BvEBURKk+T
q88ppEUMwkVs2R8bxAUMwgUO5VKtILtZXigX3OTTryqkhS3SMikrj4G9VpH/
Q0n293x64YsHzesLL1rqWROv7nocyM0t47MfzfAbxf/DEeRkJVod4ifyzHY7
MhPM4VRD7wBaWHiDw5VD18thsdlMllDAE/C5PC6bRqPRGSw6m/d6YsrpCRrM
Dj3YFpd3dm6BzWZLJKKLF8589YffnZR/6HpcVr3VqPS7DcD/8GAjtEUDvTKw
H0G/ymyY9cX/b4W+7tqBrtqhPjk4w7bGmvZG/HCfoK+Dp14b9brW4SXdHWII
/Hcx88jjVsBbxMgX0nJaJaXdtRUKXj696iKYnAZBNY9WxKEWS3iV3a30NgWe
z8yuKjkFGQlXcqaRV9oqxfLoubXi8rt9vNfPmiTcIqgjYk4x2IDFqYdbYQNy
Es2tQ+e02Jym7XexdPx/ei3hx+k3J7s+CzEqH/mPw+8JbflAaAiEI76t7Ugo
6I1FwzuxaDQYCEf8Xh8yi/X9+yiEqt9r3N50GbRz94YaobV89bxteqzXrHv1
9J5Uwi2sFZd1tJKYjGzlyuOAZ3n8Zc/UmwHjxqiYUyjl5AoYGU3SAiHjWmdt
GZdwWc7IrmXmtIiLgH8u8UId9xaHcF4hzK3nZcGyRVLAI12kVZ9uld4mlX/f
JivEl3wDK0ml39SxrvHwZyWkiy3cvHZJmZie3yDFG/UL4PGg/QlGoBrawxGL
y7421CfhM3KbZWUM/GUu9ZqAcQN6jYwL/7GrqUrMvlknzGmtK6bjzwpZVwXM
K13NZSLmdfhgYkpmI7egkYdkPCnzdr2gQs6p5FCKHg0pPLa19ztuKN8+jyHk
t3m9RrtDCe8VClvjIbBXCCAi3B6d26MBLSy+Bv6ZDGh1mXQqA0oAmYTD47EV
VeXQApDpjDeTM9C2GawOi9MTiESn5+cYDAb4nxsZV775+ouT8g/JH2ITvQM/
2JjONuHc9JOOVp5W+cbvWvPYl4E6g/qtkI3pbhG8eNgm4xd3tRDqwQqKkBGA
idGB0ZE+1fqb9ha+xTjnMC801ZIW3g4NdXKomKtgbx72MOq5+RJa7kALg4nL
UUhJ9wfqYBsRp7hOUt4oK884/38Qy89Cd9wpx3KJ2XxqzutnitdPGqA7BvMJ
HUQtr0zOr7QZpsCvRkNGcA6hEDKPF5y8y2tLOJ//T/lHQyCSlP+hfdh6F3q3
G0Mm0gfc29HQ7mYkEkAuaUdH+P/1X3aDfnMkYPnLz4E3LwbEvGpoLaX8sqf3
ZK+eNNQLi5mEawJWDoua2d/DhKC42y++0yUMOpdGHymgIDKwlxg4BG8R7aqC
nwc1tEVYLKNngfMB+Gs5N/nkSxW5v4Uo6G+uElAugx2CuIAqUMvOKr31G6gI
sAb4h3Kg4Gfx8RcU3GwB4TLwTyq/eKdHtBm1Af8Qwh7wllH7ZsyiXH7Z1cIA
5w8/B/xwhZm/reMVYIt/oFafp9WcY+AuKMSFXPLVRlGBmJkpZd+i1ZxViG+3
SYuhxPOIV1jYS0zcZTEjB1oDHiUXGkBIj3MT97TKsfWlEciQVtOy163x+bWh
sNnrM8Q9PzIRArnKL2j2ePUerxa0tDyGxyP3v2XSWcA/jUqmkPEEAq4KU4kn
kCgM5uu309DFqQ1mrckKHeD41CTwX1cnz7qV8fvf/eNJ+YfNEvyb9csNtcxX
L/p7u8SQrIIeJSDnNM1Pjg6KOdVzY/fmxof4tOwuRY2MWwDtf18bWyEnvn09
aNLPNDWwoBCMvewH0/5hy/R4qLY0/xRUgd4mQj3/drO4qr+VIeVWTo0OeqxL
Lx61sCg5kGra6zFFWb9nE643S8rF1FxiybmhLmZfK4lFvEGquiigZkPzxSVn
vbhXNzs2MPGq121bDvkNkFShK9neCfn89v0Z7P9W/tP3uYdDAOEf0iYs3+1G
oI3djPi3Y8GtsH8n6t/ZDLzb8nudOiB/M2zfDBo/bDnu9slFnPImGZ5NyXo4
wO9tIXIpGWCtIcnXSYuH+ljQSL541AiZ365/S6q8ImQgA5ikytNC6hUB5aKC
n9PIy20Tl7JrLtXc/hrSO+R8CAHwObDsVVSAFwLaexoqBeSrYIeYNeekjMyh
NoKIen2guQZqQR07q1lYwKw6Cy0Ypujs29G+n9/7IjFnOOZ2+QxghGJR4+jT
rgZJNeJk8r5lYK9ApwbkF938Ha7kFASCmJEloGbmXPmHNnkFcE4o+1HCzO4G
QyXIp1X+WHLzN0U3/rGm+DtY2SQthyCSsgvhywpZhY0yXEs9abBHND1+R6Ma
29m2en06s2UNjBBkCeDfZtMgjsitheQPf1peGSeRqrkcBpfNYzM54HzgMTgh
Cg1yPwv4f/ryNZC/sqGZXVrVmcwjr0dZLJZQyL9+7dKXX/zmxPnfoo/P+UH+
L3WbZb2hjnX3juLB3aa7A7Vhn0qz9vLNs87BTkFPC9drWhjq4GGLT3fWV7fJ
qyiYy1Je6aPh2pB3w6yb6mjmaNbfQOCMv+qHqJEJqrEV18DGI+dfaivB0PJo
t5dnHkd9mq2gTqccBZ/Pod1sFBcLaBl1nDwFZPvCMyJKDhx2HjkDIoJUcY5W
eaGOV9xRh+VRsuXc0mY5ob9D+PJp11bMHtt0IpcGh9PenDPd9OOT8r8FeT56
wAUh/EOzEAw7wOFA+7C7HXq36fM7DD9v+d7BNkHrytzLhaknf9n1bAa0Xtvy
gwEpj57fVosFsO+0UxuFRZBI5dwcESOzsxkr5d8efarYDKw5tBMKcTWfnC2g
3pIxb1EqfwADX8/J7JAVtYoL24QlHOxFSPh88oUGfvZgK6avqRL4b+DldtWV
KwQF7bJScvlp6Ij7m2rEtBvtsnLYSXtduZCe0cDLg8dc3KVaVj4Dl2lQvfmw
64WsC52+P2h+t+3yuFZ7WzlCekHu1d901WLq2AVMzGXs7R9ElFsc3LVmYSkE
zpkv/5fhNiqsZ9Vc6W3AyZkFPEJGVd6X2KKv2LgLUH2gHLTISur4eWCfpJx8
NilDws5ra0AavTu9nLevOzTK527XaiCIzGDx+UzwM4GVRa7y8OrB+QP/kP+B
fyKxCppegB9KAAv+MakMBo1IJlBpDCKVdv/J8zW1Tqk1zCyuaI0m4J/JZFZW
lp87ezo768ZJ+bfZjch8HosK2nAoAXcGFO0twkf3WxrlZIvurUUzcaeLL2OX
PeyTuA1TDfwK+O6N/HyFqJSGuUIov6BZfbod1qpWXw31yYb7a/u6JbGw4fWr
PrGwpruNRyNlMym3WNQsIbsEam7IvYHy7zTP1osr4OBAYqFjz0Nn1y6tFBBu
NvFKufjr+OIfaFWQwbKahEXksrO4wlOUqksCSg6XnCPjVd3rrzXp58JBZP4J
OmLw/wf/ntiWF2mcI66dLc9WxLkbdW8sT4Rc2phf/3//JQQN4EAHmJm1//bB
aVK97muhkyovNQrL6niFHXVVwCrk53puDo9yVcrN5jFuPn8g/+cd/auHjXxq
Xq+CjC/9CXAFe88jnBOQz4koVyS0jCZefrPgNvDfLM5tEuWBoAp01BaDAwG3
A4R31pZDd1yd/42chXReHfKKrgaMjJvHJF4C6wIRIWNmwwdoEFb6Hau7O25k
Js+mOxK1b0Ut60sv5JxyNj5TzsxjYC4QS0/ziNdq2bmEklMCcgb8OlW53yr4
payaa2zs9XsdTCEZCkoFteI8vvh7Dv5is+h2u6xEys4S0m+A2MTLLOJVJuEK
vHuTtFTEzGGSMxrFpf1dzInxIX/A8POfQsA/JN74hBYH8A/+H+CH/I/6H/D/
8QEfCoVMJBJqcLga8D9EEoVEo0P+15ltoHWN3uZyvxp7A/xfu3blhz9+Ixbx
Ts6/3urQW+0auxO5AGdu5nmdjN7fI5UJsdDJeq1zvc00JjZz5G7d6uRQdx0e
mKzn5kJ+5pHBAV6bet3tdy6uLz7t7xJByEyO3/151wkvf/qkY3nhOQGXTaPk
4jFXofy5bUt+17rTshj1qdcWnrDIt/i0W3JOHqboWy7haouwVErN5eMzSzN/
B2mKhTlfmf2FiHwdX/jHiqwvoX0WM/KgFxjs5L1+3vlwWLG8MBINW6C13J/5
ZkdnRMR1iP/9+T/IPUZOOJ7/Cf8xH6J4FMDTd+/8oYAlFrI5zasxn/H5g46l
yUcG5dhuRP/2Za9CVDP5ouvnqObNE4VCVA6mGrBsk5aAUemUl8YtTTaEgIR1
k00Gw5O97V1+PiQX0QrAB0ISAKgkjOuQ/6mV39IqT/EIl6S0W038Qlgv592S
cW/yqJcr8r/sVlQNthOghkJNAWcipN0svvUl1Gjw4eA8O+owMkGhmJurkJSA
exHSshoEpb1NDKhKW1FbNOYIR5AbisLvgjhS3E14XwbmHB/oxZxvl5QUXf81
vfJMPTtHQLzOxV151M3KufArYvGPkKYIhT9hcv/4pI8LtZtHuQZJDFf6x4q8
r0kVZ+CNRPRbYITAwsGylpvPIV6j4y6Bg4K2caBPqtyYROag+pCzq+gl+VAO
IAQAfp9fv7I6QSBUQs4H808hUVH/TyTia3AYCqxjslD/A/BDFTBYrE9ePBeJ
RFeuXPr6q983N9WflH8LPHAiN1UzW/9f3t4zuK0szRL8uRu7v7ZnZnemZ7t7
drqqy2RVVqYyU96RovfeACAI77333oMgCBL03htRJCVKlERJlETvvQEdCIKe
klKZVT0duxHzY79HVGm02VM9Pbsdm3HjxSOShIB7z3e+c+6797tja+uTy4tv
jTq+2yEFpeEwMJcnHkJGljBSnnUXd9eZKp08hzqvsoAlYSYqeWlgUSvdoh/P
F8ffdFh0jPJijW/97fLCS6OB8/JF+8ryG3ehgsfJ1qpJzXWOA//McWARrrNj
jzobHXYtiUeNgY6Csasu5IgpsfTcuyxMOIwyIF9MiTSK0qHnubg7YPpqXByX
lmDXEHiURDBWoFT9m+O7W1MH+8ufVj7//4z/QGD144fA7ubc7sbU+Ove3dWR
UpeiucL0uLOkp8lhkIDlYVQVisYG6/TCnBIzDewhkHOplWSRpZfbSYU6kHy5
pXYiuEiLBtXdaJwfaa8rlnGJsQ4VQcFKZuRdB21jU6TrBPHwJ6D/laxEPinC
rkULGfcU/LhSJxXwDz+WuxhAvAB+wFt+xmWLMg9wDjcuAwXkllWPt5tIBhUG
NImQFmfXEevKtB+OV8BGHeyvgg/d2ZpZmn0OVk5ITdQJ07X8JAg6GSNSSL4L
ukvBijaIUhmYa8BFhPRLak6yUZQpZySysWHEjCuggoqtdDDLAmosWAazAlPq
YMEr8AFE9Hha3h2IRBU/3arCgmAuL+CUFPDKvNr2jgoAOeD/+NgP+h+s3M7u
AvA/4B9Sw8jogFDI1KjlSrkKtI9SIVPIxXK5VCQRyuRK4P/6lvYXb0aeDL56
+vL1i9dvquvrXC5Xbm42mF/gf6+3ILSGH1po/RtAPbT+DVm9f7HUP7Qi1Odb
RGJkcWx5FXn0MD8/7FufWpgbqq9xGdQMwL9WimurNruMDJuK0FKm7KzWeYyU
eq/EKEP4v8YjJKFvV3skwe3Xs+PdJg2lpFA2Pdk/9KJDpaSurQ6DzX822CqX
451O/vzsU3DHG0tvgWpaah3wzrnJ38q4KWAlNKJUt4EAUlNCSxJTE/mEe1pe
cpEep+EmickRDkUu3BeosXxilE6c21ShHegp31odOvADgy3s7iBdd3KyvbIy
EQyuQ1tdnTw99V+skftM9oSQv7/zk8Vsfw7zn7fg3vrJ4Tbo/ItnWFswZMfH
yBqJw+D62clWcG8eMlpTtW3qbXeZUwyYB6dfZKB6jDQJLbHIQAYRDuQJsezW
5QO0nMpcpzK71Iy3SFOMIvgFRAi5jLiGUnGVW2hXE+Xs9DIHD7pXSIlQ8+MN
kqRKF7wJgY65Du9mEGXLuQngi4X0SMA8mAj4W+B8cEzAumYFSsxIoGPvKrjp
FmU+NJuWUGhnumy0yhKh20JtLFO0VIGVky3NPtv3zwHzLy2PgpKcnegvcYq0
/Gz4qApOlJQZxsZfkTDuOjRZXOINOTsanIiYFimhR0F2APGGTvoNjxhmlGQB
/j0WRoGOArEDAhWRTwqcQ0MqtrCcehroVb0UC1dQXOAsgEiLbPxCp6y+oWjo
9UPwvxfLYldC85/gfz/XPwjmpQpIAXqdBnKBVqsWiPhcngDwX9PY8uzVm86e
hw8Hnj9+9hzwbzQak5MTgf9tVuOfw39oSQ/khfX1+dCWFmhv3z59+bIPzHio
GsPC3Jutjclnj5rMOnZtqcFbIHbqGEp+FnzBapegrUJpkqOBhIvMdGRtoZ6s
EecYFXnrC/2D/eXg9CuKFS+fNjbWO4rBLG9OALHMzb+02XjFxYrF+ecAV79v
8s3zdrueQ8JESjmpIAjxWZcLjUS3CSnO2VZleNtf2VWtMUsyIe1CCjCJ0r0m
okmcISBGNHmlIIFcRprbxhl51boy/2x8tPcguAj9dnCwgRSt3VmEGxC0IMsv
FvD8y+AfyD+E/9CD4MPDncND+MMNIM+z443j/fmz4AJYpM56S4NXoRFmg1QG
O9NeIZdQY3j4cFARNnlOmY1cbMIDnQLyJZTwCjvBoczQXxC7jBnj0OVVufnd
jWYFJ0vCSDNK8yC9Qlo0yDLY+Bs6acqbfg+IB1LWDYgRFT+VSw6vKGSCpOcQ
7wmo0eChcJnfkXKvsfBhwMPQbGq8184GtDdXqdsajd3t9vpK+f0mY2+LraFM
CVQPfm3bN4Fkz72l9+fbpwfIfJ1FhlVxE1W8GDknjIn7RsYK1wpjxfQ7fPIt
CSNcI0gQUO4KKffA6oIG4xLu1BdzwaMBDGiYCPjYdjVZI0BRUOE2FUUvATEm
kLFzbWq608jRifEqUX5zhcXrUpSXGeYXXv/+D0fQh8jj151lIBMYRGT7qm8y
NP/PYpGQlQ8CMZ8r4LCZVAoB9A+VTmGxuaB/AP99T5719A88ejrY//QZ4N9s
NoP+v3b1W6NB8xP8hzTPJ/IH/P9xG9dF5YfBwb6W1nLf+sSWb2p1eWR1aXh9
ZbirxatT0ops4o4Gu1FG0EnQXhsHyAQIH5hfLcwpdfI8VhaAH1mFKMzqbbPX
lSvFnDSbgdZYbS4tUjltYt/GGLytf3empsZkt/OXF198ON9YnB4sMAuVQpxB
QaRiw0xKDI8aVVrAFDGT2mr0G7MDTzpL3HoSCH4h6V6ZlQLMzyeEAYoq7IxC
HRG6WkBLpOGjzVqqWcd41Fcd3J/bDy6HNsKAgAT+399fg1wAGSG08uH/O/5P
j3YA/8cHO9BCy3sgIk6Pt4721378fnfXN/r96XJfmwvi16HFg3OHVAVSASJX
w0mEJibfs0gydLwkhyKnxJhvk2UISbfKrDinKpOHv67lJ+gkaVYtuqfVsrX0
uNojA4EHrsogx+ikWQJGpEqQJOcntFUrG8plfHK8XoqxqLGZCV+QMTdEzDgp
J1ktyiy2M9ikSJsWB3zSXKVsq9U8vl8Ab/ik29XZbOxqtbY3mcqKeFUeXqGR
rJehgYS3V98G9xZPjzcPDtchCj6eb7TUmPViNOgfkyxNwY9iEq6ImOFs0g0J
O4KWf1kljNPLUtPj/pZHvasUxMt5sR4bvsiKK7aRhbQEMT25t7XArqW4DKzK
QlmZUzo31newPbk4MfDqcfNAb/3zvsaRl917a1PP+5u771e6i3QVlc6ZmdeQ
TH2++eXlSfgYn+t/Pp8O/B+a/5eIhXweSyaTsLkssUSmM5mb2ru6Hz7uffwU
+P/hkwHAv81mS09PvX7tO8B/SYkT4B0SPJ/jH25CK9kA/6GlQSCEpqfflHnN
c7PPArvTc9PPDwILI68eaBVUi5atk5HryvTA/1VF0kqXUMpKgd4DxBaYmaWF
orZ6M4wFpNciKwMGy2Wi2vQkkxpfX67r6Si26Dn+7Wno4eD+Qm9vudnM3PKN
LM48a6l1aWUULjUjI+E7MQvZb26Q55QXcudHO+cnHlSX6CScXBk7FSSQlBYr
IkdIadEFakyphVrlYkNah3/I4+DoFDi3U9DaXDA3+xTw//pNH3Qd+DjkGkB2
x2xtzR8fb/0L4h8Af7i/dXKILI1GNrDs+85Pd3Z8s2cHK32dZU97K552F8k5
SQp2PIgZUMsuLUbPTwbMC4lhSE05F5OQ9pVBkATkH6J9syTZpcmm5V6ioy8D
z9t1+RvzD//z7zfmhrtVfLSSn6ORogDPAlZMsYMiZMdSsXfcNqZZScBl3VKL
smXcNAY+AjrfbaHXlIgaK+R97bb+LmdTpQJg31qjhlbiYHqdLJUkq75KYdRg
zSo0xAvofwE13mPhvT9C9pEdHfsOjzaA+s4Ol0qcEgElCVyzgBbBvQC5Xp6m
lSRrJMn4nK85lDtOfV5m4i8lrBidLJ2JvyVmxzBwN83KHFLujY5avVmJMyny
NSK0nI8qdysGH9UPP+/4z//p6O/f7x3trXx/unPkXz0/2ESeBn7wr29MLCwO
w2CdnOwB/0MIAP63L0r27frnxyeeSyQcrUahVmpUCrVGrYRY0GhULA6TxxfK
1Zqy6rrKukbIAmAEWjo6vRUAMHNqajLoH4tZ/4/xH1rkBoAP0X4oCi6mntYX
54cb61xNDU7gsZX5F0eBua5mj4iNrq+weOwSk4oKRN1Ura8qEgPb62W5cO1q
KWitt1eXql0WFpsSV+2VqoQZoC1hIMwafH2FprnWXF9lCezOgsPyrY36d8bY
zDRIuGNvuu0GHgEVTcXEwFBK2Ckk9E2Pk1loZRRa2TIBSq+ia2VkBS+Tg7sn
YySCvCzU40E/g3MkZH5HzLkOw23Tk+1GulZJ0KopgP+evuqqajt02vHJBtgN
8AJIQn8fAG35L4X/44OtizqEm8D/EAJHwW348fjQ9/HdXmBr2lsoE7HTgRnU
vCQpPQr4vMpB4ebfcGvRxQYsO+8aPfc7jxHr0qLY+dfV3DivBa/hxUMrNuW7
9RgJI4KIvqJT5Gws9v9fv1/3r78Gca4S5bFp8WpJrkGDVkszeaxYKS/dYaa5
rbyKIrnXwR/sK33QbLvfaKkvVXQ3W6C11miB9u06PGQNISMWoC6gx4DhJaKu
2QwQR3ESdoKQFuPSEoBeQKoFtyd3t2cBckAU0GPnJ+tFDhGbGAfiFnIKkwz+
OoWKv8MhR5CwN1GpX9EId6XceB4jSsiMFnPjdbKMlLi/c5nxSmFyiZ3i1GMp
eTcLjCSdHCMXZHnsApeV/7CrHDleYW/x5GDjw5l/b3t5d2sFyATAf3S8fnK6
5fMhaASlimjLgzVw4qHnX2Pjz0QillIhQSb+JXK1SvEJ/6D/pUqVt7Kmorah
sKSsuLyqqq6+sNij0+kSE+OvXvkG8F9c7PiEf8D8J/yHZA+8EtreFdrz+Kiv
5flAs0XPnB7rhRBYnRssL9IYlPT+7qqRFx12PQsIubxIUlsiK3PxDHKUSpw7
/Kp9+FWnUUMrcYkJaISXiqy0yiI+0DhQVkUhyBvM+Ovuw73Z7bUx8LzPBurN
Rsb42/sFZgEtPwnCqsIlByvEJESaVXlCdiKflSTiZDDIyZ5C5bP++uk3rXYN
sli60snxWqkAfg0/tbNOV+JgO4wUs5ZcYGM7bHyTidXVXVZWYZycenpwuAr9
BtfllTEwVkAsF0s3/2Xw/6c6tEhZwtMj/9nx3kFgY8c3dxpcnxruqy3V8akJ
IMIL9ViLLBWf/htQOEZhspR6T89PhBCgZF3i4G4A7FWcWHz6lxALcONQZYup
4RUOcpERxyDcZlOj6ytU749mTgMzj7rLhOxsjQxr1hFqK2R2E6m8WNDZYu1o
srU1OPoflDdVGRvK1C2VRuR5ugIPghC0KJ8Wr5PmyLgpAH4xKx7Qa9GgDApQ
UFHozG/49EiwDKF5BjYh6lV/ld83DLS/sjq+u7fs25wBL9xQaYHUU2LnwCcp
KeBBnhWykkHTkvLu0gmREm4aKv2ylJ/KokTRCOEyQRo08NRmbZ5RmZUR/zMJ
J5aaf8OoRp52cegJOhURQNJzv+L1q57jQ6RmxdHR7tHhHkj9d+/9O7tzoPZB
qYL+AfwjC4xXkfJNofkf4H+xmA2eVyyUgP4B/U+nkbhcNolCZLI4QqnMU1YJ
+K9rboPW3N5RVlUJ+gf0/5XLlwx6NeA/tKohhP9PRX5C+7ngxU/6f3LyTXtr
5ZO+mrIiWWu9dWPpxdL0U3AoBjntxaNG0G/998sMCjLwfGmhwOvi6RQol425
svRyZfFVgUPssgm49GSlKNuqyfc6GeUFLAiEcpdAxs8efFy3vT6yMPV8b2ui
plxv1FIcJo5KgisB719uUguwfGoSGGfAf19nwc7GYHmJwmkXjbzpnZ8agGHV
inKUPOQRMFzBcYDpduoIEIAE9O3eTndzvWl0+P7KyguDidPW6d0PLo6O9Q88
bR+feDrwtLOnt3F1dfLoaPO/hv/d/xf4B7SH9D+kAMD/+7MgUsh3+nVbQ3G1
11BkE14s884qd5KLzWgZ/S42+ZeNHraMEQloB9oHqoekQEN9V6hD84m3ndrc
i1mdFELWV0D+JkWWw0Qg5d+hEaMGH1ed7COLPzUygsclam00PeiyN9Vrutot
pR5RhVdZ5lHrlFStFNklwaekaYR51LyIO9/9JZcMRiAVn3NNI84C/nca8EZl
tsdOUgqTwEHkpPyGRborZcfphKlAJnpJzoNmx+r8s2BgCZHcOwtAGpsbky+f
NhdauA4dtb7cAAoWwrD/QemDdk+pW1rkELjtXIUIBVeTliAXZQs5KTXlch4z
EfCvEsebVElSXgSfcddlI6gkGXoV1qQjFxaIS4rVC/Mvj082xydfXVTfQhaa
XojVJZBe4H8vHkcizxAhB0ED/ePfW5iZHVIoBKH5T9A/NqsZcoFWq5YppDq9
UW+2gP6pqm8qr6kH/vdWVLpLih0OR3Z2Juh/vU4Vwn9o5j+E/xDaQ4L/T9tY
/ri98e3rfk+BDL6pTkEYedW+tzkC+BSzUcODrQHfyNbyi+oiBQh+h46sEeUq
BZmNVZrgzvja4sveLq9FRzEo88WsRDrujk2d57GA/SG4TTSrmiDj5Q70VCM1
Hwbb9UpiiUsIr2ilOG+BVMzOUYnyZ0a7WusM5UXCxZmeJ72lZj3t7cu26YnH
NiOXR09WQw610MwKjJSFKFKrCgsZAQZuafL+4e7b88PpjZVBq5nT3uYJBOea
WtyuQlVZudlbagZXNTX1Cszv9vZSqG7nfyf///Eh76crchP0nZ/4IXEH99bh
+vFdwL+1MP7mkdMkgK+jFWPcJorbgMyTi8g3i/Q5oPOxSb9xqlE2RTYXfxvY
vtiEN0lS85J/oxMk6oUpAspdFvaa25iHzOpr0BVuDo+egMm8Bl98dfaJb3kQ
tCX0bW2FosjJ1KsweiUaSJhLS5BwstVirJyTI2FmRt/8Oy4pyaIiqgS5Ikay
jJOOzbwK/hfcMbgJPjVCL02nYa+zCLdBorMId5waDOhJNTftdX+l28QZ6K09
PVo/OtiAvgLHBBS9uT5W5laxqal6OaW6RFPsEHc2OpqrLc3VpgetheBxejsK
h180PuwqamuwPH1Y3lpv9jj5nU3mxkqRkBlBxF4tsBDkwnSNHF1cyK+qVI+P
Ptjdmfjh4/bwSH93T8PpObJYC3oVHAfgHxJ06ElN6LRN+AwQFxu+SQgBwL9K
JQIm12kA7ia9TsNkUel0KoGEp9CoGByexmKTmUwmV0Ci0RkcrkgiVmtV2Tnp
t25fM5q0lZUeAHlow2/o+nmdq8+rmiAToevTTdXOUpcCkSVFyo2FwfsNDsiD
o4ONs8OdYy8axgcbgN8avIoCHcUkwzaXqx93FL59WjM/1gGcXGgkGqTZxNzL
2NTfFWjz7CqMlp/h0BKV3EwpM9MsI69MPOQQYiDnwhipBNlsSoJFQ50c7j4O
TIJ8AisxN9FbaOPVlGnWFp4ODdTTCTFUXISclw6OD4ZSJ85UcJNh4EAC9bdZ
/CtP/GvP+tqcdgOltly9tfrS7RApFWS9jlVdZXv7uu+iYMLK1sb8Dx+OLwqe
fGqbn9q+fwOUTEjMg7YHb3sxsek7ONo6OPIh7WTz8HgzdIUWCK4BSILB9ZMj
XzCw8v27nQ+na2B7S10SgwQjpScU6XEefb5JkOSUpyvp95joayZxhlOF1vKS
lSBFWLFablKBCsXD3SGmfy2lRnktRFTcL/HpX9nl2UZRulWO0QmyRfREet49
nQQd2Hy1vzVk1RF51BgwrVpRBht3m4cPl9JiFfR4LS/dqUaeA3JIsdS8cAI6
jEmKM2tIAmayjJ9JxtwptjPAieenfWWWZsC/omLFqUD5kyKdqnwVK629Qj/5
ouNBo8dllI4MPvQtTf3D7892NhchwM9OtvsfthJxyZjUW3R0WLGJwc6PwKRc
5lPiCsBzaQgGOaaySFhkYT57WN7RaK0v1z3rqwa3Ulkir6vQdDY7i52ymlJj
T2fZ1tpwwD/17mx1fX3o8HC2+37Z6PjDd+93ANhDQ49A+YPav3heuRFiJPCh
m5sLgf2VtfVxwP/8wtsQ/xt0ervVZjLr+CJ2anpScmpSZnZGXEI80pISY+MS
EpISb925nYvOsdotSSnx129eMVr+iP+Q8v/n4H9t7k11sR6UCbI4s7tisK9c
LUStTvd21hnKnNyHbY7aYolWmFtXLNMJctoqNPUeSa1b0NNgVLATaegbQCxW
RQ4NfRUMIABVL8xScdJpqLsyelqDRzU2UE9D3VHx0xXcdLUwp7nGsLnyYn9n
/NGDcoDu0PPm+kqjSoJdmu47CYxC3wLyKXl3nWayVpLtMpGr3NxiK9Usyym1
0XqbDP0dDhiLsgI+/ObUcEeNV62VE90u2dCrTsiz+3uL7893Af8bq3Nvh54i
sN/b+cf4/1RjHKmFtbcO8ubwcOvkZDcE/iDk5RMkBP50RULg6ASZ8D892w6d
yr218qa6RAW0AP0DDt0syZTTo3WcuAoLoViHEZHuZUb9gpjxnUGYwcXdyYn9
JbxSU8DU81Ncagwl6zs+/m6lnQo5goG6Wmom0XJvaniZdiVOxc9U8DMaymU7
K4/fPquEwDfJc42SDCSIGDFqRqyWGWfgIo9fxYwEhGQEmWxijEqMVksgR+AB
Izmp39nUeBkjUcdPs8tzuPm3aDmXzeIMOSNeRktSsNIai9Ub00+7G4ocOpFR
wd9Zm9lcmwV1B7ny3bt9YIC6Gld+xm0xOV7Pz5bRE8TUOBUnVUSJJWRcoWJu
w7+bn3VNSE8iYsIB+RYNvcQpKXFJQUIYVKzWes/C1KvNlYnA1uzi3Mst38ja
ysvR4c6mJtvW1vDZ6erjR81jIwMHh+sXc3TI+Xdbm8i2buTp/P7GxQz2NOB/
du414F8i5nNYbIFAIJUJSys8NXWV1bUVldUVJaXFJaVem8NusVmVapVULjOY
9MVed3ZuxuVrlwo9joqKolAB2H8m/s+Da12NRToZudDCdxo5Lx5XSVjp4y8b
J4YaIeShn9trdEJqol1NhKtZnl9sZTJx4UD+eWmXwPcx8UiGFdKjkPXqrAQ5
J0XGTgXOF1KT60vUJVYuBXUX2equRLa6L071Hu1NLM0O1FeZil3SqdEemQA1
8bZzbKilpUoL788mRQOJkTG3oKvBUNQXCwD8dMxNqwJVoCfa1PnAk5BKwJJ4
CyWgrBqqzVMTj3a2J37/495hcCXgXxodHmhvqd32Lf05/gcND+3TTA7SDreO
j3cu+B9pCPkfbyPgh+vx9smZ/+hkB4TQ8fEWMpVxvv3heHXyzX0FL5uZH0nK
umaWZFc5aHZ5pkmUAlevmQQRIaPH6PgpVlm2gBiOTvgCFf9ryAj4tK/VHGRp
jYQWqeUnmURp+NSv7Ao0jwBm4TJ0nU2LYxEjakpE9WXiQjMJcquGn6xgxvHx
d7iYGxJCmIIa7VTliRlxIAuRvkLfdRip5UUir4tvUuNp+EiLMh9Mk4qbDNnH
IEiVUiPZeTchy9jkKI+RZpMTeptdJjlVKyHL+aTdjZmgf+Xjh33kKI3Ayscf
D8dGH2lF4NDT1dwMhwrfUCw2S1E8ciQx56pZgZIwE8FoS9lpbjPDIMvPSvgG
lxOGzQn3OKQaKXni9aO9jdnttamT/ZX3x+ubq2/29yYb6y3PBmqPDmZPj5ar
K6zLi2+B/A8PfUdH2+CID4J+/65v07eC7K69mP+HBmnCaFTKpEISgUin0xVK
CeC/vrGmqaW+vrGurqG+rb2zvqGpuqbu8cCTF69eekqKhGJeDirz6o1vNXpF
qP5P6MnvPwf//vWpvnbwuVSQfGoxDtS+nJtV55UD/u06ooSZXOrg6EQocu4d
SPcAZiEtgUuJzc+4KqDHcYiRYlZ8RuyvZNwkpw4nYibQseFiZopTS+WQ4gsN
LAEtWcHLBOavLZEtTPaszg8Mv2x5/riutcHhMHO1cjzYq6GnteDgmLiIlMhf
EbKvAfIhsmqLBc97Ct0GgpqXIqHHQmaBJKKXoEBEcaiJGhmOjIsDD7K2MvTu
HDkAZXd7dm93vrurrqqiYGtjEbD9ef2rUCGIUPtc/1wYW2SFP/JI97/gH2C/
e/DH6+7hEdJOTwOnp/6jC/z/ww+BsyDywLSmWA7xiEr4HSH9Ekh9DScBZD/g
HPSPx4AHnCfd+Wsm5gaEQ27crzIif1ZsJACYoQlIYSpOvFGcxsq7iU39GpJm
VvxvoTNzkr8qttOgeWzUKg9PL8vWiFIt8mwZI5qHuy0l3ZNTokBuea1U+BM2
IYKYcxOguDh+/83zWp08j0dPtKhxVhWOmHlVyUmySHNqC9nwb4lpkeScy4z8
MBom3G1m2XTM+y2eyhJje0vJydH68clG4GB5/3Dl/L3/7HS9q8nJJcbKGMla
UU5VAZeFv0fHAvPHUTE3ISUZ5CgZN03MSgbfjU69zKMkQiKYGnlQaBVvr46e
7a+eBlag+X2TH8/Xx4c7NYr8uhrj8uLzmcknjx82HAVXjg6Qk2tmZ4fHx4em
JkdXlucgBcAQrK1P7uzOQQqYnnlltWoVcnF+HpZKpUqkAmD1lrbGppZGvlCQ
mZ1V6PbMLyxNz8xBezP89tHjfo1OnZaRfOPWVYNZU17u/u/F//0mT3eLx6pl
GJUUXO6di2UbGPiaImYSjxwrZiRpBDnYtKug/1m4qPTYL5mkGBLqDp+RyCRE
Sngp2Um/o+DuQs+wyDGZCb/Ly7peaGKCkrcoyeDXytziQiu7r9O9vvgM1P78
VD+0ihI1j5HGJCe6bRweJZ6Ye5uUe0tIjqPm3mTm3QVlNTFY1VWrpGOuy1lx
QP6Af4cWD/iHsLLp6Bx6ekebZ98/gzz/DcwfBBc3NyYb6tyd7dXBALJN/kLb
hAD/U/wjtW52Vv6ofPZB/yNEdHKyd7GwYecArgjg9/503QseIFt6350fvXt3
gEiFncXp0YHHD6qfPKhoqTQW29iFRrJDnccl3CVlfovQNTuekXeDTwov1OcX
GfEiaiTcu3RYQuY3qMQvbEpE0sTc+HeY5N9SUVdBPbJxd4H/IZ+mRP5CJUxT
i9KB+bXSdIsGJWRGK3iJDjVajzB5lIQSCVJKTImEV+Bf1AgzSbk3NGJkWuB8
f1QpysGjbutlaJ0URUbdRtZosZIrC1gJd/53Su5l+GBgJWAomfgop5G1sfRi
bvKxxcibnHhyfLJ2/mHr8GR1d3/xxz/4wVUZZHlSVgqAHMBPy7+Ly74Mn4Se
fxPsHryJVpSVl/Yt0KDXzgZV8OZ5/fJ0P/jHfd/U++A6yIlj/9LO2sjW6pAd
Ys1Er682bCy/7Ltfsb74ZmH21cTYs56epro6b3d3y9zs5OGBfz+wvbo6fVHF
fd63OTU+8Rz4H/QPBoUmkUgKhcxRYG3raO3oaqfSaXfDwwpc7qPj07fDo/vB
w1evhwD/IIEsNqPRrINrWVkhgPzT+s//Jv531yY7G9xvnrXWluo0ErxckEPP
j+JTE+i4e9lJX2fGfYlO+ZaNj8ZlXM+I+VLGSSeg76TGfamRoiEKoM9z076T
8TOImDtsSiz8KOGm8xlJdeVqu4FWV6atr9Q3VhvrqvSvnjZurg6tzD8LbI9t
rb12OwUkbJRJTcxLvwpDpuRlAOztijxK9lUOPgzcbm0RR0C+R8m9ImPGAv8j
64F5GaA8HQamt1CmUpAB+ednGzvbUyD7V5dHqirs9ztrDvbXzk93To92QP/8
OfyfHSP7s0JPteBHxBEc7hwf+/+Ef38I9n9qgbOzk2AwcHQYOAjunp8EAv7l
vq4am5HnNPGbqoyQ1zjkGKBut4lUoM2XMmIA0jxiGHzy3IRfZ0T/HIAH4M9L
+RK+CIQGfCkJK9YkzcyI+wXg367CAErRKZeAzCtc3I56TW+bWSFIKrKR7Po8
tThVzk2AJqZFgY4SkSMA/NAgawC3awVpHByyuhKc2g8n0897vXJBlkmJpeWH
A3dBXEB2AAALaJEk1GVc1jeY9EtqUTaXllBbrg76xz5+8LU0F1ZVmg+OFk/f
+fz782tb4/sH8z++W3l03w15FsxIetwXOmkWFXuLS71XYMiHt6Jhb+jEmVYV
prFMVmKmQaCVuwSIC/ZozvcXj3bmdpbHT/eX/vB+C5wd5PfGWsPI67aWenux
S/H0YeOj3ob62qIXL3q3t5cODrbX15ZmZ8YhBYS2AAD5b/gmJ6de6PVy4H8m
nSEUCi0Wk9NlA+VfXllGIBFT0lJLyypW1zZevnoNWaDzftfw6AidSYuJi0Zh
slUa+U/WP/838b+5MtZaV9BcY6/yalSifK9LyCDGAshB/ONzbsSH/zw97reg
M4GiI67+NWg/ISuNhI2Q8LJMWoJCnMOhJxg1eGhmHbGsSNLV4qir0HS3FTRW
67taCpprzdVluif9NYszT/2bIzsbb30rr96+aLbq6VxqCiU/koIJA8mKT78K
CM9L+pqHB6rEAWeCfmZjb4G0hgaGTs1No6DvWFT4lwN1BVb+w55qQP5eYBHs
UjCwYrPI+3oawfxuI0fCIbMZ/u3lzzH/eYP/te9fA/CHVjX8F1N84A+1o8M9
QPundnZ6fBAMHAf3/Nvr7073Ib6ePmwtLlDJ+Pl6JRmym1GOZeAjQLdzSRHI
IQKsOIgCMERacRo4Iz41goG7pZOk8ylRtLxboCXS435llOVwyBGR1/+STQgv
dbAqC3ndjca+dlt7nRpCQCVKYZPDKj1saA5dnpQdBz5LTIuBJmXEgbiS0qIN
kCl4SSAOgZBdBtL026YfT2d6Wm3gAnC5t2T8TMB5bvK3mPTLMXf+Oi32l3kZ
36DTvgHLzCBGN9UY3p3MBwMzkxOPrBbBq6Huk3MwO2v7R6tHx6sHe+Mr8w+B
3yTcNBzqOosSQcm7CfjXS9MZuJsc/O2mUmFfs14vygDnUqgjVhQIdOL8wUe1
P55uvAuuvNtfC2xMvh5oNaqpRQ5BiUvY1mDjs7LKi7X3W8snR58dHyLHdqyv
z25tLYP+Pz4KgP5ZXp70bc6srI4C/8/Nv9HpZDqtUqVQGo1GvV5bVlHS3XMf
QgDAH3YvHGxwYP9g4Onznd298cmJgWdPf/Z3f/s//k//w//6b//V5at/3P8Y
Ov/ln4N/cOtVJXqTmkHCxjgMbJUY7XHwMJnXCLk3gUNgZHOSLzFwkQJaopie
DN4ThI1RTbTqqTxGSpGT47Ix6ypV0OortR4nv63BUu6RItseFTiThiTm53iL
1Zsbw4fBuZWll4B/SIX3W11cerKAmarkZ4Gkib39HxG9yk5RsZMcSoyclQDM
ycPf5eLuQDjwAVSsZFzmNUhJT3q8LwcaLCYuCB7IlTv+Rd/WrFEvevv6EajK
s5Otw+A6suXcvwZCBSloc1EI6Cft+cCDkTdPVxYnArurIReAVHje8/05/O/5
wfYGfvxwfri/gzwIONwc6Gsq9+jlAhyywVPPAMbwWFkOPYmBD89K/A0hG8lZ
oNtlnHiVINmmQV8sS46zqfPAH6mEGQ4TsvGBx4gTMuLdFmp3s6m5Sgme16FH
qo6YVWiNJA2X8y1cPXYyZAERM05Ej4U/AT4H4UHKvFygQoO5BisN4UDMuiyi
x4N8Otl5M/6qQStGCVkpAmYymxIHQhQcQVbiV9jMy2mxv4m8+TcgkPDosOpS
NWTh3e3xk8OlulpnkUd/cuq7ODpzdT+4HPBPnB9Oux1smTDTqiNG3vkbMuYG
hGRK1N+aFFn5ab9bHGl42mWDHCemRIM7dumpSh7Kv/72XXBpZ2X0PLC6MP7U
qKCrJLgCCwf8nUVHez3Ytr8zdehfPNpf2/IhpW53dpCiQMD/SP3wjWX4cXtn
PnQG7vzCW7mcr1RIAP9arVan0wD/NzY3VFSVg/iPiIoE/t/c2nnxcmhkdByu
L4deffHb3/yrf/MXf/Gv/5fI6PDCQgvAHvD/Sf+HkP+ppP/nBxVtrE2tLw4P
9NYWO2Vsaio5P1bMzVRLMBYtMTnmC1T6ZbeFHhf2s1vf/FuwsdiMaxAIThOj
1C0GDily8B60uypL5ED1AHinmclnpmpkWJkgh0qIJOWH65RYqRCFCPXA7Mjb
7i3fyIF/cvhVO7hXSCIyTiZAmk+JA58F5G8U55Czr5Oyr7Dy79AxN3XCdEA+
aCGgOHZ+OAhXkF5IGUCnGIhr0zcO+N8/WCurcD4b6ALNf3q8BeQPN2BRQaIc
HyLFpkDnhxowPFD38sJkY115c0PlwuzY+7MgvOhbm4eIOD3yh/zC9+8ON9eX
joIgkAJwPQhs//DhFLnx+473t3/8cHgc3PD7Zl8OdLwebH810Pyg3WNUkgrM
TIUwG3kOriOaVXlKXoqMnShlJcAN6HkG/q5SkM4hR2HSvyWgb+vkmCIn22Wh
N1Sr+7vdrXV6j4Nd5RGBb02N+RWkBsC/05gv4cTx6ZG97cbuZoPTTOZSYumE
SFzWDSknFZvyDTXnmoabouWlUlHXs2J/BV0EmWWw13Ow9aLYzgI9ZtYQgP+J
effysm6CmiWhwqh5EejUq/jccBhirZw4Mdzz4/fg/ZeHXj6QSOnLy+MHBxtH
R9sgQg72ZydGOuikaBE3VchJ4bMSZIIUYt41MTsWorK2hHe887yrVk3OQSw2
HXtXzs1or7cFt8YA/6d7i3MjT51GiZCF0crIOgWpodq8tjj48XzjALztyoR/
awEpX7+9cFECa3nTt7rpWwH8I5XikHKCQ6H5T4NBoVbJwP8yGAwajeItKwGd
Y3c6cnLR8QlJ7iLv+w8/PhkY9O/tgwWemJqUKxUoTC6DRTdbTW63FWD/Cf+h
9f+f4//zkv7rq5Pvj31z44+L7BIBK4tBSqITY8WcDND2BiU27PpfEVG3jIo8
0D9iZkpVkbimWFpTqqwpU9Uh69yMZi0ZAC9gpYk4GUAsaQmXWJQEmTBLKsjk
MhL0qnyFBN3R5l5afAHkPzXRB863tlwL+QXiq8jCVAtzWPhIsNio5G8y436D
Svhaxk4GMwiJ3irHQCDQULf0wiyIET45vq3G2NFgLytSDL3o2PPPHp9sPOht
auuoBsC/P/efHG2C+AfY72zNb27MIOuTD5CduTubi6BzAO2vBvvLva7OtnqE
6i/mf86O90DPwxXu4UUIEIgCSAdwE3oR7tcWp9eWJv/h49Hoq/7p0WcvnrSf
Bpd72kuHnrb4fcMP75dAbwD+nSaaTU+W8tJZ5Bg2KVIjTDfJ0UTUDbgHNQ5O
Si3JBeEh4qZ5C0XQb0AaVWXKimIZZEmLjkLKC0N2BxvIkB0yE77ITfldsYMC
gVDl4XU0GToaTTWlcik/m0aIE7HTkZl/TpKQFAl2AyxAetTfQQgAXcg5KRMv
6+q9MgE9Ad4NskBVibyt3uwysLQiLIeYmB5zKSPhCjYrDJcbpZIS25vcm+tj
/u1Zs1Hy4vmD8/MAssb1aDO4O6VTEYHcgL7EvLTsNBjTKKU4XcpJzMv8utrD
Gex1Qzojo246VPlqQZZBmb8y8/j94dLe+tjM2ydFNiWXioIQcFlEjx5UbiwP
BbYntkDYrI3vby0eBtb+HP6B/5eWh0H/jI0/02qlKqWUgMOD/heLxcVeT2Nz
k0qjDr8XeTfsnt1RuL6xPT4xMzu39KCn78nAs8Iit8FklMolOoPW47GH9rl8
wv+nc15+crARUth8ZaKt2fv8cWOlV+eyCYTsbFTGddD2fFYyDR+hkaIgCors
rJZafVO1ttItchlpYHJhrEsKeCAyjSoCAR2WHPOlQpgLlE7EhAPtSHkZwHJC
dqKYkwo0UldpXFsZgn5YXXje3ugsK5LVV2juN1oeNFp7W2xlTq5NjRfRE2HU
uMRYMuaOjJ2q4KZaVTgBNZZNiALbC1cw4GUFyCIKCQ9VV20L7i+MjD72lFiC
hxcHQ++ubvsWEKgfbJydbB8G10KF06F9/LC/u73QUOst9zpH3w76t1dPTwPI
4ocL53thB1YvEsTGYWBjd3Px/enejm/hYA85Mulof31h6tWD1ord9fHaMktz
jaOr2ePfGC1xSjobCyqK5C4La+JNW28HuCddaaEA+srr4knYKWJWIuRNQD40
6BBK/j25KBvMUVmxtLne0lRndtl5ei1FwkdjssOSYr4CzjFrSNBvbFK0gB5H
x4WR0NflvNSHHfbT/dGp4TaQ0A4z16xjEfOiwZlaVVhq7k0BKdpjIpmk2XG3
/oqSe82pwT5oMnjtTOAr4GStDDP6qvksOHngG96aG5x9++BhW7HXLtbLSUxi
EpOUmpcV8by/GdSvy66uLHWAr4Gvf3KwMfamGxJ0X6cbBprPSERm9lSY4gKG
XpYtoMfAtalSYdPigBjfDlQ59ZT2Bsv54fzFoRvVCgGVis/0OLWt9Z6XA23b
vrF3p2t7O1MI+PeWj/Z9F3W8Q23pE/6REPAh9a/WNybW1sffDj8G/MtlInw+
DilsaDY3NNWDyK+tr+PxhVyeoK6+eXRsCsC/6w+CEHo7PAq/nZ2bk5SSqNGp
S0qcoarmofU/nyqf/2P9H+L/jtYyhZiQnXbbomcWF0gYpDjAv9NCLy8SQkKv
KpFAA36z6kjQq6D/we7d/O7f5Wde51Dj9VJsdsrl1OgvQczbtRT5xY54Jila
I84CxkCyPzGqslR1dDC7Mv/s9fNGlQSrQMo4ZEO/Vbj4D9sc3Y3mznoTtJ4W
J3CpiJ2qk+eB1wCjLWEmC6mJPFIcMz9SJUDKp3jsAhkfW1NuGnnTK5fSamrd
Hz7sB3bXAcMX2n4NyB/ZkL6/CviHQAA2G3rZV+a1NdWXTYy+gN8Ewt/cXDo8
BCUfAPzv7ayFtneBWArsLH042/3xw/72BlK65+O7Pd/y6NhQT5FN2FxhsCjJ
NjW1v6P4yYMyoxxXUiCoKBSLOWn1FaqB3pLA5qvzg4lnD7115YqmShUTH1Vo
ojt0ZPgukOyA5z0uUUON0VMgMWmZfC4Kh43Nx8bisfFZGXewuffiI3+bm3od
+hApGilD82nxAH4pJ7nIyliY7D4OjPtWXo0OP3g+0OwpkEm4meBqRcwkCTMR
l3ml1EYzy3LCvv3XIB29VmqplWGUoeSctBI75+mD4nKX6PmD8p6mgr6WwmcP
yqvccsgFjPxYFimRjk94O9h+Flzsf1BbYJHtbS8c+VchHArMgoYKfZGdC4Qm
4aZDUjOqwOmjafl31aJMoKmRl/UwXuAvGss1Gmne6vzA/s54Q6WVSc5WCOkl
btOzh+2ri6OH+8vBvfm9nRn/7gyMCHRycG9ra2P5c/xvba6F8L+5ubC0jJhf
wP/I6ADoH5lUCPqHy+WqVKqu7s6Zudm5hfmZ2fnFpZXtncD5u49j49NLy+s7
u/uDL17xBPz4xIQbt64D/3u9BQDyf4z/UAj85FQj0P/vz7b6e5DqZGoZwe0Q
QV6G7FxdJgeZWlokAHXKpcUTMXf5jCTI4GABYHRYxKiUyF8lRvwCaLnAQI25
+TMIAREtCTyCTpzLIkYgD4L5iQpeIiH3epVXcbw/MzveBz5ILsgBKcUmxoDm
AVYHVa+TIGtumyt1rbWWno6ivq5icMdlbjG4DAADeAQGLpqMDhfSU6xa2qsn
daDTKr36ilITjZI9MzUI3B7C/4We2QXzC5wPXvjjh8DM1MtHfc0A/tbm8vWV
6e/fBY+C2/CbgT1kqufgYHtvDyk2/uEc1M4uvM/B3kpwb3F7bQLZz/6m78PJ
xsx4f6lbXmxjw5cCkwKgaqlUl7l4yA5QK6PKLQSxXVkkfNLtHnzoHX5eAzc9
rbbZ4Xabhgyfv7JYBhFd4hSB5AMZXF1mcNiEcgmRQc8kk1LYXJRcRoGmkpKA
jfG5ETkp10Crg4GFDAI9zKPGAQ90NFp/OF/+8T14k61gYGlp/hXkArUE5bIw
dFIUlxQlpScA/q2y3MTbf8XE3lRxk3XibD4lBgLEpMRSMGESRgoz7x4h47qK
lyWgImOXl3EFnXrZriXNjXeDbh9/3W1UMRamnp8H1148btHJiA2lWgUvu8TO
K3cJwHEAoQmYSXYDualaY1Th3ryok/Gz1dJ8Cjb2UXfZx/NVnYbOoeUUOjRt
TZUrixOQQ4GFIAvv7QIdzYOnRpa3bS5tb60H93eR2pU7ixfn34XOul0N4X9x
aQTwv7o2BvpHr5cD/zNodBA/Op3u5dALAP/w6AjEwPDIxOMng6Nj0yOQGEcm
FhZXHz56rFSrwBrfvnvLYjOXlrp+gv9/4oRf0D8zk899K29mJ/qBnYScHJ0K
D/wPBlYtQ7GosZT8cIuWADyAR90Geqfk3QXhJ2UlASRyky7du/JXNhVByc2O
uv4fsuK+AjFvU+er+KmAfBknTsqOzUn+EtxxYGcERo1JigPkc0ixtLww+E3Q
PPis6yTUnfyc2xJOtlVPL3KKa8r1ffdLB/oq+h+UwtBXexXFNi7wrZiZ1lRl
rCvTgqsqLVS6bOLSYj0wzNnJFnhY5IiiPd/WBtz4vn8f8K1PPX7U6nEbSjym
0eEBcAdIIejd1Q/nB8iyh8M95CCkgA+Z9j/YQpTPxU7279/tjI88ut9aOvq6
u6JEd+CfPtybAVPvNlH0ojSrAgVKo8RCQZZ5m8l2Da7YSi+2MqWslNICboGR
ArHQWKEEf/SwvbC9xoKcfVBpmHjd0VhtLrQLXz1r6e4s62j1NtS7qiqtZeXW
Eq/JXaQrLFDrFAw+I4dDSSfnxVDQkRxSPCRZpAghJZ5HTy608Zbnnm5tjB8d
rO76F48P18BDKcVouTAXTDfIxYSwv+XhkaIZCmYcNvlLTOKXBnGmlp+BSv6a
jLqtEWaLKLEmSS6ECXwFGTMevDkp91p20m8hxYCSQbYDF8vAxS/NPDkJzLnM
glKHxK6hOfVIvb6WKi0kYrDeoITnxrvW5h/bjXSbgcGlp4o4OW6beGV+sK7G
KpPgvR7d0MveUCfvbC4D2wMXIcVVLs46B7TvbK/7d7f9u5sh/CMTPn/CPxIC
mwuh/b8rq6PjE8+VSqFCLlYrVXq9USqVPht8CvgfHUPQPjU9/3Z4Yms7MDwy
OTY+s7Lqe/zkuUarj46N+e7KZfC/P8H/pwX/nzAf2g4ZOh1yfvbN7NTg1OjD
6bGH4NNHhjpK3CIeIwWbezMj+WtPAUfETkGlX4ZED70NAlUtygbLD2pTSI5h
5oUzMOG4tKtiaqJZmgf3xMzrMkaigp0IgLHIs+xqZGloR6N5auS+QoAm5d1L
i/ktgD8r5rfoxEsGKRrwzyJEpydcouJjQQwTsXEEXLxcSgDAVHo1TTWm+80F
j7pKHrV7WiqNrx7VOAxMo4reUGkpdilG3jzYWB05Dq6DjPn4/gS8m29tFvof
FF1XR7XFJO19ULe5MQksFAys/vDhEHTO+sos8rT3cO/4KHB87Ed2ZFzUNjkO
bsD7/Pj93vrKcFWpobnO4TRz4TMf7I6B8TRJMw2iZKcaZVfmlFpJdR5OkRFv
kec61HkOLR4Me6GR7DJQCvRk0HJdDWYQGE1V5kddpY2Vpt2Nt8szz3o6S3//
YQuUMHD4+enmydH6weE6yN3Z+TfTM0h199GhnuEXnZ2NhcVWPgQ7UAQDFwne
Cp1xPS3hckWJdmdzGr7IxsbMyenW7vb4wKNK4ChQIHYdEVwSA31Tw02R02OE
pHuU7MsXJeAyOMR7oI5IuTcyon+hYicISGF2Va6KmyDjxuCyv8pN+RU175qE
E8chRzHwESDV3jyvf/OsUSfDqwUYGSvDqiSa5fi+NqdFhWeRY4ud3PXFAWhy
IVojI5R51ExKem9XOeRivZZRW2NbWRo+PgR5v7Tn34T0Cmy/v7+2t7+6vbu4
tbPg39s4ONyD/zY21j7H/2cnYiD1P0H8AP5nZockEo5UIrCYzFqtXqPR1NTV
9vQ+7OzqbmnthNbW3t3Z1QvX+obWpub2yqo6k9makpZ6++4dvdHw5/AfaiHw
hyZIJyffTI2/mpt6tbczNz8D3nD69GBxee754OM6pTgPjAAVFwHmVyPOIeTe
hLxJxtyScVMkzHhi1uW0yJ9DCACSlex0iwwrpScPdBQq2WnMvLtM7G0pI0Yn
TNGLk7PjflHlEZW5hSCJQbUC+OnYcDkzhYuPgvvb3/xvMNBkbAQQHQ4VHh32
KyY1CRqDkkgjxIm5meAKQWl3NVgfd5b0tbobKoztDa4HHV6vW/XDOx/IS6Qi
uh85tAvMLzA/yP6GOk9FmRW6EZC2H5g/vFhwAq+DNYZfAKkTOgJ1fX1+evoN
iKV3Zzvgzh711m2uvv37j9s1ZTqThmI30ODfrS1TILs+RakKVrRRnALXmkJ6
mY2M1JU14MrsVJcOZ1GioUEIgCftbbH0dxQYZHl1XuVQf61ZTXnY6Z2ffNTT
7j3enz8/XH0H4D/YgM/z7mz39HTn5GT3+++DYDrOT3x//33g49kmqPH1hZf3
m4uAWnn0LIUQBzCj4lMHn3acHq2fn25v+6aO9+fASUHngFcCLQoaEhiejrph
keaYxBmsvJts3G1kRhR9Iy/tEtygE75gY2+lhP+Nkh1jkCQpudGo1F9i0n8N
UcAi3OaQI0K5QCvJBqkDmgrSupKXwSXFeCyM0923bbU6LjnuQZvj/dEMSH0p
H13p1RnUDJWEUuW1WIyC+10VO9tTayvjSGe+OwjVYkWOtgluAPh3/CtIxbzg
FnIK5Dbc7O7urnyG/8+Ow9iaXV4ZgyywvDwuErGEAo7JqBfyBVqtlsvniSRi
gVBMpTEUSq3DWSSWKBVKnVKl0xsgSqxyhSoiKhLwD/wfWv8Q2vkbmvz8fOYn
tDVsenoYWmgv5OrSNCSsEIS21md2fLNggibf9oLSYBCQxX5iRoJOnBl+9d+Q
0VcE9HAO6W5+5iVC9hVC9jU+MSY3/it8+jXAv02Wr+fniMnxtNybqouHWRpu
EiH9kpKTAOEA7gz0Ax19m0+MwiR9wyNEyxgpam5GqKshUydG/BwcFj7nGjSn
gSgTpHGocaCBcVk3wGib1EQwZU01lgdtJcCHI0P3wVgFdudPDtcOA6u+VeD5
le3N6dq6gq77lWfnvt3AzNHJsj8A+XF4anLg9VD3syctD3tqH3RVd7bVVpUX
dnXUPBvo3Pcv7Pvnfv9hs7vdU1ehqy5V9rQ7IdeD/HBb6F4nh4kLN8uypIzo
ygK6UZJukma0VojdhnyI7ioXwyjJgFxQYiHZlLkQDk2lwtYKiVWF0Utyepqt
pU5egYHeVmdtrrYszzz/h497h/7FdyfboMcg6Zyf+MGDI4tRj7fAqsMV3Dqy
Dv94dx+y2PLUs8f3JQKqWsoEX2k3CKZHHr4/XNrfHH3RVwWaEKmDgb1Hxdxl
5N/jEKM5uHukrGt8UgR4AZA3XHI4A3crIfxvyDlXiWmXiWnfcvNvC0h3sGm/
RqqaSBKp2CtcchgZfTUl8ucU9A0h8nA5ioq6YlNlKdhxPOJdNS/JYyV11mla
qlViVvLTPu/qXP/C1EMJFwPkoxBRhDy8t8gEPheI5aL+zEro8HHg+JOTPeD/
i/oz63885jtUlPKiLjFyfNvO8kUUXDz2ujgIfnNzDoICruvrs7Ozwwq5SChg
i0U8pPgbxICAh9Q/oVKJRLJQKDYarHqdWa3SG/QWuUyt0xkUCgX8TlpaSmRU
2J/D/6dHAKG98KGtYcgj4A1Ehq2uLPguzrDe3pg/8q+uLbxtrSug4eJBeEMa
RSV+IaZF5qX+ioG9LGJGQAgw8u9kxv0auj0v+Vt2fiQdHcbCRPJw0RJKAjQZ
PQFEqYgYyUBfZ+ffzE/9EmIhK/rvAPxxN/8GwM/C3oOQEVMTICIoOTdgmHDp
38CokVBXim1ksM9aSSYwEjhBpSBTyEoRstLI+dEFFl5Vqb7IKR3ob1iYfbEw
+wqEMaggSAQri69tVnF5pQlgf3y2eniyPDrx6OHj+po6e3GJvrrK1tlW+qS3
/unj1snR5xfPyzbBPvz9j4Gzw8XN1aH3x7OtdYZCK6PWK+ZSoo0ylEGaW+pg
KXkpBnE6AN5rJZVYiHTMNVARIO0KtBiPCa/mJVoV2TZljoafBDdldkpbpQRS
A0gmt4nUXKEAR1DqFFQVq5/21pwFl98f+74/3flwhuwmA+S/O73wI0fbx8fI
AmxkGd7x/tnp4dFhEHTy2VHQt7ZY5rZCCJiULFDmq1P9Q4+qii0scu6dzNjf
QQJl4iJwmdeIOTf5lDgI1fyMyyx8WFb8F9S86zTsDQEtkpF3i5B6RYC9R8+9
Ssz8ipz9lVmeDPhnEW9K2fAnd9mECAr6FvQ/E3tDwYq0KVOLDGinOouZf42N
u2VSZJvkuXpZ7qMO19iLpmd9lUoRnk3LFHFww6/7PpyAfgEWWg1t44LPD1AH
MkcWNv/pgNf/B/4v2sWGr7VQ2cMLI7ywtTUfOjhyfR3BKjCzXCYE/IuEXAgB
gZCDNAGPyaQzGCy5XAn4Vyl1gHyrxWkwmIxGo0wmk0rFaelJl7758s/h/9MW
+JAKCu2CD7nyTd/qyvIc4H9zHTnDN7i9tDTzqsytzUm5AXYsP+saaJ6shF8q
ubFydrRBlkHPvxF/9z+gU74C8ZmfcZWaewdaXvJ35OxbAH6DIIeLuwcZGXSp
gBiuvOATGvqahB5Nzr5Ozb1Jzr4J+gfsAzs/Ii/5Ejblm7yUr0A1KflJGlGq
Q5sP8Cuy0iALAP7BcdgNFKuOolcS+cxMnZL6/HHD3DRSTW5nc3Jy7PHmysji
3KBJz/EUqXxbYydnq9v+mRdD9ytr7L2P6hcWh46O13/4fg/ax/e7H9/tba1P
//774Pfn/uPA4urCy+XZgfpK/dvBhspisUWNBVd7gflMkNBuA8FjIjHybmgF
KZDFvFYySGtIBy4dFggffrQqcuBGw08WUSMhx4UKL9cWceBFyAJN5fKuRlO1
R1JRJG+vdwCBf3/qewckf7z9/iwA1vv7d4cXOxG2zy+0EOJHjgOnZwfnZ0cn
x8GTw72///F8dW7kQXul08DH50boxPl2LUUnQgHykW7H3AUxSUYhiyLSY34d
ffOvManfwKCQUddzk76EBB11499DOqBm3ZSTEyAFEDK+ZudftyjS+LQwOu6a
UpiMy74M/gUCB5/xLTb1SzU/3qnNFtHCIQuQc74D/Dt0eXxKlJAWB5akrEDo
LRCj02/jcqN49OyuFu+TBw2H/uWDAFIWDyAdWkOIrOo52A7Fwn81BD7Hf6hq
WSgEgPyRU2DW5gC6KqVEIubJpEJoKrVMoZTI5VIIAT5fqFZrNWoDhy1g0Dl8
nlggEKnVaokE+YXMrNTfffXFP43/z5//hgrBra0uAP+vry2CEgMhBCpodXHs
cU+DjI9Hpd/l09O0klwpKwmX9U1O/C/51HvJkf+HUZ7FJoRTMTcTw3+Gz7oq
osSLKAmggig5CP413DRc6iVqzjVqzhVwZJBJVdxEPikcEA5Ur+GlA+wjLv97
fPpVBiYM8A8RAYZaxgStFacRpkNv9zSbAf+gReW8dDEzpb5CU1WsVIrzvYUy
EJ+7vtE//LAb2J1eXhgK7s12tRaLeXllHg288g//aX927kVTs6ezuzpwsHz6
buvD94Hjk82drXnwxbvbC6eHm6C3t1bHdzemDndnnvRUjw+1dzRaHUaqRpyl
l2UDb3vtdMA/IAeuZXa6jBkLDbDt1GCA2C+2uWVwCXcV7Hi4h9DgEcPg28EN
hEONm93oFTjU6PICFgRyaQG7t81eWSwDFdRS6wB7dRxYBgvww/dBZKrqXTC0
AQGRPWf7gJ+DQz8SAicHpyfBvR1kkd4fPh74fZOtdU42OYmCuacR5abH/AYw
D7gV0eOJOdehcYiRPHI0gD8l8hdcUgTkZR4ZXomMvP6XIIqklAQ5LQnwz8Bc
I2Z/LWZFAvjZRKS2CSb9Wx45FtIHqFP4RipenFmeiuzKl6WRsr9l5F0vNOHh
DSFA0qK/ENGS1EJUXtpNCjZWKcTRcIlSTt7YUM/6ynToUFekVsyxH9nVGNwK
nfEXOu/vJyHwp3r1SMnWT/gPhcDFQWDIUaRqlVQq4YfwD+CXyoRisRAk0AXa
tTKpCo8jU8gMDBqHwWBlf/xPkpWdduXqN/+E/vkJ/kNtYXEavAmQ/8b6Evh3
SGdLc8PNtR50epSMn5+VdA05/lKQScbcgJSaFvNzQCmXei8TXBXpnpyTAqMA
fQgNnXiJlAU5NFVCiwd3TEVdB9sloUYBSCDPgijVijJoeXe4pChAPhjn/NTL
1Nzb+PTLIKJ4xHuAf8gRAnJkvVfS22ID5APnwHDbNETAP3hJITu7olg1+vr+
//mHPf/OxN7u5LZvrLuzzG7i11aYDvxghGeqqywWq/hRf/PRsW//YM0fWN7b
Xz083nz/PvjhwwHo0uDe+rujjad9ddBmRvqqSzT1parBvtJCMwVsDjB/oR4P
6LUrcs2STL0gtUCNgR8hfgH8wOpIeUBuIiAfCB9gD8wPcQEJgom9CfiHduEI
kBNYQMWp+IiprPVKSwp4tWWqIofocG8GXDB4lo8fkHXUoJz928vQ4RAFp6eB
EP4/Lb2Gzwx5ATkF2DdWX2mUC3NDc/4QVqBqIGNy8GHQadBjIB2Tw/8jM+8u
OvErYiZSK/vW7/5CxkgkZFy5/Mv/mfd/0/Ye0G1myZnoHO/ssdfe9dge7/Gs
J9jr8eTO3cqiJErMOYMgQRIEQOScc2TOSWJQojKVWjnHVhYpZiLnTDBJ6u5Z
h/fO86uLn+JwOs2M19apg/MLTMCPr6q+7966VVXJIlIaE7+FT9qeteNvedTt
YmYKl7qTiNuIlfXmp74FFLdJWwkUV8lNa9GWq7iZEP/B2g1VWkE+uzIRPiyI
WoKaTDYxrSD1fTGjsKYsZWi3QSuhHNrfDTBDjWLiBeRYi0g3mmL/W1MvV+1N
s3rUqdjjmcZcAAzjP9joduD/QgFbKOCAcbgMFpuG6oDoVB5PgNi+QkusorCY
PAqZTiSSFAqFWq1WKuWFRbnr1r//dfhfq4KxzV9MDk/PjLncVgA/okDm8YDX
BhTo/JlDBhWHTMjSSEhJW38CClQtKsLnvc8gbufTUuS8HKUgD5fztpSVrREW
GaRl1PLtpRnvwl0ySUpljKyS9F/ApyOjpwJtgEyRs+vH8YkhKcCXkjf/QFST
AW4CLkAu3kwvS4AYVZ7zDhjgf18Hb/T+UQW3gENOE9CylPzi/T3K7maRjFda
r2c+vnfSaXkQ8Y8FfKOPHpzd3a3Tq+igiJ998vGeDrVCXN3cIL15/eTLVwG4
n9GYKxCyu9xoUhIavO53oS4QHjPw8JOH2hs1rK56fq2ymlWd0lFPq1OWAWMB
YDepywDMXcZqk7iwRV3eIMehZu+cTCBv4AhAcrrryCAVAfN6UT44RVctCb4E
P6JgZwA7opVtBFFQJy9W8LLq1XijolTKQTtHAN2OJkHA/fTTJcdceDYWtbkc
Y3brCGQlSLhAIQD84J4Q/CNRP1j8xJkrFLYuLTqeP72oU5GMGmKjoUbCzkax
nZwopqUC8iGlcog7sEJBiCSEnPfhUUxNBy9I2/xDyMsbf/mdnR/8L1LBRh4x
EV5nasL/kvMz5fys0tx3QD5X47ZVFG4GAx6lERaAyoMXbxDnA/KBDpGKPwB3
1osKgR0RC9YpWHlGMT438WcV+ZDZE3nE9DYtjV9TKOSS79+/Di8e3kIgPtoe
yA/WKO8rXeANEcI6dc+susDa+A/8RyziioRxE/MEQg6PxwH+D/HfYDAB8y8v
q4LgT6exKRSqWCwG/SuVinNyM7Zs3fAN6z+rF7/FgqxTdscssCBwAWBEQIEC
HvPY87sP71w4d3Jvf5cOVGd1+S4hKxdfsL4St9mgKq+p2k6p3FaB2yDj5pqU
5WIWyFUcu3pXSebbwJTgorLwQ+CNEnoafDrAkWiV21mkXUTc5vW/+g67OlnJ
K4ScC5S1LPd9JmE7fGpl2W8Xpf4MPtOHV/ecOVRXkvEeh5yh5OPA+trEEPxN
Ksq+PXrA/+tFm23m3pFDrRoVVa2gdrbIW2oF8Arb6kUaec3lC0NolK5lJBZD
3Tb8AUd0LgDmD7jcaPHBEfY5fNYnp4ea65UUrbCsTlEFLgyBGvy0VVehE+To
hbkQJ9sh2stL6uJtHIDtA+fnELeBI8C3QUgEIBWl/gQdUmClw08BSETUJHTA
SpgHXoCiKCcDiGKbidioJ7BIiRoZrk5b3d7InZ289umSPegb83peOO0A/qcO
24uVMuyoF9kc8H8/PIYiTr/f7HCO+ryjF88PiPk4jYLApmUwKUliRjr8LUhD
DAIql5UxMyALQAoAGsmrTsrY+r/ZlbvqZASIMFxiSnn2h1t+9VfV+RuouM3g
vMWZP9fJCiFx4/Lfp1enksuT4N7qZEQhPZtbk4LLekstzFXysyllG4rTforL
+DmDsFXKSAd1zCPtBFoLyi474cdGcRmzLJFUsKkyZ129gtpUpwDEQv7Cpp5h
o73BBb48VW0V/2+Whiyr+F8jBKYBsQa9CiQwGgEmE2m0CjCg9wIBD/CvVmuB
/Gdl5qWnZRcX4fPzC9lsNvD/6uqqlNSdJHLl74l/bJ47Mtu02YJUADaeEr7f
77F6ndNhz6xt+ol54t6ZYz06BVmvJNVqKbu2/j24gIidqxAWS3kF2Uk/q1UR
AP/njjc0aqpydv0E5AA+5z1i8TrgjXD3ClJ/oREXVxZvBPBTyrcRizdxSCkQ
3isLN0DOBReASAXxXycswCjQx0MmGTuvqnATrSJJwiqA+Nysp2kklQ06OoD8
5uUDL55eqjdwxMIKibCqzsg7f7ofgv/5k3v6OjX3bw0vzNmDfmCVM6iZT8jj
9aEZwV6fEzvD6Pe5fK6ZI30NLTpau5Gp4hXHK+eJAGABJVHBSjOI8sTUXS2a
MnSSV4XnViYA/9HycuoVOIjtgDrgcpAL9razAedAmCELAOeHvIDpX8A/0CG4
ZhA2ybkZRnmRIT7bgs9Mq9NVNRhrHt0/thCZdDkeWy0P3K4RiP9o6zniXowF
5ucDACFAfmw+EI15gmGIonaL9alWw9Boahi0HFzhRgYltbxoA6C0JP1nhNy3
Kbh1QIQA/3D3lOxcXPpbhJwPIeYnvPvXpRnv1ckqDCK8gJxOw22DhFuS9it2
dWJF0YeQuKnEHUoRDpe7UScjjT2+uKddIaDlaCWlSh7qLC2gJQni87zA5SGz
AP+BRAOhiVS4Pi/xH0HfKRi5kFDyE38mrclkVaU/vncJXjw4LyaBsRSAEu5X
DRZcQ4R+g3/MBUD/xm0KcAv4BwoE+EdTMGRCuUIM4Z3LZXO5fKlUXkNhJO5I
zkjP2bUzdevWbSwWSyKRpKYmb03Y2Nbe1NvbCmEc8L9a+QAXa7fAVsXviiEX
mMTMbpsBB8RUMLiAyzbmcb5wWZ7cvXG8s0Um4ZeJuSVZKW9x6JkcaoaUV5iy
/ccsSiqPnnluuGVPG5dZvZNasa0o860GdWV53gcJH/w1jbCNSUyuKt2alvgT
ERst5jCIuyqK1pUXfAjBn4TbVJz6SyCu8DmCs7RoUZP//JRfQvyvKt4M/Mek
IIILQPDvbZW0Nwo7m6SoR6iSdmSobXz0psP6xDx5Z6Bbd/F0//TojZBnPBKw
+L0zqPk/GvXrtNlnY/Nhn9/ldlljc0E0Hd41dWhPbZOqusNAVXPzO401aCdX
VVYvL0YjHkQ5RnE+iv+6ykZFaa24EFRAXyPDJC0BAADS4AJeZKeJvLuRDrEX
XjM6nsPJBqUMpmBncau3x1NAilacr5cWNhsr4w0zs/nMDK2i/MHdQ2H/M4/r
sdv1bHbmk+VFbyRki/dU9EfjFomnAMA/kLfXn0WGTw/yBVVsVolERJBJyyQC
VJfLo6aCmIIMW573Xm7ST5M2fT8/5edAYICCVhZsZFTsopUnbvvgb4lFW/Vi
gpieRy7eAhkB4oyAmiZiZgKDgg+urGhzTVX6rcuHIt6x6dHrUi5OwMxp0pNB
FFeXrGdUboOEAuEI3nWTGhWiE3Lf5VcnKVk5Gm5+wa6fiiipDfLysvR3u+p4
sSCStC7Itn47tgSENRb7uvGaq/jH+P8q/uOHYiYxcBoNagGfJRGjyUc0Ohn4
P5vNpFIplZVEiURWWUFKSc4Ay87KT0pKAWFQX1+fk5OVlLzDYNR8Gf9f2AL+
HfhfWQWadlmnQAh4HKAIJu2Wx7evHQUX4LOKQYfmZXxAq0oryHxfyMoHbFOr
dh07YAChV0NIIOG3cijJqEcEJaUk811yWQKLgqrWIdvCbS9Mfydx4/cB/JBt
IU3AB1eW9S64AGAJgkxVwQdAX+FzNEoJjKokUmmCiJEnZReipmeCMi6tqLtF
fv3S0MzYHZf92Yvn18+e2jvYV//o3hnUudc7AcF/LoI6yaAh10F0eh2CPzz6
vGg5Yj7qQ3X+rskrp3pNkjK9sLinngrJHQJ4naxIQkva184oSPo7SAG7GygF
u/4BJACQHzp+c4OyrLeBtred21VLgUgLXqDm5dbKcPCzwArAc4HjAdNTcXMg
VILB8+AFNeUbDbKijgYyi7xdryw1qPD7+hR3buxz2e4A/qOR6XBo+vXLAHhr
vB+LL/YG/8gFEP49y6+CN29/3N1jaGyWtDRLmhr4ejVZxEH9kapLN1UVrYfb
WJj2VtaunxLy10GsANgTS7YouSWQOisLNu9Y/0NK6Q4ps4CMS6jBb6fgE3Zu
AvGbWlOZyKZmJW//xWCPwTx+92XUEXCOdjVJOdQsgxwVedIIWyF3QzoGj8Yi
P7xHeFQws3X8woqc92uleHCBlPU/4FTsunVuYCHqxMjbwkIQUlh8pOnM4mLo
98H/avzHXAD+CwwErK5WB/xfJkWTj7g8Jo/PAv4PLsBgsHQ6A4jf7dt2YS6w
bdsOiP+1tbUQ/3ckbq1vQPUPwGow/K9W+3wT/m1jVvs4hn+bfQa0ALYlvVJR
bEcVlT7PlNsxevvGMEhOCL/VhDRKZVpO2gcMcqZRTWJSMtqb2If36kpyPwCN
AOkAn/sRcB4yfhufito1GFRkYtlOKjGlMOu94pz3IUcQCj/C57xTq8CDOibh
NkDYxxwB5ECzrho+0OStfydi5NSU78xM/LlKRGgyMB/ePgmRamLk2tXzQ13t
ulqDcPhoP7yqkH96LmwB8KPzj/64vPLZgPAD/4nNhyAcoXTgmfa7p8dH7h7Z
1/zo+pCClQM6HT5TiOdxSUsC3ceu2tpVW12egzQgUH2IePGTyKmAZ2ycXHxp
qKJRVW4QF4EXQOSHrwLgISO06tA6CbgDrWwzPA/uDHofZIVeXqQS5TYaiR8P
11840375fI/XeT8WnVxatMXmLEsLHoj/sRDCP9gq/sNzbjC7e+Lh0+uXrh47
+/G+s2f6T5/a07/HoJZVG5REjbRMwSvi0bMgRGSn/DJxww82ffA9JjG1qnRb
ypafQGhiVqVX4Xbs2vgPpNLtUmYeJAWgnXmpv9TLyipKNleW7mDTCp89uBj2
Ti1GHPMhy4VT/fBRwq8FpUbIf1/Dz4O3DPEfqCmnaieflMwl7qou3FiQ9Asu
MRm0W8rGH9Lw21s05AM9Osv0E4z/YCv/gHwg/1+eM/glObzCf1ZdAMQv8H+s
P2dDvUEuE2rUcuA/iPyj2e8ikUggEIhqa+tLcYS3fvXehx9seOftD375y7eo
VKrBYEhLS9mVtB34D4b/1cofMGz4xR+Gf/us12XFjodYZkbABQK+Gaf9xYvn
N/d06lvqJDRiTiUuqbRg67mTXV0tIgmv2KiqJhNQm8qywg2lOR/mp75Dxu9g
ktM1suqeNhmPUUgnZRDx24n4rZAjAP9H+uV6STG5dCNk27ydP6nI/aDLRAUu
BCICFDSWSuDzBSF8bH/97Itrd68dPdhfb1CxWupkFz8+PD5yD+hZLIwqaiIh
VMMZb/6PNtmB+UD8xyaww03Gmva8mnc4zGjE57EBXaOyQkRNAbgC8weoY9u4
chYQ+NxOE5FVuRVwDrAHRi2qSWNXJupFhRD8O4wkQD6QHCA8kAggBcB/wYMg
QcAFpAD4neBZjPJtkFzgLWjge1RlJiX+0tmW86cajw0Zh/bpAp6Hn76yz8fM
nvj4raUFL+A/FkL4j4ALrMH/4svQ/LIvtuCOzDli86hwDlLe/sGGopyNpQWb
QbpKeLhmI6ujSWBQkLj0vNK8TYXZ6wozPyovToCIQSIk5aS8C1aWt4FSilgo
OhfGzMYVrMtKff/w/maPbSQWsIHKi/hmn94/z6TkqCUQ/3cCcUW9gxR4SAHU
0i2AfJDVxIINQKI41angSoSCDbjsDwrS3u1vlxw/0GSdeYrtakFUx8AP1yuH
jL4G/2v5/yr+rVZ0LhjDJ8R/iZinVEikEgG2/i8U8iEFAP/X6425OYU/+P7f
//gffvZ3P/rx97//w8rKSrVaXVCQB/pXp1f9u/D/AnMBDP92hxlsdmYC6BAq
Z/JYsK06MI9rcmL03qmj/QYVh1iWQa7MPDBQ9+zBGdAFxbnr6vXUel1NSe46
Li2bTckuL9xKLk/p61KdO9XLpuWXlSQIWPk8Zhakidz0X7BIieSyTTJ2Fr0i
Ae4wIKc86904/9mSl/wTQuEHOck/Lc9ff/pQ450rB9rq+FoZZWig4eGdc177
2PK8d3neHwkA+FEBMyAf3c8V2uMDg+Af8LsiEZfbOREOzHgdT8eeXnhyf/jo
fpNOXIpm2nJzILkb5cUNmjJsnJaElabgZYEABK8U0dPqlAQhLbOycB0GaRp+
q4qT16YjtWiIWn6hlJ4poWXAl+BX1cnK4BkxNR2eBOTrBDg+KU0A+oiV3d3E
vHq29fA+ZX83v7uNV2egPH14KhKaWFwAnT4d9JtRM5YgmBfDP6pKBZtbcQGw
yJwzHHXE4vVyD+5fbq5X7u7UNJp4Uh6BQcljU/OEHBwwUhY1j1iWhC/aVl68
vThvMzxTq2PoFOSSvI3r3/ouIW898EkpOx+CfwUuoRKffO/GybDfvDjnjQFX
d01bxj+R8SvU0koWBfVy4Vaj9VWI/0BiicUbSLgtXHIqgN8gq2ST0vWKqgY9
VcIpqalIGezRw7t4+TIK5AfTvNjBit/J/1fX/1fXfxC6kBdMYPyfz2MKBRwu
By3+Y+v/DAYN+I9Wq8fw/7Of/grshz/8OwKBAPgnk6uB/xMqSvfsaQcGheEf
W/MBQf31+H/xG/zbx9fi3+W0Wi3TNus0Gq3utcYbNo67HVNhv8029fTm5WGN
jFFenCwTVrktD/d0KiHstDVwmKRMMK20Ss4vL87eCIr15qUh6/Td5joeuSql
pioZX7Q+P+NtOmlnWf57lPLNqvjZ7aKUX5Sk/QrwD6lWQNlZjfsIhBibvLO9
jj58wNTRyD1xsBnITyww/XrBOx+0A/LDPkfAHW/pgKQuqjCMbx750DpPwO31
OSAEgVMEfVNh39itKwcbULfqSviFGmERhHTgNsDb1cJcGSejzVQlZqZQyjaw
qlGjM3Z1IoeUZJITFNwCFb8IiBkh5334EQC5hlcAVA2QD5gH5MN/Afb0sgRw
W3AQcIcmFRHw36QkC2oy93aKTw4ZDuyW7tsj1spLO5rZCknpgUHDsycXlpec
QP6XF33gvAj8QW90tSobJGQUWSTmQT3o4i3p4t3nfCNP7+8bbG+qlx3obzx/
avDyuX2njnUP7ja2NohrdSyjhsFlFGemfJCXua4ge8PRg01Xzg/u79OVZm/I
SfpVVfFmDjWDVZNZVrQVvtM8cS/onV2Iepaj/rDHEnJNdbcoTJoalbiUWZUI
mRFcAAzcv6LgIxoBHXJv0FAgrHFqcoApDQ0aB3frlOJKSKnzcy5s0wrgBGwz
FvPHp7rPfB3+3+wCr+z/ru5/YSVwGCwx/i+XicQiHl/AFol5q/HfaKzNzysG
/P/0J7/81S/f/dGP/r6iokKn08nl0qzstLT0JAz/2LGv1YK31Q2v3x//gaAH
ZQEz8KJpp8OM6Rqvy+y2TUPc8Dsmb189xWeWMWsKbl87cv3Sfj6zKJ4FNsmF
BBGrhFqZKWTipkdvvJyz2GbuqaREUmUy3H8OPQMkGImApopI2Jm4rLcK034O
JLMq/yN8+rvwSMh9Oz/1xxTCRgZxu06KB/wfP1g31G8yj9/2O0Z8jnHn7IjP
aY4GPBG/OxxwA9vxBV3I4BqQ7/d4fE6P1x5PW1MLc1br9O2jB2r1CoJSkNes
q9JLcEpefryPWREzXuIFKaBJR9BI8unErX3tHDErC5/3YUn2e2JmLsBYzS0E
DgDCBMK7TlAkY2QB4IkF6+BJuFZz85XsXFm8VSy8C1LRJoOwvLeOe3iP+vRQ
bU8zq9VEkQsLNDJcvYGslpc3mJjHj3bMTN8HMgnIQT3VV/CP6n/W4h/MF3T4
Q054BlwDVUR47GMjD0ef3h4fvT02cuv+nTOnh/v2DzYd3Ndy4mjX8SOdXR3K
ni41rSavHL+zhpx1+eJeu/n2UL8Bl/1RQdrbwE6F7AKgT0B+fO7xkM8a8toX
IgG4ABVw9GArxH+DspJUtEHOyGBXbScVrwMuCpEfhBjkDj4VgZ9LL+hpl9+9
cYTLxl040x/yTz5+eK22Vt3V1QS057PPFkAFAPyAeX4d/uOfi/lN/efkm+OQ
E7Ozz0ACYCUK9XV64P9aDeqCpdbItTqlSqWQSsWo+NNUl5mR+xff+evv/c0P
fviD//2Xf/ldHA6n1WqNRn1hUS5W//mH4P8N/1/hP1Nx/COzWKfBHZwuq9tj
wypXsVcOn9TU+GOPYyoWdty6cpJVg+tqUT2+f4ZMSCdXpALPB/xXlSZXlOw6
ur8lFpiE8Atf1atqRLyS6vJEUsUOPiOLTU1hEBN3bPheUeZbuzb+7aZ3/qqq
cBO5eAu9bAe9YrtJWa4UFAAXlXEKmk2M3W3y/XtMztlHUf/MQsiBaE8AkOPw
Om1BrwukbtwA+S4Avy/gDYTQRiokWVDEC3PmC2d7G/SUzgYqgNwoLwJxB9wG
9CyE+u66Gjk3E4gu+IJWVNhRSwHXqFVUEIs35Sf/ilq2E5J+g6IS4jzGdkA1
Y2epmIREUU2GjI2a/YoZ2fCITloxskklWzUC/OmDTSf314ELqITFMm6uhJfL
pCSJONkGdaVRS+5sFZ0a7jl7asA6+zjkM2P8B+I/lgLCb1wgChQ67AIuNBfz
B+I7SkuL0aWl8KulEKiG5UXvyyUfvEG/d9rnmYiEzE7Hs4kXtx7cO3Pl4kGZ
hFhStF0srLh1dcg6dQOkGal8G6ViB4uSwSTnjTy6CroJghh4H3YOGj7Kowfa
0ZkLbj7EfyElFSI/XFQUrFfyi8XMfCUfJ2AUaCREYFYcWj65Mk2npJw43G7U
sasq8oVC+qlTh8fGHoMBwl+/jn1D/AcIYSXQ8eLnleJPzL4c/0VCvkwmk6Jh
8Hy+kMMTsHUG7a6klP/y7T/57//jr77z59/99re/nZ+fK1egAal5eXmJiYnA
/wH/WNuH1co3+J1rix/W4h9bcQKzA/jXGLYKtBr5weIvG42ZDoUclpkXkAvM
kyPd7XUVuMzLHx8QcvAEXGJV+U4qKT0z5T2NvMY6+9DvGQt5R8efXWTV5OLy
N+Vnvk8s3yYTFjEoKXnpb6Xv/ElW8i+qirfya3IlzBIpCyfn4E1yikFKUgsq
gEGZVPRDg42jjy7GgjMg0wAtwDb9futXTLXwu8EFAgEfsqAnGHADYXM5xoD5
T45cbDVRNaI8dPqJnSKjp6LKGUYGWrQXFYHU7amlNakqGxSEWmk5RHs5M09C
y+YSU4TkrDpZRb28vElNaNVWQ/yvKdsGogAUhElWQStPBPeUcYpIpduJxdu5
5Gxgfft6Ncf31p3YV3900LC7hQ/4p1Vup1Zs41GTQeywqUlibk6dtlrARC3E
n9w9sRieAV8Oej2RgD8WhlDsRisPHvv8QhhVxKGKCNR9OoKEgBsuQhEn5iDY
ShH2PEgDsIVFz6tl//KiG5Ty2IubHe1qBr1EwC1/fP/UQK+MUPKBlJ+llVVI
2OUB50zEj04czM97/EF0DvTlYvjM8L6q0m1schKDuEtAzyzJep9LSQfkUyp2
6WRE1Oq8UcyozMDlbpZwSttNHLWgHD64/Mx15fgMsZRhqlN29TRCFAW2Br9z
bh5YqAPbhQEDOooyMmZr4v9a/GMpAAvXOq0C+D+Qf6FQyOMpaEwBV8RhCcgM
fqVCJ9i8fcuf/Nlf/Plffu9P/+wv/uRP/7igOEujl6k08qJC/LatqV+H/6+L
/1+Lf3QqZ3oV/Kv4h/eIjvY4zIA9j9184cxxHr2yySQRccvKcduA5BTmri8r
TTx5vMftfAH0ey44MXy4tTh3AwgEWnVqVVkCrmDdji0/qijdQq7YxWfkyoVl
KhFRxq+UcSsU/CqTkqWXUZv0gmMH2seeXI0307aFfgv81viNXbm3WDP/FS8I
euLgR8fbw0HruTP7z5zoeXDr0N5ukVacr+amK1gpbTqCkpXBImyh4tYzy7dK
aWkabq6SlcWu2KHm5CkYufTSbcyyHVJqlppdqGYjhg9imVW5DZSvWlCol+Al
gF5cArFkSzVuG4+eoxIR8Pmb8flbd3coTh5qBfx31nOk7EIBLUsrKW3UEdWi
AuByhKL3wEDUNOmr4Mm81F+aFJVB5xOvcxoSmdth9rqsS/Phf/71KwjycLdX
+/Fi4+ZD8U7s8wvBUNQHFp7zxw2U8sp+QSSCZHI0bI+GbUsLHpvl6f69rUwG
rr1J0t7MqSr7iM9KVglKu5uUQQdij8GgNTLn8AVtKLmEfCeO9BPxCczqHVwa
ENSdhVkfUKuSZbxSpbDCpKIqBJUVxTuLsjbhsjYTixPL8zbnp75TUbhZwCo2
6gV9A6237pz3BcwLSwF4nTbHBIDkq/DvwPCPrahg+F91AeD/MzNPMcVqMmqk
Er5EzFcoVEKBjsVRCKQ8jpjElVYZmxSJyUl/9uf/82/+5sff+97ff/e7f1lc
ktPQpNUb1LlZxZvW7fp98P+b/m/WiT8U/8CX3F7URQGNLXDZIAV0Neury7MF
7FII/jRyRmbqO3otzWV/4nWPA8/0Op50tUiYlBwBqxD4f1bKW3lZ71eWbWfT
s+uNjKMHGs+f7rt0ZvDKuYN3r514fPfje9dO3b9x8tn9S7bpR7Gg+SV8pn6z
0/piLf5XVhLihvXwX5lnFHCvTjKymp8BQwaZZlRVtRjJCl4mr3qzjLGzVl7Q
20DZ00StlRVxq7dXFbxXU7pexkTdNbFyStSArnwb0GAg+UD79aJCPjkRa8ML
lKndVMMi7cI6kADCWZS0msqkgW75zYt7B7tVhwdNAP5GbU187jlOwS8EImdS
4ltriSYVzqAolvNyijJ/WUNI4NakqEUlgz2KqdFbfvcUaIEg6g34wuueQicC
oh6sKy8qioj4sYrQSDQQmw+vxf/a/bJw2AlZIBZ1Yu0v/unXczNTjwb6GilV
WXp1NYmwkVK1SUDLuTA8EHYh0Y0O3cw5QpBcol6IGIB/ADy8Kg41HRwBmBK9
OpVWnQ6yDihTWWFiSW5CXvqGnOSPirM3E4oSywu3FWdvzElfl5q2sRiX0d3b
APi3Oych/sOL+eb4v4r/L5x/gfiPARX4j0KOip9VCmVDXade32io1UiVLKG0
prZBnbA18Vvf+rP/+kff/e9/+j//9E/+W1ZmilotJlVXZKXmsKnCb8b/2uCP
1f/8ofgH8Dvd0xD8ETWyTMdCnhsXhwH/NFIOhZhKrkopLdpy8kRnNDQ1O/0Q
KC6IX6QI8LvwhQmEkm0lBZt4rIK2Jv7Jo+0P7p902h/5PaMe54jfMxENWucj
joBrci5ggYtIwOJ1Trjt4wHPDCRrgMeX8Q/XgYAlFLCszDAK2t+Y9dOXPngN
5olrezpECn6uSpDdZigX0bbzKdsUnFQVL71RXXKgm93XTNPws4U1O6WMFAkd
GVbkzK5KQMf8qUnMii3lOW8RC9+XcTK66qk1ZZvrNZUqIdqHBZ4A+G9vYB07
UHvycOPpo81SXjEwIlrFTkrZdgkbDacGwGulBe31JLU4j0fb1airBBlOr9pG
wm8W0NN59CxieXKdiXvv7qn5mPXlssvvnfS4JlAfNvR2nJjyjc4FI5FQOBwM
hQJhcIcv4D9eMoEauIXQUQLMlUAaREK26cmHMkG1VIivqUooLXiHXZ1578rJ
xYAP7TjMucJRO+AfuBbE/+GjAwwSKpBAze0rEjubeDxaHohlIj6FiE8llWcK
WeVaOd2oZivFFIW4utGEzuIdOtBy9drJk6cPPHpy4+XrEDAf4Abw6HBN/U78
r57/Wj3/YrGgA4lY/ZtEzEPnv0RikVAu4EukMh6XT+bzKQ31xh0Jaf/lW3/+
nT/+wX/7o7/64z/6k+L8nDq9Oj0pccemxN1t/V+H/7XHXlbB/+/AP7xBSHAY
/m0zE/Nhr2XisUHFqSakManZ+OKtAO+njz+eGr81/uLO9MT9h3dPywWVLGoB
rmArqSI1rptaH35yyjJ7D+thDtotPrcLdNy0yzHu985gBh8iABtr0QCQXov8
NYbwHwia0WPAEoyfRUUWsty5eXJq4uaNS3tb6xj7eyVGOei4lCY93qQsbNSV
mJT58NjfQe2or5JxU7k123TS3CZduVacxyZt45C3y7kZamEuqIY2E1HBy+pr
Y9IqNqPCAFqKlJMl42YXZ72dtesf63WkI/t0gz0y+CsSbkFLLR2JAm6+lJPH
oaSW5r6XvPX7aTt+UJT188qS9wszf8qpSYREgJ29krAzBaxMFi2DQc/Sqsmn
hjumJ29BNPB6XgB1RE7ttcSHZLkj4eBcJBoNR0KhEOB/tUw6bl5sdXRhIYjO
3obcr5fDC3NeSARYX6OzJwZE3FIGGeLPhyo+4fGtC5/Po8WkSASYldUbsM/F
gtFI6NihfmplqlpUBG8B0nRPmwSCP4C/TsvuadMMH+79eHjw6aMrlplHz59c
u3PrzMizG8HA5KvX/sVFH4Z5j88Mbuj1W4CtwfUb/CNbi/83R2Bm3xyE/40L
WK2j2FherUaO1T+LRQI6lUan1YA3MhhVbAbFqDFs35j27W/91Xf+64++/a2/
+Pa3/rgkr6Cvoy0/LX37uoTuxq7fB/9fBv/vj38I/kCBUFGN2wb8P+S1h9wz
Rw900sm5MlFZWUlCg4npcjx8+uiC3fpscuzu8UPtzXWCnnYlPPZ2qC5f3D89
cTscmnQ6njmcz52uFw4nWviF+4YOUPsAyQ64jlfJWuLrBuh2gZj9Jvy/sVX8
Awe4dP5gX6+huY5n0pBrNUS9rFQjLoQIzKfurKlYTyh8i1a10agoaDaWq4U5
nJodFYXv8um7UNNyDb5BUybjZVbjPirJ+kVZ7rsydhYFv6m6ZD0u510OJdmo
KANJ21ZLO3u0YaBbeqBP1dsmKivclJ3yVlnhBo0YB7Qfgj/QJDErw6gACp1T
U7GJWrlJIciCi/z0n8DLkHIzalVlKklhdWUCtSaFzcqWy8r7dqs/uTfsdjwN
h6YXYi7UxTRgB10TAroSDkIGQI/hL+Dfj+EfI0vLC6HFWGAu7Fma98M16voy
+ahOzxEwsykVO3Y3y6ee3vn1wnzY50YnjqMOj982FwstLsSG9u6uqUjpbuHe
u35AyC6QCfClBVsb9NxHdz82T3wS9pvR7KcF78sl/8KCd2nJv/wqCPTJ7hwD
tC8uB8EAFbEFH+LGAStSwV+Pf2z9f+35R7B48f8oNroL8C+XCRVyMeoCrZKh
tVCtVC7hi3jcOn1D1q6SH373rf/91+/89G/f+8n3f1qWX9Jqqs1KSUlJ2Nls
av5m/H8l8/mD8A/BH2gegN/ltIR9Lo99JuI13746zGOW6FQk4P+9nbJoeHxm
8k7QP33t8rGOJgXkyt4O9bkzA8+fXPK6nltmHkxN3g0FZrw+tP2H0O63uLwW
D2A+6HA4zXAdT5o2l9vq9liCIc9czO9bITwrsF81jPms4T8AfoT/aMjsc7+4
cGagp022p1MOFN2gJKrEOABko7Fydxujs5mK6pPFebVq9Ay3JglIAgm/kUnZ
CbhlU5OEjDSgOkpBERG3mU1O2dPGr9cQdVI80AODsrKrmQuh8sg+Y52WUlaw
hVaVBoQBtAA+70M2OUnOywN6QynfXF26gVy+gULYSCdulfOzIPizKTsknHT4
L5heWSoXFeo1lTJRSVnJpoyUX5GIqb3dmpvXjk6N3wENG/DNoNNhYU+8H298
jyy+TbZyXiBuEM0RRwp5P305H2+F5ArHR3WAmn61FIHodPZEn1qCZ1FST+xr
DtgmlkPBWMgP+F9c9vtDTtAUS4vzfd2tFELqhVNtk8/PgVKjVmdW4nddOb8/
FjHPhWwAe8gmaFB7AMV5iIFOz4w/ZJ9b8JmtL9Cs2LADnoQLAD/6HOM7kmvw
b4MnMfvC/tda/AP/AYi+ePEI8K9UiLUahV6nlEi5fAFDoRSiRVCRtL2ll14t
ykrCF6RXEgop+HwCh8aq1eoTE7amJiY31zX9Z+MfqB3A1WFHR2aiAY/TMgn4
f/bgMjAclawSyA+Gf8C5zzPR3WlgM0qbG8Qnj/fYLY+dtqcgCiB1opjvRu8a
wgWkTrfPanVMOdyWYMTrDTgx8wVdgaDbH3BB0ABH+Fr8r6x/ut7M80V8CTV/
DlpBPjx/eOX21eNDAw3HDrQe7K87OGACOWDSEg3KCuyx3kBuNAChLZHyCo0a
oklNVMvwIJlrddU6OQFgo5aUS1gF9Mrkatw2MLje3SY9sEe3f7e2v1Mh5eIB
NmxKPp9ezKMVsSnZIIrpVSAN0pv01c0GIjgRuQyC/2YmaVte2j+CFkDT2Gm7
FIJsRnUCibCZVLGdRk4RcguV0nJ4rKlOo5GyhPzyfQP1ly8MTU/cDQdngczP
RexAaVDjoDCq6/gy/hdjoYV4jTfg//PXi8sLkYDXEQl6gq7Z6Re34X0BsT99
sGM55Aw7HS/no4BkiOHAf0JIYoRb6vVVuJ0Pbw/durKXQclhUfMkosqZyXuv
X6KjmvE444BYBB/B3EIgthj2hp1On90TcoTnvBj4I3NuFyi1eS98D3znN+M/
Xvwwu7r5C0jAzr+DRB0ZeaBWSUH/Av51eiVPSKMwK9k8VP9AIdM1yrqqckZ+
Jj4jKS91Z3pGcjqPxe5oaU5LTc5IS2+sb9qzpx1wDvjHMI8BHrW6Xdv2f/Xw
yxsv+DrMr8J+1eCdggsA/t0ua8Bt9znNztmR2fH7HHqRkFsM+nf4aMurZSvw
f8C5SsGkkgsunjvgdjx32ke87nG3c9wy+xTeLxZJXG4z3Cu3z+70WAH/Li/4
gh3Ab3XMgC9ge1tW23Qo7IV76Pst2oPFfAda8Az6HU6L1wdq0Y+aL/lQwIwG
HbGwayHkiPosEd9s0D1lm34y+vja0/tnh/bWGVQ1/T2agR5NZ4tEwsMDQ9bK
STIhgcco5LML4aug0Ov1TDG3lEnJEbFKFYJKjYRkUtFRh8BW1UCnDh6bDXyj
gm5SMowKplZCBYNvUPKLgSalbvu76tJNBjm+Tl0hYWczq3ewyTtBNQD+Afxl
Be/g898GRgRZhsfIpZOyyBWphJIdJXmbCbhEUEnwyGUU8zilRj3r3Nl+h+1h
JDQRDo4vLTpCATPG7SNBB6SGxZgPCA/Q/ljED/iHmA+2EA3NR4LIooFYwOWY
faKVVajEpVdPDX4+71/w+xYiIKgdrz8Le/wW4P/BgA/iP6kseebF+avn+7mM
QkpVZle76vWyO95AzIpm/8UHoqHCKvihoAf8yhN0u1Gksq/iHIM6ZoB/ZHFF
DIZleYzZruX/v334fRQrXcP4DzAfrU5B4xFpQhJTwKSzWVyeWC7T1JDp27Ym
JCft3Lzpo/S0XTQ6SSTmsdnM5NQUIqm6r68Dw/9Kh+f/HPyD+AX8+102r2PW
ZR61TQPJZDNqsqrKd5463maeue1zj5w5tZdOxQ8f7wMhgJ149bgmQJGZzc/h
vU/PjAaCTif8QtcsojpeiBgus23C6bLALYVHFCt86B66PWiNeuWuron/GP5B
4/ni/0KhAPBkwD/EPXCBiN8ZDbiiPkfEaweb8zvBIl7ry5jbPHHv3o3TU6O3
Xjy5DvwW6AHYnk59o1FoULHam6RHD7aeHd59bKhtoNcwfKjj9pUjs6O3PeZH
zumH089vPrt3/v614Stn9p8+3HNwT0Nfu66jTlGv5uskDI2YHNe/uUJGBnYa
CPSCnFegk+JAL7NIifSqbUCHdLJCIGDdzaC+abXqGo2UrBQRpTwCl1bEqskl
EVLyMtcB/WDTcyEdVBOTOtqFYy/Oh0PP/N5n/+ezwPycE3gRwBLSAeAfMkLI
78DO0SDAR/wQ+iESzIX8yBHCfq99DHUertw51FsL8X8pGIiF4HbZFpa8wYhz
YTECsuLAQE81Pmnk4QnH7G2lnMxj44eP9c7Hq8oXFvyA2JVpgCFk3hDg3x03
VHmyNtSvusAfin+I/3EKNI71f8Dqn7UGpVDJ4qu5IoWEJxKLxHKjsdZoUHN5
1RxeGZuLF0vIYimdL2JKZMKdKckbt27p7++EX7Ja84ClgC+Offm/wz8YgB9N
LnZagf97beNu6/PdnWoI/sD/r1zot1vvT7y4YdQLFDKm1fxsLuYMhiwW63NE
eNwzcTFrhz8NPBb7oz7Avwft+MAj3B+4aQBslwvUAaqSjW+az2AVs77fuMDK
FrAb/nkhOoVD8bZRfo894neDKo+FPOACYZ8DRArIPTCIc0tzYXjG65x02ydf
LvheLQZfLwViYcfyvPdffj3vso3dvHr6xJG+Q/u7Th0ffHT/ssf54mXMuRix
hN2THutTr3VkzjezHLG/mnP+66vQrxe8Me+MdeyTRzc/PndsYG+HqUXHa9bX
mJTlGiQ0CK0mKhhkBGrFDvhvg7YK3IGIW8+h7AIvAAOO1FbH72vXnD7cdeXs
4LkTvaeOdB490NjfrRZxilm0LCY1k8PIqq7YUVmW0L9bujg3FvK+WJizv172
Ls65QJaiCooQKmZYmPNCIoDgD0QoFg4A+KORAOD/5XxkLmBRivD4gvW9TbLl
kOOzWBQdOog5w3PWuUW0p7YwHzkzfBAkzINbB18vWrisUjIx+5P7Hy/Ou9EJ
hZgXtXfA8B+Ox/+Q2xtyx1MAhv8VW+sF8CFi9nvi/00LrHGs/w9W/6MzqsRq
Hk/FE8qlXKGELxDV1ev3HWg8fMR08rTp5Md15y51Dx5oMNTJmlrqi/Gl67du
XYv/tQ1P/gPxDyjF2jx6HRbAv98xGXCND+42APhZtJzrl/c67Q/ammVScc3t
m2eB5/v8M0D4Qd2goyg+dFZupQjWZQZz2dHErqDf7HFNojJ+zzRcwH+97im4
9rpmQn4b+MIq/te6ACr1D/mdbhcCv9fhtM2EA865kDPotUQCdngMemwgUqIB
L2QG+I6Qz+93o5l38CSgZTHqR9NeQqjrIKoH89vC8Lfsk08fXj9z6sCBwY59
/a3PHl+deH5j5sXtqZGb8AheEAtMv4rZvZanMd/U6zn7Z/PO/7PkAVvyz3hn
Hzy7e+TUIWN7HV0nKePVZFTjtoJ2UAlK4BqcolFH6mpkQNhXiwoatBUXTzaP
Pvz45oWhS6f771w5/OLROdfsPZfl/viz8zNjV66e39PVJjRqyQYNUSos5nNy
FJKyi2cHgM+HA1Mu+8jU+D3z1GOnddRhGY2G7VhbOUgBi3NhsPkY8gUM/xop
oRK3pb9N9Trq/Gw+DMxw+aXXF5ycW0RlFYsL0euXT3OpuRdPd1w828dk4DRq
pssxCsEfPgiIRbHYyh4cxn/gEYQzZqDRMIu7gAOz/xv8g/7F+L9OqzSaNEzg
/9waOpvHYHKZTLpBxz90SHPxiv7oMOvgEfqpM5r+AYVQVC2W8DKzsz7csHFw
sBtQjRW/fWHa3X8s/iH+A/6B/wScU0H3xMHBesjX4AL3bh0+eaKzsjxt6EDH
8qIXHXDwzbg8U8D2QZyisxIOM8hmj3PWPDkCLH3kyZ0nD66BXPXYRvzOsbB3
xm0dBeka8s16HOMQqyHEIQkW3xRY6wXY9kowDOIBcSeQEuAsAAOHZWR26kHI
A1456XNNQcCfC/tCQX8AwO/1QVQEtQiBEY26C7h98QGp8L6W5oPwKSMIzaHF
Q3ipI0/vnjs7tLvb8PHp/mcPzz9/dOHW1SPnT/efG95z8fTArcuH79848ejW
qSd3zkw9u+a1PI66RkL2x//ycnbe/8g2fun+1b0DHVI5t1gtKO9p4jfraUZ5
lVqITkDj896HFGBUlKpFRVxKJpecreCWGmXVOhnRqCQ36OhAioYGjTcv77ty
Doi52KAia+VEDiOvrCRBzCtvMPIO72++eeXw+LPrXvtoBARy2I6ayIVWqkEi
YV9sLgiGfCEa9DnGgf9Qq3Yd7NUvBGYWgy7Ug27J6XA/C0YtvoB5Pha6dmmY
S8ve3S6g1eQd2N8yMXZ3adkHyIxGsf10VICHNTYJYoUZb8aFowqNNy7wW17w
W/hHvaDj9nvhH/gPhn9TrY4nYAPz57CFPLYILo0a2v699DNnqCdOlhw+Unz2
LO/QkFivZZj0itISXOL2pLX4x3p+/sfiH8APtsp/QP9C/AfcQvwH/CulFTMT
V6XiCqOOjZbvUBOqGbd3GsAP7x2rffLCD7pt8IP22fGwx3LsQG9bnXJm9O5C
CFxpNOqZ8Nmfu2afAoAnR277wRE809gu8MrZ9tWuqnHz+B1Wx1R8z2VmLmL3
el5cv3L46qWhsG8s6p8KB+L7aH4HGuAb9IMDBPyAeScoBa/HDo4AUFmYD8/N
+eInmNAeRCjkWF4OffppBPTF6Iu7J4d7z57uPX9698cne86c6Dp1rOPYwaYD
/cbBXm1Hk8igoEi5eJWossXE3d+tPjpoOH2o/uNjjWePNA4fqBvaretrlbYZ
2XVKioCaV5T+YXHmB/jcj7KTflaa+155wYdbPvhu0pYfleZ+IOcW1qlAAhSy
azKFrHwZrxT4D0jyOi2rtU7Y0Sip07KVEpJWUYMr2FaSn8BjlsANv3xu341L
R54+uuR1jUGoWV70geei9f9oADtQD1pgaS7gsb2A+C9gZg/vb4CcFfNZgfsF
QhMWx0N3YBxCE8D7zPA+EbvAoKzY3aN12J4vv/TH5l0ez/TSUhC+inoTxfEf
N2fc7BBq4CIYH5qM2RsvgKTg/Br8z/5O/g/8B1v/1OtUtSadUimXSeQqiUEt
0ahFXOCTQ4OEE8fyjh7acexw8pnhqsE+ilFNqtfJinPzE9Yn7N3bA3jGFj//
M/CP1T840QEZC+hfv8sC+IfQ3d4koVMyh/aZHt47zmEVPXl4HjTvrPmp3Tlu
c06CvHV7LHbbDPwUiFMkUT02AL/fNjE8tFvEqDg51LUUmnFOf3L34mEIqjcv
HH505+ypIz3wmyO+aUjxq/hHtgJ+R1w4zzo8k8Gw1ekZjUamR0eudLRJB/do
zJM3wz6gyuZQYMbnnsVWioAjhSN+yBrhiM8Dujjqj+8vuOAzQoWU86iWxh+0
ACSc7gmUs7wTgcCI2/nAbrvtdt2PBp9FAk8tk1cf3D586WzPob2Gllq6UoTj
UzNZ1SlgWOt+NimVStiFz12Py1ovoBbs79beuzw0tNtAr0gtynifVrGTR00X
0NPlvDwZN1vASCaVra8o+pCI20jCb4bswKPn8On54Fa1aoZJzdRIqSYVt1Ev
qdeKatU8cIcGA6u1nt/fpe1pV9bq2HoNu6VRcf3y8OjT2wGv5eVicGEhiI4S
hLxoUSjigwDSbGIAti8Ndy+HLfN+28sFr8c34vQ+cXhHrfZRUGRHD3XDe+lu
4XpcTyNRq9sz6Q/MQvAH8u/3WJcXQpGgK74H4VwxoFuhuAuEvNiBuzVe8O/B
/+r6z8TEU51WoVJKAP8mo14hkSqESq3IoOYptDx6Vy3pxEHcmeMpp49tOH1i
64VT+MMDRIO0TMQg5qdkVBdX7dvXu4r/tT0//8Pw77E4XeiAMHzJ57YALNGZ
FPPj5joB4P/apcG2RqFYWDEXnnXZ0CY+4ktuM9wQQJ3dMYvWZ/wu4D8O80TI
bQ46J2dHbzdpOG16TsBy/+mtY2p+WW+jsFnHGuhSw6fvnH20FLX7XJOI/3iw
pmHW3zQT82G3dzYYMVtsD7zexzeuD8qERS31jOsX+y2TN+fD0yAS0YS7ADoa
CZiHIO90TkUiLriILfiQ7o44gQMD8gMhayhsnV9wzsesTseTifGbY6NXR56c
nR6/BHb/9sGjB431BgqXlknEJxRmvZeb9lZ+xtuEwvVVJZvweR8WZb4Dhsv+
oDTnQ0rZdiA2zKp0sCYt8/yxrhP76oHkAP6JJVtAC7cYa5SCAmBBdNIOoK7N
tZRGA4XPyGZRMup0jAN9tTcvHbp79eStKyfvXjv79P71kYe3xp9+Yp9+BuR/
7Nnl+7eGL5wZOHWi9+ihzsY6MY1STMBnNNbK7906D59ILIraioItRD1hjw0C
SG+7uLmOdv38wKcL9igqLDH7AmPB6CRQoFnzQ/PMk6MHOk8ear5wusdmfex0
jQNrDYVs2IYXdrARwA+0Zy3+kYWccfyvSIM3hjjSl/j/7Dfz/zj4V/Cv1ylB
AiD8G4w0CotN5QvpAgGZLCEXd2krzuwjXjqOO3s47cRQyvnhqmMH6DJufn76
trSExM76Dgz/q4d/MbR/ZfHPl7e9MPx/wQt+C/9OAL/V4bK63FabbTzgm8Gm
Zow9uyjh4ZtMrH19BmZN/sM7ZwGxEB/AQdB8rrhYdnuwClhsKxytXoJ2mwtM
2yZvtehozUqid/z8gXYOtWRdraSkTUfSiEoHupRexxPr7ONgyIIY1JstALTV
FZ/bjmbYedDqkN87GfA9dTtuHNovo1VtBmrd08Rdjsz4bGM++wxaDwwFvF5U
HWozPwGn8LpGreYnkOLhzkPYB/xPTz+xWJ9Dsrh28eDFM73XL+y+9nHX2aMN
l091XRzu2NslByZPKNiUk/QrIDAQ8KkENLRULSrRinBqQbGcky+gpjEqd9Ar
ErnkVAE1g1q2Q0jNEtNz6ISdTRry/i5ZTwMHJDCzOolF2gXMv15TWautNOlI
QkEhg5YjERGAe9y6fszjfPH5q9Dnr8Kfv4p+/jL2+cuFVfvsVezzTyORqB0g
CiE6GkZnfDyuiZnJTw4d6KCTimQC8q0rJ9zmZ6DQ/+kVIHf00wW/ZfJBg4kp
ERRdvtT36Su7yzE2P+8DhC8uuaORqVh08tnDc71tqhP7u6ae34VY4XBN2RwT
ELjgbsfpvRNdxKP6ap/PNyxohe2s2qoEXvtfpNQC1hW++qX6t9X6/6mpx1j9
GwR/wH99nUGl1nLEWo5AKRSwJexyDbugT0881c0/2cM92cc7f1R54oh0cK+o
to6alr4pNSWp3tT8n4p/p8vicjmcboRhu30C8O92PQt5nwPnUYjKTRpaUy1/
cLfRPvMYiWKPzWWdQlQf4X8F/G4wn93tQ+7j905H/OMTT883qaq79KTbJxsb
pQVqZoqen9VTSzbK8Pt2q4KeEY9rDLg9kg9+wD/cUhem8kI+K+A/5HOjBSX3
CyAnt651G9RFSkGGTlLQWcuMOJ+HnVOxgAsdLQmidkAu1/SrmGV65NLVc/sm
Rq4tL4JemwUqCzruwoVjB/d3Du1vNakZOglBxS9oVOH3d/LbjfQGFdkkq2rV
09uNTCW3iFOdKmXmqXjFOhFexS8CtFPLtzOrdsnYOQZpqYKbB9eNmuq+Vn5X
PbO3iVOrqBAzsg/2yj8+0nBkUKWVlFArtjGIidyaFBpxV0HeBhIpo66Wd+H8
PlBMQONfvwwuxnzYTtZSLLLWQKoAtwFvhbgKj0tL/tevwy+XfPNzTlA6M2P3
2uqlWhnt+f1zMd+Efepu2DXqtb4Yf3ZzX7+ub4/87p2DodALcHMIwiB54I3H
5mYC/senT7TvbleN3L8W8aAGhliKRzEKLXu6UTB/g2fkApgERtthyL4S/GsX
glZ3BLD939X+52vPv2DN31bxD/oXJEBDvVGnNwpUtUKNQaOV6lX0Oim5Xc6q
53I5pVXMchK9ikimlCi0dF0DPysvMSlpZ0Nd8/79uzH8Y+s/GOC/QIG+ruzz
98G/2+0E/Ht9TrSMD8LWPep3Pbt8bkDILuEziyR8wujjK4hyOCe9jlmvw4Lh
Hx2fjJ+AAPyDYgUkwx1YiLlC3hePbh8zisuaFRXtqnIlPalVWaLn5+xr4xpl
5UODxkgIHe5zuCZQ6kRbjb/BfxhV/sOFCzUc8E0EPI+721kc+s7BTrZWVNis
pTon7y74rYtBF4gURNUCNnAln+PRkb21DTr2k3tnYxFr0D/r95tjMffN62dO
n9wHdKLZxG8y0lv0lHoFXicsUHALFJxCMI0ApxWW8mvSWcQkGTuvXlWll+Ah
7EuYOfA9cA0sVCsqFtEz9BJck5YIHgTX7OpdzOqdEOoh8u/vlZ0+XNdWS6su
3ZKb8gugTDWVO1mMgv4+49iL6wvztk9f+V8t+xdi7vhgyvCXDcP/PNiif2Ep
APgHgx8BF/jslf/f/r+XkyM32xvlB/rq7NP35/2T9sl7XvPzmRc3h482nTrZ
/PjRcbf7MVKa1un5WAh44Hxsdnb6RmMto7dDFXHPvoohtYshFtAbQiMJPF8A
OYb/Vfsy8r+8F7yCfA/SgCtAio99WZW9mAH+AaXY+S8M/6a6Wo5EzpHJxVKB
SMhVCBVGaSuH2JKcwE/eJdmWyExILmOIlbpGU05h1s7EhOb6ugMH9mBNFL+A
/y+Q/38f/tEUP4/L6bT7vE4048YzFfCOA/5PHG5lUfIZpNwGIy/oHgt6ZzyO
KY/dDDrX70F7Uqv4R4fT4/hH9be+mYB75Pr5vWpOiY5fqOfnNsiK66VFbdqK
o30yBb/w5JGWWHQa8O92T6EEGrAD+ANBNxpjBxbHP/zyuTlPyD/56P4JlbS0
Tldx91JPg5polBInH156FbLFvGbH7DPgY9GwZWbyzt4etYJXUquoMY/dXAib
wQXAiwFyn70OLy14HLOPzhzr7mziddQzdjezB1rZrYaaJi0J4rxGWNLfJjg6
oAHX4JBSKPgECPvs6mQpKxe+BBQIcZ7yBCkrs15VruLniRnpcKEWFEK0l3Fz
tZJSk7JidyvvyKCmt4Ur5uSDTBZzS86c2j09deezT32//iwUr/NxgID9/DWq
ZPttC7+Mn/9FthxZehkC/GN9UeaROQOe6cWY49/+dXF2/G5Xs/Ls8V7A/5x3
/LN5Z8w/Pnykvn+3+MnDo+Hgi0jI5nbZwiEffKDLS/anT88q5AQgrosRx1wQ
rfCsovor8f8FL/gy7L9Q87MC+3gjbjAMVPGZRxMY7N8w/1GgoNh8Lkz/Gg2a
ujoTjcNh8HhMHovO5nD5Ormin1TTv3GbckuqaUumdmMmgyKtlRqNecX5yYk7
GgyGgwf7sCa6a+sffifz+YPwb7dbvR4H/AaPaxLrrjPQq6eRcpUS0t3rwwth
q8eBRqi7HWaI/Aj82OwntFyDBX+Ef5CfNsvzWHDmxMFmMT3PJML31dN7a8la
bvbwgPLogArY9dXzg/PRWZ9nIhhEGiqehdEKG7YWgbZ3A04I7AsL3umJuz3t
coUIf+XjbvvYpYE2iZZHeHj1+KuAed4zCTQgFpiwTt8+drCOVoFOtfe3Sr2z
9xdC058v+yLoBA06g/Bi5NaNS0duXzl8+czuw/2ankZ2fLYjpVFTJWaAmE3U
CIvgWsrKripaT8JtEtLSgaTVKsqB80Cohyxgkpd1NVCAfcm5mUp+toyXaVLi
OxvodeoKBilZzMnrbOIcP2jq6xTDS9XKKvq71X7P6ELM8WrZC963vOj7/PXc
py8jc2HPYiwUt8Ab82FtclfjP9jSUhDi/8slP7CmT5cD81Hbq3kXOPWdaycg
C5w+2vsqavl03vpPL23nTzXX6ise3j+0vIja/syFgtEgfH/g09fe27eP6nQ1
J090zoXRpmEkDvivDPJfaV+G/VfEfAz58VoXDF0Afgz/8Zr/EcxmZ1HR5ujo
Q+A/UglfqZAYjXq+UCCSSaUaqUAp4ap1PEMbjt3wbjrz/VzBBrx4A45UKVcw
lbIqCjErLZ1PYwL+AbRfif+1az5fBv/viX/gPzabBeK/0zYFOA/5p23TD4wa
JgGX1NuuDXkmI75Zt30yFvF6XVYs8qMVG69jFf+ottOPidZp0L89LXIRLb9N
VzPUJa6VlLZqiA8u9w12iSXcosf3TgL+gbREo2g9LX7D3ajPTyi+FhdAj6gW
KDB75vSAWFDZ2Sx2ztyOOB8fH6hXMstvnBxc9k+9Ck5/Gp3x2e9dONUmYmYD
FVeyC3Y3Ca6fHZh+fv3TBefynCMWti9EndMT94H/9/fo9nTKD/Zrh/ao9rTx
97SwuhtoWEjn1yRjDet04hIOKSmO+Tw5J5dHSWERdwppmeAgrOptCl4mmEaU
qxTmiFipEPz5zAyFsLjJSN3bK9/fp9nTKQVq9/ST00tzs5++9Hz2OvT6ZWBx
Hu27vVoKLcz5Qdf8Nv59mIFuRW02Y37sjCE21wO8Bn72168jrxZ9Ye/MUtQO
7+j21eMDXbWQBaaeXJzzPHx8e2+jkXj72gD8xfmgeyEcjvqDC3PBl0uey5f3
1dYyL1wYAO2PThyEnRix/2bkfyXDX4v8PxT/ZvNzMAj+z57dB/Er4LOA8Bj0
apVKJVPLpRoJT8Nn6UT8ZgO9sS5PKsuWSApUsjwxk9eiERrlco2sJL84fXvq
0FA/gBZb9lyL/69c8Pz3xH+33W6zhP0ej3MWSI7fPTX6+BqtOh/s1pVj8yFL
wIWqa6IhNwr+Pic6KbyyVo8sfiBu5egipPvH985pZRQlDw+A7DIx1NzCy8db
ph6fbtJRG3T06dHr81ELKkEMozPg8bQbHxIU34iJZwH4vOwTk/cb62VN9ZL7
N06A7lvwThwfaFIyK64e7/s8NLvsH/ebb1082dxiqhLQktDKEq+4Vk7sbRI9
u392KWJBgFlwhXyz//b/Lnldo9cvDdXpGEY1BVSAXkGoU5dDJJew0ho0ZXta
GU06goKXpRbkt+iJekkx4B8wD1kAlC8Qfhk7yyArbDaUEYreLc7+uZyfBSZg
ZcoE+R2NLKWklM/MazAwLp3ts8/eXY6ZP1tGujUWHwqJDm1F3AD+T1/O//Ov
Xy0vROIWihtqloVwvgj498fmA2irGh178USjqCIacBsKWEBPvQY5sOj77GXw
9bJ37OmtgW7jheOddy73jT0+1N1KP3OsMeQeAfzPhyKxYDTkdUHeuXXrSG0D
++LlfaEwus+rLSa+IQusBf/XIf+ryQ9i/jMrA0/f4B9zAQj+gP/x8SdPntwF
8sPl0Pk8FlAgwD9fyGEIKFRRFVVZKWxjK/bKxYMibh9P0MfldDDrDuhFRp6x
wVBVVr3u7c1/EP7jnvgHxn+XzW6bnQv7/B7Ec9z2sfs3zxRmJzQYBBHfdCxo
DXhm4iU9VofdjB2TX8X/WvDD5+V1T/a0afgMXK2aNtgB0qayRUezj12xjV9R
CsuBG9hnPwH8L867QaIGgyv4D4VX9iLBxdAqd9R+/5MLUnHNuTP7gXrNB8xL
fvPBrnoFq/L68MC/LtjmnY8+uToIWJWwUjvqSA0KgqgmE/4W/EWf7fGvlz2o
rVDYujjngixw89rwqRN7WhtETSZOcy27VlPdVktu1JZpRHnAalqNVW0moklR
AteAf524CLiQjJ2j5OWDI8CFnJPNp+6U89KEzGSFIFvKzZDwsptMZI28rE5P
lgtLG43Mqxf2uqwPgfaAUIoEZ1+/hDjsBQxDeH+1FEFlGBE/3N418T8e/Oc9
cB/gEQE+5ocsABaLecEga4BkABf49FUIsgC8i5DPDI4AjCjoejG8v2GwAzx9
X18Ha7BX7Jq99zLiXwxGXs8t+Jy2/+efY2NjV5paBVevDy0sOtDpoagL66+C
uQBmYTSb6Yv4/0rC87td4Gv4P5B/wP/Y2OPHj+9A/Af887jMWhNq7MbmMuhc
ElNKYimq+LXV4mYyt7GcXV/Cb8CLm4iNfXIKh6DSyElV9C3rdh07th+Aip15
WUv4vy7+r8X8Wtij0ZBx8GMNizC3jc+sRw1qXHY0+A/uM7Cdwd56YlnWjUvH
XJZnYb/ZbR/3uWchg7ucqEbC7UHraStnH35Tw2z1eaaB8TaZJAoh8eyx7iYt
s15Fm3l28V+WbedOdIvZ+OMH27CZ0ai9bcgWnxCKFpyxUTvobHjQNR+FSGXZ
u6/17u2zIACXo+6wa8ZrHm3VSVUckm/mIQT/T67s7W1i8ShJQEj29/z/7L1n
V1xptuf5DWZezLzonp6+M9M9071udVfVrVtVaSozpZT3EkJ4bwMCwgLhfRB4
771ACIEsEhKSkIQM3hME4b03OEnpK61mP+dACAkjKVOZZbX2OusIgoCI+O39
/Pdj9qZJWZHirKjGUvbMYPeKS/nEp1v26D6F0OozIRfwoKkkm3nSoh9Rye9N
jVxqrWVB5AfsiyQxNMIeJulQDjeCTtgv44SDHCJEfsBIO1woii3NTgQXy0g5
wKYczuYEUwi7j+37f5JjP4LInxq/VyZKgMhfVpQxNtj96RPTZ0+tRsO4VjWC
emH7AGAnpLcAP8pwF9347jUQJ5jZl7C9nZChQ3iHK8a8/UVDXrD6MPyRq483
gxB64prrv1bbUkOX8cNqSyjXL9Y49XNP3K4Vl3vJ4/C5VXr9w4Zm0ZVrNU6X
anHRAvF/Y+TfJh3YZIYTA/5N81+9fmZ6+hHE7eHhfhD/WZkUCplYUJgjlHAZ
bDqLk8XmMjKzKJXVBUIRlctJFvCSOIwosZBYXMDlsmgigTAkOPLdP378tvhf
m6dS4mME/iP4A7A9bEj8Y3vVJsoL+bS0KMXUfadZjs98Av+o0p1Zh44JYC//
Rf7R7n2vG5UoaW8t72wrv3q+tr5cMDl49ZMFzefL+rs32qQ8okkzCjRaDLMw
7nsw/l0uw3r+If7DB221zZ1uLZmbHUBV0RbtHqtWPT1CTY4831xqUw/pZm7X
FNHSYveIWWFN5TQG6VhjOetqR/ns6I0lh+LzFUQIjFk+l27ZZ15ZMIMKkk/f
v9fX1dPddPVyw/XL1d3n8stkScB8eU4yrnngHmgHk7JCC4Qx8LSQIGSmHkyJ
+jAjdV9M0O/AxKwQGS+CknowPekAhXiUz4yqreTMz9355ivXk8cmh02BBXOz
UT/jduixbNeB6RzPBv7XXADj+bX4X2fg0d9/7px4cL6lmnG2icWmBjSUsu3a
mU88Do/J4LXpPlnWDw6cq6piTc3egEgC7/D25G/MCLbifyv9vxX/cDMzMwBC
BeI/m5XByKKSSam5eRKBmMERMcRisZAjyiTS83lSRmIiOSQgNWAv8eQ+WvhJ
EZkoZTILcwrCQqN//84HOP94b+ufwj/e1MMvkPBvYbvXlBC6bSaFUTsFwX96
tE/CI5cXcr12BdpyiVXaR20NsUVzvWH+Bf6xFXCcfxC9SsXw+XO1HadLr3TV
dXfVfPnE7DJPfbZs6LnUdLGj+qvP3SuLRoNm8smK3e3UvsC/2+Z0mNH+lgXr
4KOeixfqPn3qtJoVX36ypJFPFOcILnc02PQTC/bpM41iUvIhNuUUgxIoZka3
1olnRm/AbwHyP1kCGaxDOyF9Zrh+suIC/QABeWSot+10WWkJr7yM11QrLpam
lMkIYkYo6Hy4qSkkFYriC4RxEOqFmafy+FHgETAQoCrWybv5GSd4GScl7FAp
JwKrN36ck4F2snGzYkDzQOT/9s9erESb8elT18KCWa2esprUMFbiLoDv3l/l
3+t6bf63NHhpny3ZXKaJllpuY3VGgTi+Io8ycueSQydfsGqcxtlPH6uvXC6t
rmJ4vXJsKUS/fvXWz/ym6fCWK1zYJ+63F5LfNbo28g8pwOzsIPAJ/LOYdBgC
SOkp2TIhkZqYTk9hZHG4GSIBSVgrLM5PJTMDjvFPHuYGHuSHnsxJSRaT6eSU
9CNHA05FRnd2nl7P/0u7fd4o/q+lKvO4CsKXrQF+g27KgXbmz7itihtXWlj0
+FvX2pY9Gotu3GyYslvBZWZQEy63YfV44yb8q1H3T5O8riqvIJd1t7fz0rka
yJ2t+imHafZ0U7FBOw6ZNepS7dCgTVagS91G4B+vCuVB+5ktOP/Xr525dfPs
J08cDqtmoP9WS33l8KPbyx7D4wVN342WXDGBSQuhp5/kZEZ2tZVo5A+fLpq+
+NQJSSKEengtoKBAPMMV5ByOGby6gYfX4Wl7b5y5f6+zr6fuUW9jWzWXTQaR
H1ggTJAwI8gJe8EdstlhgoxAUvwugB90kZh5CjKC0hwC3ryVQw3iZUXQ0gJr
y7lu2zRE/sUFyHqUyytWgN/jM6K3wqmDN3Yj/wh+3F5SQb43gB8MfhAFea9x
4E57ZRHldA2zSEK4cqZCOXbvsUvntU67bUPnz8namkWLPgUM3G6H0V9PG/cC
P/+vM//zEv/r014gH7dt+JfLURHpR4/6Mugk0D/Av0TKp2SlplFT0yEbSKSz
CVnlDH5eQgRp17+xD/8bddd/Zxx+vyAlRkomBRw4vGP3PklRMfAPb+l6/rfZ
8LYN/y/BD1d4sEYzbdRPz8sfWE1TDiva9lZfJeZlJahn+33OOfivxTgNYURv
mDYYZu1OjdmGijngtR0sWEkTbI+xGhmq8KMqLRSWFYlGB2+1NBY5rcrPnjhv
3+jqvtz69LFdNT8KOR2oGodNBfoHbbVy6NfzD9fFRRsof8hYl7ymnisdrc01
8umRx0uOLz5xd1+ua2mSFuSkMehhuRLyg77zoNYW0AkR1GwdDAYUIATvXQJD
FVZCB/5rsdrmxyfuXb7SUlefW1bMKZCQ8njJMnacMCOCSwnJ4cTm8xO41FMw
BLDJJyARABeABAFPiiXMkLS4fZnEgFz4EU4iPyv2xmW05ezTZZRZQL6D5jlB
znkMILMhjV157IFogDaq+eyQBeD8P4f/uQvY/YZXO1k17OT7esP7XfoNvvJk
0es2aT9Z1D6401xdSuFlhdYWsR7cOGNSPFxxz85NXmxr5nR15Djtk6jCns24
drBC/9IosNUmh7fI/9zcsEo1fffu9fS0ZHAB0D/Av0DM4fJZEP8z0jN4ZHIx
J61JFFac/sdq0m/y4/5rMeH9ZkF8jYQZePDAn3bskhaXdnW1buR/Y82f14//
+H/x1pAzM6ik2/TELYN22KgbGR3ozpNSq4q5DuOEE5VxG4fkEUKcySzXG2dM
tnlkVtUW/M973bqSAkF5sfjOzQtXLrR8+alndvJBU0OJTjO56DMB8xCf8cpv
MASgqc7N+O+71dV5tvJ8R0P3xTMOqwEogp/tudrW2ChtaBCVlmY0NopVikcg
olxW42dPltGZYpfZu+hceuz1LbnwjYvACYwm8MzwhCsgtzw6+dzgrdtd4Fln
GnJbK0XtNdKmMk6hMLVQSCgQJLPSTxZLkkVZIWzyMYj5wH8uP1zMDARFxKWF
yjjJhSJyW33OoztdNv3YZytml31+wa1HW/QfO5ZWbAtLtoVl++KKa3HJCZ6I
p8Cg/1/WP5u5wBvy73yysOKxmMABvfaxvuuVdRV0UsKhumLmjQvlC7ah/t7y
6tK0K+cL3bbJJz6b1ahD83X+M4zrtNA2+xzelv5RKEaA/1u3ulNTEjIzyFRK
mjRbmMmgcXhsAV/KY3LFLFqZhPDwcsbMrdSZq6GKnpi5a5k3G+jVEtqJA3sh
/nOz84F/ECrAKqC+1eLX6/BvxlJ1v/KHK/xt4KHq+QH5TJ9e9Whu6nb3hZo8
KeXO9VanacKiH3XaZmBQsJinICc12+R686zRqljl36YGw/nHKxk6bGj/T46E
UVkqvdnTCQYxvLG26F7fVVA1IGYgjGO9cQ1wj5c7eIl/twdF7LGRW5T0qJGB
W06rBuDxOE19fZdr63Ju3zlTVsm4e79tcVm1vGhEK6den8+z4Pa6XAtO9yK6
2rAD3b4F18pj3/KK14cm1cEFLB6vXqefGp+4M/ToqkHxSD7Yc/1cdVOpoCo3
syybXJVHPVPD6z6bd66RX5WfKuMA+adk3BApO4hHC4Cw39/T2n2u+lpXLeQg
ny9bP1tBi7MwJOHt+RaX7Z98urj8xONZcLh9VuRxkLkvOdbzj7a6eXFbr4KQ
vYp853rzed1um2fFuwCZ2qJresU7Jp/oEmaFy9gxtUXU+YmLXa3cypKUB331
y+75JZfFbbWiJZsXl3TX+8I2ux1+Yv6rUo2jLbia2du3rxJTE0H/Z9DJ2VIh
PYOcmZmZlcmjUjJpNAIzM7D3CnFmMHW2P8wwRDCPiK41pucw4w/t/vDQseOy
ogqcf6VyCud/q5pvr8M/3ssArrj4RyOCfkarGtIpHwL/owNXWhtzS/IZ2vmH
NuO4TvkIgr/JOKFRjdjsCrtTbTDNQvw3W9GRgXX8qzD+VQ7suBaPlX6pq2lm
4n5rUxmooDOtlZ88cULuALTjJ38XPFazQQlxD8AGdbqef6/HDvzf6GmHfAHG
jkWP2WHV9d28XFmZOzF5t74xZ3T8+udf2nyLaLhZWfa6nS6fb9Hjc3uW3AC/
3WNzeyEa+xYW3Q6n2bfgdGHn+3AXWAImn9i/+Mzz2ZLFrBgavHVeM9nvMUze
utTQ2ZRnVT3o6SqtKqBkc6OLswmg+SHnFTGDi2SpZvXgo75LF85U6+aGvv9q
6QkkrV7Tghtt7FlZcT554obg7/XZIPgvP/HBFV4CBj+Ifyc224+84MmSb0MK
8Jr8+73AgfO/4F32Ol2fPnZ6HfInC3KvY0Q5ca2qgFYqI97tqW6soDVXZcxP
XH7inbdpZp7C27KBfPyc0cvwY7v6kb3h/KdhK/7nR4F/4O3OnR5SOoHDRs1f
IP5zOBwqlZ5GpJLTKTwWRciK7O/hzQ/w5u+RJ68RZnr5PU3Mahkj+NiRo8dO
coSyjo5meH5//RP/+a9XFjx8yRfwB6AJH6sWlX3GPMhslEOS67XNTg1frysX
lhVC6tphUA3r1MPKuYca5bBeOw5ZrcWqwPuaoSNUFpW/3hFe7AhUDcCPNj94
tOWloksX68FxGBnxjXW5VvOs1TwHPrJWzA2V9wdR6sKu8OnjZ8dcdoPXZX6y
7Ia8uL4md3bqrt0iBxe4fq2jojRndmrwdFOlRjUOiQOQDKMJ5M7gNdiRWBeM
Gi8ZXlFt44zi6qSi17TsNj5dsH7xxLnk1k+P9p1vr64o4pUXscsKmdVlnJpy
bq6UmJeddrOn/vGCWq+eKCmUaFVTX3y6YLeoP//EB14MeOPzNvgGHnwPD1rG
xVZyNzHs9O6qvUnC+/zH157E63HAq0Yu4zEsenXLCzqfXW7VjVYUMJuqhPnC
5PJc8vz4VY9h8KtFrcc863brbU60RwVUotODCj7Y7Ka1tcu1oQE70rVmL7jA
xuWwzXMBkwJzgRmDbhpMDy6gHAfdq9fI+/quUcipTBadTCFKZRKOSMQVSkQC
qSAzS0RKreXRrpfx71ZybpdkwbW/Lu9qRYGETEmLTQ46GZGcTH2Jf//O/zfl
Hw/4+Nextheo9qbTpn2yYBx9eKU0j8HJSGiuzVVM3bOaZhSzCH6dehSyY8T/
86aua1WjsfMOqNohOsaOqt16XGq3U3W9p/V0S9HU+M3cbNr4yHWXU4GGhrV6
zniFE5fN7LZbHBYjqmZmM8KI4HOaQe1AMuu0qiD4A/+Pl0xdHTVlJZIFr7Gh
tuzBvV60LxQ72wvDBH5qAw0cW9tWLD1ZAuFkAUMNUyzKqbH+691nz7ZWVVdI
W5uLmurzqiuE1682262TSwsqlXKgva36/v2bX331BG+D8uSJ9+lT8Fsj/mx+
/pELLKL9bD8G7zcxj9eOEgEfai6JEo0lK1ogtsw9unMBIpiUm8KlRl49W/LY
MenWPPxkQeX1GZwes92FSvBZ7AYTdmrJajO+Lf4NZpUeO2KjN84ZMf6N2mmD
BvGvV7/AP4lCFOdIaFwOncvhcrnCLIaMQqvLYp9li87QmE1ptJpUajWJUc0U
ikmMTGLG0SOn9h44fu5cC7zteP2TjTVvX5//9Tsf8JIj8DzjI/3Am0xI4WQm
NlTlQDBEWw5A1poVQD4YGiBMc3gvv7Uaj6v9buAedAjEdnAQeKTdCgOBfHLi
dnUVKqPd1VGxvKBxOuYgfcbrOWP9MdFRRwj+QD4+BADVKAd0mm0mpc9lhN9b
U5ltt8y0NMIz1ECS29xYeq696cvPlhexkoAQAEEpORwG7MjSao+tTe2FvHKd
oSJa6ASNCRzhkxXXyoJl0WP0uXROm0KjHAQz6cfHR3o7z5a3tRSCOw8+6gXm
Hz/24JDDbwT+8efH+V/dw4nd/AL8A/yQaOCVoiHXgLdoZcG84NE6TNNjj7oL
JBQZP6WlUmiQ31mxT7nN406Xxukxurwmhxsv6WPEz1z8YvyD/gf+GUwa8C/K
FaVxaYkZ6QRSGimVyCJQSuiihqzcylRhTbqkNFVQRBKW8fLyhbnZsvyTEeHv
7tnlX//9ifzDA3DZj6+FAYpy+Rgkp0V5vNpyaW93m1E9BnrAaVYYNJNWo9xq
VvgN6+unxPm3rR55U2H1nFHLV4MOxN4ImMkwNTHWV1Mtzc/JguDvcaKi0EgC
2eaxlqYqvNQDXtAVC/56q0ntxgr7eBzaZZ9ZqxwrKxaca6/ou9n5xafOSxda
Lp5vBvjhkSCWFjx2t8uKVsqwVTN/neQ34n/Ra1vyIFtGy6nWlQUbOALI6afL
tqcrls8/cXz1uXNlERxzBmzRp//ii6Xvvvsc3kD4jV98sYLakGHY4/z7XeCX
gR/tFF10rvGPvgLpBgwByz4TaKHHPt31Sw11ZfySnIy7V5ueuOacJlSR2+JQ
OTw6h9vgWqt5uI7/9S7wXP+/Lf516tlbt7rJpBScf0muiM6jETPTUslEYio5
I40lYxWV8Gpk1NJsCvzVpTnMkhx+iZAnE2XLgiJC3t/zwfr9D9sce3kl/7gE
AvhBRMEPYj1btSBrVXMjWsWISTfthjTWqoI/Hv5sqxHVsAKzmVWQt2Kmxk96
2u2r4h/nH6iGlwzwK+SDkCxMTdytrck+c7rEqBtTzN7XqId0mjGDcQYyCDuq
vIQ2S/iP+mKnXbTwK2wmBQpibv3t3nMCLlE+fe+rz93dl5pBe3z3zWOtagYv
BujBGoGBC+Ds/Tj+wY/wrWigu1ACbteBA3pcOpDTTx/blxfNMIq5HOrPP3V+
9onD7URbCJaXXQtrKwvwzDAWYGm1bf0Q8AvAj/Hv9C2iZB8yfbdvVQhBgr+0
YH6yYnNY59xWeWt9rpCVDF4wcKcT8herbc7uhKiustiUqJI5Vt7HbNFBFrDO
BTaZI/rp/OtUE/DZ3bx5BfLfLAYV+JfliIQsMpiIx+bxJQxeEUdSzxCfTqJX
JVAr05m1NG4Ni1+WyRQJ+aLwoIC9H/1x4/rvaxb8f4l/eDAugfApIHw/g82s
cdt1IIMtBoVJN2M1zkMoRuewbFoc/jX+1X7+1yq9o9IlwL8dK+xmMsyCBIKB
AFygrEQ4PQEJ7AxgbNCh6SO9YRr4BxXkdKJj8kC+w6rD9gmgEm2Q1dpMcxBy
TfpJEOH9d85/8al98OG1s20Vdki60ZEcI86/12XFp4lw7LfXP+srKq83EF3w
PPjcCyqntuz+5LH36QrcOMELFn2mLz7zPF62QdoO8H/91RLwD+8VMA9eAKIR
OAc55B+A/EPALwD/Ov7dwL8HmxFF+T5ydsvyogV1Slo2Tw73nm0p4WTFN1SK
YRR2uubdPq3Lq7GguTtU0hxGASz+mza4gPEt8g/w4/z39l5OT0vG+c+TCSSZ
aVJ6moiRxWQK01h5RElDal5HhLAtStweLz1DzG5m5NZzhQW5kpzE4KATO97d
fv33jfjHM18cY9wRYCyAEcpinEeNpy3qtQKG8/Bn4/e44WUfsMNf2rXMV7VW
ump1/h/yXJtFAblAQR5bPT/kdij1mjFICoz6SZN5xmZXIiGK+Nc40Tl3Le5c
8IMeFyps7nNr4KeK8lkLHjU4DjiC3SKHN9Pt1AKf4DKLWEl8CP7AP75fDm0Z
3Tr/3Yp/SKLxWsqo/L7TgipLu8zw/I+XXItei8eJJjbRTrNFC1qqs2m//PIx
PBu4AK7z8cwaHwv8Q8AvZqi3y4LL6UPmWXLDPeqd5EFnZ1wu3Zefe+FTABcw
aMdrq6R1FZL6GunI2HWNbgi8wOFUok8B7bxCB47WgDe9aMafg/80YlJmFgX4
z88WyahpEmIKM42UkkaPpgoSpbXJZV2RhZ0h+WcjclsTcxtpudUZPJmEL06L
iEg8fuRt8Q+xC64arEGk/4vwzGjbv1Fl1CnAzAZUAgjzBS3cg8G3cP6xL+qR
XLGtbnjDVRAYBHAXUG1XAclq5WhBHnfgfs+SD7T9DNYLac5mx4K/S4OPF3jY
B9IsaO5UAT9lNkw5bXKtagg+NatpKltMheAPnyNAiDZLoDJNZuAWsgZc/8DH
By8HrsDhm/KPJuTRapQLnArGFPxMCiQFIIfAsKqzcG/Gm9bBoADkf/LJAvw6
eM6VFTe+s2LVlTbw/3O7A/APYd/hdQL/3mUfjAVY1zD7InJM1DXViTZioW5r
NvNsc0NhVaW4sUHWd7dDqx+2O9AHAS6AfXbarfk3vkX+NcrpGzcu+fnPk4mk
mTQRjcylZ9GzeKmc7PS8GkLR6RBJdZi0PjanPq2wISO/hswWCgVSNpUmY7Pf
lP+XNP+rTa9Cne/WzGTUrJpehXaPmOFmHncB8AWIk+icI8Y/PhCguuU2FUgg
3At6r3eWFoscqMLhDFzxdTG7Q4WJfw2+CoC3AAOlgWqnK0fhAXMzDyDs993s
KMjNhCEAbuDjgxEBf078UDDEajRrhNva5M96257/dfmvYwuzbWpb5RFbIbrx
N27vFFs9/+ps1bqXgHWTtwH/oH/AwAXwLABvnIo1FEan5yDUeN265UWjVj3a
c+10WSmnqlLQ1Vk5NdnncightYGQhUZPh9lhR33GcfPzj6+ObXXycT35+OQ/
wL+V/oerXiPv7u4E/UOmpGZkUbNzxFlMOofHZnC4WRwBS5zHkBYxssu5hQ3i
8laauERc0cTMKaYLZSypLJFMofO4vwD/m7qA1YQK2/pHBFwIQcaKly7H2nhh
wd+hA0TxYraA9JVLrY31xV6n1m5WOK3o3Ub84xuEsPzXzz+MAkrFiN06Dwmy
fPq+16W83XtGLEh72H9JoxwE+L1o7IBnAPJN4HcQ/MH8/L+OC7zcV+it8v9K
Yl/TX96Uf2Ae1z9OnwPusfapqL886nztMS4smFH5I7tq0WeEwVetGrx543RF
GVvATamrlU6M9S14DfAxoQ8Oa7KzGf/bnfx9if9t4r9aMQo3wMytW93JSbEk
cgo9kyLJlaYx6EB1BpdPzWIxOPyc3MKc3CIOW5hKpKSRMwpKKyX5pcKCEkl5
VTKLQ2D/7PzrDSrcDEY1bvh+CRjx4ReBKIJcFYS62aBAJwXMqzP/fvGDTj5C
DmuF0WF+ZdHe2lJxoatp0WNEmw+tKmxfkMovmfCuvli1Ez08HiuKPuewKSBT
cNnn2loKTzfl6zUjJv24xTgNogivoA7iBwzn34kZzv96e30v2DIveEPOX4fY
t/tsfv5dHrsL75rqsWG1CrEjjW7UK8rrRZVsseVI7fKi2efRTk/eHOjvLMzJ
EPJSBx9eA79AOZfTsMb/80WB1U5Vr+L/JRcA/pGt8Y9Mu+oCSvmwSjF58+YV
0D/ZMiGXz+KKeNLiEl5OHhsdg+FKpeKK8uIsKumP//br//s//Yf/8i//KTQ0
VJQtyy+vYklzI1MpJJ74F+N/zQVW9wuh2VGtHIv/KpN+DsuR1QbtLPCPKx9/
IoxnsvAAEMxlJZLbNy/4XOjIqt2MzlSCa6zvc4GWrtD8vxHU1NMVFwgnCFaf
PLbe6+uqrhDPzdxF3fRm7ytmH+rUo8A/kkB2rFilHRnaPvG8KbZxe0fY6A6v
4wg/0TYddN4W/7gLrCN/FX6I/EtLdpsNdeCCK/AP7yokAg7rnN00/vXntivn
a7IFZBhnHy9aVPOjEKlQLLKb1i8EYAvEm2v+bVxgPf/YNOAq/x6HFlzAoJ0D
/lMI8bl5EtA/adT0dGpGdFxyTGx8UlIS2hEq4ibEhv2f/+F//Y//+//yn/+P
/y04KKCoqKi2roknzE5MobH5OW+L/00LRKCDkHql1qDUGefB9Mgd5vHtHDod
Qh1FfqMcXhfS4U4t3GC7IJ4vh6GJUGyBAJs+UhbkCkaH7qLeE0C+BfSSDkuZ
0S5cu80Ihrp/2sxAMmTTAPaC12gyzLjs88UF7N6eNlBBZsOETo22XsAQgBoE
WOZRqTerDt819GJrvBfstQcF06aGHyJ40X4k/1tJr7fCP+YCFv/071rdTiNk
7vBJ6bVTZuMsvKUwsDrtEH/kqCSFZaqjtbi+UmpUjwH/IFF8bhPWi3ZtqgeG
Y7sOt+3rP2z0AqMFuQDeRQvn36RDLqCYGQQJBB/xtWvn4+MiJVI+m4vq/0gF
Ej6Tmy2USkRiFjszO1eUV5idTk85eGx/dFw4l8eEr4t5IiFLlJFKJyWQf1b+
dWv8aw0KP//gyGDz8+NWDD94RfjZFlQdzgbjghLnHy9djvMP8MOQOjs1WFwg
1igngXw31nsFnT/CSgbhhSPsNhMY4t9mxkrJIe0EcvR0Y+nZtgoA3u1QeJzo
U7NbMMPSCoAfngf4d2IehJwI01Hr7fUdwQ/MS/am/G+/++ht6a6Nv3Hdrzat
1RBAmgcGSqN+GsgH06rHDbopVP/HrTKoB9ub8tua8uUTdxymWbRxGm2s1aw1
3EGGka/B7ZX8v+QCwD+yNf6R6WZw06sn4SNubKwE/S/LEUH8B+DFfB6fyZYK
RSIhPyODlsnI4At5DC5TIBXm5ufk5+fLxBIxV5jLlxVLCsqkRT8//wqAHzed
cU6HwQ+mUo1DxgovB95JGEnVytHJ8XswsOKtXfV6OT4EoHTAOA/vJ4SUO7eu
VJXnobl9I9ZH24rWuTD+DWA2K6BrAXNaLfgQAKoGfAf8S8AhQwqw5IPHz0Ei
AAY3VtMMpo7U+E5pB9bYBeffL6W28YKNvrCOf/1G83gMmG0cGl7N+U9xgTfl
f8FjXm8+jwE3rNWUAj4gm0Vu0I7D+6lSDI6P9F67VN9ckz1479IniwavXWk3
yoF/+IxW+cc6GVnW2evwv94F1vOPSwUcflC/WuW406Y/f77t7p3ez7944vGh
Yxomu8GEulzBK3IvLy49XXryeOHponPpie+p1+ZzmpwrnpXHCyuLHu8Xn33+
7Nn3PyP/OiXYWvxfGwIw+PG9rC6HGkUS7bjXpR4Z7AF9ApmpRjUyrxxRqkax
3XFo2ddimHVY5r1OHWS+9bWF8KFAsowvIqC503X8Yy5gclpN+BY4SAGWF2xn
Tte0NJXBJ4gWwlA6jGaN8MO8+LCCJp0Mapx/NIi83C/7DVxgrdC3fuN1K120
FdgbE40fl3G8Kf+QZOG26gJY71S4Pl62gUCFYRqv/QgfXH/f5fqa3M628vGh
aybNqFU/5YZg4kAtHpAuXcc/7gLoalNvxf/200GoKwRW/3k1BdDP6FQTc7OD
wMDp07Ujww+fPfvm62+++O7Zt1/98OXXz76Bm2+//+bbr7979s2zZ99i9hV2
/Q7ZD989+/777wH+b7776ty5Joi0SuUECHIwrXYGTKOZfgF7jORNbB3tqytf
2FQnfEurUWjUCq1m3mazzM5Ooy4AqBcAWheemRnCNh7IH/ZfGbp/ZcmjdFmn
Z8Z7W2qzNYr7Tvv0pYu1/fe6bl5v7b5cp5q/33ejzeecsxkm+252Ntbl+zx6
yJfBgyCDRvPDBtXyiheuDgxFlWoaPwsD5MOoMTs7nJPHh7ddZ5Bj5XAN+N48
tEcCT9BQxTnjmvsYbKvlVtRoTcEx73Cqsf/q18OPc77REdZ917DmCOYXr1vO
IG3P/M+aYr9qQMF1mtnp1C8sWB8/dqEZaZfhwoXW6or8oYGbJsOUXjcKUQtt
RNFOQsjC2q6p1gLI886Ddptxq/XfbfSPea3+P87/8xLo2im1egKe+dy5loFH
94D/H77/+ge4AtrPvgP4v/7662fw74dn333zPVzBvvnzt/jN559/jr7zww/f
f//tuXMNoLdf4h/sTfnHz/xq1Mh0WqVBrzYaNCajdmpqwu12ggsoVXKLWadU
TkHOC/7rc2vam4u7u2qmhnvGBi5pFXfqytjXL1cvLcxfuFCRn0vNySYNPey8
2VP/oK/dqh9a8sy3NuYV5jEh+EAQQHmBTYfqRdj0Ss0MvEtAOHw0T544HejI
mEohH1paMHd01F+73oUK4LuMGv2c3WVGLSDX5nkcdjOMFzar2Wox4fyvBv9V
+JU4/xuD/6v433ym6G+T/+fjCPwl+IICPKy0NBeUA7zhZsuswTih0yPDNyJi
8Ktf4H81sTKtPyy51frvSy5g2YJ/EMk4/x0dzX7+n/3wzXfffffNNxD0n8EV
C/Io1OM3/m/Bv6+++gr/Vmdno59/P/yv5n+D2sEP/wL8apVcp53Hl7rgkSr1
nN1hApUyOztqM2t06ul7ty/rVOOgFa901VUVc1rqJJfOlt7qrpNyEyeGLjkt
47XVgqoy5p2bzc21ws62fIPqgVk7YDeM1VeJG2pz5DOPIOzAX4u/h26fVaWd
dXssMNTC2wLyRq+ecNnnFz2G6fH+yvJsdNDAKPctohVMi3XjJ2LCXGD101kT
P2p0pgA3vGv8FuLnH4d/IB/flYdvT6qqKpqcHPz880WbXYmOb1tmway2eQgd
2EK8ZjP+jS8dFn7JBTaVQK/D/6OHd/38Q1THUYfrt99+6w/1cJ2bm/P5fF6v
99nav/X8r4f/R/CP738D/YM0v3YeDHxBOT8Df7xCMQEpBvwKkIWArkycNTxw
3aIbP3+2nMeILSugF8vIvKyI9KTDo486r16qzKRHQNhXzd2mEk9WlzJHHl54
dLfjwe2O2jI+Kv52ueVGT4cF1Ltdi/pf23R6k0Ktnfagyg8qo27C41SBWFpw
Kkvz2VUlgtGhXrt1Dp0yM6EJZLwjGF5iHZ8yglEAHwj8LoAxr1mzfyz+t0+0
AX6UIyw6RkbuYwOBCW27ciphuMTlon8XFn4ib/Wt808s2zdv/r5dUrwt/6BX
z55tevjgzrMfvkb8I4mP5M2XX3755MmThYWFlZUVm82mVqt5PF5nZ6dEIpma
msLh//TTT+Ha1dXk5x9k/xr8s1vxv3FvA24Q9lH1QrMazwX8ReTgqUDtzEw9
BAIhOWpvLecwk0835S+6FUW5tMrirN7u6gJpankBWcCMaKnnnW6U5MrSL3WV
1lZyKoszZMKkioKMi+1FHafzBczE2grhhc6audkByCjn50fxTql2pwbeCsia
bRb58oJOp3zU1VZ69XyNhJtSWcQ5f6bs2TfeieGe4YFrK4todRJVE8Wboq5O
+Jj8/GO+sH4JQL+e7e0T4b9v/j3Yrk5c/MDLxDdsA5Mulw5zATW+/xzfgouf
yN6K/63KoWzuBdvyD3Gsvb3xwf0+P/8ejyc2NjY6OjouLi4xMRGux48f7+vr
a2xsBNr//Oc/R0ZGfvHFF7gLwAAB/EMsnZ8fB/j9/GNn7d+Mf/gWql5rVgP8
kITiZ+Hhb4aYDDmR0z6vVAxOjd++crGBy0rKlVHPny0hJh8tK6CWFpDoaceb
qlmp8XtzxAljQ+dv9Tbly9JzJISO0zLgX8qL77lQ2VIjpKcHd7YWK6bvLPn0
YyN9d25fhNF2YOCm3jC98th2q/fcw/5Li+7582dK2bTIQim5UJqeLyCebcpV
Tt2qLec+utMJeTReHRf7pFBWu1px3WrERwG/Odf2QvyTf9yAfHxPLAwB8Mmu
rLjhv1iRvR/J/8aiKJsnxVvzr1KNA/9nzjQA/z98/2ecfyaTOTg4iOONyx6H
wzE7OyuTyXp6evLz82/cuIE7Av6Y8+eb1/OPzfzM/gj+wYB/yAKwiSC0tgt+
NDP7SKsZvtd3zmqauNhVXV8l6r3axGPG8dmxPEZ0cS4pX5LMpgexaKcqitKp
xEOdZ7KtxkeXz5cU5aQ31/Il3LiS3LRSGfH8mbzyfDqIJUiWbcZx8KOWpuJr
3a1jI7c62mtmp+8vLmgvdFZdPFcBqXRJDiWHlyBhxQgyI1jpp8pzydnsBFry
ictnih72nUNL9tjyvRPbKY0flsEWi7EtENjamdtu8ZvLadnIv92u/0fjH38w
fjwTXh0wCe/D4iJqigcugGtFnH8ssOheeFscz+PJ9nWBNsmLt+UfvgX83++/
7edfKpWC7PFnu/6EF2I++EVvb69f/IMLwGPW869WT/1o/vGcF/v6HLZvQTE1
9fD2zc7z5yqrK3ltTTnZwlQK8VRJAa0gh0RJPS7ixF7oyAPyy/LTswXRTFpA
SV7K2WaR3fQwX0a8ebWmrpIh5cW21vMbyxkNZVliZjQkyLq5e0P9FyARrq4Q
P7p/ubYme3rqDmgeg3b4RnfjtYvVzdUCLi1UwogU0ENREy56KJeCrjmc+FJZ
+vWLVTr1sF47ia/go5ki7LAMfljS7wJuu23NVreDrucfz+n+Xvnf6m+AF46f
U4CX9vSpD6h4jIox6rE6w8/5h3tUFPpF3bie/22Kwm0+CryK/7a2euD/++++
+v47COnfms3m9vb227dvd3R0AO1XrlwRCASLi4sDA6CZ3fjQgE/+4BOkeP4L
/OP636+CXjjnsj7OY4Svlr1a3c+sBQPXgFc3Nwd/EuoQqtVNyucGO85WAPYX
O0sKstMLsonJsfvSk4+UF9LIhMPczNBcUQInI7hQllSQnVicS2gop189XzQ2
eA4ecKZRWJidUp6brprqbqlk5gsTWeRAGAWG7nUUyihVpdzKMn5tldioG9Fr
B3XKhxPD3VUlDMgjztTxK3NJInqIgBokzgjOIhwR0oLFjHD44p0rVaCj6qol
5zvrhgauj4/eXlmyoNMx6HQYqvOJHUNAG4EAe6fVZDeblryulyTQa6z/vplt
I7ZfZ/fpK8P4T5f929tmmz2e/7WrLwHbVe7nf5vqiJvUhduCf5NpTqEYgfGo
tbWu/96tZ8+++fabL4F/COlWq/XBgwd2u93pdI6Pj0PCC6H+3r174BpwBc3v
Fz8gkPz8++Hfjn8M/k3512oU+ClIGE0MxhmNdsxqm+s8VwFKvrYiq1CWVlZI
lgniC6QEkDRpifsriyig+fnMECk/qrWB01zLbKtj37tec+1CSVMt52yzuEiW
UpZLVE5eaSjNYKafYJIDWmu4NUUZTEromaacmnJ+c1223TTeXCe50lXW1igV
sWOQj7RIqnPTOenHxfQgITWwSBDHTjvGoQSWSAnN5czyAqpURJKIKY0NeYq5
B0b9pNk4vegzatXjFtOc12XESkZoFzz2ZZ8bBgKrUfcX53/7x//D8o/3v17P
/zdfQ1b77a1bt373u9/5fDBC6aOiovLy8rq7uz/99NNHjx7ZbLahoSH/7Kh/
/hNcaXv+kex5Ff/wXVD+mDxQQ/DX6saXV4xXLtdBMJcJ4oB8ETsyX5RQmpNa
JE1mUwMKxPF1pVQuPVDGi+psEVYVpteWUMYftrc3iSD4l+WkZXOjs9lRNy8W
F4ri2eQTmamHG8ozmaSTdeXMezdbWhtleVLS7MQNyBRgpOBkhOQK4hhpx8sk
SfTE/RmJexmEA7mssNr89AJeTHkOMU8YnydIKM2nQPwvLxO0NBf6vMr+exfq
63KmJvu++MyFupz7jAtedHYAO4+j9TjRofjXnO38mfh/5SP/Cvjf7tWtf39W
NeQb1oXein8wnP/Tp2vv3b3p5z8nJwfiP6j9gwcPgvIByCHzhcgP+sdkMo2O
jvr1P+4F5841YEPJmF//4/y/cOYXV/7P+Z/dyL/VYoAHgPaD+K83TE9M9skV
/W1t+bmSJEQyNzqDeJSXEcylB2HNnYOLs5Oqi0jAP8ge4B98AVxg8E5zdQm9
sohKJRyCH8EbQ9OSD+Rwo6hJ+4WZwYBxR6No+P5ZEFTU9MCWOhE8XsaLYZBO
lMkIInoQh3Q0MeiPwL+QGsAlH6srIJ2t59NTj+QIE252V0L2cfVK/ehIz7mO
8rbWotbThb03WtWqRybjmMupmBy/Mzc7sOgzYQOBdslnR0cy/0L8v+bD/kb5
f/260Fvxj/d/B/6bm6vv3uld5f+Hb+h0OsAPae+vfvWrpaWlx48fp6WlQZwf
GRnRaDTDw8P+4I/fdHTUw3POzY0C/Bv5X/WCdcteG/jXmIx46y4damBkVOj0
UybzzO2+zjNnSyrLWSxaULEkMZcXzaEESJhhEMYl7PC0+N1VheTKAhJwDjcw
Lpyp55XnpcHoIMwKz+XHE2N2l8lSS8WJLOJRQvj7edwIdvqR1OidVzsLpOzo
65fKpPyEojySgBUtYoZnsyNEWSGSrCA+9QSffFRIPS6inWASDzUUk/L4yDXY
9ODu86VnWqQXukqXFlT1NdKC3Mz+u+cU8rsNddLG+my4uX61ubFONjV+e8Gj
nZt+pFdPLvusVpPyL87/9vi9df7f+O/EimZsZRv5f53Jn9dc/8X5b2ysvH2r
Z1X///CNWq2GISA8PBzCPqS9BAKhpaUFND8Ef0gH5HL56r6gZ/gWuGdnz9bB
s23Pv047v4F/xYv863VapdWihx80meUWq/xuf1dtvfRMm0zIiqjKTxNkBDHS
jgKlcOXQTsaGvAtYQtxOT9jHopyMOvVOcTahQJxIST4IGh5uWKSAInFCRTYB
YnhG8j4pIzgl4k+k2J0dDTw2NVDKi73QntveLM0gB2QRjwD2PMpxLvkIN/1w
RuJuaWagjBGUz4tkkY6Dd+RLks+15sxMXKuqYA8NXHzQ3wWc6zQD4AgjQ5dr
qwWN9ZKaKn5+LlXAI9y53X6790zHmUrV3DAqWmjHysf95fjfSPLfDf/bzPy8
Zvyfnx+1WrV1dWW9N7qB/+++/Qr4x+d2vvzyS3whGI/zgDrkvOAFXq8XXxTA
F7/8/MvlIyrV5Hr+X9j/jO1n2J5/rQZtRca25ShHRnt7b7XV1Ik6zxVUFVOr
8lPZ5GPkhN10wkFgkpK4D24IkTuFmaEAM/BPjN0Lwj6bEyNiRAiyQgslSTJO
tIwTWZOXBuTzycezkvdGHPs1PWkvjxbIyziVELnjbLMIWzg7xko7DMCzUg9k
MwJZxP20hJ1s4kEe6Ug2M4RLPcnPDGmqZs9N37h+raGsjDWv6K8s49+/2/XV
FzafR3Gtu+76tbqbNxrJ6YE1VVw2M7aijM1hJbS3Fi8v6KbG70yM3f1L8f+a
nP918G97U/43Mv8j9L9SOQbfqq4uvt5zeZV/bP+Dn3/49/Tp02fr/uHBH3cB
nP/29nq9Xr4V/6sugPGPXECvWN3Ab1IYnvOP9D/cwx+Djq4YJptPF9Q3yrKz
iUWFlJZqFijzHFYERH4gn08/lRj2YQ43JiPlSGbq0SziMUgKKnLTiHF7aCmH
YUSAjACGCch5S7MTuxq5oHyykvdHHfsNBHmQ96CgQEcJGWHgOCW5xCJpYlL4
+2XSOD71mDgzgBT9YSEvIo8dSk/Yk8MOg6wBkuLWen5zvYBODRkbu9rT03Ch
q9JunXQ5Zpz2yc6OorwcUkE+KYsWXJBDypGkdrUXSwUp3RdqjJqhlrq8idHb
bmxBxz+hvX764hfjfxtu/zr4f7P4v+lU/6v4V2P8K17kfwK+VVlZeO3qxWc/
fI3N/69u+MQJx+c5cebxcQH/hy+K4foH0gegen4e4J9RKqf8JdA3VgHVrx3m
0puUFrtuVjGu0SrcHptOr0TnFEzzMB65HGqnY85sGnv06PzZM/kMegiPGlxX
QOEQT8QFvssjB2YRjiSFfChjRoroIYnBf8KRBp0Dgf3Ah/8iZgRTk3cLaMdl
rOCqXALE8Mzkg2Dp0R+HH/lNpYxYk0eiJRxgk0+AjzRXZObxo5jkoyJmMHiB
jBtaV5gGsocat4scs5OWuOd8iwhcAHIKCT+2/bRkfvZGbQ3nWnfNrd4Wm3EE
BoVcKVHIjW+uF5UV0KtKGIUyUn0ll0EN7b1cd7G95ExD7opH5Xaq3B6dRjdl
d+q8Cxab0+BZsBnMGofbgjeXxxfI8ObyYG86Lrxm/H8lz69zwuV1+Pf3sMZt
qzamz4PA67U93dQ2zQVeXv8163D+8SFgzQvQ+XEI1/Ct0y319+7ewiL/9+hk
yxv+255//062VdMrXF7L8OQjjX7O6tCrdQq1Tq5Sz6Dj+foZg3HGoJt4+ODi
9ORNq3l4eupqYU4qK/0kJWYvhxiQkXAw4ui/U+P38ylBIQd/zUkPoMTtiwv8
Y1rUzpr81FIJ5Lw7stlhJeIYiOSSrEAZK1ScEQwSKC1qV1LIB5nJh3NYUeXS
lGxGBDjR2Rr2uTouI+1w0JFfkVP2kRJ3Z6Ydgh9hpB4EvZTHDm8qpYAv1JdQ
O5r45QWkmfGLudLkqrKM040itaJPPnVdJk7hsWImR68opm6IOPF1ZexcUTKL
GlZbxrh1qSaHm3TjfOWSc1Y5d9/pUjmcarfXYHOoDeZ535LD4bUB/34XwOA3
ef/J/8/Ev1mH8a/ehH+zDvjvv3f7p/CP96pbzz9cNy0ErYVHqifl82MQDE0W
5bxyyogV/ATfdDk0C16dST9+prWwqpTd1px94VxhfjaBTT4ppJ1KjdjJSDlc
nZtOjt0ddvi3lbIUFvEo4M1JP06N3xsd8G+ZhP3VBUTUJ50bWpIdlxj2HjP9
CEidPH6cgB6aFrMX/KixNKtEklJdQOZST929WtF7oQjGDmLcTh7jlJARRE7a
I8oIpMTvgucEA8VFS9hXmp1SIkspzUsrziNyGGEdbdnXu6sunC0QcWJ5jMjB
/vbHvtmh/vY8MaEkO626kCrIjCiSELJSA5LDd93trtXK+zz2meUlPYwCdgcq
sW61a9w+q9mm3cg/bn+v/L+p/dz8g2gHoQ4p50/kv6mpCsBWKCaAefACP/9b
1UJHyt+k0OhmdAY58gIke8atZoV85pFGOYzvwwEtnRy/P4McIGJHJoV/UC5N
zmVHxp36fVLI+xzSUQE1EAyUT0LQuwB/VU4qIfz9Izv+JYcb0VROI8XvyuaF
giOImKGQJoDOF2dFZKWd4FKCpgY6awtp5bnp5bK0Bzfrb10qK85OYlOPC9kh
/MxAKmEfl3oC/Aj0EpBPjNxBit+TFLmDmnqkpZbDpJ9qaxaB1ZQxqkoya0qz
7vY2Ok2Dw/fP4MtneYIESBYgAYHfSE4AZyTXFFIkrKje7vo7t86ODPboNGNu
pwZt9/IY0VFKF+r443Cu7hHFim4h+0vx/6b2t86/wTAHWSrw33q64S3yjw8B
m2YBuAugoj021JlrevrR8HCfRjWuVIxcvdTqdakdpmmV/N7FjtKSPCo55RiT
ekrKiymRJkEwpyTuyeWHp8XuDDr831Mi/pSRvI9HOZ4esyMh+I9c8jHQ/+AI
oIUg502N3RF68rc1xWQBK7S2hJYrSkwI25kQuUvGjZ8avnjzUiV8pVCcfP1S
WVMFk58ZUiCOzxfFgLMIGSFZxCOQZVOTDgoyQoBhFimAmow2Gkl5sZysUFZm
SJ40uburqK1B0F4vgGe4eq6wUJKUmXaMSw/i0YKy2RGNZXTI1tnpRwoF0aTY
nTJOJJMaXJxL67/Z7rRMLS/onHZUnggSAX8K7Ld/8v9L8g8G/Nushuf8//Dd
j+MfwH6Jf7iu7wWzzgVmZmcHBwdvGbBj+J0d9Ze6mkYHbzXW5but8mWvanb8
ep6EyM0MF7Iis/mxTPJxiMxSViiLfJhLO1YsjeXRjyeG/IEQ/i4x6kNW2mEI
1+FH/yeMBQ1FlOTQPwUe+NeqwvQM0uGmGkaRLOXujbquNllrvZAHQwApuLGS
Nz95o0iWlhp/oKqYBkGbmxmSzY2kpeyPCX6HEL0jPuS9zNSjSeEfAfypUbuT
Iz/OJB7PSD8hYEeKuNHN9byRR2dvXiqXcWNphCMSdiQW7QO49EA0U8SLLhTF
wgiSzQnJYYMFM1L35/IiWeRACSfhckeZYvI2uADqWWmY8XrR0Zh/KP5f+vor
HeQX4B9Ntv9k/hsbKwHsublxYB68wM//+l546/m3mOY6O+ounm/yODSzkw+q
SkT1ldKu9rL2pvxb1xovthdxMsKEWZGgHCA4p8Z+DGmpkBkIkoabcVyQeaIk
O1bKDooN/l1qzAdRgb+lJuwG8QNaJZsRxiIepybtl/KjxLzITEoAnxXe3iIu
K6AqZ27mS9NSE47KhITe7tp8aWpy7D52Rhg59UiBNFnKiUiL/xh+ETlpn5gV
0ViRVZKdmsOLyxcm0wjHSAmHkqL35IgTQYyVF1GEnKjU2N0cSqAwMxTtqQPX
yAgSZgbDGJQa+UE+LxysTBoroB2jJn7EJR+GNByGEhEjqrmC13Ohem7i9rJH
AyoI5//5Ll+8cDpeQfQvxP/bevzfCv9wAymA3WZsa22839/3c/C/mQqasVnm
Z6cfVpZKr1xo+WTJrJi6V1HMYWfGdp+vrCljgVqIDdsBcp2UcAAt5lJOIHHC
OgX85wojBJkBPPox4B+MTTmSL4yEjDXqxG9jAn4Pih34LxQlZpCO5ojjIF0t
kBEqiui15UybYbCtUcrNimmpk9DTTzFpYTmiZBY9lJp2LA/AJh4mJe7O4aP9
RUJGWL4wMZsTl5V2UsyMhpGiu6vkYd/pnksV/bcbgX962nEQPCVSApCfHLGD
TjiYkXIIxJgkKwjIZ6cf4pAOA/z0pF3AP4d8QJQRUJ5D7KgXjt47N/bwomb2
3pMFvcepwppOvny+CT8+8E/+/7b4x+d/cP79sgdvhw03oIjAKfDZIayxxZxW
PeG0qqbH+3MkjJoyydTIzeH7lwixR1tqxFNDl/MESUGHf5cWty82+E9hx34H
LgASKC1pd6EsIV8aAwMBm3Y0mxfCzzqRlba/QBQpYwXLWKFZhEN73/mPwH+Z
LDUx+qPEmB054gRwAQkv/nZPnVp++3S9uCSPPjPWU1ZAF3HiIf7HR+6C+A8S
S8wKa6thNFZkZHOjQXSV5JKy+Qnn2wpmRrph4HCaRx77Zi26B73d1bmSJDLh
cC4vlk85xSMHkmL2pIR/yEk/LqSfFGeegnyETz3GoR7FDfxUxDgpZQfLONFl
2cSq/IxzLfnysV6XZdZpU2CHKA14nR///l68g8BWK8Ubq8ltrCm03l/e1C/e
lrm3sJ/iF69kfruzwBY9vgTgXwXGDVAE/QNh50xb08/Bv595VNVHMwv/lcvH
ZmZGVIpxq3HOqJ3uuXIGxE+elJonpjBpEaSkEyJWnCAzIiliFzF2rzArnJZ8
KOjIbwixu3lZoUJ2WGl+KuS2oIJgOOBmHAMtFBP0bxB1czmhLOJR4FCSGU4n
HKalHaalHwH+s4VxYl4McDs2cAGwb23INqrvN1TxxNw4SK6zKEHsTKT/QcBX
5qVADpsnSKgrZ3aezgM3fLKgXHLLwUyaR33XG0vzKQxqMC39OIMSSEk8QAj7
iBK3jxy7FwYdHjmASzohoAXADY8WIMgAwRPIp5+ERAA5AuV4RsoRLi1Uyoqv
KmLeuNwon7hj1E87HJo35f9N99H93fD/ysj/irPwfyH+cQm0fvLTaFTCGOS0
aQ266dnJhwbNpM08OznWW1nCJSYdT4o5GBu+S8CMyhMTCkRJ/IxQesrR5kpW
JikwLuLjkJN/SIrdRU45QIjbkSMIBy0E0TUl+v3kyPcoIDbi94ILFPITgg//
BtJYEmEvNysoI/14JimgtZ5/9XwpPCeE9MnBSzkCAjwhmXAUSAaDx9BSDgL/
DNIJ8Lj2Jolh/p7bOjE22P3wbueV89VlhVnsrEiAn8eIzKIGpsTtBdlDjd8v
yQzjpAcQInfiyXIePyaHGwPpsJQTBSIK36cNBilMSXZaUTYJ4G+pzb7cVT0+
0uuwKRcXLeiU34uVD/H5/+3j/E/fR/S3xf9G5rdyhL82/vEyDvhX8NaoIIQg
/t/r65mdGpwcva+YGZgYvT08cO1Gd9PDux31lfw8CRHkx+k6wcDt04qxy4N9
rUP97QP3ztWUcXiM2OATfyQlH4oJe4+XcRJlBJwQ0D+J4e+AZSYfpCful2ZF
gCYJOfabhKg/0VMPpSbsTonZBZKmMh+GGMK5Jmlbgygu5KOEyJ3kxIOp8fvS
4/czyQG05APRgX8gxu1BO+h4SWdb8jhZcWnJJ2MjDpBTg3nMBAE7gZMZCeMF
nXQC9H82O4qddgJcIC74fQR//AFi9B4aAZKRxFx+vIQVw8uK4GeEC1nRoOUK
pemludQ8SXpZPqO2QtjckH/vzkW9fsZq16x++v/w/L+m/vdzvtW3/tr4x/Nf
IN+A9baemBi4du08PLilpaa2tlQqYlZV5DTWF51uKaoqF5zvLLObRpvqhBBm
swWJfEbkmUaxTTegm7tn04+5bTMP73bRSSHgAhnkE2lJe6nEffysAAphN5d2
jJSwE+K/AIJz6A4gMyH03aSo98gJuynJ+0nx++ipR8RZETJubFUeGRANO/rv
kFlQEg6mxu4mxuxmpqNtpSFHfs2inOTRQ6KCPiKnnIwM2U1IDCASgomEU+mE
wLjIfUf2/Xrn+/9X4JHfUlKOZBCOCjPCJIxIwD4h5ENi7H5K0pEcXoKYEStm
x0u5yVI+QcIhCFlJAkYCn5GQJ6UIeal5ssyqCmlrS3l//zW0/c+scrhN+Prv
uv0/vwT/P7dfvHX+X5I6b5r//qX496sgvJ8jPKC/v/fSpbO9N7oHB/qHB+6O
DN0eHrz56OGVzrPlleW8y10VLQ1iSFRvXq2BsJkcvf/KudJl97xhfsRtVYBs
zpWQAS0Q7STCflA4AsbJiMDfUJN3g+qOPfmH9OiP0yJ2JQX9iZa4Jz70D0nh
79MJ+wFvHi0IcOVSgphpAXCTGPpRdOA7ELdTo3eS4vdQk/bHBv0hNugdcBMW
LSTw8O/ppLCKYk62mCzkpaWlhBDijzPp0WJuEsT/1PgDyTG7IdSDC0DYTwzf
wUgPFGXF0AkBbFpkcvRBJjWqqphz9XztwN2LE4PXJ4dujA9ef9h/6e6drvv3
Lg8M9k5NPTRZlN5Fu2dhk/0/6/c/bE/4xl2RG/nf6vF/W/xvJPxN65/8pfgH
ze/fEQH8m0wqvMKtQY9am8EHgY4Mq8ZNhqnZqbvnzpaKuEkVJVlFeZTKUgZo
ISE7obKQoZ174DDItXOjd3s7QT/cvtYSE7aDTDhESd0vZAamJ+4kRH6QzQ5L
Dv0TIewDDjEA+KcmfJwQ/O8pEe9lEvZDUiDJDAGtDrqIGPkxKHbQLfGn3osL
fDcl/EPIWIuEMdUFRPAFQVZoR0t2sYx8oaN8eqwXVLpeO/7g/qW2lsKS/CxO
ZnRy7L7okA9jQj9IithJTT6clXYyPf5gavSBmJCdQH5tKW/k/sW5idt2w+Rj
n+7zx7ZPly0rXqPXqV1eNK48tnh9BrtT4/EZvYtWp8dsw+DfdP/bVtz+vfL/
OnObrzPV89fGvz/5xcsY+pcA4I+Znh7GWr3P2yzzSsWw3awwaMdHHl7NFqbn
iEndF6pu9zTlS0m01FMdzQV3rrfPT96vLOLUg36uFhze86/EhH3sjMCE8Pei
g36fkXIIBHxq9C4BNSj8yO/oiQfpSXvJcTvY6YfY6Uco8bsAcj7lZEzA7zOS
DoA7ZBEOwUhBiPwoJWpHaXbyne7ytjouZMRdrflnmnJkonS9amDBo3ba510O
1KbT69bYzNPyydu3r5+GB1SXskHMS3jJ/KxYBiUyixyRlnhSyEoefXj16aLh
yYJxyWv0uXQeh9Zt13idOp8HPjvV8orV7TWA5vf4zAA/iB+rw7jV/uet+PxH
5v8VFa6w3f5/Kf4bG8u1Wshtx1SqSQjp+CkYMP+eH2QaxeoRGPAF/axWPw1X
nUG+WvlZpzBpFVbd3OjDm9XFohwhpTQ3k0EOyxUSycnHQboz0gPoKUfTE/ZF
nXonIfzDrPTjaI9Z0oEM4tGU6N0xQe9zqCG0pKPJ4btOHfg1aB4+/SSLdDQt
dif4gpQRLKQGkKJ3MImHSsRxqdEfpcftToz4gJS4/1JHXm05MzXxRFW5qLpC
WludJ595tLxotpjmjEY53j7e4dB5XKgXttupxZpoq+fnhsBmJu4/6L92/VpH
z9WzcDM1cd/r1ntdRjAcY/Qj6OQXXuJvdarT+eI8xuvIm43cvg78b5N/t+2N
bK3t3cuGO/tGczjNfsO7PW5qz7vgbSj1+VL8f9kFtuAf3/9jtxnPtrc8fHAX
VX7+/lv8/Msb/WtpqdDppuXyEYBfqZzAD39h1634B/inVvnHDgUbtSowu0m3
4DD137hYlM2sKxVMDl4dvHsuT0zITD1MSdwD3EYH/nvQoX+NDPh3SF2BXi4t
WMSICNj/64iAdzNST5zY9z8TQncd2/OrmOD3WJQT4AUgjYhRHwpox3NZIZlJ
e2BEENAC4HkCD/0qIXKHkBUp5sUI2AlUcgyNltTSUqXXy5eXHYA93KCukVhH
yNXEE688g3W78GClLPFq9qgvg03nwmpavgTeS2BvXMZ6TXm/TVTfPv/9h+X/
NeP/2+K/ra0aP/8O8Pv53zb+b87/7MTIArwbRuWtax2VRbyLZ8uLZVQa8QRo
G1A4WcQjcI0Pee/E3v8WeOB/pER9DIktI+34oZ3/b+TJd2CAOL73XxPCdkYE
/DE+7ANC9Mcxp96lJO4DtUOK3Ykfb2elHQblE3z4fx7c+V9oxGMSblx85K50
YiA5Peru3W6Iz/iecHxxHIK2v/MI8oL19VfXqhcCG3gpe7ym8VZkbrp6u7H+
4Y+T/T/iGf6++d+oi35u/puayvT6GZx8uIL+we1N+bcaNBa9ElSQWTt19Xw9
n5EYcPD3h3f/j6DDvwWY6YTDxZLEEikhKfyjY7v/W1zw+7TkQ9GB7wDw0afe
49FDSAkH4kI+gCuTdBJE0Yk9/wo+wkg5CnkuI+VwZvJBStwe+ErAgV8lhu9g
00NJhOOszIjqSsHgox6nUwvvDEg48AK7XQvOu55/NBCstUbF+beg05oqsxkE
0uoGHrh5nX0L633qp/D/pnNE/wj8b5oU/AL8l5fLlMoxvP8LXEEFYcF/5g34
x8yiV9uMapte4TQr+q53xEcdigreHRe2Jzb4w9AjvwOegXkO+VRW6nFi9B40
A5mwPzHsQ0AavIBDCWSRAtCOfcpJESNKxI6BseDUod9EHP9DWuwePj04PW4v
Nelgeuw+cA1GeiCdGMjJjL52qUarGnj62D43Nwx/88KCFbAH/QOaH2scj8hf
NazOP86/BzvijTPv10jA1Vbz9i+MI1vP5/8I8l+/v+o/FP8v9b/4ufkvLBTK
5UOgf+DZ1iL/DHa4Zhv+1+W/a/yr56atBhXoH5dl/nbP2aDjOwixxzJJ4eSE
o5kpJ5LCPj6++1cn9/06Pvgj4B8MHWkkBSSEfhB18o/M9BMwQBQI43IFcSBs
8kSpoqyYuJCPAvf/Jj74A2ZaoIQRmc9PIkTtIcbuT4k9KOIk3rvVbtQMLnjU
qvkRu129uGgD5uGPB/69XjO8Uc/hX4v/uMHbuD7s4+3w/O3jN3K+sRHqjwvd
2wuq13eov2/+N/Y/+rn5r67On58fnZ0dxuF/jfwXzf/gNdLX5n8Q/4tem0k/
r5SPOq1KlWKwpbGgUJYl5qQw0sJyuIRiCZlNDo0N2hF69J2TB36z+73/DLGd
HH8A5BCoI+zQ1v4cblSeMJ5NCxew4hsq+DkCQmo0iKKPksP3lEiIFbk0OiEg
NuhjbkbsneutHvuszzFv1E2gihNOLYgfMCAfJBDapG3TrAd7rc8jam9qxVqA
OTf0sHvuLK9q/rspzz868r/pKPD3yv9W/e9+bv7b22tB/8/MDAE/eBck8AK5
fORN+Z+Xj5sNSqtx3mqc08yPuuzzY8M379w423W6JFeYzkwPpxBOJYTuiw7c
EXPqo7Djfzy44/8DUURNPBQb9B4EfzrhYFzwu5nE4wkR+wTMxFvdTY2VAg4l
gpEWlBDyMfiOhBlXKCWnxB69dqHu6ZJOqxqCX4G6eqHmBaMAPMAPfzy8LXAD
YwHO/yrJa/zDm4mHfWwzueqlsWA9/5uqnfUQ/pP/n4//9c1Pf27+m5vLgZ/x
8Qf+KVB8FHihHbZGsWrYEZiNPfLAAH7MFBbTHJjVjMxukRuVo8rp/sE7Fztb
S0pzsiB6pyWcgLwgOXp/9Kk/JYZ/HHnynZTIXYKMEFBBbMopNj0mJeFERnr4
ravNJTkZDHJYStRBYsxhGESaqsRCZqJRNei2yjXKYbdDabOggkgm0xy8M/ib
g/qiYjP/+DuGt7rDI/9q/8EXId801G+q/99UrmyV5L5SCG1v2+8C2sQvtuDc
67G7XdalRTdcjQY1fOXJ4wUIFEvLHqDUYtUD81rd/Kx8Qm9QwQ1uStUs/Ndg
VGu0CqDa63PA44F81N7XYbLaDOARbo8Nfvwl7DHyDZhtGfNfIh/vfL39+Xf4
WNtaGx/cv7N6/v3N+a+vLwb9PzZ2H/jHh4C1QnBb8b/eBZ6XBjLqsIUw/RwY
eIHZKMccQQ7pgMM0azNMW/UTRvXI5FBPV1tpYTaNkhqIe0Fi2O6U6L2Q1fJp
IZX5VCmPmEWJISWfIiYEXDhTmhp3LObUzsTI/SJWkoidXF8h8toVNvOsxYTa
xxt0Uzj/WMBXYX1nkCPg8f9vgv83tbfFPxi8J06H2ed1gAvgkwPwlZnZ8emZ
sdGxgcmpEbiH67xyBrgdHLo/p5gCg69MTY+q1HKjSQPugFU/0/kWnItLbniY
yazdNOz/1fJfWZk7Pf1oZOQeSCB8FWAtEXjOv0Y95+cf+8q0n//npYGe3+PS
SA5/ockwixrWa6fBHBbUk9drV8on7t261tZQLRGxCRnpYSBpooM/Bl9gpgc3
VQl7rzafbSsTcggZ5IgiGZ1GDEmOPgyPARFFSQm6c71t0aVSzw8B/zC+zCmG
lMoxrRa8QOHnH3+X/sn/qm1VmdCJpBF+BRcAmYE1LkdBHsAG5gF+uI5PDA0N
PwDa7/XfGhsfBPjBEQYG+ycmh+G/Dx7ekc9NwiPhp4Bt1FvcaYYhAJ7hLfKP
91VcVwJxtf6Pn//V/Q8/qv5JcbF4fLx/aOjO1NQAZMG4BAJ7oQoc1tUddwGc
/5dqhK639S7gdwSsWteEToMab5mNsyb95ORY340rLafr84tzGAxKVHLMUdBF
AmbS+OB10PY3r7Vcu1QPWiibT+RnxUu5KXXlAjGHMDV6w6gbm5q4O6cYUGvG
p6YfTEzcn50dhAEL3hO/Cvo75v81J1qf5wtb8A9vxcqyF+A36FWgf9Qq+eTE
8OzMOAgeQBp4Bp0DptbMwVdA7YAL4B6hmJ+GGxx+8AVwBLjCeAFDA/wUMA/6
B0aEt8U/gh/jH/K1l/gHCH86/wUFgrGxe8D/xMRDcAF8CMBWAWae13/A+F+1
9ePC84Fgxl8gToeVCdUb5nGDr6Cu6w6D2arCfQGitMOmMupnDJpJdIhm6Oat
a+31lTJeJiEh6nhZMW9y7JZFPzo60H2lswqGgJI8enUpu7lGera5YH7mrmL2
/vz/3957eMlx3Yea/8We3X1vn/1s5UCJpCiRlKhEK8vyk2yv9J5ky7KtZGWS
JimSYpBEEgQTiBxnMMBgcu6Zzjnn6u7q6pwmzwAESUlvz7Nshf1u3ZlioScQ
AEFZ8i7O79xz61Z1dWH6+6VbN+QCiaSzoEbSWf//z/9V84/xB361kMkpyVDQ
4/c5qYM64Q3B//r5JXBdWZ2Xya/MCzjEwtNOhI8ukAhEon50AaVAQVAc9IUL
yAuuLf86/EUj8kGM9d96e469Gv737HlA2n9SALJg6QJIBMz8YxwM/i9dHfTl
LYONBUIN+PnjIFpFKTUK1YZaqYuy3ihygXzLsLxYXmipSLuSTYWdI2ePPXjf
d7/1jc8/9cTdychMvRRU4nOY/cP77nv0oW8+9tC3p0aPqDmPWvDOd7LY/2Ip
XihG/9Djnyvl+YpFn5u8VYh58Ob5XArjz88K/JGwD714/uIqMfxLP7sA/5hx
gAddVED28Lzw4jpngf9nP39e6gX6giJQkgigArgMif015L9RLxn8S/hlRGHw
b6z/o3cBXbH9Tya94bAzGnUjsiMUL2Be/wT+DRW4dF0s05Zhol80u8l/UfYS
VBtarV2pdirlhlasFkr1YqNdQtAOfbOwSrWUqVeUdr1QL2dVJWqZPPvknnt+
8P0vPfPkvbVKKB2znDr6470//e5PH/zGV//uk30n95RUsVfRwjzJV7rWyFbr
mT/0/PdKeb5if7Er//ygIIQXKOTT1YpKOzacrJYAnlCfeAbUiXDgHAvPKQAm
+CHUQS9gHsHUc5lMjVEEPgjq/PTXin8Bv86/vuXQJfzj9F89/3v3PkzYQ/6L
oAXpdBD49e0A0i+rgM6/VIFL4iIT/6VKRqjARgikShUQAWQlX22V650qKlCq
Fso1tdYs4gXgH6gqWrZeybfQi2phsV3Kpv3Tk6cf/ekd//gPnx0ZPFgtBw88
c993v/mXZ3v2fPbT7967585qKYTxL5Uj8wuFRivX6qg6/4U/3P7Pfy/+JVdk
l2gB8C8uNFdX5gmEwhEfFp4fjvBe9udMz4yhBcDv8dopUQdUA3Vwe2zUcQr8
3JBPnbyYU1yMdlxL/rcLfjb4b5dfXv/2qvh//PGHMplIJOJB4nF/KhVKJoPp
dFiuhWhe/K1rLdAdMl/TrtlSNhMBPSJSpaDLl+yjrQsqwH8NVXI6J5559pFv
fv0Lp07uPXLwkb/90sess70/vOfv7//hP8638NfxWj1TrWbQuFZH9okVpche
AkMuUQHzcIjt4Dc3biu76MjlcHiln71WecRO/EM+0X4mHYvHgulUFP7JhUmB
oZoYnkgGkjHmWHWrbZqSLDidiYE9qS4JLzG/z++kQhSEssA/XgN3QF12gW5H
vhAz4dvKBvaGbP64m/xnjf2PRP7bqRw+/Izc/07f//eK+z9359+8BMor8r+t
CnRBvrFx3nb8b0hdVbWk3299dt+P9+754T/f9fef/cx79zz2gwcf+PqeR+9Y
WszXKol6Q2x/jKOpiWloxd35NwZC7K4CrzX/V8zta88/1p6YPxzyppIR+QqM
+B+MCfsJYECasAd6SYdpkdEOAGPtCXhki+z8l11DMnDiVBf/ZvhfBf/dm7/o
/Ce38H8N7H8iEYD/XC7e5QIuh/8uFdhWC16R/1ojTwzjD1j2PfPQ17/2V3/1
2fd/46ufu++efzy0/yH4r5Ri2H99l1XRuWTm//JdQJcKXI78B+Mf2ivlQiIe
QrKZOC6A+Pb8+pJ8gUsAQxhDRfYCnb+wDNKEOmTHskdItnAxzAM/wQ/eAZXp
4t9MPjdEft/437PnYTP/GH/4RwsUJSZVwLwXxuXwv1MgtCPwXVFQU1OLok+p
2crZrYM/euCf/vErn/nK337qn77+Vz0n9pD5loqRSiVNnE8SUa5s7MT9O1CB
P1D+5dy3rUK0Twnzos9TyxEFhYIeKpLSC8+vwDYky26ftfVF2dsj1QHvgNmH
fCw/2OMgEGIkPAIhEx/favblbX8/+c9mo9Got4t/lAIVkOuim13ATsxv1Y7u
RODytIAkCLDFnhpttVJK9J1+5q4f/O1//79v/7u/+eTo0KHFhRz2X+y1VBPB
T6WaNwKqLi0wFMHMvyFXoQX/wfhvt6pEO2SX5L+U+VyKWIj4X455kGN+IBxi
Qdro3qQ0RkeEwt5I1A/5pAbGQAgj7d1K/u8n/0888UgX/7IkBEIF5LoQly6B
vhv/Wy/bqgW781/UMiurbf6zmpZo1DIB/8SeR+8iBPraP/w3r2tocb5Qr6ZF
8F/OyL5WM/9XrQKXowWvkv8r7c95rflfmG/gAuY79WpFrVWLlKQD8E9iSwoM
2/KVLiSDPZzHEyFKsA8E3f6AyzgkIzabfTkidFv40Q5d/jD4xwWgArgAuRDu
5fO/rRe4fEeg51+wqhWLcVAvl8Inj+35wl9/+M7v/00maWs1MtVykuBfvHHQ
O1q70uptVcCcCF+1F/gPxj/wy1FwqAD84wJIgQt5MbYB8hE4p04IRGLLIbSH
Iz5aIB/stVLOGAsqyZeQS/u/ndmv/N7yD+QG/wQ/kn/pAiT/5l6gq+b/Mr0A
1kPJxfUVt+Qg6mx/377/8fk/u//erxYUL8F/sRCBf/HSWR+jsrVnadt04P+z
/Jvn/psFFWg2yvBPzkss1GnX5IhQwJY9PDCPL8AFEOFg5Al7ENpxB3KcD1TL
DiJKDtEUQxd2sPy/j/zv3ftjUId/2fODGPDTguAdpAsw9sXr2hrp6vpFd9IF
/kRil+Gy/j+tpJr1tMc5/K1vfP673/of6YS9Xk2WtTj5L38QfhTxN7+U/63M
d5G/E/Nd4dAr6sW10oVd1gW6NrKD/d9RTLNazMOYZf+PedpLVyf/1t6eS7Gv
8GMh7Q4VjRQP1OVKSlT4xc3Mc9aQnfiHAfjnBz116pDLOQf/wP+bX//ySvl/
8smf7M4/WYCRBXcx/1rwjw3B/my87K6ka5VEMma/8/tfhv9M0tFqKJVSUh/t
puJ/d+J/FxXYCe/fJf9mFXht4b9y/neZzyUbDe3YBf7d43/jVS941+qqfDd6
dfyL/a97Dm/wL6aAXTH/Tz31UyCPxXySfxn5S+ylCpijIPjfKfi5VvzLqEYO
9ob/shatVxIP/PAb3/v2F+G/08pXyylVTYA6nlq8qTd9fCv/XSqwy+vg15r/
rWd3D4d2H5VxBbJD/LOTbMu8oQvmQ8n8Tv38O8X/4C1XwaWilbIFNVUqK90x
j0kFduFf0xKSf7fL+tvf/BL4r4L/p59+FMKNN18G/4Q9ZhdgdASZSb6cdwFX
zr8q7H9NE//faqZSSizNFx7+0bfv+N7fpuKC/0YtK/kvlfUx6hXVuMPWEOgy
A6Fd5Nryv/WCnSz/vxf/hj3flv8tk3l3NPjbBj8IZl8udQXbRS0D/wQ/BEVb
g/9X5L9YjPPj9vYe8bht8P/rX/3LVfD/7LOPg7qZf7CXnZ9mF8A1Mgp6rfmv
1UtiqmkpL6eP1avpWjn+0APfQeBfTHhv5IrFpORfOAud/y4V2EULdu8FffX8
X6Z08f+akH9V/BsmvUsFdsd+J7O/VReM4Ee+vqmKjE9oxI4p8M75L/zzg/b1
HfN5HZJ/QqAr5f+5554gvJFjHgz+JfmGGC6AKGhrwH85unCl/BfVrHjDVc42
61m/e+q+e75x7PDj+ayPiKgjOj+zkn/xXgYvYLrP1i6gXV4HX44KXCv+t35q
dzdxRe+mdxPT2keXI11RfZfZN3O+e5y/c1BUNmy76OjeXPlwx16gHfhHJP/9
/ScDfhfxv278r7j/Z//+vYC9lX9p9qUXMFwAVxqDos1bg11D/ivVIlRrRaXZ
VLWCeAV2+uS+e+76qss+3KgmSX47ovOTv0NB2n+5KstWF7DTiIjLeRfw2vG/
9YM7Wf7fE/67xCDcUIGdTP1Wyy/jn42oht9Ch79rLPQ2KrAD/41GjvifH25g
oCcU9Fw1/wcOPAnVEnvJP8CDumyhYkRBckSEMS7UUAGJ37XhX8AvUgA+0umU
8kqwWo7vffzeu+/8ezUXWOoUy/yXG+JsRTf+xP9bR9ldJv+X6QWuOf+7eIHd
+V/s/C747wryDQNuGH8z4Zv8l2Vppl3O/pNiTAbRpQD/csF/ib3RI7RVBYxp
v616wTz+H/6bTTFCAEgGB3sjYZ/e//Orqxj/fPjwU4oSiUbdqRTwkwXgCFCB
kLT8UsS06E1BWRC5KbDMiHdyAbv7he1filWLxD8ImlWtpZuNpM87csf3vvTU
E3dj/BuVDBFRrby5GIVYkWabUaavOCJuWy3YyS/sxNVlps879TIZWiD3kd9g
XidwsVNfaNfkbvJL8zVkY0uCherSvPisecFk8x4TxkYSnCW1DIZcltkxZHpm
xGafcrln56wTs3PjtIyNn/P57UTgnBqfGJiaHg5HPAODvU6Xxeu1YlEdjumh
odM+n42/3ujoWSmTk4Ozs2N2+5TVOjE9PTw83EfswR0Ghk6NjJ4tFBN8L3c+
cPApu2Oaew6PnDk7cOrcUO/Y5MCUZWRiemRklLPPuF3WZkNMSqrXNPnqjYpc
56RbUAF9Ral2HRUoNmsaQgUbqC8tIoYBT08P8swi8v/NVeAP/3sVJXSl/Bsq
YIwO3Ur7VfBPMov91/lPlyvJei1qs/bd+YMv9ZzYs8l/rmosRiTnmv0H4l+u
U7fYbgjZUIQKstQR+9EsdbSFTrHd1sSqsNttG7GxYKzejpnNZKNQHYv7KZNE
sJkIdSmBoDOeCBBdoCPUI1FvQU15fbaMHuIGg048vstlwenzVKGQKxbzGQGw
3BKdSEDvMPHBTF6NZ5RwsZSaX6yoWjIa85XKilpM5/IJbphWolQKWlqImgqH
vPxeS4st/giNur7+Hkk3Ty4Xebu07DRL7Trw5zoNtV0T/DeqYqogSrHBfzs/
MzOAnv7O+Oc/LsWsAl39QpfTR7R9RFRR1aLSaFb04Q2C/5Hhg/fe/RWH9exW
/vkjly+9ybYvAnafGvN7wv9G8KP3wCx1mgguQBfB/2K7tNguIvCPxzdkfr5s
SFc7aiI3CdKXgi9Trq21FhYqfNfSUo2zyMpKg4upcBahTovcBGd9pQljuJsX
Liwsdsq0UJfC4cv1xaqmpVZX69jhfD5CTL60VJHb7hgP0+poYjp2R2vPl1AQ
0eU1L8CuVxR96muh3cCq52npNItby/lmQZdip47lL+kqUBBrrNUV+G93ChbL
oN9v/93zb1YB5PLJ300FKmpRy7U7dTHBs5qqVsKnTj7+4ANfLyhu+K+X0138
l7b4kZ1eB79iFnClefE15994V7s830KWUAQhNYEZ5LfUxbYQXQWKC+1SVwkq
bc6aWnQ+y7QTLRMwcBZsSCFpqVYzgCfiZ/0spehLqRcwqiU1KbyMHmCIqLsq
FiioVdLcc76tim9p5jnbaRXmW7o/auaXl/l/8RfOLS+iiRotlKgJJZ/ie7mS
UldMTWyp1lahlzssctm8Jm7bKojbbifzzXyngf2n5NtRnAr6woMRFDXrWfif
mxvGYf2O+ccVImYtMKfDV/R24BIt0OOfZqsq+S+qvn3P3vfTH3+nWYvVKwn4
r5aUqr5qgRCdf/NNtn0RsMtwuN8r/o21SlZ0AX49BagLkJoFHYAcMLTFwpIK
IYFRtmqKWFKsIhYW4zLZImKDmtJu5lAc6rTPtwvNapaztHAlAVVZi1NSp0VT
o8RXrVq2qiVXFkpcyRfRXi+nuA+lvoifKGulZK2UqmqJSjHBHarlpBT923NU
tHxEjNGtoTVcJk7xbDwDSlQpJfh4qRBFGpU0X0dJi37n7UW3e+J7GxWlTdYg
gyKUopVv1tOdedVmGyWmEskv8P/mNecf2rdVgVdMhy9LBWTnD1qgx//ZjGPP
43c8tfefG9WowX/FWImIvOPSm2z7IuAyxwX9e/FvbK4n+V9eaq/qQvCP8V9e
qGI8NwisJIChWooJ0RKUlWK8okVlCXXlYkS2l9VYSQ3TohVChWwwk3TlM4GC
4s8mvbmMV1VC2ZSbMhV3FHPhdMLJNZR8Kpf2U6eSjrtTMReHmYSHko9zJTeE
W3HzQpRDrqRd3DkX4lDW5TXcnArfKD6b9XFWPI8S4tuL+aCa86m5QDHvp8xn
PZQlNcijaoXAllIIHynmIpUiuiCCJbwPxl+os86/wzEu+n9+V/xj6mX+aw6E
pHAKFTDvmnrFKqAnv/mC2ICsWkunUzb4P3r4kWopxK8vzM6l/GtbXsN19alu
VYHfW/6NtTrXljuI3u0j9lQlhMB+Sshr5WhVDVUKwUohTFnOh8r5AGUp59eU
gKb4SrkgddlCnZaqGpFloxSlnY/XtRif4iwl7fmUi7JWDDdK8WLWr9ejnM2n
PFzPF6kZHy0cUuFb9K/gzgEOlbSHp4JtVE+AmvVzPfehNJ7EeNpqXpTii8pc
E62ofvEAxUBdi9AiHjjv7S5zfqkmqhIuq0n4l0kB/C908GLp+YWi0zkRiwbE
4ie/+h3xL1WgC37j7cBOY+S6ZPtpAuVCq11TcihRutnKYf+fevLus31PGfxX
tGwX/12v4ba+U+hSgSvlfyd5jfhf0eFHVpeaa8utteUGEXKzmhHWXgtL/qXo
XAV1/jcEzotZL6XEDOEyDgtpNyDJOhXOqhmPknBQ4fp01ErJxTQmw7PZuBMB
71zSDc9U4sHZQtoL/5SyxVABUVfD8Yg1GbNjpflILGBJhOa4A7fNJZ3cmdvm
k85cwqHyGIovFpzMxOeUpI0ym7CqWRfCIeqwrZSLOALhfQi3CPtFGtISKYbB
v8s1+Wr4l+ufRyKuRMInu7OkFlxO/rtVuvpFdwn1t9cL0aupD+wpZ4parJD3
HDzw4JFDD2sF37b2v7Tl5rsvurLLZMkreil2Oah3vera6WLzizBz/LO+0ib4
h/+VpQphD+Q3qriAYE0LVgt+pKYGkEreR72hhTLR2WP7H/bZB04e+gn1ZGh6
euToyNnnRvv3nz2512Ptd8+dPXPiCa7kU+MDBy1jx8/1PHX62OMzo8e0rDsb
m6Ml6hsfGzjcc3RPyDNOeeS5R2zTfccP/tQyfmqk/+CxAz9xWM5Oj54YOL2P
yyaHj610CrVy3DozcOTgo2d69430H96394HZiZ6hM/v3PfHDw88+FPaMqmln
KeM+9NT9zunTvUcfGx86dOroo4f2/Wj/0/edObX3kQe+OTd1iv9UueDLpx24
A3wBGqHlPM1KpCrg9yEiXsqFq6WM6BFqafrq+kq9miT/3bD/RD9XFf+8dvzv
NGtyd/6BXxMLrWe0UlwteA/s/9GzT98bj8xcXfzzirPDtnqEaxL/bFWBXa40
84/o/DcRgv/11fraSrVZw/EFkYLiJjCA4XYl2iyFIR/+4Zl6xDs21PdsPDA5
fGZfwDlkm+qB/Mmhw33H9xx8+n6Ap4U6qpFP2q2TpyYGD3GWRj7C3ZS4dezc
gdnJkzNjJ2HbNXcO8hGPbRCe/c4R+B8+ewD+nbP9UyPHIXyw7zmnbQgsYyEb
KmCZ6nNbhyaHT2D/ud4+3WcZO5kKz/CE9UJgvP9APm5DB6dGjyJjgweHzu6z
TJw4euBhDt22fpiHdgw+5IvgJ++lIg5VL0LKgH+pllOi30l0H4kNIK4J/8eO
PZ3LheFfki/hfzX8SxUwj5G4/IVT4F/TpVLJkv/K/p89j/3A4xw0xz8bKzFe
Gv90pcA7rTt0+W8EXmX8c5nvC8w+YnGhqff/EPY3MP5L85Xza4311UqrniQM
KOa9mZSV+KGQcYJKUXHnUnbqBjCEE516HCuKLSWiQGhcaqfTsVkMrKy0qtH5
RoKP8HFKBPBohLRoYIJG4iiMbTQ0i9J1mllyZJmBEufwE1CROTiRv4z5RWJS
Spa1hJLxiww64yX+X2wqRPXZuL2QcqBc85VYwj+5WI/jC3jyTjNdLUVAul6J
Edvg1zjMZdz6fzOkpF2UZMRUSq89/8ePPwP/5vh/MwW4Mv6N98Lm0RGyR8g8
cexy+CcEErt7VJL5nPvpp+7Zu+fOkH8cPyv5L28uRmrwv1MKsK0j2An+K1WB
K/UCu19jvP9d1Ps8JfxE/uurtbWVcrOWEGGw6s2mbcnIjHAB5bC0llSgF7xl
tAzAMoSgRV6Tilqs0z0Y2LBvzDbT67GfC3lHvY4BWoKekUR4mnbKeGjKbjnt
dgwRzCMY80TURlQ/O30mHJjxucfdjhGHdXB6oheb73WN2ecGKD2uCcv0udmZ
Abt1ZM4y6HFN4gimx/tSEVvQPWGfOYMLIAQKOobskz0BxwB+h2QE7FEx8BZI
lyJ6Bh2kLrKbUoyEF10z2vlfFwsese53LlAti9GP+hyQzDXkP5+PxGIeg/zL
f/+1lf8uL2C8HTb7glfkv1IVQ55K5QT5L/w/9+x9+awL/qta0sx/EbXaMgFz
p1F2XfzvNC7iKhzBK2rH5fBvjFVb2HjnJXo+FzrFlaXy8mJRRv7VsoAhk7Rh
DEVKKDgR/EhTic2Eq2zKKY0nQr6MUS0o3nhkNha2JGNWKbRQBrzjkeB0JumI
hmYS0TnuEA5MIZGgJR51BP2iREKB2UTMGQ7OZVJe6umkJ68EC7mQPEwl3NJy
xuPeUMgm9mJI+7gYmFGBRMgS9U0WUi6CrkRwKsnNvWPphDOX9eWyASXjxWVk
Um7uE4tYuVXQP52Mu7JpTyTEoVPNh+OxOeAvFlwEfvBfKSXazdy15f/EiWcL
hSj8S/I34X9V/JtbpBfYOmp6d/7rdRKBhJJ1Ev+Q/4q8T+e/XMzAf1HNSv6L
l05J7kqxuwfXbTdB5hXfDu8k16qDaOtYzcWOGOqJ/cfRLy1oC/NKrRyulAKN
WggVUNIOIE8n7KBLJRW3gbHPPRr0TUC15JwSqjkF+ZSwzfXUqdDOpyhRDRop
aUfQKdqVrBvmYRj2ABKBdkqQpjEatsE/cHIolSKV8gVC9lQ67PVanc4pt3sm
nfYn426uyaX9xaxfTXm1rFdNuwmECgl7MePJJDzcJx51up3jAZ8FD+JyjIN9
Xgnpt6US5A7cPytu5TDx76uUYpv8pwT/tfi14h/9NcOfzYZfDf/mV2NydERX
OrA7/yUxpD8L/8T/hw4+dOjAgzkiXvHSR/BfUrNFKZv8d912FxXYNiOQsosX
uDr+ryhGkiu0S9kY89Mpt5v5xfnifCdbLYXKmr9eDaIFtWqkqAbUgr9cCmvF
YCppj0YssehsNuPK57y1aoyznKqUI9VKlEowMEl7Ie9DWs0UV3JBSQvxQaTZ
SCJcyQdziieTdpa1uLA8uWA84UqlvQU1ki+EozEHddpjcafNPmK1DYfCVk7F
4+6CmkplI1bbpJKPJtOBbDYo3/MWsnpIU4yqGU+1ECzn/CXFU1VDtUoqmRTb
rMzMDIRCjnDYjvvQ5zPy83HKL+5Qy+FK0CbxZo3gJ+8s5FABr+QfwfJvz/+V
j384eXKfqsbgf9Psv1r+JfyGGLnAZYZAcmElTUtUMfiV8PGjP3nu2XvDwXHy
Kf2NZ6KkJhF9k8rL4v+VZ5xtjpf73fJfMvgXFRP/G+0tTb7lmW/ncH+lItYv
AAyAreT8hVygXIlrKmTaIqHZdMZT1qKUEBJPOEpkpqUooQWnCCH4CIogsR8Z
PjJr6fN5x1CHRNxKiRaEglPplEOoTyWRy4fSGd+M5dycdcjrmw5HbFopnkx5
wL7RVAK+memZ/qmJPs7iEc6cOewP2vrOHN/zxCOxhNfttZw7d8LlmsR0cxYV
qJdTZMTtakq+hiNfVpUQxl9TYyQOqYSHOjY/FnORO8D86Gjf0FAPNFLu3fsw
30LWr+aJ4kQgx//xEv434p+pVxn/Y//56kyG+N+ni8gCUAGTRLtkp8zXEOOs
cfG27wW2rqAC2OhjqSjsGO5+cuTgk49/1+M43SwHChlbISNcfygwgzmqVNL6
bpXpnfLrbVVAHz14iWzzaqBR2pSiTrLWtbmSsd3SVpFDK+UeHFvHasq6foEq
b4upn29t6It5kRD9lVxRHxvGM6Py+uvaUkRTo1o5gU0Ohq1uz6THN01ptY/4
AxZZtzvHHM4xSpd7gsNY3G6zD1ltg1nF19P7rMc74fVNjoyemJruc7pGXe6x
OeuAZbZ/xnLW4RxJJAnOA5A5eO6Y3zszPXmm99Q+u3V4zjJAoFIsRLzOCaIU
Mt/J8Z5syo06gK7fb52aGsCS+/2zaER//1FK7Cp5MVS7HGPcYWKsd3bmHAE/
HiEbt5MdR/3kHTaPc3R2qt9pH3XZRrlgfLSXPNrns9jtY6OjvSOjp1AfyEfI
d1Bkfd/PrOQfL9NqFVyu6UQ8pPP/m6vmH0cG/wRv15x/82Vm/o1XAF3rCGla
SmzppUVx7jUt4JjtObzvXsv4gUrBmU9ZlCQp2BzxaiJmx1HKfZrMXUy7vHHb
nX9zImBarEDuPL4b5ztJF/9m0eGXogH/dvzrE6Pa4l2P4L+SxnISQgAPxlkh
OM/4/cE5pxv+ZxCHayKdDSTTvnjSE427IjEnZSzhTqQ8yZQLCUfmilokFJ5V
i+FcPlBQQxziI/KFIPVqLYk3QUFSaXe9mvZ5ptNJL9EXukaeS/xPUqDlI51G
Lp8JYNLbDbKwCCVxe7EYJ56JRp3wTwk/ihKqVjP8OvyOlBwS2ORyYRgjrRBv
osX7u2BDi7QqcfEWW4uuLBbFaKV8BO1DyxoNMcNLmMFyQgxJUhDRBSr4b6ak
5W/Wszr/RZfLovP/b1e3//tm/usC/k0JyhDomvMv3wt0gbqJvbGsXIrn4S+f
V/xq1uV3DZ4+/tOeow8nQuOZ2HQqitGwpOIO8iP+7PpWxeldXMDWcGhzn+7t
7X+trpmMf0mur7XL2Imtsl0esY2+vOwXTPyb5w+KuYEdTfIPcqIHXgxsCOMZ
K9UUMUlWCeAEKYlYMmSaRWAOE7dTl0KdU9m0h3AolXDquaQ4jEfFMqr8eQmi
EL03xschZzE7fISog48T3nPzciWJxomvSHnJTOET5kOB2aDfQpKLwHwgMAfn
Xu8M9l+qA7RT4XdEHfR4XsT2VLgDWXZFFQN78ilXLimGSSRjdghPJ11qXtyf
FBtTzMXis/zv9BF0YtNP4p9SmGyli3+3ezaZCF81//gpyT9fB/x89Rb4ryX/
5m1lTDZ/Y3FFXZKKElEyAQiPhmZC3tGRs/uefeJO29QpJWnVcp5U3EZsqYg/
UZhE6ZJ9yi5DBST/Zi0w238De0P0lYh2Gz63E/+Xtnc7jq38i8+apopL/vXx
9rlaKanmAlrWSwgkuFVDGFKifZjEaJMkUtKCYYefTNbL34eSuoScEnfpcY2h
BXbroMsxQqPe/UhoHaQOe1JNyLnAPhK1U8I8YX9Ri6FZoi9Ci9HIw6AahD2E
W27nOOkwkTNihND1uoLBhyV5SF3G1XrOG6yW+Y/4apoYdyQHIDVKUVwbhPMA
fDvZNzESn8rnIwLFrJ/4R/KPkL806gnJf6OWuSb89/Tsx9FIzwX/PKSe/F57
+69cOl/GjKusGz2lRDVkRqKfLTBDqOO29R87+HDPsccy8bn5ekq8jixEKiCh
b9Jt7lzdujzjVi3QZxCLScTwf0kv0CXYA2G10dKjEbn/8hZpt6rbipy4+nLL
Zha81RcY/Heam7pjWidKxj/6WEdF8l/MeDCbStqVU4DBl0k7M3CbcUGIknWL
1LKgjyjOES37KcWwyXyQjJgsGP697vGAb2pmqi8WsUI+pp4EGcvPBSLaVMM4
iDlLP8iVKklVi5WrqWwuGEu4qKez/lTGFwgRRMVoxLPk1QgZMUJUEwwS//cT
sVPBkGL5sf8ArO9Lq0AXoRGn9K6hlJIWvUCy35Xn5+HJAvihw0ELeoqDQKnR
aAIAjL9wPRmvLm6ElLBeizfrack/ysIf0+OZSyUjV81/X98hHtjMP/C/FvH/
1ldjxtthqQIwLGGmTMV9qEAGw8LfJOuxWs489vD3KYkVxfjzYrxeEUhzw673
C7urAFItZRDJv3mmwKVrFGi1eqmqS01fGNwQMUNfF3PjdlLa2Lhzc/vOLl/w
ciAkBvRunDL7HbEASEvVx7orVS3B3wH+y/owzooWRspFOUheDJ6nTnqoDxX2
GSJbANtpH0YF4B+8yVvRhaB/OhqewxGgEbLisA1ZZ8+d7T9I8BOK2Eio3d4p
h2t8ZnaAJAItmJg6Mzx6yumeoBHh7Phk35xtOBJxuFyTvb0Hxsf7LJbBkZEe
t3vK4Ri3WkdmZ4coUQ0y4sHBE1RIqF324UR0Lha2OG1iyNDE6MnRoWOTY6d4
MJ6BRJhkWabM0zP9ZMSSf7QeQcEl/2IPuGr6mvB/9uyRUimJ2uKhDP5Jga8V
/zvNl+naX8zgXyvAp5JOBAtKFM5x6zhNnOOxw4/z18Ozi8ZcrFwUl+WzCcm/
0b/6iipg2rA7u9ERqq/Rgc2XZl+3/HWk2W402zXZgrTaNaTdqbfFIjkNebhV
Nq5v1jc/ZV4YZ3NZj3ZRCj+fwb8579ZFqzXE9FgCXck/8U8lHzDG7cihO4WM
U46WlAOJDeGyot5niIUHcmw+zAMYQp1YiBKNIBegglMAfhTBH5j2eCc8/slZ
2wAC7V7/TDztKZRi3qDFH55LZLyRhNMTsCChmKNYSVZqGUy90X9ILkAWgLXX
N5W2x/S+TRplB0swNOd2jqKARFyUfDVmn+/lIX2eCQ5p5FA+qnV20O+dlvyT
NSCFvK9WjTVqKYN/DIjXa02novD/61/961Xwj27ip8z8Y/xfO/7NnzVvLmPE
/2ou1agWM0mMWwpDnU37y1qCpI9KIubS1FijmstnY0o6UlKzBSVp5v9yXICx
Z30X/2vrS1LWzy+vnV81ZHV1WTSur56/sHLhwvrzF9cuXrzwwovnaeHK7nJd
XC9lbW1FyMZtF43VzyT/2HYp2/Ivu17hv1nLS/5l/C/5N1SAikS9lPfK9i4R
epHzGXmuTHLxCNSxosQ/1IklOCQEogUstVI0lfWopUg2LwKhaj0TjjtyxUi5
nlbLcSpaNalVU4oaSZEU50OFYgzsq1WhBcTt2FKZBRD2cFippBHZF0QFxjBo
fKke6vjJOCjJSojH0ETqnJJJuu6hbJg+3fh7gD+TdLwW/A8NneTxJP8oKfVE
wmceC6TLy6/D5IpY5sOddEHOlNlJ5DIa5sGiGxjn07okET1TiOsS3azonah5
KeJKmU0Yw+26fMG27xfk1slIuZLTBxHlOvP15ZX5C8+vrq6vzC92lldXVtfX
KC+++MKFCxc0TZ2dnZ2bs9hstomJsampKZttbmSE0DcaDofPnsXvW7xe99LS
EhcvLy+vrKz84he/OH9+bWVFwI/K6Gq1NL/QkEufkdgaLqAr/oF8uWCUWBi8
njP4N+KfkuIpKe5yjrqoaPCPC0g7ENlSSNmNupK0ETajAgQPICQDJCoyndwq
ZBaR6GxWIe0Vb9n8oRm8wNRM/7Tl3NhUnxsm015XwDI5N+iL2BQtkVbC8E8I
BPOQj/0k8secUuEng3+gIgpCjE4hQvp8IZwvBMnfRdpeDPNF0Zit/8wBEhCp
CLgAHMGGaqQ9JAg8czJm5fGajaTYAK4cF1OJK6lqVfH77Woh85tf//Ka829S
gbBZBbr4390dGHxuK+bJAhvxfzf/SRP5G3d7Rf63jjs1ZCf+58XWD+2llcX2
fOvCxefXL5wvVysra6svvPBCpVIpl8v5fD6j75Tp9/tnZmZ8Ph+NnEokEskk
P316cXFxbW3tpZd+jiwt4SwurAt/sIwioFk4CJ3/klz9TLoAPQS6xP7vzn9J
8WlZN3jnkzaEioSfulQKqRGIrOMdoJocgVIfbyk60kUgnfPtpAIABv8EQi73
GLGQyytSACJ/4v9k1heM2qesQ/6oPZbxBQlpcpFYwt1qkUNhWPDmMVKAnp79
lNRJBKDr2LGnJybOAD8ieoGUQCzuTKZckI8WRKJW4C+oG16J6AjLn9O7g9AF
/BH8ixnKihf7D//Yf9lPBf9i3n1VCQQcWlH57W/+9bXgf1MFXl4L11gX2jjc
qgJmLdiJfBDt4n8jBMobeG/qiEku5d+sI90qYN6nxqwF8C8ml5VSiMF/u1Nb
Xl1YWJpfO7/eaDXnl1eiydTjTz518Oixk6d6f/yTR4eGR6kcP3GKyuTUzL7n
Dhw+cmxwaAThkFO9p8+MT0xRPzcwYrW5TvedI4V4/uKL3HBlbfn884RSy+2F
erWh1ZrFRruE1PX4B+zFAjh6l6mEf3PBwILkX3T0FePwL+cPEuoQ8wvDjp3P
uuQ8EVpEtJ9x5tMOSoSzso7lhHa8gOAn45Zj58BpJ/7jsTnr3NmBcwcGhw7b
HcPhyFwgOGtzjKazflIAm2t8ZOL08dMHhybOTNtGe/oOD4/2kO0ODByH83Pn
jp048ezp0wex/MT8si9Idn4anUKdhWKuEE5lfKrelUQezbcEgjOptBtHgNlX
88FqJZpOOTJpEfBnU+5U3MED89jZjItTaIrkX0glGwq5yqX8axH/mFQgvIsY
KrBtdrC78TfHP5v2/xK286/Ev9Gh2qUCxnuBrj2bDP5VLSn5L2oKKS2Wv9Vp
Yvnb85215y+G44nv/OCuh37y2DPPPvfNf/o2hN//wIN33nU35J/tH7jv/h/d
c+99jz6256GHf/zsvv0/uOMu6gcOHj546Nh3v3fn08/spyyo5Zd+9v+cv3Bx
cXmJsAppzzfgH6m3hNSaBZEC4A7qRePtg2m1zEKlppDsSP7zWR/8kwIYaa/M
fGUKIPmHeTkjBvKzCSs6wimDdsw+peR/J/iF/a8l1II/Hpn1ecdIQqdnzgwN
n+g7c1Arxedsw+J1c8DSP3jS6p6KZ4Pnhk45XBNY+6mp/pmZgbm5YZ/PIoMf
Ki7XJKXVOoJ4PNNcwGXk1LiSc4PH8Cl4Fsvc4PhEz7mBw5SZrOiVxbwrWXc0
YpEqgP1Pxuw8No9EC/wb9l/fCSsbiXjqNe2a82+eCyZ3wTAvh25IV1y0VRF2
iv+NwXLG0CCpEcV8XMvHi7oQ8OTVONjn1A3hkEZ5Vl5mTih21wKpCIViolQR
8CNymT61pLQ6dax0o1VfXl+rtdqrF16IJjN33Xv/3meeO3rs1D/ffV//ueEH
H/rJnXfde+DgUSz8ffc/9MCPHnl238Ef/+RxSminPHmq79jxnp/89Ine0+d+
cMc9lWoT/tfPPy/55/58S6VelPzjBaqNfL2pb3lWe/nts8G/2AStmhWLpJHo
6fOqCikCG28u6ZSj+mUkg1WXIvJcfZCArIjXBBk3AQ+KIHNhdKFc8Ek1kc5i
W0lGZrIpu5hKnxc9zxBIKELQkkx5MkpQyUeVQkyrZMo1hZ8jmvAq+TDM6Ama
EAIh8txw2E4pR9SQHcAVHkG+BUhl/ARRbv+MLzQXT7pxK7Gkg0SDWAv+I+GZ
gH+CEjeUSdtj0VkSf+w/OhsLW3iYei0O/6gJ/ItX4ZVsPO5vNSuvEf+bKhDq
ErlHmFkvts0L5IqRO3UQyVRaXmMohbYJ9gb8atyAX/JvqIC8TM0ldleBSxUh
Cf9aOXkJ/1qu2a7JyH/l/IVGZ761sGxzeb935933P/RjsP/2d36w77lD9z/w
MNjvP3AEzu+594Ef3vfgc/sPP/Ljx/Y88TT8P/nUPg6fenr/Pfc8dOjQqTvv
+mFRq62tX1w//wIqIKMgvqVcLaICwC/5rzU2hiTJ1xAm+FWxuqnOP1leqRAV
r0GTTjXjgWo5GMCw6jK3TcVtUi/kaH9DL1JRC46AEpGuIROfM8KkrbLRcUSi
oYtcq6eQC2h6f04+H5PjnMl8+TlSWTFaGOaJbeQbLjnmh2iHEvKBSkyK0VvE
eIZcqFxNp3PBlBIolPgpI9G4MxyzZnI+Aq1Y3O5xj4RD08Q5qaQ9p7jyOcI2
Vyw8x/9ITNLJuuGf+AeBf02N4srhcL5Tf+3411Wgm3xDulzDVkXY6UWY+Y3A
Fv6jRd2YbPIfzxaF5NT4Jv/iAnHZpfx3qcB2ipAw+BeViiIWZS0qkInxJ/5Z
Xj+PCmD/0zn17MDoyPjM+IRlYHBsZHTqdN/AmbNDo2PTwyOTz+0/sv/A0aHh
iaPHemg/eOg4p872D9Py6KNP9/YOogjVWnt+YQX+L77w0vLqyvLqkuS/XFN1
+NVKPSf5N95EGy/gJP8lud61zj9hgORfDpWJR21iBCCNip9sMZNye1xjtMgx
z6SQsYgVCXjH07FZyA96RgLuYakLu/NPfl1IObKY3/icknDo+uXhtmUtQTAT
ibiicc+MZdTtmYP/SFxOmxLd5sT2CJBDES2lUpKwh7wAIRCiRdj/sI0IiiTC
7p4IxRwk1ClFvFnOKIGR0RMk3cCP5ZeTGpKJuXjMMjt9xj43QPCTjFnhn/hH
jlOC/2IhAv8gt7TY+t3zb+wU2cX/7hGR2S9sHRSBeRGxzaYzNfg3xOBfqgAX
d3W0bpdoyDloCRP/acE/ObLgP4tA5ur6Eoh2FubbiwvLK2vN+YVWe/7iCz9f
Xjm/sLiaTCkRUuJ0LpfXkFg8HQrHi1qVMquoCNF+qVxfXXt+YXHtwvM/y2YK
P//F/1pcXCbuv3jxxfnFhZUVwb8AG/7rKvxXdf7Na7YY8G/Y/7Ki85+W/CsJ
V4EkUe8bt1sHnfbhaHgOFUAdqNCCUgAqZ32eCVoQt3NUeISkLege8zkH01Gx
3k4x662ofm4lgN9aplzFlLOY8SCqLpoSKOaDmYQHgxMJ2Ry2Uadzamio59Ch
J3t6DpL8PvnkQ2f7Dvn9s+OjvUT4iZiLRMDlGLfbx6J6zONxTdIyNXHG6ZyY
nR0i5h8dPz00ctLlmczpk2tGRk/1nHxaPLl3bHqqZ3b6NI7A4xwe7D9w/Mie
wf5DQd8E9p/4p6SF4F9ug6vmw/APY8tL7avmf3SoN5sKxsI4TX8y5s0kA5S0
UNlWuMwQc7uSDknhs4aI601zyqTIQ0WJ5HJRgEdk36asG8JZhMuyOSG5Qgzp
uka/zBxWRQ3he6FdKFQxLsKewmYL2URelGoxS+Yrt3tutiorq/MLi63FpfbC
Ursz31hamV9bX5qfby8vLyuKMjc3Z7PZQqGQ1WqdmpqKRqO0DA0NHTt2bHh4
eGxsrLe31+/3v/jii0tLK+vrF1aWlufn58+vrT///PlVDsRm6/PtTq2G/a+I
DZtQAX2zG0F+RRd9OXexqUdZX+C0qm8Cor//VfT5tm6ZCeaVoMsx1n/m0Ome
58ZHe/RZhDN+77TDNkLp80wh0bAtFrEjaIcYKxudS0Rt+kRIjx41+aRVFx3+
GdGvmE449Res7mzcng7bSgT/aZ8Sc2oZfyUXKiQ92bizmPUXCWOyQU0JlXJh
KvmULx13J6NOvk4htkn7ooRAaR/ZeirhFvMfC2I9RpGlFgnaY2LdxaSXK9uN
DBrNl/Lf0d9tua2Wfo9zNBqa5WnFBPzgbDgw40JNho45bUNB3xTBP4JfEKPi
Kwl9zFJcTIXQUljgl148f9X9n2b+E1HP5fNvbuT6beGX/JvFmGIm+TdUYFv4
Jf9SzGxfKuac4pIruQ/A628nFVyzWFOxqsB8Qc0gVBAx16yUw+p25uty+/Ll
lQ6g6j3wYlDE6upyu93UNHCtLC7Ol8taLpftdFpUWq0GZbNZp1IqFRcWOhcu
rC/OL1y88PyF82tLizC/KOX8+nK7JeAv6Yu3QLi0+WV9CV8p+nIWOaGScna/
msV5SfsvRnXCf8arvyr1Z1LeZNwl56eLceBxF7zJSbuclYcwGfSLoQWxTdFV
gIyAlJnf2inHnoklOvUBBvqCnEHxliHtA3vgRxEgv5QNyBZKNeVF5CHtlGrG
JzaKD9nC/lngRwrZILTjLKA9T/4bd9PIBWAP8xUtmorYckk3pVwskbJWjOJi
MjGHXGUuHbVTp4LSxQIW4JfKK0KghE1M/NRECIRCXRP+RwZ7uvin3IX/Lux3
kpf1RR9NYc6mjfkFZhXYCrZB/ivy37Uko/FymYRXEds0BPT9GiJyU9d8IZ1V
kki+gBZklVwql0+rRSWRjGSyCaNRXlDUcoqSUdV8sVioVEqNRo0KLdVqGS2g
pVDI0YJ2cA2HNKr5AlFOqagViJPUolYsqIVcuVSo10qVslrSNmy7HEpX1Td7
1aOdgm78ddGvESpQTOv9Pxl9VLwYoiwm7caJycViIPrisWIFTt2S+yTSmE23
Y8TnHvd7JkL+adkoRg7rK0WUiyH5Lhibrw+/dMi66FrXBxiAWb0Yxv7Lvqaa
GhIjLvQFDIVTIPtIuUSARFCU9Zb0BBmYA95JvpGviwQtGPOSGpbaJNbjxVAX
I7TIRs6CejkfyCWdfDafcsWDM8LpRK1EXwRmtFDPxGxyIUcuwx3oOuuQ/Bfy
vlIxouaDYoZgIYJnf/X8Q2kX/11xzrYxz+XAj0j443GvFOrmiMhgu4t2Q4yo
aacLjAxC8m9s0kq032xqhXwa0rC3C/MNLKrYLK9aVMXaETkxsBP7rS83TZ0W
wp5mqwr/WinfFjthNVttATyWHwFvKdh8+Mcp1OtVzD4V7D/tOAVamvVGC7dR
KiP4gqWFxUa9WuP6VqPVrDYbFcpOW99prl0Xg6XbclMtfdydHIPXqDTqYj8U
nl+fBZ8TIwGSdqLfRNwK7UBOSjg3c5bYAM6xkJRyuR7q8E8sQYmEA1PjI8es
ljNytRO/Z4z62PBR4upoaEaMqNl8EWb0JqUic+65c9bJXtdsPxWn5axj5oxt
6rQ+9EKogJp2SynoE1i8rjGE7+WpqLjswyiCdDQ8Eg9GbEMOS7t+zVTYOwHq
EJ4IWYCfihgOnXRSEV27egUh9UYRon4inznuRvIr1mmJW7H/BD9igrMaxd9d
K/6jIWcq7otH3IYWiBHI28nuLmBrpCSXVYzFPAj8y+RaDrE2kgIz5zvJLgpC
uelBRKqLUW3DUr2kTyeva8Xc4kJrvtNYXuosLbbJQyWxy0QmK0tAyyGhy/r6
KtHL0tICdYJ2Dgn+OaQROX9+jUCI6+Uh7cRC8g4XL16gwsW0c6vlxaUL68+L
gXIXXvifP//Fz158SWQBF9aNWGhT5gmQeDDuI5KOhQ7CTYR0GsjSYmthoba6
VF/oqPCP6UMF4jELZtBhOTvY99zp43vP9T47eu4QwuHUyHHaPbbBgGsUbEKe
cep+54hlqtdlPxcOTMTC0yH/OPXZ6Z7piRNWy2mfezgamopHZpBkbDadsKbi
cyTILuvZmfHjc1OnLBMn7JbTAfew3zUkX65Jyacd5NTp2GwyMkNmimZJ5XJY
z81M6tmrc9g+1z8304f2DZzdj7pNjZ/kLO3Toyc89nOO2T6EL+Lmsns2m7DK
m8uV6zgUa3N5J0gKcAFiJpR/Mhadxf7L2QoYf/gnvk0kAi++sH7V/A8PnOri
n3IX/nfKf3dKE6TZl/BL+y9DINNC0yEjKd4qr6gXRiohfQH8Y/Cx9tBOvAFg
42Mj2UxqfHQsFom6na5QKOB02m22OY/H5fW6qczOzjgctkgk5HI5OEynk2hH
nNjaYUulErQHAr5wOBiNhqnTkkzG3W4nJWEP9j+bTXNP6ugIzsJudcQicSWT
Q7g26A+EAsFcVllfW5GytrpMRowKwL9QgU0x+F/YUIH6/Hx1ZbHWaeWJ/DF9
qaTgU/TJ66s3EzZIwVpKUynmEoZnsaucxZASS1RUfk05Y3QOvKVkACztCPrG
aKfCIfBTR7gYAmEy4h+HQPCWL5HjoSljoCn3FGvwFgPUaaxXYgiOgywbDyLf
mkmRExCM2ev6MAwnn+Ke0cCEHKQR9IygR1rOQ51vlL21CBVZJ+2Ff/RLuLDw
TE7xEPznsiLZKeRC14R/KO3iX/YFbSs7qcNOfURmy2/AL/k3q4D0CNtmypfJ
P/V0OowLIMiRlr9S1og6RodHfB5vX+8Z66xtYmxyfHy8r6+vp6dnYGBgeHj4
7NmzHA4ODk5NTU1OTo6OjrpcLkVRvF7v9PR0JBKxWKZHR4cnJ8dRk5mZKbvd
ivqMj49OT09arWJQKKf6+8/QiAr4/V6+wmFzelxuxGl3TE9OITwA3kPKyhLu
QjoQER3hb+b1fx39Hx6kI6Qu544tL1TFlMOUG9Mn+YfMFBgQCaccSD5pl5US
YGRcEe+YfbrXOnnKMnZ8dvwEBhZrPzN1Ymri2PTkccv0Sdvcaaf9rMvRb53t
9bgG/N5h6rMzpzjLNZPjR20zPTPjx4Ke4XTMEvaNxoIT8dCkZeK4dfqUFLul
1zF7GqHCoQMb7h2dm+kdHznicQ7GhUcgIhpC0ahTsUydmsKbzAg3xAWx4KTH
3j87eSLiH+POzrm+kBcVsChJ4LckwlM0UiYjYq43KgD/xFHwj6OJRizwX8iJ
3gD4FyvRFeLxuP/V8x8JEmJ5L4f/nRRhd/4N+A3+zbpgFnOjmf9dHIQMhPR7
imVLxd7ZjXJRzS9iUdudslYiQ62WCeGbGNeFhaUSVrtYbLVaS0vEP1jd+bW1
tVqtdvHiRU5rmkb76uoqFywvi9GbzWadMAlk8QuUMuDBXHNHzPWLL/IpbtOi
wpXESmsrq3wveFMHeOoAj4h+UB1+Tkn4qV8Kv/6v1UCEC9Dtv+Rffx9kg38x
+A1fEJ5BsrE5FAGhwiG6wKlMdJaWdMQSD0ymdJMei0xFw5Px6HQqIVbPSMYt
tAT9o1SyaRuN8gJKrsmlMM7j0EgFMrOJuYrqoyWfJjKxZuKYZYyzRVZA1O8Z
KakYeTchlr42o4eH5Esps5j0FAn7nPQskeAkmqKHN1apWXDOnbkPdePmlIhY
6EDowhSRDymA5F/GPyS/2TRaELom/E9PnCP5DQfsiKRaSYdQASnkAoYYLdtq
gez8BHjDL8hOUXPwY9YCKhya2+Vh19Br42Kzvpj5l1N14F+vix6ekpYjeZzv
tJaXFkhrG7U68C90Fiuleqc1X63WQR3K4K3RaEj+aYH8arUK8PDP2ZdeeomM
l0Z4lcnpwmJLzvxalC8IljuICN31twbURSf/yhJKx/dKkRGO5FyKNPtS0E4E
ldHDHipNvndZqFanXquQqsi14Bq1rFh1MCyyP/EOVE8MyRwJeER6GJimJE6W
FUpOEQWRxopYKDwdFQhtI9BoPoResgNMNyV1hAsMkS1cRhIh8wUqsl0uLgqf
5LaE6MjmOqJ89QxChUboRbh5yDuKCyP+CfvG5Ftp2UKKYRafc1CKMPuhWRn/
YATyOS/BPwGhXIwC/ol/yH9/8+tf/tu//os+BfLK/g2dO0nwA8mAjSKE/DYg
l+6gy8jLlp34l6f4LDdBDE3ZauGlyNTVSIQlyVILpBhdRmYduXRUXmBzqfaQ
5J/4hxSA+IfgoagqBBK1quiHaTWa59cukHRC5eLiIozBW0P/B3LS/EI7Zp+z
YgbX8jK6AJBU640ytK+uLV58QUz+gnMOYV6KJN8QDtdWF9fXls6vrxLqyzif
kpjfHPaA/Yb9X1qQvUa4Eh4GNSyXy81GjY+0WzX+FyuLjU6zmEl5o2HstgMX
gArIHkIZ4ctuQ7FPUNYrN1sRr3HTbk6hKaIjRbzqcphFmmUpW09REqXns3LJ
TY9Zinmv3I0CEcuy5TxcY8w7lj1I5jF4RiWXcctxSqKScMj0lthGrjtNlmFE
+9RlI2ESOhLxoThiSV4UivxaDg0i+E8nXfoKuv58Pgb/P3vpwm9/+29Xt/87
8Q+4GjxTl6/AJMOGC5B1ybZBuNlN7JQIG/G/ZNjcESpdg3GWirEMu9k7yA+a
lcK8VYeRU+sfwRdEy6W8vgJDjRAip6SmJsenpyZmZyxzltmJsXH5Josk1+fz
kNWS0pK9cphIxKrV8sjIEBE+JMqOIJIDn9+VTEXjiXA0Fkxn4ql0LF/IrKwu
SP6l2Zey4Q7mm/o2pi0qehgPxiIZ0Xt7OnglPbxvUuGQxkwm5fE6ZufEnDLy
CzKLUNDP2WajwqfWV+bnW2X+jJGQLRl3JfV+RX08pFMOjIcNRL7bku1iUYiU
e1OccuUEY5icIcYAObHsrU6mTFpTcZuxuK5sl3LJNDHTPeULCPkaV1bkiiWb
65b49Nm7bvlUXC/VU/Zz4qQQ1Fm+ApCHuC1cGI5sw7UFRPwj+3+w/2KZU0Ws
Gp1N+/SVgkKRiOfi86u//tW//Osv/5ceAl3Zv7Hh00Gf1ee2eJyEWFbsP2z7
PXgc/rYOXIMh5patimA0mjVFNG5Jfg27LSE33ggYwf/W6Ghbp2BETaahSriV
GPGPXKKkWlHTqdjI8LnpqbHxsaG52SnLzAT8gzfkT5Cp6qnrkSOHTp/uIZ/N
5xX4pxFdKBYLmOW+M6fsjtlA0AOfo2ODNrvF5bZFogFQN+bCy6BoU+ory53V
VbzAwipKgXcQWxp1Vpb1rk5dKRb0Hh59nFGHFiWX4v5uj90fcLvJmO3WVDKO
1+AUIdD68sJ8q5rPxlCBQi6sL+kjol99dIHYY1FM6c2J+SBi+0XFL1ZRU8Nl
fQG9qpaolcWueeViSH8JJfawMHZX3FxUwaNDLrtogsZZfUu7kNhcUqw18XJp
vo98q7WxS6O+16S5rBTjcp/KjSU7uLjAk0T0cRT4KZ+uCF7dhXn1Hi2X3qnl
1Du15FsA/Be8zaLdiahQgXhsTtp/8RcQ78TFOrrRqFf0//9WLv5wNeMfJNXE
/1RQAcqAd24r5+aWLuNvOIith8GgHQmFHF2CqY9EXOGwExGjCjcPjcau6432
LonFfAhJkKyQAohBpJsTvhr1EukwEBIU1WsafiGXT0NsqVygArHzC00iHMIb
rZTHelOXJr1cUTHvtDealeWVTq2ulcr5hcVmkztVCufJgFcIeNqLS3iBJkKF
FpH4igV/SuY1/+Wq/htrO4sd3pvSNcjXYdwWqdaK8i2YWHqlKkKgaqVU0vKV
Yr6gJJOxYDYVVnMJqQXpDKbPK9bGyYqleNR8RC1Gy1qiXEnWq5lKNVUpJYta
rKyPvRG6UBR7kkoCDT7r5ZS+pYjYzEXswFtJNMWm2OlmPdusp8Umwo2MUTb1
9kYtVa+KtXdqlY0Z6EijIiVDKfcIrpVS+pa+or1Zzcp2o6WqxvQtJuN1LUZJ
vZQLa0qgUojq21lG9J31QmLQnRhuJBZ/k+sfCv+V0dc+0oe84g3FGKeYJxBw
YP+vOv45tP8Jt2NKxurgjeWXdZkRS5svRbaYxXzWnCmbRXbObA3vu1pk/CO3
YerqF5LOwhzzGN5Bdy4i7KGUKkCJCmQyhDWuYBBtEt4nn0/oCuUiQYgnQgU1
m8kmYvFQVkkS0mDPE8kIUQ2xDXGOrGOWuYAynSHgSafS0Uw2Xqmq1LlDVknQ
TmMyFZFCnZZMdmM4hzGi7+XFjgqZ4ubK7YV8hsAsk46nkpEiqqpPQ1BySb5O
LSr5XDaZiFHmlIyWz2n5rKqka+VCo1rEEejz11KIHARbgS59ykmxGKexVsvq
a4mnqVerGU6RPgP2VpGbUEtBR4S51sTm1EJltM3ZtbrImYayfatUimIjbLHP
9abIllIhVlbFWUrqWj4qW6qFuK4CGwLwaiaQS5LChHVFCIF9Ie3Pp3w0KomN
gEpOakjErbiAeNSGYP9TCTcYwP/zF1Zk/vurf/vllfL/8I/u6us5RBaAI0Co
TI33T46dnRg9Q4lwKFtkoxR5aL5Ato+P9BFQIVRky8jI6eHh3sHBU+fOnUAG
Bk4ODfXQQoXD/v7jstE47Ok5ePr04TNnjspTlNT7+o7Q3tt7iIo8pH7q1IGT
J/efPHkQOXHiwPHj+48efebIkacPH34K4SyXHT++7+TJfdRPnxa3HRs7Mzh0
ZnRsYGT0HBXKicnhyakRhIrP70RmLOMkCm6PzeW2IlQczlm7w+Lx2kNhbzji
o4zGAkgsHkwkw5AvFYF6PIGeepJJr5z3EYu50Gjp3fx+u89nc7tnHY5p69zU
rGXCMjOO9A+cONN/7Njx/c/t33vg4DMnTh7p7Tl56uTxxx997Jmnnzx59Ejv
ieOUPcePHMNUPfbIo4/ef/jo06d6D+4/+MTTz/6U+olT+2VL39mj5wZPDg73
DAydQkbG+iYmzkxNnJmZOItYJvuR2alzUly2Mbd93OOY8Lmm/O7poNciRS5I
noy7cTEZMarTL8U4VMA1GxSuJxMQ9XQonwmrSrSYi5UKCbOUVXQhRWk6TJSU
SDETKqQCajqoZcMcypZyLrqN5COS/435blk3IhaGzQcJ/uNRh7T/ov/zauOf
N77uP73r+je96fX/+XX/9X9/25v/+Lq3/gnyJ3/0v73+T/6PN/zp/9klNHK9
IXzKED771jf90Zvf8H/JQyoc0viWt/zxm9/8R296039BqL/97X96/fVvfNe7
3vKOd7z+uuteR8nhTTe99T3vefvNN19HKc9SufXWd773vddT0v7ud7+Nkvr7
3nfDbbfdiHCKFj546603SLnlluu57MYb3/zOd75B3vaDH3z3zTe/7ZZb3v7O
d76O8rrr/uSGG950/Q1veft1b3rb29/45re87g1v/K/Ub3r3O2+48e3XvePN
77z+ra9/wx9ff8Pbbnv/ze9+z/U333LjLbe+6z0333Dju6679b03ffj22z70
4fd98EPvpeSCD3zwVlo++rEPfeKTf4Z87OMfvv3P3v/BD93yqU994NN//gHK
T3zito985Jbbb3/Phz988+233/LRj77/9tvfe9ttN9188ztvetc73nXjdchN
N7393Te//eZb337re2983203vf8Dt3DbD7z/fbe979b/9pm/+JsvfunO7333
3rvu/P63v/Wtr3/ty1/8wic+fvvnPvfJb/zTl7/93X/4i89+9D23XHfjTW95
x/VveN0b/tPr3/if3/zWP37bdX+KvOktf/TGN/8XDvlr33j962+6/g3Iu294
43tufNPN73rzLTe9BaFO+d73vO39t77jQ7fd8OH333j7B96FfOC26z/4/hs+
/MF3feT293zsI7d84mPv/eTH3/epT9z28Y/eSuXTn3z/Zz79wb/48w8hVP78
Ux/4zCc/9Bef+vDnPvORv/7sxz//l5/8wl996r//9aeRL3/xc3/3pb/8yt/8
FSV14/DbX/3iN//+C1/78l9/4yuf/87XvnTHt75y9/e+es/3vybLH97xjQf+
+VsP3fvdR+77/k8euOOnD97x2I/v3vPo3U89ce++px94bt+DB/Y/fOTQYyeO
7e3r3d97ap9uJE8R5f7yX/7n1fX//78CBS05
    "], {{0, 256}, {256, 0}}, {0, 255},
    ColorFunction->RGBColor],
   BoxForm`ImageTag["Byte", ColorSpace -> ColorProfileData[CompressedData["
1:eJyVlAlQk9cWgO///9kJgYQAYf/ZF1kCIqtQdkRZw6IiLiH5CZGQxCQQqGDp
UxFZBCxQqiAqSH0oCrIUn0uhLgXxWYEKqIALYJViVayor1gayrxp35s3nXln
5p7z3XPPveeec2euabKEkwIDAOQkleJwlf4yGTc7VlM1iRfLhQIxxg8TKzAB
JvNIhlTOXqJKAWKvf1BAMOwHQLpYIeOEBqAbNiaixBGAABhQABHYcnlyKfhL
mR8GSweCIYfksMDAmnTXE80NwfPM9OqWGCoj/a/3AjJPKlOo7EvVKORjch4A
UI6Ks5QKqcoP/axipiyOEwgArCoMv0fwJ07+E8tUF1fVU7wUL1jmo0ucvMzt
S6zAspZygUCJNFsmFKQqUJtAW9SFzXZHk7PRQIlIIkNjJaIMhVAiltuj/iIR
ylkKk6McTI7JMjG+Ixou5GFiOYbyMQVXKJKjPK4YTcbQFEmGmI9KxF5oqkIh
9XJyUiqVjhhP6CiRCZxU1gkTLxlVhx2lqUsNXa71d6EsL6CZLv/uCgVggAeE
gANCQQBAQSZw+d+B/78sve9/vxsvQ5a57IMv/p5dG5gAO+AKfEEYiAWbQSqQ
gVywD5SDGtAIWsAFcA3cBvfAFHgB3kMIRINYkDnkALlDAVA4tB7iQmlQJpQH
FUKVUB3UBLVDl6E+aAgah55Cc9AHmAjTYUPYCmbD3nAwHA0nwhgshXfC+XA5
XAOfhNvgr+F+eASehF/ACwgJ0UbMECdkNRKGJCB8RIZ8gpQgh5EmpAu5jtxB
ppDXOBhHx5ni2Dg/XDRuG06Ky8OV447hzuGu4L7HTePe4kl4fbw93hcfjefh
M/AF+MP4M/ge/B38U/wCQZNgQfAgRBC4hExCEeEooYPQT3hImCdSieZET2IU
MYWYS6wgniZeId4nviapkcxJ3qQ4Ujopn1RH6iINkmbJBDJK9iLHkyXkQvIJ
cg95jPyOwqSwKREUISWfUk/ppkxQflHTU3NXi1dTqB1Ua1W7rfaSqkF1okZR
JdRSagt1gDqnrqW+Sj1BPUv9kPol9Qc0mGZJC6OJaGW0dtoo7YOGqUaIRppG
uUanxpgmrGmjGaWZqVmreVVzlq5F96bz6cX0DvoEg8hwZiQy9jDOMO5q4bSc
tBK19mq1ao0zyUw3Jo9ZxrzEnNFmaYdoK7TrtQd1IB22zjadMp1unZe6proc
3d26HbpPWHqsdaxcVgtrUk9Xb63eLr02vR/0DfVj9PP1L+rPGdgYbDWoNLhp
iDP0NpQbnjKcMjIySjAqNeozRox9jJXG54yfm9ia8E2OmoyjemgC+hk6YKph
GmFaZHrDjGy2xqzArNecZB5mvt+834JqEWlRZjFoqW25wfKw5QMrcyuB1Wmr
V9Zu1jnW39iQbCJtKm3GbC1sRbbttgt2wXYH7EZXmK0Qrei0h+zD7avtJx3Y
DjkOfY46jjzHVsdFp0inWqdZtje7iD3mbO+c63zLBXWRuVxdqbty+8pLrnRX
zPX8Ktoq3qouN5ob3+2CO8Nd6N7twfLY4dHnaeaZ4znsxfYq9Jr29vOu8X63
Om51qw/NJ82nz9faN993+qOgjxr8cH58v2v+Vv4F/jMB4QFnAxmBGYF3g3yC
jgcTg9ODB0M8QupCCaHpoXfW+KxpDNMIywp7vDZ8bec603XF696F88MHInwi
TkWyIvMj30Txo4aiA6PbYsxjKjgEjpIzE5sU+11cQFxnvF18XQIzoTBhcX3m
+tkN/A33N8Zu7E8MSry8yX1Ta5J90pebzTYf2aK/5fOtzK3l2zS2HeBSucXJ
aslFPCqvhE/jl2EMrDKFlVIjQAUNqbapZ4Wuwgvb/bf3pkWnjYq4omfp8vQP
4n0ShqRWaivt2OG/45YsSTYjz1IQFVUZVhmdmaGZo0qhciHrQLZpdsfHaz4e
3ynLIebU5q7MvbGLu+v9J+V5dnlXPk36dP5v5bvtd3+7h7cX7K3N98of3acs
0C7o2B+//01hVZF70d3inSXGJT0HsFJy6Zmy2LL35XUHQw4+/6yywqfiSWVp
lWfV5Ocl1Z7VU1+UH/I5NHO4uiak5k1tw5G4Olxdx1HBMdax/uO59c710w1f
nIhsRBrPfyk9aX1y4u9VTVGnSKd6Tu9sdmt+dab5rLDFqmWy9di5rW3GbePt
tR1bOo07H351vAs7b3P+x3+0XFBc9Ly4eOn65eKv47oNu6d6mr9RXvG/Sr06
cq3+uuTb1b3k3pG+xhsZ/cE3tW8++edXt/Z/t+m24wA8MDzYNJT3ffwd+2Fk
+N7IudGiu/x7vvdZ91+P3Rpvmtj3gP8w4BH6aPHxxOTlqbrpvCfJPwQ9tX5G
efbTzNCPXbNHnu/5Ke1F7EvvVxZz6nNvXz/6+eabrvmGt+Xvdr0X/WvTL2sX
vD7Y/WqwqL64+Me/3JgFQMyv//lXO1QAcEjF9M1/+Mz6ANB6DEDP7d8AR+Oc
DA==
      "], "RGB", "XYZ"], ImageResolution -> {200, 200}, Interleaving -> 
    True, MetaInformation -> 
    Association[
     "Exif" -> Association[
       "Make" -> "IQ280", "Model" -> "Phase One", "Software" -> 
        "Pixel v2.304_0.1.0-296-gdb91c23.20151027.14.Darwin", "Artist" -> 
        "Picturae", "HostComputer" -> "NMNH_CP1", "ISOSpeed" -> 35, 
        "DateTimeOriginal" -> 
        DateObject[{2015, 11, 4, 16, 12, 3.}, "Instant", "Gregorian", -4.]], 
      "XMP" -> Association[
       "IPTCCoreSchema" -> 
        Association[
         "CreatorContactInfo" -> 
          Association[
           "CreatorContactInfo" -> 
            Association[
             "CiAdrCity" -> "D. C.", "CiAdrCtry" -> "USA", "CiAdrExtadr" -> 
              "PO BOX 37012 MRC166", "CiAdrPcode" -> "20013-7012", 
              "CiUrlWork" -> "botany.si.edu/"]]], "RightsManagementSchema" -> 
        Association["UsageTerms" -> "www.si.edu/termsofuse"]]]],
   Selectable->False],
  DefaultBaseStyle->"ImageGraphics",
  ImageSizeRaw->{256, 256},
  PlotRange->{{0, 256}, {0, 256}}]], "Output",
 CellChangeTimes->{3.706281067536813*^9, 3.706524017160821*^9, 
  3.711099139716051*^9},ImageCache->GraphicsData["CompressedBitmap", "\<\
eJzsvXm8ZFlVJrr7nHNvZpYJhejzx3t2t7QikwoUUECBzAoCiq2tT7tFbbRB
EJChSiigoCiGmoesysyqnDNvznee5/neuHFjvDHPd55yqqwq236vZX7r+/bZ
JyJu3UxE0B8+448vfif2OXHiDHt9e62111r7dz5420c+9IkP3vbRv/zgC9/9
mQ9+6iMf/ctbX/iuT35Gmux/p9S/+wrwQoXt7yvlfTjqJS/6efXam15KvPSX
/72lXvSfXiDNv/qyF6pX/MovGljqF3/h55StfvkX/0/14l/6v4gd+LTQVI+z
1OPn7i9/5aW/QLzsxf/B1meVLdmHNuwHXv7yF0rzy35BDnjpf5R98l392q/9
EnHTTS+x1Gtf+3JpfuUrf1m94hUvImTbwj5pvvnmX1Gvf/2vEW94wyssbjjc
id8B0mKpN77xVdL8pjfdxC2AR7/udb8qzbLpNf/6r7/aVm9+82ssHmxzH/4E
cOSIV1vqlltukk389DWveRnxqle92OIV6n9+29teR7zhDb+Ko3FBr3rVi7gF
vOIV8hxf/eqX4uhXv1z92iteSvzqr8nNvuzlL5LmF7/kP3nNN7/uVXL0a3CS
V7xS/uqmXyF++cXy2G56NS7/zW95g3rd628i3nCLXPktb3ytNL/+Da9Wr3nt
K4g3vulmS73jnW+W5re/49fV297+JkK2Lf7cUW992xt5APCud7/dVu95729Y
6t2/9Q7Z987feIscfgvxvve91VK//TtvlWbZVO95z5uJ3/zNWyz1zne+Xprf
8Y43yNYtxLve9RY0vwlX+eab5YG8irj5ta+01WtfIy/g5ptxY697g7y9N2q8
8U1yB78uBzvqLW+9hddFvAWX+utvlOb//P7fVX/6Jx8gbv3k31jq9ttuleZP
ffxj6mN/9WHiz//kjy31nt96pzT//u+/V33kr/+c+Pjf/KWlfvf33oWnc4s8
mZtfTrzyJnl9L3rxz6Njv+Tfq5f9ygsJW/3qK35JDn3py39BveRl/5GQdotd
01GvuemX1c03vdhAOtOrXyK/ef1rXqre8NqXEba65WZ0XrRhC3jT66VTvOWN
r5Sdb3/zq9U73vIawlbvfCve2lvffJN621teTbzjba+11G/yob77N29R73n3
m4j3/pY8ive9By/zt971Rnwlfvu98qzf/9tvs9Xv/s7bZZ9sqt+RVwS8/71v
lxt/H17m77//N9Uf/t5vEX/0X95rqT/+g/fZ6r/+4W/Lvj//k99X//0D/4X4
4J/+gYUNm62OaSM+/qE/sdRH/+KPpfnDf/6H6iMf/CPiEx/+gKU+87EPSvNn
P/kh9blPfZiQbYsbjvr8Zz6i7vjbjxF33i6v7q4vfEqav3bHZ9TXv6xx91c/
a6l7v/FZaX7wvtvVnofuIB7d82VL7X3sK9L8xP671eGD9xMNxx+z1PGje6T5
9OlD6syZo8R8KWupb/7D/5LH+t3vfEt9//vfJV4gn2A8R33lS7ephmP7icaz
R23VfP64hS3Z19F6WrW3nCLamk/a2LDRyq06tNVXtMlX+VFrU4NqaTxhYKHB
7GtqOqEaG48T587Jn505c9hSZ88ekX3nzx/z9kmLhX1y1fpmDrvf9KHYRjtw
7Ng+S5048bg0nzx5wGvmibGhmxsaniB49PHj+6UZX7HL3a2bbXX06F515Mhj
hC2f++TQw4f3qkOHHiMOHHjYUk888ZCtHn/8QdmH483ZDx3aY8lP9rjNJ07s
c/G4pVpa8ADOnT+pmlvOEk3NZyw22NhUbe2NhDzbjiY5FNvjE0MGlurqbpWd
3T1tamS0n7DV8EifHIrtwaEeYmCw21KjYwPSPO0bU76ZcUK2beWfnbTUbGBK
9gVDPhWO+A0sFQrPuM2B4CQRDI7aKhQas7Al+2Znh9XMjAdL+f0j0jwxMaDG
x/uJkZEeSw0OdsqV9fV2qJ7uNkKuuqsVHfPsYXXy9EHi4CHpr48+dr807933
sDp85Ani+DF580eP4L3d84271cMPPUAcOYAXdBjNsqmOHdI4uF9Oct/dd0nz
N77xRfX4gYeIo8flLT+27z5pfuiRr3vNh4/K0dhwcIRqOHWAOHNO/vJc4zHp
XefR65taGlRb20mio016fVeb9PDu9tN1qqfjjBww3N+iRgZaidHBNkuND3fI
PU6MdKqpsW7C5qejAv4hFZTnBoQCI5aKhMZkZzQ8ruYiE4TNT4d70O7us1Qs
Ommr+NyUjS05IB6ZVomoj0jF5JWl47M7VDYZtFQuFZLz5NNhbulvskN+hO18
OkhkYzPyo+i0NCfDkyoVmSIycz7b23eDysXl1LnEjJwiFhlV8egYYatkTLpQ
bA7vPBGbUKnEFBEJjVpyn4PsIaNqcnKQePqpS5aQzLdt8E2Nbmp0U6ObGt38
i9PN/sfuUyODHUTQL78MzY5Js396SE2M9hCm2Va+yYF6NTM1uMvb2o29chUx
dNao3EpYbgQIhSbqpJ+OP7vZRrNcYWDMvULTh2WfhYPqVSQiD1m2eKijd+hz
4Vf4DRAIsFmOki2ea5xbQDg8bckf46qmp4fV1NQQMTMzav45kQgqn2+IkEOk
J0R8+IPgtEqm5ojoXBDiifczFwupSDRAzPhFaoMhnDuRjIq0zhKBoK+yORYP
E/J7ixvSo6KzsitCUMajcwFpzhdSXrP8vSV/FpTXi6MNIzigA8vdxI7onJ+I
o3MkErPSG5IB3tWstAUIuUNLmtH3UnJBabkjwOandLlEVMVjYSIaCcjZee3p
TFRlczEilY7g2kPSjDtIpWNEIj4nHSI4i/+Lz8kJokQmEbfkA+dOxSKqmEsS
84W0XOIcjk6nRRhyYQNctFx+Ph+RfaVSjFtAOi2XwwOKRZwObeZ3hULU4sG2
mpedC4UosQuf9SJkfgrZrAhYgChk5CkUsyFb5TIBCGU2qAq5EGHjk027sRcS
G6yXX4S4JSfKJmflZAFCWixu6OZMwk/Itm6Wk8krKMhfAw4+jdymhC/iQidx
kk02jo6WiU2r9NwUkQS9JMLo4DgkJvRORKS3Qtbl8UeGVSQ4QAQDfdKJZ3ul
3/v78ZM5ka3gCEHRgrg76skrm+p73/0m8e1v/YOlvvPtb5blXrQKyC8hwm5B
oqUZX6fG+wjZlnONyf/IAfVq1jfMLRtb9SowM2JD+B1vq05vTU0N7BKJGpQ7
xYBkpNumpDncRru7z6poNuIo2OmeobJ5Fz5tirlDIceWCxDHtByPfp+RHgzI
k86i94iFpzLSbYH1tUXpcNIrpcMVM2pxIU/EE9LRl5ZLeLeyU74SyyvzllpZ
XcDR8zl14eIakckmLLW2vuQ2r28sExubK/LC8ylpXl1b9I6eX8hbsm9Zmoul
jJw/QayuLVhqYTGP7ppPqstXNgg50JKz4dxr64s4ysBig8NTbV5YIZaWcpZa
Xs7aamWlYMtWXu56Re5jdWWekLalIi6I3xcM5EdLJdm5uFBQC/N5wuZlSb8t
ptXiUoFYWCxY0pDBtRdycliRKOTFZs5mcHQ+nZCBKESEZqeEvMLo3al4UEVD
k0QyLsQYiY67Yyq2ABlJQS5QflIiJam0n8hBXnN5cE5J5DpfCGtkQzIeZiBY
cgRlmaCQpWcolCKMKZ8GeCWTBHNn5NzYAkq5sHBBDiIsjKAK2VmiiHOX8hB4
UMliKUIslITmFkogp8X5mCDqImZxQzcv8Ej36PlimNcdEYSIYh5/mQ/aaBXK
ItfN56PcAko56XpyYbymMK8LYLM+eqEwV3009jvY9JrJNYUUHkNROK8kzwko
gkd1M0gnE5sk8klqFHg64KesvANAGMnifsclpgkiMSfSlYxhhBWNg0wEzEVF
duOxUVf7iM+NE6GANM/ODGzRPq4+eYHah/Sy73/vO9t4WWp8VOOjGh/V+Ogn
hY/gLTHEMz4CE36oU5rxdXqinxDasWAg2WCmek1FslVJT0JArjElXw1szUv8
OXY5rjUzRlCDE4tH0QKCKUQ4+KZ3OLSFsAXITosmlsPjjKHFZmzYPAq/AGAr
jdVjs961gyrPJdt17l+EQlNi1c0S2UzcFjkT0S6QTSLhWdXUeIbo7GixVGvL
eWnu7elQ3V1tRCaTku4yD1H3+abEdG8h2ttb4QWC5+WJJ/arEyeOEZ2d7bBi
YgoeqfM4iggGpRel0yTHUkE1nDxKDAz2yDgwhTfd09uhmlvOEf0D8paGR6AR
i4XmseDiUrEOVOpo9lxeAaluyo4LF5aIixdWLXVhcwVUJhwqjExsrAvxbW6s
2GptdVGem2aqJcLmpzDi6jL3AmIgmasaGR1QE5MjxMiIjGUDA/AKhUMBOeEa
Ib8QWl3DSS5trKqVxQIhZpJFjnLAUtTsgUQMRBbBueMRkQKhDkCoxGJnFwGR
owtCJEAiOmmaSTbCP4CmpgzsI7GJSDtAPgPhS1P4hLeyqSkXPjAWrkSz1SQh
1ohFcXPojDDCx2ZIo1xJYso7Wn5pTgIWxL8A/Mt8Brwsm9zS8Jq3uxIbW/Y2
LMrH8OzmPMkmO+ver/4nv34MuBrN0PgnQJhF+toc7iAlg0EyMuJiDJYZ7lc2
ZdcoEQuK7MaCMLPmAkOCARfysqOz/bZ8DFLw4T3pd9ELce+CrjDbC7oi4mAz
99XKm46Gx4i5OR/8eTAXn3n6MpnKZauy88amV9gQiwMXjeVuogvBkQOUGYeu
Gtmq9zQmC227cTj0mFGyg6LXxeMj0wZaKLd5B2vyMgoUfTbGXUNvDZ1APNTW
W5pe8FPDOlXENim37idy0GqgDDlqabEoWsQ8EY+JnHW0w33Z2dGmerq6id5u
IYW2FjQL96hiMU9EIjKUjo+Pujw0MzNNTE9PwuET4l/KoCu6BCDkY4QV3LW+
vkqsrgoVnDrVIM3jE8MqFPYTdPj4Z8HNcAsZP1AiGRXiuLBqU+uyjSpG2Px0
2AaFDaD6s0alDjxitCJRiGzcuFaN5CdrKy7fLMtzWIQiJb+TLZeHsB+IRsPw
Nw+67Njf30t0dXUIT7c2S/P01AR/B4iiZf7gklzZymKOkA5hqZlpcKkMoIJB
IhqSbh8O4NyRoHT78AghLRj5utGbpO/jAJsHyPGEg8OgiskIGY+OwJEp/U++
oqcOcge9myCSEcIWKsRLCwf6Pb/HNQ+Vz3ocXz65o30n8q/aaerQjSKaAyHb
tlYjtHMF92AulRcqZ7Ap/nLG0BAkmpBbm+nFvfv7PJGXbTZLD/b1oGNPdanZ
yU4D6SATHeh8k9Ls6yWEBCxRINpBEDPdHhMIYwt5hKEwzEXG4cYlZGi34LeU
ZlFa1He/8w/Et775vy1MWNfIoEYGNTKokUEVGTjq/JkjtC0AUoGINsRTCMGY
L5R42ityQL083HFuKVKDRxhkkjrs1ZvcCZRtGBg51T/a7ZosmBYSTYbgpXNi
B8aKbWaDyhbNzgq+MTvIEDs0KWgbB6fEFhCJiMzBQHHoQlkSBRpIp2LoxpAh
OAnyWY3FeRGRyxevQM9f21TrqxvE2tqapTY2NqR5ZWVFRH3ewFJLS0tu8/Ly
MpHPi4isr69DztbWxH64QMjvRdcsFKR5YWFBmjaIEmwmMTukGZ6Xq09dIp68
etGi1NvcCWbQ7KA/wQPGeiE7GOfOxQtr6tLFdeLyJTFgL13cxKk31z27QrYt
OQ53s7m+ITe6Tqyvyk2uraxK8+ryCrcANm+so3lZ5B9GFiBcafEhyAMsFlUu
lyMW5osW/0xzsHncm2swqxbSGGlEc/WjUwuEIjBJRNaY7aOYACI6FuXIoVpt
9GzRvEUrj0/Yng4+WqGDjxgdHCq3EUCRy53yMQjuGNiBLcj4AC2TQRHmISIx
NwzLZGSHSsWFBNKJMRg049zCzEx8FHsJ+e8E+mIqPk5bBhAisfREK1q1xwFb
LozRA+oxtpDAYoO+3Fion5gL9kn/nwUtBH2dKjDdQYRmumw0C5X6MUEt37nf
PUbG8Clyw2SbmhlvJ6bGOyC43WSSDjUx2kL4poVgwB0OHR8R4S9ArApMXePG
MDkYZCDBpPq7Z65czwFiq862M546YbveWMg2mACIRabrtP5gNInrMYccLS9n
iogEJzAuyMOTLTLuFPcDQgHWVuWjTAbX8GeoZ3kxOMnraA2kPJlsJpjZVu8S
Cs5pOCqGSXfTPO0pH9lM3CgfGCYhMEA2nYGHDcNlIVcUwVoj8tmSyMMiRvZC
oUQJAoRLLFKIQ9EyhCLkYnG/SObqKjkEIKFkMnB0goSeeeYZgvSD44TDRNoX
FgsGFsnDodMYpAIIa5B+bJdKqGC4ZMN9uhlayCY4RCDKQx1uzqb6YIMhPBKx
3U+0GQax8WmTVEB9JbmfJRdyX+BCfQMgWGAN2lOpmKcOs0RnMLC6BMbhXC+G
uRlfF8GZTrCHFiXDITKs2hhKLQ6sDkdV31gbUTHMYidGYEDGY4sDts2h2UjY
bhkgESoyI0KGLQBmewfmH9qgHk20iry1ELINQWhD4EM7tyz3B7MQVhFcFxYb
HJ4VpwECMz1o7uafdVJwARtjv81NhzvgIXBhscGhdjA13mZg8aKkeaxZzcgW
4Me1+OQaHTU12qQmRxoJOcTC/h1qYvh8nRofOocD5DRwTADyB5hSaXW1j0R8
jMjA5RKjOpSITXluqGQywIALaYZTompy+Xvf/XaNO2rcUeOOGnf8KNzh0I0B
2QY446v5ABxhmmm5yMbzsG8n6KAeRmq9Zge4ILYRfgquywBmkmSX21Y50WJ7
RooNud7tyrQr4gaWa+FgmgRhZkAmLXbHwnxOmtOpRNk+X1qG3z2L5mSG4g4U
87DYl6iSr66rbDZLpNNp4YtFiCPMjCpRv3jxoquSX716lRBxNqKOo405Ir83
Ns3lyxcpW4Do+BZ9GI4cMe95NK5evWKREnAly563RCTRUk8/fdVthoEASIvF
sznqyqXL6uLmBYJ3qS0MNF/Y2CSkmaJvwxyx9JaW/Wp2kPvDdLEcLBIPV8c8
CXMe88jE5poYH0sLcVoZI+xxgBgYcEJANpOi7ccCfYS8Uh887XOzvSouNogL
iw0OdyZCA0QMPBH1Qy/HURE5KRCYbDcqOSRzdqaD8PvaEVwJ0QoHe4RweolQ
oNvifhGRiWZ8JeYiuLogzu3+mJBtc5J4uF8EsJWIheRK0AD5bBKDoZfIp2RI
wn4RqMgAjiKigR4YDvK/sgXum+2W6+0iJkabMMehp0hHPB6JhuRyYPE4fGSG
dWTbhuWkH6SMh3LXZp/QEIQcniJtyOg/9403wzJpozHT4d0BL0c3u5dISLON
DYsXp39i7B9yFRwhmsIMV8365ehkAsM/YloxQQIk49MWacVhvKOJ9tSxrd/7
lrpWDk8lqTC6RGsW25HKbpDKDhxQh69bmcUxk7SGYaxqTUHzh+eiIJHsQFMd
tm4kj+iQWMMmDOHUzQhBNdGb+VzScoMl4JLL5zKESIalmhsRkD4+OqYajp8k
+nr64fGEqdja2qoaGhqIY8eOIZz/LB5BY6M6deoUIbssde4cGL2jo0O1t7cT
zc3yVoeHaWjHYmpsbIzo7OyE0wmz9t3dnXJUI8G53J4evNCurg56SoGhoQHj
W+zsbFd9fT1Eb690jXZ6ajH/K0cRnCeemIC6hqsf7B8ibDU6DAN6aGBQdbZ3
GFi4ZwfEYtG94RjnhtErLG5odQhuGxekFrhzFvg06U8llqD8LC2BsjdWC+QX
IAq/3yw5ISz9GGIByGhoucQCqkiGBw0sUInNb47KxkZVWuxwYGasxVIDncel
ua/9qOpuOUT0tB6WJ913Spp7Oo+pro7DREfbQUvuE1H13Z1HVH/vCWJo4JQc
PXgaJ+k5Lo/mLDEx1miae7qO8ncAT9LeekCa+7vk3K0HianRRosk4UB6KaVA
YFoEvLvtkJy686hcavdxWw32nJCjZBNtxGDfKUMDvV3HVWvTE8To0DmLNOFQ
yRkbPk9E4OrQzfja3XGU6Gg9ZPHnjhoeOIMfE7OgmNEB3kb7YXnILQQvbKi3
wWVDXDlAktS3oWmknZBt0RRmyMvCMfCzAKI00Q+9hV1k5DCxIsn4JAcUIJXw
1dilxi41dqmxy08Yu5jQxeuxi+zfrW0haXoOvtZpYinPzJopW3pK9MRLpenD
aZaKKRp32oa4AZ8/fS2C0fk/mIpJpcJEqZixGOWJqKplIZcUwbin1hYQzFw0
rFqbW4jZGTnJyBC4YXp60pPf/v5eeXmjaB4bG/GmL4UWkNXG5z4zLZwySPBo
PY8L8yYQ8BNyIFg06B49OTlO+HxTiLDxuc04AAiFxE4dGcH8hGxy+hjIZtOg
0Yh7gaZZrCsdoWargb5BuY0AgQyxOE2EkNgDk8T0pPxffC7mYNZGz9HYVVM3
dJtgWmkFbpplm64Qh5FmZrp7Zblk0RpyYA+p5cUEEUP0VTDQt4VQMjExHDCR
YtMDYiYpbX46nEMxXhE6RLDhaBfHdDchP6ucrMmLRQHQTQErweb/iEASNj8x
i9vPKRhABFcfqmdlsAsIzfbA4ddtBDkeHvAcD+TBOZ4JkyFm/iSFiZwAXSay
qdJi1wDZhNx7nqZOMTOlCulJgs1ynK1K+Vml82eC/l6CczrpxISjp4lli7l0
VsX0j5k94mnw73oGBiYmEIexBGeJQx7IiEkFsFlfOZphPbqomuKBJycw00dU
OFHgtAJrAGkEzmEWB+aPD2YPkUoFjRNFaIOsAQhvWNVZfU3njv0gzmBWn+GM
HdjaCW9qvY7/IHEwROPZaok3G7tVGQE52FWTvjdqF4qmh0oXSiIxa4E68O5F
HTGsUcjLgI1JRR0lb1x8MphaKpOGSCEqwogDQzR1ECX8jxiAgUUoMdqfgWbj
uFhCiAQ8GSKBly6oK1cuEevrq6b5yScvcxdA78c6nJk4SPtRzLSunJXNxpki
Isv/AzYxAXv1KmeZ5atxafJorSFAqbhy6UkDOfrKU9L8v/7n36u/e/oZ4vJF
OfrJK5d2gBgYhapMzIcONiVJrK0v2R5T2HwiDkNXV1eLxIV1eWyrywjZRTgo
JmOBcGgA+WPatdGjBrtPEecaHrXUiUNIAD5z/BHVfGa/gYV90OaaDnlHj/bL
4Dw5jDEbHtPp0VaCzRNDkIzujuMciQH6O7VjEw5I0yzaiWgkbYehenSfUOMi
/YB/usPWJBPifCloxZAaaUDrNl2th1SvjPxAd9thqBcnpP+BQyZEMQDqySxw
nJQnYimJIVetaOPI7cLiPKoj+sgZ1dV+jOjpPIHY70aoLL2nRcFoIFqbRA06
e+oxaT53eq8oH0cI+aU+2ladzYdF7zhDQOmBqoHrNjQXgzNGEwIoA9fpwtb7
NJHA02z80/7pHous4dDNC98uUOErQXivifdNJ2cssocD3vAmfn+gvlHjjhp3
1Lijxh0/KncwNkzP0mJq1zSXuUP2MTj1uR53PCssrMJQqaQLxpLNoUwC+MAm
GRh2uAGfdZXcAbOkKiceG7oZRQCANBLd8/k47zesFhYyRBJpeCWmm+WyCS+J
LZ2aM0l7+ULaS4tPY6q3WMJED9LwkHnnwjTLEd4EK+ddk8zEz8i5MfcKrKwK
0yzSMQO7wkzGCOrkAnGSXC7jxaiSlxCy5cBCqWYxfXRlXNdCaR6ZYgs24+Ec
EwJGzJfkchAu53DyBYl4bjKexQ3tJ0IqH0BSxay2zWs16Xk27spGhqEcjxy+
+VKOWETOIZ6o/OlyzvOEMMpRKAVGQ2SIJgzAcE0ESUJuzorMnCKG+s9Dytoo
fB3cAsQAh7APuM0jg03E6FCzjQ3LnSAVqROiOEmIwm0mSCG1prml8YBFkdQy
Eg0NEgz/MoFgilaDF+zFYM+RXlQh6WsXzuo5TUiLpYa6wTSDXSdVf8cJIheX
+83GEHqQRiZJZISw3c+k2FiwtgBbjQ23uLeERwFIi/DXQCOZsJOhtWETiKvd
EHgefd2niZ7Ok+ZofRIXY0KnCKvTFqAx9QJTXUxdUShcMO1dBpNZZMPWgXs6
5cW1GIlZX6+JAsZku5mC5ux7KgnBzWdnVRb5PGnkIvkNr6AWBGZPgWeevvyD
ecWEgFyPV2T/8/HtOdiqcymlMi3O8ZyqWyiFCTfCF5pMbLeQBgtsqB343Im9
uyv0DsMdhlJsNxQVbai6AXCfkItLN+Yq2KzJqTJWJJGM2Kg0YrGAiEN2MGVE
mBEMlnFYYyQ6FyQYX65ZBEehTAnAZrAN/jcqnJYghFEMLyCkHQQDyCEW6QQ3
NscDgGQybtLv4OswJ8kj2RbHwTYVhsoXCEa0JOPIwc2k0qJxJYkUTpLL6gTn
rOcHymYSyNjFBSKnEBwLFFErRBpsFEWxkYhsMwHaYXYvjgc40a6faikfY1ou
wEjHiI4wj4ySVwgEogqlIIRzkuI77uauuRU2ErSzK0PURdgskogjOkWrxzQi
dBaPc3gUeADIpqaQaIa3iew2Ex7KOFDwh1aVDJtUNCOOHSHsAOPZEeAu95T2
kSQAoQTRXhkSWxSxzCcmCWEPOIVBEzgKZJKmoyfJMFls40dAFl6gTEzXFhkR
6msn5L4ssojDUFITvc9kO/2ckMhnsuMKWZ3WbLuZczjC/CQTm0T2LisiyRXh
r4AErhzhM44JjScYzKtjfOFSqgoL1s34saEfUVgsN2kAjwzPEeCsv9ZawCqm
8lE2jXzR5EyNXWrsUmOXGrv8ZLALKpv8AHZhho7sZ/Kd400Msw05S9P1ekva
yrO9yjHzLwY/BV6BlPnrPDqpN+Qx43jFwpS26sLhcaJQiKF5hpKIAlsxIp2J
yRtPRW1sgR20qRJnQQ5geaVksYSIQ+UfdUCApeWixf26vgiMAeDChQ3jxajM
yaM3AiaNZgfjcJEWi7M42t4xEWw0bGDp6Jg044fh3OzVK0/KO7hy+aKX/eZo
F8jlSxtKp6wIARAMys2Q7mDXFQoecC0xFF2RO85kUSwNdywPgLDdH6GAmiHh
Ym4OBTVAFzqBW8/2cU4mTGlG8oXJ6w4FkH/pF2kMznKOKTDs1e6ai4wb5Rg/
0bl23G0pvw8ZZ1MT3V5+jaNVb633u2aAQSWPmHqBydiErfP0ywKIKhpAGv+c
YY5ITC4rIn8GJFFJMDvHoyPjPACQbWG7MCZMIhAStOEoQLYtJtA7qOqhZqf7
Cd9Ej638UyJuyTlMgKIwWzQ4SqRQ5iPBioqRwAiOIuRnQqysiYY8fZO+H55h
/hDMF9n0ioLkkz6LGyg44vcqi0RnBy0m7oMPRoULBgg2o0Gn789OdhNMrDEP
tL+aD7QtAx+Jqb5APhCDxhWbH5UPEOa6LR/Ue3zgeFRgikRscYrUaaeI9qhW
koPt1QjcobfMrK1oBHFoJcnZXdhBtqh31RCcHDwB0OeaTgdc8kvKGwFYZQT7
UfMwJGpEkJBtQxgQG4gQIKOuKTGEYkFV4eSrzHCDY2R9c4W4eGndcudAEcqK
mBGgt1d6fX8/oySnp1VfXx/R0dGB6Vxctxyhzp8/Txw8eNBicIqjWlpa1PHj
x4mJiQnEtj6tEDe7qS5dukIwRhVRHQ7cqPTpAkyq07m6cKcKwRFUJ1ArySF7
FEspjSLUoELCbc6XgaOhk+A3puwSE5vLqoqwD7FYSqLWD8gGE38eq0RGja8D
kQTDgy3E6ZP7LXXiGPysrc3H1MhQKzE5LorGxBiqvw72N3FLfxsfZai6iDgq
47gwZSjAJWaqlL4VrTdAoSlnxY1XVgExqgrZxSgfQ57yodN9OecMVjHKB0kn
RhYEg+TlNgGSDqTScYV7ysBizURdOsg0J8JIBQmADkL+Id4SEAuzqgbIA1yC
LYAlQUC1po7KDMESkajepIlJBJsgMc2FWH5ReGhpPkqwlpPmV7wJo+zxLuF3
ceB68qLkqR9qv2tgqsdz5Qz3nrOECQ7KyxjqP08HDWBzctihZplJTxHFvFxd
PqsrTQXIOEQmbJFwdED9teeCa3xT45sa39T45l+Kb86fPyK0MEXMzg7jR0zg
kYdmmpllx0rPoZBQTTg8zUwat5oz/sSm6wIRqwAqQvuQdCc2DVwZ2kViypMJ
zJxOpXckCVKAtYMQn4A8eD/BosPCTynwTirALbahA+AYHJsIaGKS8+3SJ9Ll
lfVcc9BF2HBRMh1UmVyESGVwdAr18zL5mEpm5gxEwDivc+HSutq4oLG8KubP
0hqT8jYvqoWVVWJxSZqvPvU/2XxZWOsCEQqLWTLjR4RbOBIX6ssYoE41g9N8
cvWZAiHbcPikcDnwvmRzJXXh4pPE6tpFS1158u+gAUeT6n/+/f8m1tY2UK4E
k9ZXrz6tVuTCAE5M64tHsepcUUPYRyy9ecwRF0pxVZxPEPl83Na2lFCTDVOQ
DhcSUdxjnAq7Cfq95zNBZS09PYGvUxOdxECf9N8hTmbA+DH5IBHYOtoakiNY
DxlghO0U3Q/jo22eyeSHwTQyhHlnVg50J3WnRlosN78NzgJElzHCbM6LLGMV
Ajf2iy4GbFyjWXtJ0sJDaVYnSUfhG4qC6WCRwOwCxPKxWD/aYWmVwf5mYmhI
hhWsvOCo/fsfwPIIxOBgq6UeeOBOaT7VsF+Gkx6itfm4JSMROAAF7Xt7G4lh
HD0w0MKHNaCmhJGA0eF2i/sdlNGXv2ojenrOW6q7F7ff3HpCnW86QgyPytHx
JKxR/+ygamo+Shw78pD3aMdaVGfHMUJPdY80kY0aOYkGHHriXsyoYXkHzJcb
mo9GhjAITVPkpr3alEI3xgDO5aJeXt0GxmtdqmB7i+qfxDg7wDOkGbLLTvzV
c8AliEXxm7oi27li8SaFIEwB8DT42XAKfiKfc2kPlscy6DEuCQHyW4tMY7M6
qfkXxyOd+mdTTIjQFMMC5ZpiIhrMP6SUzi+W1OLyArFxSQzSzcuIKrlw5SkV
iaeIU2ebLdXUCg9aa1u3OnuuhWhqlg54ogEx/SdPnVfNLZ1EY1M7Vod4Qpof
23tAnW9sIw4cPGaO3rf/EH8BnDrdaHE/loF4SDSgc8SDDz0GzxBrqqyKFnT5
KeLqU8+IunMBpUxAibgDIEd1pwjeKC6kyTNAvoRZdqEZcowq5TVQKj7JYrFW
Bdlk81HCJZvwFrJJhIYsVzbhBjElMwLQQoLUekAyiH9xS4qamjyjwy08ACDZ
zEwj2ARyMStjrwsT2VkZDDqF1DzEcDj8ajgoGhBqSkQGd7vUkpkb8TIA5mZ7
keQHkmNBEa/OyKi5HFSgHR/vJvRKIAHcU1d3sxoZ7SXiKekzM2zW4d4TxByW
s0iggGI4PO7KjNmXRRnavr4mrPKCpIHh4XZvn8+HCFgfFLXR8S7VP9xKDIwg
xZi1D0Nz4yosT42I4smxkmtT82E1MdlJsGJJQGdkigJSzunsNTFGPZ0nGQIA
MAvaTeiWp1PI+wmGyuqylijtb3QsIRCzpAPCmkwBxR+TulIjjxp51MijRh4/
BHmU54Z3gTdsj0EwhezbAQaBO8W/uyI8zUzdyj6rwvB59txwhkwAPoCdAngW
TqhMHwHPuJHjt6MPvM1gPehjB+jD1nFxcMDYVRxig0VoUXCNGA3MqWgCWd9c
U0sri4Rwh6XmWeJjcXVD3vMY8clbP2upL975VWn+8p1fUx//xKeJPY/ul+Y7
sHTjF754p7DFE8SRow2W+tztd0jz57/wZaGSx4m7vnq3pe69D+tH/c0nb1UP
PLiHkF0W6EKaP/e5O0WPPkrcetvnMWuNC7x46apHIJcuP2mpi5dh8mxe3Kgm
kHxJTJciS5sVXOMGoG0zX4AjRnhDlUopoljK2Fs5JFeYI0r5WCWHmEkZj0NY
rdBzbNjbRJpxZhfuDT05YQoeMnEF+21TFpGw3c9KmrDdkFGQBIJagSrqsJFR
47h5Qyx3hqmipIsMCifH6BGBVR2T0QsIRTAvHvNx8Aqp8Nw0wRDNEh1K8bjP
s0Hm5ujAw+gI4YCHD2DzzAxFPzTG9c0ANmsvIBhmLj5N5ArSKyOs1B8WXkhm
A0QiNQPywhPyiaRH5Q4AH0L0ZukOgoEivEGwXryOPYzHhlUiPkJw9kzXI+Ba
O67FIqSBSFCIGqeowRbGM0K20J4RxEb+WNjC1itlcYvuETpAuKqVcYXs8FSN
3e7YX+kUqVBDtnGKBF22yLjQ3zRHgC2IZKiOr1QTSJlYNG9kEmU6cTzeqANv
7NC8ode8AG9kpeMD2/JGFssXcKkLyB+UD2Dj0kURmMUlV/Hwh6LEbbd/0VL3
PwzP44GDR9XffvYLxOkzojOASBwR89vV3n0HiDNnZbwEkTjqji/dpR7Zs4/4
6tfusbihecM0k2UOHoLt/bWv36eOnzhDfPozn4NEY+L6mb/7f8AXxNrGuqUu
XNp0rxt3AAhlwCeC+ezSYobkoRUQoYzSQlKrGmpBNBPABnHYHnOgY4laUkUa
WLxBr2jlzeSaqA1dkLRc+hSkocuhbqWBypKGlaUMy/XbR0z6G0LHTXKdgFl0
uIDkuNfMPDfZMPoGAuJReREgeegzgb0Q1gvMsQIrB/FQWJpjU0QMamwsOUtl
NCoKW4ygvuEP8m4SPk84HL1emGYVrAkmigQh28gq0TMUEyQSIIAF/jRj+Sr8
IGHMUU/5IfkjE11qfLqXCISQos8p5Fl5aBPTXcQo4mWjjB1Bht7kRBsh20b9
iEYGmM4NCGGWi+IO0LsK0OEh9KF0SAk0DkBYxKLrF7cz56UEM1r6x+TwqBFJ
jUhqRFIjkh+FSHaCPm6kQWTTI2vsknp81oMdnlMmhGobpWxGyFa9vFDaEghe
dVGPT1u7LPTeSppxPC6ox1nqyQVmIckokc7Cz0E6gMaN9Ss1YmYJLdgjxqFx
5aqo+0srSNm7+ORV5QsEiU98+jZL3fm1u6X54UceVR/9648TR44ehz3yZdLB
Z8U82UucOn0WdPAlWBi3f0F94+57iTu/8lXQAQyPT3/mNq957z6xR/btP+iy
xEMPP0bItpmZAR1cvnKVEDqwQQe4ynkbDGCTAODISAqjpTTmUSYO5olsQfrn
s4y2AwwDFIQf8iIEwHwhjiKJeHaYcjTFz1OYtdAMgAR2M/Vhu/JYmWjP5Dnd
7IqugWmGPQGhB5iFpgUe3beqnLKeyIVQmxlbOeS5bo33hWKQsVYAjXbMMjhq
sP+86uw6SZxvPGyphpNg3Yyo/b39jcQoZp9HJ2HhnD53RPWNdBAB2BBnuJDw
4HCb6u4+R3R0nLZUVxecT5gSMQ6QCFbi1JOB+AqvBSDbNrwZqEaBqQ/8EPMu
wBDcFm0dWNPozLmDqrH5KNHVc9ZMq7S2HZMR5HFCtg0LQHBNYgztC/gvsLrS
oMd2FfPveE4mIi2CmjDwX2gWMAv/kAXceWVhAdSJB1iK40dngXqvPgh9nmQC
R9dgly06PneACuog/7td6cWEaVW4um5GeLVZFk9gadkW8XeJoIoS6j1/5g4c
XMdl9OwqDrDBAlsIIJONW4ybgGdwVa2urxBi6oskLGIUXtnYFF0gTNzzwIMi
pAcgpCL0MrJ/gzjf2GyxwVGHDh/FV6K9Q/oamMBRjz9xUJ0732RgYZ97kuMn
ThKtbR2mWRQJ1dc/TJxoOCNcPo9Sj09efZo+CECUAEtdfvICGOryhlpaLRFC
BBY0AJH4JaYYGiYQLCzIviUwhc6xq2QDgVVBCJioBRaKiUpCMJGgJIQs47mz
iTFvdpPirNNhIdTYBWRQUr3MCeZoIQIyiFWRQWv2STc2zgXoGka/oN6gl3Oo
5IvdLitgfOzrPUWcPbMXy7RjgfmBwUaY98TklJBF/yAmdzH2jk11E/3DrZZq
akPJoUMn9qnzbSeJzn55r8cacJLG5mOYXyXOnj0kmttBeJTOnDmoDh9+hDhx
Yp8Z/ycne7nwOsBlirXrExJjnBlxrC+o46mXV9OcQwXox0xxxcC5+JQaGesg
5B6wbhg6RzgyomLxCSI4O2Ax7NyhoIMUXGIwsenuYhsEvUB4cA4rwBv3Jmux
CjPoVY81K2A5bICBQDVWqLFCjRVqrPDjZoW6irKFwgU3eFxAY2EnuOBGV+gr
tf0Kax9cYCp7wFMQsSuIIJlkyFbIbZO9tBN24mhE40d3VrABbg+wGaa/DRvo
JSGxrK5ZhUkMBouzFw7sBXXpymUiVxBzavMiZPCpp55CQXUil8vhzSIAMxqN
spYhwJjPrq4uqpLj3ioqLMMeDAbZPULydCIEl6G5ePGirZ55BmFfCBO9cuUK
cemSkNOFC6ac8xVhAeDSZUSPrs67ol0SQwBYxBq8C0sQbbKAbAGLi1ks0wKS
kE2vxMH8Qs7iz3W2jsnt0aFdpTg18gQWkyUYuajXXkUWmAmtzEB7TUG+E6yV
JZuyf4hIRVi/EM1ZYYOcmBmAbMsLgU2RY0HirDYxCFoJetnIyhmQdGLCqnBN
mEw4wwYL88hOHCUmUMl9eASWg5jdanislaBODuXcocKOWUZATHhLdfRhDdMJ
seZno+PEFKz+aBwSOxsckaeWJEqlmJmUwESGMSiOHXvM4oZuHhHTAxB5MdzR
JgyDuRAXRnTgzJhFFoogBI9MKo0ZhkRySs34+wg/8teSKa5wmfJ5a9uODDWb
WCx8NUFxTD3SmYqYp0boKEA20NGyKDFWLMwSYkCQDZSe1CjkQhpICsNKuQ5z
nn7UcE96IOu8Aus+L7jLdj/daU7C8SY8SRf1mi60b8FVGQhpNj5I0AQoA7Bd
p4PLGe6PjNuRhejFwnPM1lYWcSMn5ExgjGg9qMRmyOIPxSeI3zaSSnN+ZY0L
JlzYlK8XCdm21NWnUcEHYm6KCvb09CBOD7Yg4s7N2rmMOEf5QyyS2+SVN/T5
fGY9uu7ubtZJBNbX1y2eVUezb25uEn//939vkUR0faOLlzS4IhU2HGGVdZIK
UIKXYX4BLoXF5YxHJTY+bZCJTS5xwCIuB2UrVQuEp1epFuAQvRyrl3qGXNNc
fIK5pqQFwq6gBWEJIo0ZStJJeV9SVAlgS7OZ8qQCofUKrhHt+hvIJGi2+dVM
u96gmUeX7pzx93h0ks7MWBx/HXryevrPEh1dpy3V2Y3iHy0dDWpEJBHwY83Y
YToi2sX+H5/pJ2LgTj1RmkzPer7FKFbrzXIFbbgcDUHksDQ4GnTcD9QMQITL
1hGbWsxwqNEwIlAlEklDHhEhaGCO07nkFNyCcAlx+qQoTCE6GLFagwmdZYxs
0I34n2AGI0BHhE6NwxNDJAUgj8oi8eoyH1WOCD3bjUzSiYkBIoW8caz68KMp
FzUuqXFJjUtqXHJ9Ljl9+gBunKjgEjdujWA2GeM65+Z8uzyOuAFkUFcRw1mR
aMIQLacy5QRsYZwWIt20X2y3fkQqHlbzhTQRDXEtdN5HNiqK2gSRy3gzN/iK
MH6AwTbzhThVYPnnyAyRReWxZCzkePMqtmfu1INXpOdnOc2Xi3rkUk7FEHFy
dJ6b2A716uJlmDIwLIzsXsKqkpevbJJFuFAlwRVinnr6stLlD+XHGlyD8jIK
GVc28xvPa4tFs2nrf7x4ac1mnQBUC8ipBdggwFK6DnYKKUDZVbaJU2mdwLQx
AVhb5B9RSkCGGRuJScYx6RkNx8xdmLkMCy6KG/SWPoBTmuU4J1N3Fz3WpHrT
YtbNC6WIlx3HZiQuaP3bTMbJIUb/zmT9KixsAKSyGIc4oZnNi4JdihI+JGzF
06zvIedOSZcH4lDLMzx3phBWsdQMEU5IL4ompl3BL5dwiBrnAiQbFACQDzDL
adMmMYJvc85TR2ChHeDMJ0TEZgaGKQRo8znoaQYTyioybFZ4gpSbZj4NPC0d
+Goyd/y+fosWhV52t5y+NmSsETgujDUyXwxD2jE6Y74akxnA0pKMA2NjrKwc
9l8nxOrUqSe8u7+G1DMy7YeTeqoUtt6iolB2Y24VfeVUuS4yoKlCFvPMkSAK
LviJbNrLdMGjMZbbwcfvQYX+k0qv+ptlcqD0hzjro8AtglMlUJlnLqgvgMqF
U00CeF/CAsYNyvg0rWUwb7SYJNxogfmFvCnbt1jicDzvBUE6esfiUtHGVCoX
hNutvy4s6sVuS5ULydV5VQDznoDjW9aBnKOgR3o7Oa/nmO9QOzAi7iakbh3i
jYgryrhXedsIO4Tc+BQ5YSnNO3QdcEq8u1qrCOvkeAfBSGvppzanGB1GXyNA
G+C+sZFWt6Ob4OyujgZL9fVgqEZWmQlI5vz+KFZkw3juYF5QjU10EQEMeUnm
VML9OIGfCYKw1GeCooroeUsEP6eFG4B80RNphEIiKAEII9MU7kaHGWAmFEG6
uYXYBJsuSO2QhNoMkAWmpvETJL+Z0HPmzunRGXflk+sCOGhrrkPunLlpeh51
ph2kGg8L6Os5x5RfW6+jreNTawJdE+iaQNcEeluBbmjY71kZfv+QmSp5lkBz
RvHZAr27Qmi1uQ7RLc8UaImF998Isgk+2iLIXEQ2HEQnQxUi0x9ptaEYrKPu
/sqnvNKw+YzfYuycQwFmYbg8E5ktfUFV+vgOXMBOrY9D2RfrNRf3so3K+nip
lKqneYuQnQyLBAPyjZ/YNrXrUOAuU4caEDfyu82Cdyh0Ps/SwvKJNdvT9O5D
GkWtlndStqyNTEKEzQzh0nwKBYFj6hp2tK4Fm8/4DMBa0zZ98yjWNsWSdACX
0aiHLm1WUYf2iIRtYAbFp7Xc9XafVu2txwh2Qe2/RkccHmwiJlGGSfdMfC33
zDOWOnUaYT+9fefVtJjBQN9Ak8UpM8T30MVPBMNyD7NBiA5c/SYqR2TYxnHm
J63tDV4AkVjQFqN9HHX8+F7V2tpAdHeLRDQ1IZoTDn0zKchoILGepVk2vWgg
MTux+BXKkuMruB8YHmi0mEigl/8YEkIBusE8bc1HlMPiDO0tRzVaj1kufQ0N
NKuBvkZieBDLPfWxQnjXadXTdYZwRVWHVSFuCvGBAA2RZ4uq9A3EMenMqRlP
VL/33W9vEdVjxx7z7INriCoLW4q8bieqP8XR1q4KB3Sn7Wgj0xfGrbJ0mgIy
YaTHz0yDTlC+wgQ+jfSfttTBfcgPOnbwbua1ASulMGxrnU8+o/KiKwBcLkUT
QqVPbzurmTULijkMqZWianty6sbYQYYA2xvh8t54OY+K3jJS7sYisLuxFIGN
CEzHWwcMC4WhZDaGSAyXi4t64Ezbrqgu4/vKYo5DanlY1ePv1r+mFe160ZYX
0kaQi7hx1yCmIGcpyAzOdVeXYTkVhJfpCnGYGwZYTgXZcQ6fpYnCYyQqVvbV
eY5mnV8266louGuQwwhQprWoYzSWoZXgyKttRpjIxoJmVqSpNVIuPx+CTdzL
2ibRuQmay0AqA7WpgL6CuXJIN8BmHW8bjooiIAMjkEYzjhPRkM+EWM+ArfoH
UKYAA6kZbBkMqAsm4GvVTD68Yg7HbeNN4gSgzmGqjAZmspJ2VMHABXOykjbc
hui71eX4WOlG1zjHIG2M6EQMtZbCfNjxaS/FaA5VMCPRcVfUESOBKoST1aKu
XREI36iJek3Ua6JeE/XtRP3IkT1ePTVa1GVRNzaJSPnObaR817VKLRmztb5C
0LUHHJNc3rLpMFt02VMuQTLWTDSd2mOpR+67VZr7O456S0wzikyXAoPpLD8m
yELFYtzxZNv2lO16yHY9pNlGeq6bEyNKMQXaKMDUqN2U3fIBIqjPhQTCBM7U
a4XZiGsdxFVLq831PI1EQ5vOW+55l0TgMbMFUEj1auWVQkpjVxczRg9ARAfA
lSEjrCSA/jAXGye42PVczCwCF5ffEShErSPI8WCwBbBZO2vhyTa9jEI6yqUk
MPeCKknAMBbGkONsV1Ih3cYJTjtS12arjC5PIr12htkusimXMk2EoGinGcCW
SvtVNhckKJI4ztFrnorMArpE3CSWDkTFOBP3YtMk1tNTJvnXc15rn7ZxdQcx
XOgUHTRXmdFuQI0MViaMRQwSiwsDOqz/zBIIgnxSZG8+63f5z6RDMLlIx8JA
pFCFl2CF2oSeTJ707oUkKj+z3QAkFDSaLwWJxflopZAisgagkI6MgCFCQd91
hBTxhRVCWkfxrF4za7tx+FkS6rmtEE4rcuKYSaK5One4xMSz+Scuz6H7EBwv
E8PniBOHvm6pYwcwFAenW1V0tpMI+7vM2o6s4SeSDdBzIXJvV0voDvzzTj36
ioTWQ0Lr3eEWkWdmypfBbEamKtPrSwhJM7J6I+Rvhw5xNQbvjmpZpajWu/Uf
K4VzZVF+hHUz5a+E401FLpYyz3PKE/NxeRl8gEw2YBLOwpExbgFxTsRwJEK3
x1QpIMNPnduMkcgICTtWlpM8kEJMlQIsP6ElDf4o6TREAqWaKZwcNPULwcyK
mWHin/cyYA3/BTEDOHTk8pz+ldHR/HkUpZr1wrOoUG3qSk9P9sD67rZd5UvU
PnqZAA5wY2MYsuCUMv4avlo9SuKr6TaUPZ1XVyzOeYMnT6L/F24ks3poFovg
JFhJHlmHpkZ7CESlQwsxd2aqrrtl90dd2TPKqP5LvhVUVjQCXLFKTy7r42wy
UCGN8EDWpLEmjTVp/FcrjYcOPezdLDNzywm7Rkko56T8AKl0o84Jzvjo2ZZ8
RaFKCgocylo6jZWcg0cY9VKx8PCkGuw5Rjy+53ZLdbciBySfHJIn203EQj14
cNDOYSAYlz1fii6YXJn8Yruf+FdzGfWehstZn12ehuvoZFARPjdeAjJmuzpq
mtiFz+dBIJ8LgRQBXMJamTBEjWgqHZyhJ3ryrh1abXlWSOp8PkLFCeCiZii6
r/s58qwBJkdPTOGOh0baWejJhcVETCRkSPcXDRYIoAqvP4BuOCOshS1gFmsf
BMOjNiKjYT/NwNibIaZ9PSYWCWqxUaYZX5WhaofIJdNcKIYgjXjnUKmRVAGU
UEpmnDmdEVEelxYSBKlX22Yo3xvwDxIZ1LpanmdUjvQ58BWwhA6dI5+gYK8R
adqUWiWFNJsc8wr3ChTYQiFKbKmMY2I1GLulhRxmLAwBgGJb4JoEBbnLeXke
wGI+ANaEIYzFEjbX0gSKLMy4hGNqXM3PoxRakQvtyL8avT3OBFhtRsTGvCD7
fG4GC/7B4gUnmoqdIr+Wm0WCfjY83E0EA9Mmi0TEd5vgrEoRNgq9zYdiV61I
f70pXUR5VpUALgd1Vkh0nRYbL+5Sm6RGiPWaLinQRyE3pdqb9hEP3PM3YjQN
Ij1oISddK9rvYsjk00yLOY8BCGDojC60tyWDzfbcThTcOk9wd2nB5dhaYgI3
RFAEkuD4if9eQKJ30gDWUGI39kGAMzvdsXUlp91Jjvv7lAuOxTj16lKetmvZ
fnWqZJ027MKiPkPOI40VcIQr7vKqMdvDGZ/EpFmPiC6LXJBIYAGOKR+GrpFR
iHsnMYIqsn30wsDqq2oeGGJmt3wOuBhGKjV+7rBgU//AeaIPC8NqQ/jY8UeY
0QGMjctJUBLOUR2dDWpouJkYRjnf3j7M2Hb3nFZd3aeIwSGxeINcyx5i0N15
hjh35iDmOzG2Yp7m+NE9xEBfI9xSOMmokJURmrEhuUAfSQ3LM5qJLNbiFtMW
1z0rmtpEH9HRcZZzuO64ffLk4wSniLChfTE9XWcJludFdXWHczxtLceJnq4z
Fq1QvbIJ6poDU3hU/gn8JUIpUQIc6IF7C3NGjhrub/amiFgouJfJKUhrh/8L
aEZzE/Nh9BIxHkzpDZF7TxFaWpgz4za+lsftJKbNQKEi956wf/+738M6KN+v
CX1N6GtC/29W6HGzRvACgbF6b+1mlp4SUY9WhHQou6rsZb1b83I7VzO1cUZp
GTzXFXWs/IG1QIAMoqu1Q6+Q96lDB75GPPrI7XijmLkoZbj+HJFPBxHVEDIl
LzNeKRlXJbc9StkF0d4F0d6hF+DQpjOKsZSjl+Xzp6GHPx8i9hzMCFlafPXc
0MpKgVtAPdaq1zscKNrysOPE6rII5MoSVM58BovQjRP57CSCbUfdt2Xygxm/
rLVcTK6Y+HzGX2gHMwxWE82fx7p7AS7py8V5RWkGKmrSIsMa5wfEhDO0CU9n
U+MTRE93gynSgjAhs4azbJvyitNTHV6mciI+ZkISYAzDYAC6us8YE3pMmMI3
00/Q2g9xnS7M5MwvxAg6kREBgUL2DfwdwPXTtIhNTPWrhpOHiHvvuwuRIFDD
R8a61Zkzh4lhSN4ckyLgRse6ZECJ+jZ94kuFsCqIIQ+wGpWedkyJVh4QfR5g
mD4YxWEokWkOYlpFx22JgHse7ebmBlPcX0SBW8D993/F3Hw6ISp3YoRIluPb
8NLMmtmCSoE0mvjSsnTCoSHEtMz6JysE8vtbBLLSlyVX4SZpX08q7a0Rk+Vg
STPmGtnYrSOisKieXtYcy2sC+bzQCOwLzGWNq/377tTY+2U8bfAzhTATInJp
+MdSImppfuDsVeK3A+K3E+JXD/Gj52pHtbw9H8JEIXNlCyOiWX5cW3lrK2I3
rywzJDELf84EUSpMwahBRy8WZtjlgVRywqIfw6HZbxYA9c90W6zYpZPszZxp
seApGfiNEaJC3q9PYqupyXbvaNvN3oeFZSqAyY+5SIKNv7HdzBjk75tIPCbM
6LldzFYYCy4Wn4JUo/NBUTHuKI7VflZXRrM5ejYg6o2eJu3rbxSjuo/gZE+A
69xgLZPw3AzR1y9CE+OqFaFI2f9ThDKkzUDIkPHhydBlKmTDSEVEGZDFdReY
zYw5VFjIAGf2dEWm6elBz1ymK0fbqQh5Ne4sFlM2Xq64J2IjI10Wp1MdsmMq
MUQk48NGljAFfS1ZcmdYXVlqk9dSKUs2pKkmSDVBqgnSP5sgzc6O1nmCtJ0M
1VdIk4m5dVU1ows+Z6vs5AtpQiwpIzuxuSG155EvEE/sl/E3zzniIua6K2Un
l2aqbmqOVRAy+pvnoTX/aLufUEDhOgbcYASRLHd1AZGsnVAQ6yFez4d4wSOb
+1mIVz3Ey0b5aFsEC4H46yt5GGPE+qqYdasrDPnJ+ShRwHxx2qIFiyiUwcpi
eiazCl8RQgHMTHWKnjYCIwFL8Zisy1lftymMj8BUBGYA8gsTyoIfmxIcPLdu
xldzNJO5sKHL98BaBmTb1kX8dNosLgdBRwDXwNUrpsGfadbA5WK3epYCX2F1
AVTt/FwxALMPmCIBZJeJKMFRxvs/OS1XGWb5fkSkQysC2KV1GmxIBNKchB5P
vXRsKjzmrWzNmkdYQUFEUe7FLILNdZv0lUDTKy99123RaETMcqvnAk4gckCb
jsjqxI0BIcxa6OuGBlqegEIoRRKEk0TWovG9Qk3XwSSwzOeLYUJPo7AUqMiZ
t5yTCJpVljLofkS1GwbBDICIm+2V6rGuJXN2pYFWXZ3TVOyhBFxT8OjH0II3
Fx1UDz34OeLRR76AAIrhLYKXx1JpInh2hbxhLeYM52DMyFUH+doB+arTI5eI
1g1e8M5/0NONZuTa7QmZopSJNM0Ttggaa4GtFsTUShOb6zlLbayxgE4hQGYA
RNKw3i+oLxrq995OJjlp7GZ4SuAkAbhsuw7JRnx8KT9LUFIYQ4+DHcbVV5Xy
h3DpVfmMhNqueIJ1TdvkWKsFiVZ65XIjh0F/L//UVr5JWAJYe93MXXBukVI3
PdnD/jjkiRfnJHUzxMt0UwYg6VkQ7DQy6vePMN/KNWOmp/sJuvS0ROOcZuzi
gs3BacxL+8fbuTgaEPULLQSncJUhudYZMSCBCHJLdbIKHDYITtKYMMuV4EpM
DgvZQicQQNpM1pVItVl7G9wCIxZ4lnjpoCwmmFeKV5SomKWsiVdNvGri9ZMj
XqauRcWTEi2WWy7cyf8qWavfRsJsr2IcJezGrRKWwxK5eayxGzexHFgkxEjY
/ffeKi92otWVsGI2TFRJmA3BKhtctidXO3XAuchVOXJmS8Q4k7l+2jPC6j1Z
s7W+uLpahKtfBG0N1esEtohayVUf11YyxKULRUtd3GTyVzEoFzZJiKyhQ0GT
Qd11U71xPofqgGk8VMSHyFdiseBnIKXtLomJZE0cBfAnOsgSh5rmsF90or5O
Jk71n1a+8Raiv+u4qEoD8Jkh/Hds8CzBeP+pUdhPQV+nd7Rsi9ROY6nage4T
amTwPGG7a9x2dzTQFQ4wZgWLPulEgvGRVmIEoa6DfXCDd7Yd5/K3wNgwkql6
YSWNMT20jejuPGPRMw+HfBPd5wD99H1s7mxtgNQRdMgPdOEvu1uOKN9oMzE1
eF6a23Hnk3Jrfe1HCa4RCprSC+uU69pNmckVTNqbORc2F3MwEWHSgwOBLKs3
Putovk3tEE6hkrcrfYVcCPM5yR+T9KGQnZG+mZnhOm9xibKs3VgezaqD3sxY
xjHm+Z6k2RQ01yYVCQPSKVH3YZo56t67P61Gh84RJaxMXGRJVxExQZzIYOm6
bCZOSdsSNWOKLcEiQ640UO+5O8rxMzu9oY0+j+dByHZ64uY66yFursjxEwKH
9cEAW22uzXOkK1H4gMsX5y2RPsbRlEKe4KUTKMQXpsk11e6lN4vIcDEEcDMq
EbnNmbjoEFn8BHXV5TWWAt7qTbnkuK2rsEJyReqXIlwvDhB5tNigl5AT+SVW
5oNWRWUUk2/NaHtdrx1Hmegw/2SbuSaErZte5cd8wkIRL2J5Yc6rN5pBAF2a
eSLSS/G6CHbkeXY2dGRTASTHCid0qaPWrMnkYUEcPfVVuVbFPKYC1hZgA2PK
xsyIJVEJfYmV0FdEsIIT7cRaCen49OiAiZYXIkQBJVi0LQoxRBorIGqIESko
CnhX+n1NV+oYRtK4EFc2NWG72grOZ0bjAmYPtLjBcDdlM2viVhO3mrj9xIvb
gQMPenF3Im62LjZolm3cInOqep0TLn/ybF/kLk/nu6FSt4QnH3JIHRPVPLCQ
BZK3x9Tex75EPPLQ7TBXuvjwgp5uWcAqR3lInxFBx/uLOm8+ut7zNto6MFQk
bSck7ecrvI0iVbvNjHOFuAnk1a+VbAqaoy6sLwkWDCwac44IWkmUygIhfRMB
h1MWNX9dJHwe2TCCJTjqF+jtR7xiPjFOFOGU180wTM43PEIEJkXPajy5B5rT
0HnV33GMaD79mKXaWd274dC9at9DXyRaz+6zuF83i9FDJEKiCELhclTbuf38
HSAHWvgDdAvpwrFAH9GCyuE97cjB7xIdruXs48Rw7xlb9Xc2iK7aD92xp+2Y
mhhqIppOy/82nkKQ72D3KTXUc5roaDpkqfMnsf7LuYZHPU0zjVq/s9NQtKFB
QmUFRvpESWxvRCRLcLrXO/cA/hLKpKPCvi7veZVgB7ee3gsDJtCvRnpPEbbq
aD4gh7ac26fOn9pDdLcdttSBvUgQwE7o3gDLp0A8tQpfrrSCt6XrrRge+tcj
a9tHSFfJGuw3M3tGWdPJasnEqNq398sEZwAyyfHryZrS4x1WHMsyzqScTGyM
ud26oIepwlFfLXB1nsA5nowpLWQbImKATWET2dpc4sgGXNyQUW1zHVIKUodB
AJBE3UkLeE9EtFzYWrbynAdDm5FE+gQOPoZ+MT5wVh3Z/zWCzaFpWPmdTQdU
06lHCYrcqSP3S/No32mvw508fJ/Fszn4G0gg0d0iXf/MsQel+cTBe1RX80GC
hcHnuLiVHKH8462EyBdSWO6FCTjayi3giUfvsiBy0nxo39dVd+tRgtJ2cO/X
XGnrbD5MnD2xx6KkOiJFB9Wm9D5ADHFjqT2x7xvq5PE9RNNp+cs999/hSjKk
FNhz3+ct9fgjWNgNhhvGMCCLTN79D35Rmoc6T6jjB+4mWs/vt9TRA9+Q5v17
vqQee+gLxMmj91vqrjs+Ks29HUf5PgBRF7i2qjsqGkvalDGCrZ+f8axl2+2A
TOZGJU5BIRtFzXa4yhATtFCKEYvzsZrM1WSuJnP/CmTu8cfv92TuGv7KZ88N
2G4BjcqqdfWuUKKotWmjUIq6+XzX7KqUzLKwSL/MYdheXCqqWDxMZLMRhP/C
K4spgwcf+CxxquFBiyEc1UJJh2aV0qmcqj+r0kAdTwMtZwjW67xAEU6K6c9i
6wWeJ9PRsZFGKxUBXec64uvzamNjQWN9SURyY9kW4VymVrogW4suRFzh6XTU
ArJpTDgn6lWJ3LKKlY20mHodyJxhVDHywbEFyD4R4bTPhFOgLRkZIXSqjdeM
GhsAU8h1TIabUU6kkeKPDDr9B3JOIoXyHCFfjy1m1BDPNKnioREiPTdhscFR
gake+c8xIoHEemzYnJ3GAYC8g7hcrD4edh8coQDdn9ocxFlnJ7sJ0S0t909x
WVzoU8Dr1JefQJPcAlCx0g+MZVN1hUYvNvSynqaeLsVK9u12ncJ0K7tWHrXe
fJqpQaWkWl3KEkwiQ8yQg9BWltMFVlbTpvYWI0W+9x3ie9/ZGr74T5In5Zga
7wa7KrMH4C4xBhsHMenJP/cs8UE1tkQySmQyYdQlp7Uf7lf33vMZ4sDjd20n
Pj/QZrM9ibGvJTG03l50fYmxqyTGhswYccE0HDwmGjIQrnK5qPl8VHsDACQ0
uv5mVH1zO3Qe4U7YgE9imn4JjWlTb0b3zHFXOqZMM442wsJmLXZuNC1RQHCU
LsOAo00dlRKLv7BMhvzQ+0serVNVcRIjWnRV6PgN3ewn+JcJxg7j3EglBlIo
bK6zFbFTvhJyD7a5Svwv2oznhA8my2XfkeRn8h4ptjpDWS7B+4MtT2Cbx1hI
+Lxmcg5GKIfPwRhgOt+CkzBwv5hhjFSkfU98qu6UjWm23f/FNIHxHaViKNqX
YiGKQtKrNuRWEYpvJ4YY12piWBPDmhj+/1YMr1kOuTIvvqpahRGU/wNbjieQ
Nk09tzyxO50gCqVFOXTUg/f/rdyvn+B0QikHCxJFj810wjUNPcq/41VL3QG5
rPsR5FKL5fbG39pyibIJbKwWLKr+cuJizEvy5uWLNWhTt9QFU8uJQzQM0Ztd
ESaYLq7zwiuPziFpRHdkpGWbjpxEAniUywYgudwUY51jlQddpEneMtb3A1KI
LNTrg8Nq8Rb5wkkijM2gOx+rgAjYrMvXRgIjKjw7TDD0McrKS6zbIH8LUHXT
GePZpJ+/A7JYMz3NVHQEJ5ujE6jT5EYKy86q5vJJcO0An4nOL68sFcG/dJ9J
bNqbhuBchp5BoI3mzoHrOnVzo26zNweenDbrxumHarRR3exUzpik4zPyrsKE
SCQXyoRtN5/yUq9WllixGqPL8krKK/w64xu3KI4/ZpOvSg5VtffFFIzZEmNM
ifwZzwWDNaEpjDJQmkqFXMctz0J6yBcwMc9f/+onMKU06w6REEuAQ2QBs4Qc
IrMQ+iqfS3mIrP+niuLaGqLE4IiBPHoyiRm9RQ6RMnauLrgoWUw0EFt8QVhz
PuFCbnWFNsSSNs2JpVLcVEaUTa9ZhNgUHsc4axzXciJzNMTci4zA0TpcaRVV
kt1mHi0dgibmnHduOcSce2Ml69Xik23TjJOY0n7ry4jyKeoS6CG1uZol5IQW
b0QfbQiHV4INx309Lg/lUNSXa/xQqQGxCMTS4trfjg750H+OUhWmEhoFT6/D
gftFwgAgF2Ka8XTM/VYkIuC/IMEuLBb/cHgf2ALkkOe6lwp/WdWlzuf5QuZR
6TLvImtMQMSkmEFPZAxrUiFA3Tc95g16z85gq8lXTb5q8vUTJl/116oAzEzp
51UXLzKClBbNb0lUL6BCkJCqffTIPcSX7/grM6usb10LUjEXdwWJMS1ZVye1
vYBl25Oh+n+aDNl6DnxtdUEsuJVFm4LjuFqiDjhZwxIYq1i7am0pRRU+LSfS
EMPO4oZDG2+bZviYTeGGaxwtf4Ipi5x7NJK3AJbtX+JfYokw1MgEaEyglJD2
uGUyQYLNOu8LJzHVw7gexzybs2KXmOhsnls34ySlQlQjH0PedsS9QJOZ5NY5
TbiaE6aHATr5Vnk72LmxUSDkluARhuxvyE2trGQIOcTihk4qNM18JvouoY2b
R7W8nDVHX9wseleygEq98t82HcG2vjr3cna7lwhKg8hqJFDKieuOsSSdqH+4
YQL8pyUcvv7e3kZiamrI4iK4tlb6vqvxIwpOxWJyW2OT0+nIbvTq3Z70OJXS
k0rHWJQa4CSbDlAuFf2qqXEfcftnP4jY11Ou9JCBBFXSoyg+XHoScG0748e3
dEZoVczWFjnaDcG5jjO/PCBVRHStzItELS8gm7ScUio9S2TKgF0ISQZZzOUx
3QDOEtn0iqYw8wFpi1iZssRdgGxjMW0Md6ureV4AQCOQNVI2NzEq4nzl8is4
gW7DXn3EhXUEU1/aXNCrYAsokk9dWcUdSWfFAfogLavLObO1hiAZFIy7cKFE
sGSGriILGVhfzxPsz3KVjt5CSURdTMsUSFzCYLeyxge0Vo52I8uXSP4oX276
rvRjixfqGAeDi6yZ1dqu2eb4DwmRtlKGWMSKIgtcegQuCzANQEHDEKaFwyx/
PTExUBOOmnDUhONfUji2rIJUXrSY2SbMPzbWxW7Pb1dfKSYwZcyyQ5wTLotJ
f18DceunP2CpY4fvvZ6YwA0Y32LFlDWwXT+CcFQmuSCzDIC+NY8uVjLCsS69
DQYCQCsAyge7MytYLi65BdpFTFa4/hmKXuK/CkW82eicX/lmRonZwITFDdSc
RIWaGcLROyan4FoLBCe5thkwNT1smmf8Y0zyB8bGMWPK8kVgL9EdiEjEZ7FE
oiMvddqT+elpFozRdfh9XgGkiqXp8JaNx1Z+aSF2x+0hiVSAiMLHnGa8NiQi
lQkR/tlxy/WqprDsBmZgBHJtWEKYFwhizUQMLN6AthKMJSwGpOXGimK9KVO2
SN6KZYqLCdGavCXZtkwC09ZmrkcF+xHmk6h0xTQhsmRxnVwtUIZRRBM1ArW4
lGBVA2AcT/f6AvWgt+7AD+EjuMbSBro2c6VngFUzrilbxUJar96loyQwQwUs
zIdQKgkpTp/55AfUg/d9lhCpsihSelkSLEoCmPEnl096488/n4jZRrKQvblU
JJBMtsAUTjgPEJGxuVoocyxOuYSPZQRaraziANn0JE5gsUEXfDaVtERgbNXd
04ISTngU/QMdanikh+jta7NUTy8S6uQI1dJ6hhgHf2IBcIe/aW07S3R0NmpR
ddTZc8fVkIgVMDbWZ6mzZxEVPDjYqc6fP0GwzzBOrLn5lKXa2xnV24OiaB1E
H/68s7NRmhsbG9Tp00cI+Uc53XlEEzc1n1LJdJAgfeDiHLV334NqQP4J4DU1
NiEj7NTZo+rM+eNES/tZS3V0437bOpvkRGeIvfsettTIMKJFFmDBy0MHShCG
pUVoBu5X4oZKwYJ0GE/1Emy5xRLcRRySZJP2GFApQWILdXaeI/iQahJUk6Ca
BP1zSdDevQ94sQ6hEOblWJIkKMqDfCVEbiy3yCG+4gB3/LcY6KfVAWgKAI/W
zuvK+VmT6aWqY/KMpXKjZyDtqjBcihxqGZ/r5jhzylVbEchON8u+3H/P7Zb6
7K1/ofRc2zrcUgLmDeHpuFKN0lQM+IVqWUxfU8zK3rh6LVwiBK6EiQzV6zJT
3BJ9nlu73LoCqIuDLeAF+hcicKLrrM5DgEp10qG0AJW4BSwuiVyZSuaFymaL
AqaLnhtx4/IE9Vj/QK/K6VA9RKlWYIswmh8tcKUgvbZB1jLr1s+nvSKuYnjg
9vkgvJLbCygybhx0MG3Oifg5mFuU7vMtje99Z0vh+8ceu9/rUNKLtutQ1C/R
c2z2GNOhbLc3Vbaxk7H8xLPTlsqzElt6D/P4YAZL95F3TTAhEGVrMcEa9Fzc
J47ssdTnbvuQNA8PNGrbocCkM5NHgo5jFi+WnmiRqG3dl7wZmGt0oUp+rupC
TGbaWd2FXuR1lxvRPfRb5+JN7vsv6C4hfWOH12d4VL3eml/I2W7NXuj8Zink
es3e5u1zpy4C6vDVy1t3EatzXzysW/Pil9CjNM1OT416L/573/0mq6fXXvy/
+Rf/6KP3eVbfD3jx9e4+d6AgjP3oeEWxr/dqoW5pVSmJimfGdwSNykzqTYx0
WOoLn/uINB98/B4veoOzWfrVohOZNWL4atFR9Ks1CcG2+1m5nMyW1GDbGyBu
rH7JtjdA3ICXXFf9knfgJddjRLA4DNiG7d1lzPlepQmEXbDdhS4qxwtQe7HO
OzrnWfmmE+Dlg/2XlvVPCzvQVHed94+nO2dxyoVd19OKJieGLb52LJLwTW+9
k/LLf+SRezxPQCDAJB0stFz58lFYyGdvoyqwV+CH2m1qPEP1XgjX9V+/6M3m
9WMuCKsHA8WckMadd3zCRB7paVqtQaXTIV0F2WgVGoV8qizKdV5sZb33lrFO
UO6nvbf8C3ijdW7+6fo8RfklaHuBW1AIrwmvTL9fCjU1gNU1xFrKZvXeG/CD
51ZItPYF4T1CHQbydIcVk+7rxRAP1Ouh/QdLNqbcvFk16AANDQeleXxsUMbw
bxLf/c4/UFesvdx/Ey/3oYe+4Y2213y5ug2vsTxYo80x1E0Y6/l6Lxfae76g
QcMH9+Bw3tbUa19fESr+ypc+TsP5z7wSAsuLCTPbi7UMqojbXZdezl0mbjMc
29WqvOMVstytizgw605eLrPudurh2LzwF3kv3PHecB3eMImbbbs8Gga95usq
lq43L1CgV1FwaBIbtytfN8fm8vstIY7mui85n494L5mlmI4ff0KaR0f6q1+y
8HT5JT/44Nc9iZyFj/VaL1m/UPOS6bzVQ7WbwmV893zPbhqlKUa13ctO8tUA
vFbck8O5ebMgGUNV7/g8RulPfvxPWMIM4MsuMIqk8mVnsnHLXW0YL9noZbb7
iUO0OUMlCNa//O1Oz1GypQrclg5ge/rYDegAddUdYIf37m397mXLophXD8u2
Htdl84ZKkw4Ds+kPK8junKfxhUhi0x+yKNUvzXX/yF5gNDSK+rFjj8tfw7lg
eoFd6wK1LlDVBR544Gveu/b7x9gF2ANsNlUP3Hzx2kirHLhpgu2+zgvHiowe
wSOtUhM8XjjWUgCY/Xfrp/5cmv/mY//Ne+FMW80zmg3TreaFp9JzfOGOx+jb
RdbvwNus2+a9/ozWveVtYmZ4gdz+ErS9APFS9XiHO7yB21Jr64u2bpN3+FNb
FHBN61UezwUWwgO5m1HcxhBOOq//R77FLKLqBN5bFGN0qLfCufKtLXR+//1f
/SFfpPbbQXIrVv9x18HmiH3tF4obl6GKoLDrC0fAoAnXGx1qtNTHPvJH7gs1
NZVLcHUjBlLfpnEyJZKRLS90SwpTnSeo9du80Od7Q7TjvdAXey/U9t6gU2lb
QUihmAEODrG20dPqPblV1SsMlg1s16FmTK0SVzNEF1zhzC96g3lW/6QuQGv7
6NH9W7vA979d6wK1LlDdBe677y7P4cIuMMPJEVHiOaoDsm1X+vOfNYSX33nV
QmCc2drtvn08pRiSsAT0x+uwSF1Lf4443bDHUv/tj35Dmr94+4e8dZqyqOOF
Zan0bEQuF9XIa5W9nHxfDiC3PZcZ3/7z8M6f673z3XjTrrYuWy/UbauMdkXJ
NUyrAJsby5a6fGkdl7lY8GZa2IwNvfKSGaZ4Pf5ZTBnOBrD0bpgIR7CmcTIi
tm101lVl0pkYwZ+g42hnvfQmQjoPhxDFnsfeAsiYaLmOmko9od6zBp+HbrPz
H2nimY7Cub3HH39YmocGe7yO8u1v/b9bPHPoKMZ+39JRDIXQ8tPEUel+ZUSb
jmGr9Lxu6TKOtzCH6TJYz8r4HxmnpV1KMN2xDgZw5OC9lvrjP3yHNN/6qT9l
HWWANZrc0HTpMsjV0/l6yOErpMo5BzsqlpL94bsMOoujLmyuoE8YWJwVdTjf
hMgRgDZqMoFg4uhcgL3EBSJpRtxm86Jj8ZDpSTP+CeWbGSfkEKzOAd06FJ5h
33NX/rLcyRtoTcb3Z5y/tmavKn9vraPUOsq/uo6CDlLl5sdM8DYdhR75cqBF
vZ4R1h0FjpPNC0sE10aB2eNwDmdyoo249xu3WeoPfu8t0vzhv/zPamz4PLEG
dxI6lM2BywxCNkboHdW1B8t+wJ0/ZAfBEIROAkjfMCGL6CD0SgniMXnlWC1c
jzIjo/3EtG/M9AQMOkYRkUHGYtdw2B+wBUivMN1pYnKYu9zdFnsMFpKOeJNe
XL5TTyPhnGaUkgG9rtqy+eftLffe+5Uf1Fs4YVT2Phi1RizP7VZQND6H3bqv
GHop1yv/abfXwEwzc+LJZMDkaMDL2HDiYeK2T/+Zpf7r//1Oaf7vf/pe1Xx+
P7G2Ch7R2dNyz3BBE7Bo89CMDbNsp7X8jNdxXr59d4FSYvK65xGeq0uRgUcS
8TDB1F3dXUAceLmAsICegtTcaaiAbxqv3KFGY9QU2bZc7QVdzJyEfU53LlFy
1FwsSJBm8HOt8UODcUEdmhNOO/F3te5S6y4/Id3FZncxo4t9/b6CPmImK0yR
wHqv5nQ5MeNn3f4A+w5xyAATM3QVsoG+c+pLd/w18T8++H5LffDP3ifNf/1X
f8DYc2B1BV2O5RRg2yHwAKCxyPBzY/Ts8PqD7Y07P/eD+gNGGbOKAgMbUklG
VGXiKjA7RUxPjbqVrzX/X3ly0+N/BgrQ23Xx0prsW99Y8vZdurxuudPLUDWM
+ct3jS7isH+gG7iwOGw5ZrwhGKcgXWCHNzfyz9sF7rnnzm27gPF/VIQjuK++
Otpza2Fw+cYs0J1eZFi5JrjRXOnum08Q1FyxfLSj9jx8p/qrD/8BIbqIpT7y
od+X5i987n+o/Y/dSayvJQxXFEtRaq9Aocjgkng5R8eu9m6+4Nrdwi0zLtqp
CW6zudaxwxoqkbCfYFfRVjFe9cbmMrF5YcVoCfgqPYCQVydHX9lwbVnjOnny
6gULP3H7DQ4AKPXa8gXRgIOAYMhnGCWZinqTsdIDLS8Yju4Wu9ZLar3kX0Mv
qfCmPSuwtbxwTpUv1fZqnddt7Rsm8WVios9Sj+z5qjTff+/n1d/e9hfE773/
TRbXOXCQXC4WzmcI9g29MnVpfo5mDU0b2L7FyoGlzl2oB2kvFct3V5ZVf971
+4vOihHbhaCWgVwb0QRCM16oMk3iDVYn0ga9HjTo9sILdYxzjOCgQW+q1kAw
2lS54vRUC3aaZmkxww/6i1jPBEclHY8Ho9poILR2duK8P5FdxRTwKHeV53hd
pU7TSAGLcBb17Flql9FGCklPsWT+m6669fAjd6mP/tUfE0eP3G+pJ/bdJc1/
9oF3q76e48TnP/cXlvr/2Hvv+CyvM1t0+/0+cDzHM75T7u/mnLlz2m/uuXdy
JnXSJsWO7bhhG2N6b0JCvaHeu4RAQogiEIjeMdX03psAod57F8Uldhw7dnKf
tfa7X0kYOyZxZnJO9MfST2ykT19Za+/nefZTYqPnQKRNxc7IU9lXTBF+Vc0N
p05R3qJhDzBN+nkzbDBvbOe4P4/iQQyChQLcuI457pcZFpDNxlgxZJA2X+EU
m8AHvWDt18KuMJHZQ4f3GbMDhih2DoC3CtqVPnf+JL1s4PSZYxYX9F5kbqOF
mBbpqqlmls2m038T0E8it7bghTuDeaNDT5/Pm0+GeDPEmz+MN9nZSU49E3iD
9msXLqBQ8xxx69Yl1Fxc7J/F6HYm4Dh3fCy5lU+tuvYm4TKlRrLNmtfisoON
lTXy+pqqifoWsemr2XisSghVXVdO1KGrhs5tgnVkih7YhRnlzLo8Rdcdl6Ew
3OIYWbfat2edSk8LJeZ4vG6pHVuX4o2pPqeW5MYQgT5jLLVxDap5X3/l+5hg
R9RWnTcTvKuqL8p7XkY0NKHlT4vOzy1xrhpddtY3vjduGC2xlpaqfpK69Lhw
DjU2dH1icKb2o6DmYyDp3+mrRvnuqw5dXfTGNWfhnQNlpfIp9Hts5hC9cPG0
ZV8k4m0+dfooQUtKL+/b/4bjqjNSfPLUEbivcuSJqUQwEIhYnya+WaZXp31y
HLxm+ey5E1oP2h2EYQa4HMK6dDywuaXmscGZ4naYwaTUGB7bBSK1tSVKz2dC
xgbA28s1RZjzceL4YSdTmAUiv/lkUAg53pkCLiR26cK9GzfOM+EEfvolgpn/
9iR4jigUMrudvZCMdoHIjOe6BkTJaxs06ppRO81yYNC3QmgIVKGAqgF81HXV
YC96DADsq65L8pvRWKb6JlFeIvp6cw+aMCzIilQhwVOJ3AVRsMZgR1+//KYq
WpFCZKcFWiotAWlNnjNHqPWrs4iq8jPyMdfD1sWY7PqG60RdA0L89Tcc9t6y
r1mbmhgzKrf0d18aYeWhe7rbHK7Ku6qL0HTQGhcZQG2N/GH907bBRTB+pPdX
mF+Gq7TjtXkPahozjcyG3ebi5tvPPp1v393T5pj8Lnt7BnlNNIGXqvKJfgG2
GhWCqiZ/yN51b91P1CbZz9auWTlE1CGi/u9B1KysODEjTxDnzx9FkwZtWZ5S
N29eIBjUFtIOtwMamKqMqGGVaW7rcubLumzCVt+w6yNt1pa5SFoYB/K7cqgC
tejEVVMPesq3TgydGc4VFddYqnWDjbQAF3vbYbLVTVUs9guwY+NKSyXEBMoy
sohMtfS1i/uF4FUw+0quHFQFefHE8rwYS6UnYqJGRqK/2ruzgCjnqLoyuKew
D26VniUq0O65jA2cy9EftrqY4DEmXGVdGPzDsj+Etd/St4OfJmzprWKLXrIO
0J45fYygK6195jt3u52L4bffuW0xsKKD6oaCpJZYoS47feneW73OrzDa+s67
d9TgSC7LW7X3PdCVpmmsjbzBNQq/2xRwMbfGXHi77BxbeNLGvXAN4K8xbx9q
o718+ThB/uq2IbB2zR5bXn4VaQZXjDULu7bKnux4fcDVrmEtZX/LyceqQcO9
Wjsv+ZaTyMlk3MZmFtHWljgvhtTQneFQnoDehwCbBWMKmlsd2rtBrchPI2Ln
eVlq9tSRsrxoYawznpuziC+dhcO1a8sStSAthMjJDLHU0twoWV69LEVtXD2f
KLtxzDQLLrt1VrapY0QZ2phfZ7/yq1dPipLPEWwpTxb/gQT+Z2fbfdymJPIb
zPxK2WbNDQPMV1QBAkJi5+JB+GWuBISChsAI7BgCc1nvuLiKMLRjVFFTemD5
G30svc3g3sl4ZHTUdBgI27Xx9mj0yub8hfZdobBrsBlrf+wP4OvJE0f6+frb
T9hKeYivQ3z9X5OvCxcmDbYPdBzBtgsIzJi/OsgGgElgzwGt6t/TdfutalP+
YfoP3+QT004he6QOtGZ0pQIrq3WDChTpmoJrlgRgmJebk74WpocT4YFTLeU5
/RVZ9p39moqPmENcObff4uBVPVALkyOBKNzNp3LOVlzYLJUSM5cQg8FSSdFe
0OalNzneFSi+esyieeDmRNPi66cIIaxFtrrsKgQdK/4jcfbunW6CcSzd5wKm
Auwy4NpVVE9yDAICVsZOFQPUpa/2QSf9fybnh+c7bFhtm8K8BZhZBk66GWxA
WAugIaxjXAiAmUCZk97q4mWPCeh/UcIqFt0MCBrw4qP0PuLKm2epdWsLfydx
8/Mz1PXrZ4iLF48b58veYAk4X9f03qrNLGN9sYC0f+KY+dv2ltvfz7p/FjTY
CrhsIoPDKDu04dKtjNtYQd7XVae6W8uJkqvyzA7tXSfLK5cmq8QoLyLUb6Kl
5s4AhaeN+5maOfFZIsJvnKVWLUmQZcxz3bhuEZEQLbtyaMBkeG6y7Qb7jCc8
p40wD5KR4KcC544lju5fZ6m+Dobqys4jJZJobrwFZp//Y9m7NpU7OxsNlbHt
mvxItl/r4ggZmMFw1QD6bXosDvwn4zNx5+ynq0loY8qJ3jmPnzjkbKiMemm6
IgnOhLfkvyzSWu+z5lqRLO5vtGLuJpn6L3/7i5m8COiZtHIm79DwLRuwMfQz
2xzoQ8weYvafObMHzm+9fPkk7yWUmwEzw2wW6ssZS3K77dac1SXDHJv4vuEG
LlwouNi7VDfE6p936TT77xDytjXcJFrqhM3Ntbwlr7zIEabA1nW5lspODZbl
QO/RDm09pz1vKY+JSDOfO+3nKtxvNBEXPN5S+VlBspwS66PCAqcT/p5jLOUz
e5Qsb1+fq7xnvkpMH/OUPMiU52U5MXKOqMSTWLE4UQy+Vt3L9abD5o62SotF
VH+MUFo/lf9yYN0LriNAXoDDvtgWU/8fmGXuxJi3rgNnA/MJSWpNPJDV2AsC
89OwqU0+IaNv+qrMvsUnenrbdc6IbqJg4hjDv4h1IaS1Uyipcru4tO7Wpxnq
UqdOHnUY6hrcnmr16jwxeC8RV66cMvSEDTyInrKj9tPT0tet8lfstI7GunI1
uDebwKV3qdYmdvQtv4Q5lcS5o2gttzZHlnPTw1RM6AxCDFuLDHSDg2ramB8R
HpN+Zqkpr38ffJzytIoPHU9E+MlPRwWOkWUxd9VcsYqBUL9JGCOPSew56aEq
PGAiMXfqi0LT6SNkOT3GS3blJCIhwkP2iQoYg53NJZxlBHS2lVscwzCYj3+8
GzQWVnOz1bsqbslMnuvtvk4TH7NTTIi37vVadsHXQL+MMTBEv/QebFJUxUYe
NiD91dxvMjFFJ5/AyEVcF5AHNM4dHtOkkzAqDFdQG8P9LXqG6DpE1yG6PoCu
GzYsZ4YDIBYtrxyUbuNgHoh0FRYzE1+Rr05WYg1autjRMGYpXCfEdOWNs93G
p54VNmUlV8hrgI0xdbtmDKjpaC0jLl84aHEyuFttXZNDMxOIAAcDvUDN2ROe
U9NGP0lMH/NTS00c+T1ZfvHJ/0e99uw/EUEeL1lqxtgfynKI1wjBi8TMcT+w
1DwfRNFmT35OxUd4EId2r7JUYX68LEcHTlbhvmOJ2eNFJFEBKJJOjpipslMC
CDF/LbV3O9q4vH27hoENgH1w7KlEYtYY/bMFY3c3Pna8kcZakxWaC0p37kLG
H9CK3jNt7NY6sC05P0d9i4b/NLmBdocOhPXxIGbZpYVhOiwMN81kdc6OBU1Q
LH/tNM553GmkYVdNadl0NX0Vsngc3H8cJGX/hb/UfTWEmo/rxueGlTAQ5Dmy
L3djjf2ktL770zt0QxG8BYZbLMDauAHBpNOnjrHvKfCbT359X5PKpUuznLf1
5s0LLmcTtS+sjE/1h5K0r7vFSYHh3ayewYPpfkWF84nstDAEqebKcrjvRG5/
wMLkAMOYGWOfVBNe+T7x+gvfsNQzP/wHWZ488rsqYNYLxJxJwt3pY37AB3lF
Bc15nkiPmWqpzIRZ2ISDJ6n4yFnEysVxlkqPR1zMe9oLaub4nxKek561VE4y
omiLM4KF5aOIGWOFuzgA3OKcrVVdrTeJnjZU19XATxVzlgOA2nnFpyUPnmLO
LMAKCt20dSBDTYtidX/jfG2U2iQmhE6WQzG308nlscGtur5EKqKesnrYEBWH
qPhnRMXs7ATHdWdKIQNK/df45r7p86joIgM1H2vqSggzysNQsfLWdWekQhty
VjsYeTq8b6MaO/JJwmvGq3K8+k+S5YDZr6h5c18j5kwUAox85mvyhF5/7utq
1rifEi7lMw12qe/0n6tI/1HE7Ak/ttTU13Gciy1qn90j1PyEmZbKiJ+Jkzhm
pspM9CYSw6ZbZJ5bjX7+G/KgPyYifEdbKjl8iixnxc1RXlOfJXxmPI/Y1Yvw
9qM91PFDG4j6qnOW6u3CZRB6X5gZYX19LeaAxntp5tXw3JbPzqTJkm+fOnwV
KeZMp2CWnTFbh9tjR0BLM6Sjv+3oXzs8fMxpcPdQ7HvCOZNd/xbsy8tLY2xP
46rFiKW2Hc0tFe8R6db8jr0Q+2CxDdQq1pW4BhKwqbbSGZLTAnK2c/Takf2b
1KypLxFTxz1jvJ0Z436iJrz8bUIsQlke96+w7wLGqDDvkYTQz1KhXq+Qrs8r
j4k/IeZOFbpOG/19WoOjHWrKj1gqMvB10Cd8qkqMmk7MnviUpca89A17Q/Wd
8SwRFzLOUn4z0WIlaM6Lym/Gc8TcafIEEagSu9RntIqeN43Yu3MZbshwufX2
vVaR8QWC71xvL/wOTEkyHGxrq9HU1CTqZ579VXa//r1QezNCG2dsPK3BgXtn
W50zz/Pxwa3SScS/czbE/vbpTzwMJf8PUPIrdlf0ITYOsfHPhI2rVi1y/Gqy
UduHdvjHPqJ5XfR7U7GagzDr5JipLSeaUVTWyDaMe7atUHHhHsSoF//FUiOe
+Z+yPHbEN2npAXK2WmIpeshyTooXrEDi1Wf+h2FosOdLZB8wedT3hIpj4FTH
hoxX/rNfIGaOlzMb38iZ7f86SEWQ5sJemJRzX1FzJ/2ECJ8rf3KeJ07hwJnP
8geAUS98zVIek9ANJCpkgvL3GklEzptsqaX0zM+d2ecYiQy2azsR9qGZP0eG
Cjfd2o/WVh5HeZF2IJg5kk2TGfukNgdxG3J12Lysn2CtaMUt//y/nIYif/Mw
fPtb8G3YvwXf1q1b6gxyFUvQNZB0eCCTovqH8u3m1YuqF8XnaE4CS/DQ3k2y
nL8gVu3YmEcsTAuyVLDPa/QQnhYWvUCE+bxs8Ru3mjX+h+q1n/8PYvQL/9NQ
JTYYsZeRxEtP/aMJUob7jVIjf/5PBPc44SIeZOKPlde0nxHCZ0sFejwny2Fe
Lyn/GU8RcUGvWSo2ECGfSN8Ryk9+Ehg34p8t9eJT/x0U93mVViUwa8rTslH6
YEcM8JvK0itASGYNuF7rr0gsJd/MFoXhiq0c44GJgdjlgN7eVkvMSYwu7Olp
cZbZBu8x/OSjmnaGZ191/uPvHtrtYOP4/hECQ4wbYtz/XowrKlrMFh1ASclF
pmvaFp7TU6z6hn218oeRrrWhRvW2NRAn3txhqQWpEbJckBuvrp3bQ5w7ttlS
mUkIhMzzHiFceJbwnvZT2GzfwWn70j+pKaO+Q3jPEHPL3wPXzTHB48Rum0yM
ev7rYBdiL6Her6nXnvtnYvYEIcarz35NlqeP+6HYeq8REX7iY3tN+bEs+0z9
iYoPHklkRI6XY3UObM0ov5dkaRTBZzL6JTzI7ClPqoTIKURSrDjO8VGYvBQU
MF0FB88hioqWmCKxO3faHAuPuYHaFcZZaWIqpJCZZK4GB6yFO+Qeg8320Wss
Q8aghaJsBupyGje7dINQM3qjPxbT3wh4uNNI1KUp+rBk5Qy0r9gjNv6oPC0s
zHN+SQwVU1cBtvbbfsym+MIBwgEkrWUT/ppS1VCtQbPv0mlkDS9dmKjSEwKJ
3Ix5Fq/qkK7jowI8RxJpMTMsbnBi94tp5jf7OWLqmO9barbYaLKf+Y1UUUGj
iYA5L4hj4gPHBHbd9LH/SkQHCeOC52DZc9LTaswLXyfIz7gQOCaR/q+I9/EU
ETLn55ZKCR8nywlBo5T/tCeJCJ+XLJWTNJO79k/FRXmG8Jj8Y6OUnZsy1fK8
CMLbQ3bWJXmJeJWLU9TypZlEyY0zlrrTB57hltQMrTe3iEpPI+7qsNEutNV1
LR1tVZzprue6l91ig6qrJ9WpE3uJ/Xs3WWofC7Pwz2L5L6C7s5YjiofZg/c6
2/ScY0D2ZpfevOHA2OOXbZies/i+3YbboXl/b1yXQ/Nhvx/Nhzt78hDNh2g+
RPM/mOarVy91kts43qy8vNili0XLOdAYXewG9a+zeV1d4iwLLFsFeI6mFSub
7uunhjFX5aUXiNZG9Iyphm1z8fQelZrgR6Qn+Vtq9/YlCoH3VSorxZ8I9h5j
qU2r5ytcsWxQZddOEvkLoi21YjFyO1cvjVcjnv0nwmf2c5aKCoXJOXvSD9W0
sf9ChM59yZjKsKDjg8YSk17+tqVCPOCwC7tVwMwnCbEy5EH80EktcNbTKjZg
FBEX+Lqlpo/6Fxgzc15QkaInQOxji1awW2yXn4rl/SSRm+ppqaO78+BKFMSo
ef6jia1rsyy1flW6LKcl+qnairNEb5cwvb0VbxVujLo7a2xwmDruL0quHVaH
968h5PdNDUxmsp9KjvUk4sKwKQTiciAsYLLy9XidSIj0xM6yR5bf7qtTb/XW
E7e7MdG+A0W+XW39g8C722tkuQuqaG2rUHfuNhOd3bimb4UUu3oaVXuXBpsu
NLdBBW2dTU7FH9M/dZMniKirXYPjXB93FOH6LJvnH6ES+a6r6VFRSaPYUPiP
tnZOKat71LF0aJb/XoYPbo1MEjLzDtevWyX/OTCT1DU4jfR36gT8N7MpTEs/
/qUyp/yAgtDyQYUFrEqAVqM29qsqrqiGumLiZvExS23eiG4ciTFz1OKcMGJB
ZqCl8nPDZXlFfpxKEFMXyM8OFw3eQsVpW12JfHeJOHZgi6WWUyeH9xap6ROf
JAJA2kBvbM8JEaOVn8dThBjflkqNwmnjOeFHygseoSDaZ5Sl5oz9EWzq2T9T
s8d9h5g7+YdimHvhQSCE5HnjbUyUrX867HWfKT9T0XJKAUGznrfULIbYZo7+
gRM0E2WJ+5EwHSfCfB+R51NEfNgEkX1RqiwvTAtQ2zflEdcvH7DUlYsH4DvK
DnLq5E5iXVG2HEJZYbKMKK/njOeIaeN/IoqdAIdizuSnVJDnCCLMV4TsN+tF
pe94p49/ivCc9qK8Vbmx2JdO7lC3rh4mWuvks7zXA528d69FvXunibgL+XS3
o8LkTl+9unuviejugfPZrnVSr7r7mgnRigi5E8MA8IVjAbQiuuUA6rLx1d9P
FZgaUvcfnBNjSBBDghgSxJ+gINDpwLTQYi9Hm/kiCNML9sQJ+Th37oS9euDN
3erc2RPEhbPC/IvnD8vyhXMH1ZnTu4gtG/OE+Xn4gN7YulgVrUwi1qxIstTB
PZjbkZ3ix+RYYNfmXDGyO/niyi6qzuZSouTqUUtlJAfIckqcl4oSwgL+XsJO
fy/cq8WHv64mj/4GEeT5jKVig+F4zHj9u04E0Hfy00YQwR7PqlkTvkvMmfSv
YmBREOJVMB4JJISKIGICx2LZdxT+SXhM+Km5D8RVjWG+/6xnLabsIN3nu4Lv
EyHeL1sqMni8LI8e8S8qxH8isXihGIapSXg5CbG+ynfueMIL3XEjQqbJcpLs
HWHyxwHvWS+grBO1FsFeL/OOEgjAsr6ywR1iYth0IsRLpBkVDANLtKEigqYS
S/An92zDtKSzx3aoq+f2E9fOv2mhQBQm+Imd6tjRrcTJ42+gcToUW1x8WjU0
lRPdfa2W6upt6RfEcAjicSdL4ovK4K8hA5djLdnzVlsxEvxPQAYu+xSA22Am
pnHmOobEuNXevdv4AEBR0TLTjSwlMUItWZxOFK5YgL5OC2R5SV682rZlEdHa
cMlSqwqwr8eGT1Gp8R5EXPgUec6FSfBBas6qmlvHiZZaceg7W1D8e/rYViHO
eGLca99DaRgi7b7iEAT5PEfEhY1Cgi5YEhP8qvKf/RQRNEs84vggOBtzJ4jb
4PsaMXvCD0QLU7GvB8x+RgV6Pk/4zxLXREgLBoZNhgdPLMkMsFRWAu4pJ77y
HTVj3I+IwNmy93rPwJ/0EXpCPYA8oKXGv/x1nDCBr/OuEpg6VpQTMBcu+5Tx
z3DoAODjNc6SL0gs9vMarWZOeY54+bmvW+qpf/0vUM7L31SBc18mhPgWdehm
hhEymIDZODN8ZkB+gXNeVumxs4mkcHE2kqKQP5cS48mtA0hGcV1C5BxuG7Pl
7dfITJEzOiEWnX0y0+bJ55hCrC2SDeyEOOZyetXfgjdBtHUK0eBP6Hadppye
7jQ10dZW94Qjh7//LBFgYFD9V0D94Y4c/iTOgiERDIngz14ENv+Nh+A0t9bL
ZjIcBynoYc7Hj+wTF+Acce3SSQv9RGT56qXDYh/tJd5EtcPpY5tsVyAz2YfI
yfAXtRQg1eLs4TWq9PIbxLkjay11/sQGLB/frJYtiiZi8aGKCGTZ3/Ml8Q5+
SMSGipGcGDlGXmVq9Hg1P3EK4RI7ARYL8j5CPJ4nUsImG4N//KvfULOn/ogI
8RYfw3s2CzunP+3cWOVnBZmbts2rUtS6lYnEzPFC59lTnoKCPF4US+U5wg9e
Q0QADDAEtKaN/i7hM1OMJOSouFVq7By1sSiTiA6baSlfTyzPmPyCCvAeR8RG
zDaXZNHzpjjWUIj/a6JOX1zvpkZNdbRMR0XnzMAuM4nVzOqC1eSmdDPiZhHJ
kdPFQgxDeXVc6CR5hdOIzPg5Fs1Rt8rNCGLcCliUFW7csdUrs9TxozuI2tob
DDfBEGqwjZ5Pk/4JkP5bDyD9o6D6MDtYK/92ArjUgOtPQQMuzfj+g8C0cx8Q
Y0UvNiTyAO0t1RZnl7rVzWunnZ46LY03LXXtMqzJ/JwY5TNnJDFnuuycMyY9
jR0oYirZBcxPlA8hLhSZ87g2WJ0fSczzHy0f8GSEMMeLUT9nxtNEwFyxgr1m
wgpOj5+kMhImE4nhIoS500AHzyk/lP3waYIHQSQvGbLjZqtxI75BeE170vgR
MWFjVajfSGKev5wma1fEKSRz5TpPcNu6+fJyzu3kn/RyoqYBXq+4VHigPEv8
rjB/7osqP3MuEQ7SJoQhM3vDqmRxbY4Tnc2ycVw+t5uH2xa1a9tSYlF2mJjw
YTDhw4PG8ZQEwoLksecyi9Bz8pNgPEHPPZrXLF6iRJNExgzFzDi46Okx01Va
rEZK9FR5JuE4O2JDx6mYkLEG8qbPg6OSk+qrFqT6E0sWRFiqaHkqnbel9OGB
tpZyJDjo0GkdyQs8lAZsT7ijs9HWjyF9vy6G6D9E/yH6/ztbQK5BQ3BN3zWo
wYz84DRDbf5UlF5hSSnA9ij7dq2H+Z+TKIZlkEaSGJgRwTh6/ee8JsbKTCIe
maZzJkMNPjN+TrIAwZ5ijox9GQnVXmJjx4ZNIBKi5EPPzYKV6j3jSRUTOpIQ
ywelTq9CUvNeU9PHfovIip1kqYxoSArkjxZ+AsnzJlksbxGy+o5QwX4vE+lJ
YnekJuCyOEkYc2D3UuLy2e2WWjQfwyXWrkxV9ZUniZVLYsW6jsFPB8x91bFS
ouaNl2dCQkUFjXKEMM/3VWFlPGyagrwItWVNJlF8/g1LvdVb7lK3O3FB2VB1
Rh3ZX0jkZsn7BR3Is5QnLQojAj0g/ImovQmc+ZwKkPcMCMbdYiwtrxj/15w8
JMZrY4NHuVQ87x1xcx4T9BoRHSTeRDTz5ULFuYgJnkCkRM6yIABZfvONQkTg
iPpaNL1pqyL1XZrxbOjd1d7094OjPz/5LMbDWWj4D04QdPifBM/1XYDhOe8C
MMl98AxoOsC6TVt15VXV3lxBXL9ywlLpyYjuL1uUrIovHiQunNwpnxG79RQt
S8KnTNDKHDvi2/Bd5aMzjuTEV78tviszsyMCRopb+wyRnSZ0zErBRoagf1Tw
K0RqrBAsLgwOcJjv846lnxYpjmRaJKiOnMiff/8/EpE+I4W8adCLx7SfKo/p
TxKk+sJMVAwmx85Sh/cVEJUlhy0EaLEbZoaoG5f3EUJ+cS6i4UgiTj9rytNE
AGKcqXGoL0yKnKjWLQsnCheHynIMgplwIMS9IVLj5E/KESLLNy7uVuU3DhLt
jRcRr0e1SFPNKUd0GcnyVgVQohmxM1Rc4BgiNmC08V1wG2EEnRAip17SPHg/
yP+MC3qVcGuKx4bgWzkZVUrUOCItepq8K6l4+UuyQtXmoiyiBNcVHU3o/NTe
Uqq6OqqJBzH+cadO0fUFuT/c2e3p5f7FEPeHuD/E/T8m9wsL8x3D3Zmn6ybB
B42jMjHP/oaeti6cbh5NZRjHga61+bkpatf2IuKd240il2KMF1m8MFpO/hnE
7m35ligiEpSW03vGxCeJMN/XTLUO+G7SirMSp+vADUIjExw7Pn7eKH54LvnM
cBMVFfiyykqYQiSGChGmvvZNWUbCj5z8BOmenYgwZaj/K0LzmYQw3VLz0xDA
WbwgxMl1a6k7Z6l1hSk0/aerooJkIsRvDIw0mMnpiZ4qMmQCEUTzJYmP7TNC
+Xs8Q6THTTOpezCtEWgBUqNnWri2hTgipqkFab7E7q05ljp9ZI0s79u5WJ04
XEjkLQg0cZ3s5DmshwLYEgf2vpsdRELnvqThKXZOchjeE7HumHMNRPuPsMTg
AdlD4O94/JSIDhBjKTEUVlFeuo/atCKBuHR8s/gfp3fAnr15XAywWqKrvQJ5
ThUohqtxaYIz07+jdcAFF436r2qqd3c3Pz74u/uYjxy6hr95QGzzM5rIgOum
OSyz5HQTmS+H5UqH9vtN+v6I5iAHF5zXuY5bNhUQO7atslRXWxUd3FM064EV
+SmW2rphEd27LHVobyGxY8MCMSwZpk4Qby45cioRB9PYewY82Xm+L3FjB4T2
Fo14bbvnpM4ghPfiJY/DgeE9/cdq6uhvEkEIr3tNgoPrM+VJlSq0A0h+fQ2b
EjdV7PcpxLxAkVFcJP3PoiTZzIMI2XxxvPjisWe/otISvIgDu5dj2dve66Pk
FQDc6+eneOKxoycr31k/I+SVyDY95zkeAZNl6w8jclK95ViMhV+QleCpgr1e
Jfxniz8zh3X36aKjULHUAZI/IXoq/ZlnWGkKJMyb4NIKiA8F1RPmicsa8Crh
PeXHLu3ZLErB+QPWG77HBIyAOmDpo60UK1QFqxeLr7JvOwYHIUfiTlcV0dnO
FjkoJGivdTklBbKX48sQ34f4PsT3f3e+r1q1xGHrgMHdnxqqKd+4B3QkH0Bs
dOk+d+4QUVeHgWOcSbdl0wq1c+sq4tK5Q5YqLMAIMbSOu9NdQdy8st/iHZUY
CfMmOXdCYvdaNNfdwvHRKiVyAhGJDyOGZ/BC+aRiQ0YSHuO/CwajzAqFUyjN
A+YhhWfSK/8M8zRkrFq5IJDwnPAjS41+4Z9gnmb7iSUzgli1LNwSIwLNdo69
WaC2rksj1q5IMNc5Yf7jVGF+LFF27U2LJocbOTRqycJgIjrUic2kxkxRwXOf
J6aP+76FUKjSpYrzvF8h2JoHHQHkQaY+ozyn/IyYB+WF+sEHiY8SY0yMfWD1
CqHcxTPIjTq4M8+5Ow72Ei0lRyGkiSgkQkJATIiYcOkxU2niTxOrbQYRgwpG
3N+JaKLGC8YR4d7yVmXE4kEiA0ar5OjZxBubFon9eQ15V+1NxWK2lxANdTfI
clYH1A64XCLfO9vqH0T1f/xDCe7WJZK67wN6D6DVPnDi+GHOA30ArY1j6tDa
NYjW9xnl7oHRd+iopaWCaEBf2+uclnfhwhEmZQLlpeJd7dm5Vpa7OypVW8N1
oqLkuKV2bMqlnxfE2B0QESSGb0osPM6clDnKY+IPiUCPZ+Wtj8OGijKTsSP+
X2LuZGGpmKKyDKfLT9xKYPa471ncs8TWTvVC1J2YOVqWc1M9lA5aTnj9m8Sy
hQGy39FtXZ4TrDLEdAdY9Dp7CgKiaTGzVPGFHcTBneJWZNC8z07yVPt3LiJW
LY4wAez5SbPgThCJERMQ7sZymM/L7C2l+0u9aHGn1L0uTFOLIE8odx6eSYp4
nNFhE4hIHGCZPAh2b12g1q2MJzasiLf4t91qz+ZsGu0AQ5yIqevS3tSoyUTh
ohB44fA/ULWQHT+N8J8hrzIteortJS3MCCZOHNxgkc1udae3hkUHQCOqMrp7
m+zMsYdg8j88HH/1jjnE3yH+/jnyV5sVJumFUUJNaxjOpp6q38Cw241jaLse
cWtamLWiTEeHbZAo39xYSrCQDi1p3aqu+oJ6c3chMT/dXzz9WThoYSIm4lQV
zJn0Y0vl8dPLkH/OHPMvxJzx/yrGtv8rLjuvC8bD7LE/IHjNuSQdBi1M5pef
/M9EesxkS63KQytz/1lPM84ChMACEaIpfVNo6hGTkB8T5osDHlnAxWe3EMuz
g+XpZCBFJE8si1MHVxCHdsohvDAV2VRRQSNVghzbgNhFYp97QWC4akHaPeEp
/EWwRlvz/rOeJeZMeVJ+2vtleW+LlkeriJAxhEutW41ixGWLwsX9mEcsyw2z
1LED6Czf3nBOXTi5nshOnQsXBMLALRNatgFpqDeP4vsEvSydH0AsyxYrHC6K
W3yAFerooY3ExXP7ZH+qQncXMZWFkbVER1c9yqjQ7KC1o17QSHA8DyrQdRWi
0Jn4son9oPa6nzUr7VPt9QeGvxnd1h6gbTQPYrl7MK0tjpIS/lZeUyVllwlN
6yY9NbbYGd/X1FRl2c2UUfHZ211DNNSKc7p+bTYs2dwo+ShTie2bs8XpSuV+
EvC6SggeQ3hPlv0kfC6CvkuFZAHiHAETR3zTUvm0e3GDmRQ6joj2g/s3C1fi
00Z9y6HX0vk+JqM9LWaCuGYzCTkIxF5nyWB04CiVGTeTiA+RPRZNAOWx/V5X
hblhRE6yUAksAXXHqGN7FhMHtouTmxwBJ9dn5lMqNnwMkRA+Fl7hs/K5J4aO
Zkki4GJsWoQlnqIJUOaCozl8LbmZvgzBA9HhEy21aR3u2vfvXqK2b5xPJEaL
kxHLZoLnTmxgmBw4f2KDyUfDhf3S7CCCt8gLkrEc5j2KFcPAMXi41SWYCtzV
ekPduV1LdCLQhwJCNw9gVA4CnT3N8kG2VN+X5f45rmFPT8vjfxitPzWi6gFD
gYdoPUTrPxdao/cA4NDaNYjWLj2u3dR0uzWna9iwoKO7SV24doaoqr1lzixM
Z8cQVqACqtD2CprD1dXbqBED6PQp3Adcv3ZQbJULxPXiPZbKpjkBJgUKpwDW
14XOxp3l5Fe+4+QjxQUKZca/iMRvZCUhOQOg8ew7FZmyy7K8VW7yLMJn+pOm
di8nabpKmjeKSA4bba4yIYhlQijAdyoqmMajNG6e5wih31QiL0WolxrO8IfX
y2rjsihic0GMiM4Xohv78tfEPXiO8Pd4xmIk0s2/EO79IhEXIKLLjIKLsCo3
UGXFTiFW5AQJf1chCSxvvr+6cWUHkZHiKSbWolBZXlOYqCpLjxAlxfvleSdB
BLGR09W1S7uI0uI3ze1pwaIoMf89icgg0cbyRbg6PrRzmVhfc4g3cXN2u52d
I2+dFMZVEG3tlRZKvEHrtkpV11hG9Nxus1Rbd8vnF+k9FMv7i/QeNq43cBKx
/MCXy/f7LG6S15l8qarr0C+4gb0xW2vUzdIrBOfaYrKBGSpTRchzttg9W9fy
t7fdIhobLlvqzJltsrxxfZYKDxlPxAaNs1TBfIwbjvZ5jZWgAK+iw5hcPWf8
T1RaxBQiMUT8LY9xP7KtcuyqgLiSyEGCEfrCT/6zSgofR7BYDy2UQMdxakmG
F5EaMd6l7WTdtmDSy9+Qk8KHWJbpD/P5BR4yr6nEsPHE6sXzkPIHczYi4BUx
6ccRrO/DgSHky/Z1iB00U7QUMB2CRDXgtqJEgi23cyn25LgZasOaZKLspjB4
+bJoWd67e5k6dKCIaKkX5/zW9TfhnKT4qARxdIHVKxJNrtiSnHCVneZPrMiH
IIPwTA68UaB2bMgh1q/MsNTdrgra2xXyYdUQVTXFKEpFCau4jKpFWAx09WL2
YSP7jXzBbgZfNvmVbqFhejlyDEL/KLEHKAEmhFbC8WOHhpQwpIQhJfwOJWzY
sMK5IGKfPbRycvMx7p8q2x9QdOueTpxfUMvBLrBx6urLifq6SkxWx/CaehTA
Y/COeeI1Ndcx5hx/YvWa+WpFYRqRmioW94JssL1oaSTDX4CYvRbjcG62X4wL
GUN4TPyJxRCKTiQ1FyhhPq9aTLbGWAJfFAERwWhEm8ZIZUzIaIe62YmzTJBx
a2GMyoyZTIR5Pm+pqa8iDzgu6DWqyVaURatfZ56Y2E1OBp53Ch5EOK8Wpcwk
4oJetWheuZX/tJ+o7NjJRGaUeAohs3lHGTWR9zFARvxMk/6+ekW8CgkaT1y+
LNbgvn0IOmzfmq9am68RHW03kDSCd3DLpgUqM92fmJ8lAg0LxoufL/9MT/Ym
tm5YaKmUeNhJu7cvU/VV54migkyLtWJuto4y3Z7MNSVTp6zB5XR/A7oOB3Ef
xXfDHnBX2d/U6QnMXOpv/qR0q6gWNAdkE0v5OsxpKulyute49MwjEMWMqi0z
sw/RJbPErS8U0QVSj4jIz88m9u7ZAWJ/KMuffPwr8NzGby31ySefyPJvfvMb
kh741a9+ZfEbt/rwww+d5Q8++GCYvfzRRx85y/L7lqOXjRsLnE6ov0MvA2OW
eg5lbU25c+zU1THLEcanbvhZrjFAPHinqqvKnImWnBzS0orz5uKlA+rAoXXE
sgLZ+rZsRrbfkoVBaolY/UBUwKsWy011QlOk/0hChGRxQZcxJMybQESh6EH3
GUdaPIrngNRopIvR4o8Pm+DErpnUp6PRcBfQCA2gaR/mCVd48qtfZxspQE4g
CJMjnaY8qTauTiRy5/sjEQvRf1zQpuBqVxDp/QKcDBxakT7Py6HzFBHlIwdT
rD9OPjmoxKd+nWDSw6ql6P6EQ2H/3pXEokWRctiWnpDl/EVx6uSxrcQH77eg
n1Mpz5QC+UmNg28WylvF/ujLlsSoqIgZxOJFUSL6SCTRb1i7kAF2oPgKhspf
PsbQY63T+uzxwXr5W0clX0AveChOLGshHh8sH5eTvO76fNHcn8k4UDGXbcUs
XbqQ2L/vDbD6I/mxj3/9waCRYRDAL3/5S0cAVNHbb789/AGaEVlRHI+oX//6
14/o74a0MqSVIa38/lphh21RicuRx3Db+4A0KAwNy26dqUf/6F+2j8pyvCQx
vEQehNFITXW5oxE2UG5oZKfC5hJ17MRWYvmKFGQ7p8HWiZws+vAl4kPHGmMM
9pO5Io0Oft1SM8ZzopT/a079mx/qg7RGpo75vlqY6kXMT/Iw+fdILZF/EpGo
AFyQBPbgItikYjH5VnfZnDv5R07j7U0rY80tE65ft2/IIDasTrF4o6fvcGG+
AbGBI3HJDDHE+I1QoR7PECm4MUsL14m9UxzJJ0ZMslRWMm4BN69NVzeu7iWW
LBZ6nz+LiN0peYsKC9KImqqzlrrdCz/i4vk31PKl8UThimRL1AGLLisjSMXH
ehFHD2+w1OEDKFTbtD5fVdy6QPR01Fh2z87P0cjjutcym2ryu9/LEnM7zaC+
qChc9saL+KWZhMY5RwUFuNFGYyYoAxBtWGys6YYp5dBe5GGsrffee89Z/vjj
j41tJvYYJEF0d3dbUIrrs5SyadMKpyfqZyjF3S8O1yBxuKgM9yBliC4s21Np
bKhxagN0elEtbtYbGm+ow0e2EOs35qDLFLLtI4PHcqYGkBE7zfgHcLzRJBxI
jhI2+c7CubIkO0Dlz/cngtBfDQvCj8TZav2KWCIv09c4wihJND0EfKY/Y+pK
cqEVu9WmF5xsuCw6UcA0iNqzZb5oJgolIcg5SImbTSyAAx8fiWWhuJNtIEo2
6e3UizjxQEKQaCYxGHfSET4vqZUL/YnMODnhoHIM7xindm/LJdYXifC2b0WK
CLSwYlkKMR/dek8c2yzLpSXH1MqCFKJwRarFBXmCe1Y7Uiq+chjjuap5OJ1R
tZXXiDu4TGhuKH/iAWpgi9knHloDw53+Tw+rATSjLy29SHCUDZKD3erwoX2O
Bn790S+NBiorK1V6ejoxaZIQIS0Ne2pfX5/y8vIiioqKLLIeGToN8uTaiZIS
8bPl5LA1ICIZ0sCQBoY0MEgDmzevdIZLsyU5/InP8i7oWOh4Fad6ocGmaTZl
vAsKg1aTiVw1N9XpnxSwCXYTRyHW1l1XV68dIUpKT1hq3TpkMmeIsY9aPBum
Umlg+X9GPOYxhMGgQQ7P0gX+BNNzV+YheLmlKEEV5AYRS7L9LHXuKMZxL80J
UfkLgggqRxf9JYVPwMxEItjzBZPji0R9pLQDmQmzLLWpEHk9F05uVPNT/Ygg
P/mTRQWJ9mMbs40NFHT2GcJe0f6vEB5j0QXLA84K2p0b+6wAXslGRq7Qxio9
YTZxcHe+pXLmI/9pz64V6tLFfcTmTXnIP0ebrrVrssVyWEtUVpzB3sMZT+2l
6tqVo8Stm2Ja9fVgnlN3Rz1aXhC3e1rlY6iveJAWHnW+u08L/2grYGBD8v6m
gMN/X3NokAxwpeBWx44ecGTw0YfvGxmEhISo999/n/joo48s9bWvYVTH7du3
1b179whfX19jDl28eFGoW0VcuHDBgqlky0C+u08GW7YUOjIoK7syfMApoJ0D
EN6QWACql/FE+DTf8SMm7c4eHIPBWdU11wRXiDt36y216w0Mxc7LDlZpSPoi
hGWJzDvHbo4NHFiA21skoOtsS0Ns8j0tdqrNdyTeA8tzAi115TRaUG1YlajW
FyYQi9J9Dd/RiOngjoUEA7hR7MyGY2Zl3jxCPHGLPQ/c6vjBIrW2MI3ITBGq
3ryKa4MF6X7IXyOYoq8HjmIu0CKRMBDi8bzhe7jXCyojciKxPEsEOZ+hZJT3
YWAuET8bTSIQvS5YmqzyFsUTRauzxYHuxnZz4vh2taIgnSi+dsRS7/+iA/td
3Q2heD3Ri46xnTrrralatnuNrvYmHAmtD+K7S89KkX/+xRckfX//s9/HMQbX
9WiYNWuWE8ePHdSOsRtsdxxj2e3lwGrGBEEw/sUXXyTi4+ONI4BjoLGxkTh7
9qzFrd+lLl265PgHQ4wfYvwQ4x3GNzaWEp9mvPt3kRzDWIyxwys8bcYgE6mq
+jLR3HILcdHFYHOa8HJxGJGdJkRcRCNd+K7mp3gRORmy7Mt5JvkLAtWqpZFE
XIRQK4W3wWtXRqvVyyOIdQVRljq+Hx2Y927PUauWRxMbVyeZEqtFGT6q/Nou
YmVuqMWZ0G429lu7LIZYtgDLgbjIxcCIZXlxxOoCMaRbG9AcfXVBstq1dRGx
rjDF4pxUHWbaVpRMLM3ws+yMuiSxbhKCRhMLcAEXxeAqigNNRfjqvAhL5c0P
Uug26q+SkwKJwpWZQgy2Uq+vvaYa668Twmj5SCrxTFDZCZtF2y21FmntBqfF
lO8kOloaZbkeLQiQ0vx5MR+Mvmz4Cv75oHAPOf+YHhVnxmzZrRPkgft7IDwU
+11OsL1ksJGzdm0BtX3oPiPnt7DeDx06pL797W8TPT098D2h7alTp6rMzExi
9+7dlnr33Xdl+cyZM/KYLcT58+eNTIT8g2OpMIkeoAH7RnqQEIZzO3cZo574
tBpwOvA9F7CgV088Q+a53vavqZJb58Rm3gg1pCZ4qx1bcgixm2UzZCsL1K/6
eb5M5CFTX/fPQE1IhpwGQHToOEsEhEz9+aniIWd4EWLmoz82rODL5zbzSAFk
27e4P7uZ9F9RvJsoyo8wvWBJ5PWZxPnjm/DY2H+X5MYwbA8sXyKSqq/BnlVb
fU7VlJ8mrl6Qdx1ZEfJMUrzV+oI4Ih+NQBNDkMOP+S8mKTYMJYQJvElOCp+E
nyKO7lqCGtd8e8vftqWAOH92v5xgvEm+e7vJ6ePRCBL1oGlrcwNnrzbWiBTq
ic5W2eDbmzmptbFB3e7uIOTz+KsH0H+4s+X/m9Nfe5afS3/t6pL+YC5OAODU
qVMwJVqVm77slStXiOLiYovBTjmpjx93jgP53njA+M9B9Me19RD9h+j/Z07/
bdtW02oBSP9PB3t441tba3K0KQgh+3DoQUtD35/puGcllk2bKUjAiKu4+LSl
Dh/cgj+6OV8tzY8l1mHKFNTgVoE+YxjdAFhLFugNiyIxeobavimTiAweI3ZT
Foq3UuOnqYjgUURO5lyL17kYOnpaLC0f4uCeZWLA54OguM9CKhBQmBduqZWL
MLYEbW1SYjyImlvH0ah5uyyvWJKkli7WOHPyDaTLIf//evFR5wK2rvqCxao3
Mb52LOV4MCAmeILFnt5u1C84syhYy6BnUWA5PXoWkZsmyt+/A9PIaioviLiu
Eaz8bm7EO9jWUuGEaNidVOweWe5orUMzGwMLdo/sNa2YF9rKxDndxLt/upzd
Bqe1tfZxbb7L//yVo4bHnfuv/w/0/4qzhqfQVqfeeaeX4FhwPKZbvf12j5NH
cO9elxk/39WFP1pD4G9WkavVzhrDfe3ttfYoUl13hrp2JDIB/TdpZiju746b
VlRcIZidt24dsvNOnjisPvn4Axu/MmqCLjZs2EAcPnxYtuNN6ON94MABtWvX
LoK+BQKpbvgT8iZ0EufOnTO21MBLuA8//LA/iek+NQ2zJzkjgdDkAj5IRY9q
R6OR1iwuEYznTOnp+kuUy924eYaorhLuHT+C4Hdzw1W1Y+tSYsWSREsd2LNK
lmMjZqq4qBlEbPg0S44If7ggyZ4qSgx0gFJavABSCvJ5SW1Zn0o015+x1Bvb
cpT2blcvjyOSY8SUF/dElnNFWebAyMsKQRUM2nkUX9inWuqvEIy3F61aCHHs
XqsuXzxEbNqwDP23TspyX2+12r5lCbFj82JLXT6LfrQ56YFO23u2+I6fhzuI
SL8xcnwFEKlRszFlD37MG+sXqNPyNgBtzfKutjbjrWpvrXDGNTqaEZI114g/
XEvYraBENcMHCMZ4C8bBtUc8fwHB/J1zday0W9vb20pwyJTOu4OO+vpaCLEK
oCM2p0L7cY6ZZJeHthqiXx73TVV5eD2sX7/S1sNvPvmVjQ+NHlJSUuR59hI8
GBgS/eijj0wOBrxuoT4hKhmmHWg5T2x/GsfTEPWHqP9nTP2tW1cNpD7vi106
Ceh3mE3wGUB9AqnnumchyiTM0cplrQN8uI31N4n2VjGyykvPgX1XDqtdO1YS
MZFzLJWRhtDKto05ysfzFWLR/CALqW6yjAZ9Jq7kjTL7dGYHXT6/TR06sIrI
glWSzmLFTWvSVFrCHCIldpax1IuWJagQv3HElrULLVV6/ags3+6pFbIfIY4e
3mFqGM+ePcirPeDuPTFRDh2AfjGuqq+zjNi2PtfMvMpOCeAEByAr3kfsulUZ
slxefEgtz4shzhzdYqmedthHcAqMaSFUomlhE86MUm9pFi63NNc/qtpaURIA
+13nYrfVfVF+y0P29LQ4k9vNBHals6nv3u0kaB2Jz8DCBXk+HVUE7JtKw3RY
RKZhSH9/wuHoT9h/dzx8gEfxEJxn+pDm/KmTRz7NeZeKiIhwKG1oPjCBu62t
Tbapm3hgxFX37dtHZGVlibH75pv278CbAFyO4QMJGEO/vPyq6V+BM8DU+lMP
sqt/nh4qK0ocN4LE1/cOAxu96drnan2a3GQLLOAGvIumBiyj3duGtXlEdISn
pdaswi1yX2epWpARTOQvDLPYolV7rnnzA4j4iMmyd6/ApLs1hcmiIz9i51Yh
5/J8FMzkLwx19LB4fqiFlnGUSZb8sgexfLF43Nu3ICp76+ZZp/lCWdklOea4
STe1VHJWIVBZKW9WWTmj4U0ljndRUy5H0dZ1yHrYs22ZHEFzCc4j3rYe+WG/
/ahbHPB9xIWzey11t49TomXjb22tJlpaMNeXNS5oJGL00NqCkT+t4tTKd9BK
a6MzE5MNWdva7HJLp37hoQTzf+I74yVANdAP0I7aB3EVZPnOnQ6Hzh1M0+uo
+qIycTt3y49BJsO+sEzkvSYokw0bCm2ZoLoBGHA0dHV1qRkzZhDTpokNMXMm
7nU8PDz4HTBy5EhLHTmC0u3CwsLBFRBTpkyxj49BPjdc8SGxDIllSCwPIZaB
8VkRy1d0fNao4jGo4jGb+SC6U9kAr0L+z1Q9VFXeUuVlNwiahro9Ok5vFD0B
Ha01SEU+iLMvKUx4sp9oqrkiNNqIEeuw9lEKCSxMCzAdC/3mjFCXzmwh9qA7
1rwQLB/ct0JV3DpMBPm8jlnquEq+eHq7OnNsE3Hq8CbUzyPPZ8u6PLXnjSLi
zX2bzF0iqGmGdzYjVljLpgeV1dflfa8jxCxEdBYvp6tdSFB3jehtL8dVMooS
luTEq0vnDxCtcBa09nGd1iAfONDcLGziZ91MH0FroIFwDRQARWGbQcK0YSSf
yzbe62w5yNe/eUjPAdaU4X5fn1ghFy+edCTRQAjtRW/t5ShFwHsjCnBsLHkW
zDG4j/4PKpCjEL7y0EJgpHbjRriYp08dfZAQwF0kYgPMzX7rrbf4ynrFOrxL
tLS0WMzdEzLFxgq5txDJyckWorj2RfW77777ORfVPDJkOx/+OVKAJ22kINS3
eFgMDtOyyEcn7VWIOFrbGgg2+bh5E9XULY1VqqbyOnH88BvyRytwC9vdWq52
bS0gOJQW/cbdaufGXHVodwGREuNhqavn4da2N11x0veXLIqw1NGDyLtbvTxB
KJ9F1FWckt2+GmP2WusuM/gKrFyebqHVmCxDlaZnfAuMbF2529nTrCqqbxKd
2EZb2ph7Ip9dW0s5UYsjo6MVdOkTrVy/coLIz0tF+9TrSt/F9vQ1E109jZYm
RivC+sJ1tz4BxH0g9xv6DwY8DajTxdQWcBFwma+/hx6+4lw/2HpA/BWQFeNu
iDTUkiULiGvXzllCtj7ItRXbwy0ClxDIRm5uKaMDBtjOtjxfvrTheAn9p8Lw
h8tSNYrgW7BpEz7OM6ePOXcXWhFMzxvoWrAsQXsc2NuNUJzbCK2fW7duEbzn
7u7udn/2ZfWQDoZ08OeqA+RoD9AB46zDBuvgce0w6DoF6MA0GnPRGNIVa3W1
lUR9XZWpUyguvipvdjtx8yYaUlMyKFswDVFbGitM8+meTvEfVi8kdm9dZjEW
6mZIs7r0KFGACsb9b8B/uN1bprZvX0xkZQRZKj0VManzp7fQWgJOHdkgtK49
j5/uKlNrCzOJ7MwIE+OEuYLPBaBJ1NCI87SxpVaVV90gGmHhoYGlmwR86612
oq1Fz4VQKBo4L8+mkdi0aYWl9u7fCiV1N9i9Eet16yk0SITVUD/Y6se1lXYG
jJHU0ozEo6YG+g8MOmkbysjDbXOwjGiDcaYVgv8cpBC3tv05eP3htAJjyWhF
ZGJxwU2TKjc3g9iyZY3F90Sro67+KiEEqoUBidS1puZSogXvFk0qIxfuBMo1
SP/9rTQehXqG/SHqOXvm+IPUgzgr+gbYvQMsfuOiFvoz/HSGty0w8ysu/fMf
fPDBIwOqHfpFtMohkhGRHbcVX/yBSnLbdxNaSXQycIboSC7SAYGqSjRwrQJX
W1qaICKivgHDJesRD69vQNuaCuLGjfNgNpvdiFl++sQu4vzJXZYogF37mq+r
G1cOEEXLZcOuKj1J7/W62rljOXHi+FZLHdyPHsO73yhQFWUniSNvrjOBUrgE
Rw5uIQoLslCBDHu4ofaWk9NC8x8dA1GJUaHu3O0m5HuLN7RkotPHp6u9jsUz
cFB7W1RbcxVx8+YFkXVmnO26m06yzW3QAa93wQ35UwSz+Nq4DG31h2zRqbSp
7j4x0QS3xQTX3d7URVADxWS8E5cz2cjliMl+DRj6qNGgA7ZuWzf1NhotJ/fj
M1X3qD6PuruxFUCA+A5ob6/FMQVF3rvX4dxr8OZ7+3Z8RksXZ/EsBxrqimF/
XJJtuUJn2FxzovxCCwQlKvjC3Foq2Iu0EPEd4HZCxvRqHtXb3++qs6guHizB
zZuLHiTB3zAl9ze//UR98tuPiV9/8hELiGy5/fY3Gh9/9AlaE0Oev2KT4vvr
Ulml/cknvx7S3pD2hrT376g9sQGcicdlZdeQ9U7jsWS4U873OALNjw0s7EPH
teo6BxaatGG5voydqmyYxC9UcaEZG1BdeUWWq+kydVSiOTVxYJ/oo6EWy3jz
EdYFyisuGY8EnwK+A5pQNdDGkFh3e43avnUVsWJ5NmoawIJGeT4od7CBx8ZP
654MdQYuzW8dy0KyoMmiYnVEU32FLan1a5YRRasWQa5QA64akZQFcIAwXpxw
GoFXeWJAa5P4krpbJTK0GhGZr6Mb1Fxngmq2QoaDVo9CJo9BHF+xQ8BaArU2
UMfRWfsZyxBHAxXyl45C/hpieAJ2HztKuXSee193kwvvkoXSEPhU8obhO+De
HeSMtVcrfb9sPjQxtU3W/Ykjb6gVyzKILevyLHXl/F7sXlWXxE4vJjpbK/WY
JXmlTeWIpBI0GiERcUdNE1uBvM+t+FH8E/sUMNzxv+ix1fA7wD3AqtSGfn1j
2YD+VSUWHAKX7Y7UVFxVt26eI0gClJa41cULpx1lffjR+5b6mAG7D37zS/Uh
ltBj4be/tiAv+fO//vBj9duPfkuImH7Nrx/8lt/Z//qYF6cfs4eVbYh+IuL7
+IOHEthfaIHV1JYOg5zku/pbpvEb7nO50QoaQP66GpSLo597Zfkl4tqV48Yn
gvMOoxqorS0x/Z6Rf2neqqZ67NTNVXTaGtTRQ7uIJXmZFrML5WOql8++udbA
YtqIm0kjAxTEIAA2wSYqqAmZJBpwjNCoz82jyVw2xUcHyB5bdVneNuQHtDXf
IqAQJjjK980NNzQwXUE37MDj9HeiF/lw2yWhHnNE0z+xUrkGSQSZu7Ugv/yc
iOS/fJY0HoUUhtn6RnPslqZSgvTHHZObOxeePlBRes7iAHG32rtzhVq9LJU4
d3ynpd7pw4MgKNQqHwbQB8W1t2jfCfIfIIPh0ABJ/5cDCF7fZAjOvn+CRofg
DTUgeKv8X3X5FYIH+LZt65Quj33v/beIrp52UXQfq8JkE2qQUwpo6+CB2YkN
ru+2evv2W8S93rct1dd+W5bf6nlbdbf0EO0N7WjkeBfnaO9deSndxPu/eA/B
i0+GaD5E8yGaP4Dmpof5YHMJy/Vl8qMoJdTE5zwV8TwAzqXVBxicEZ3EB6tC
fg/BWzd/ysT72J60ubnSsB8sFMODoGNwsxhpYQvnJ6mq8mtEW1OlMAf3m5po
rXajKueujzEdJgWSq3WOJcVLUd0tYE1hrtq4bjHRVH8dj1VKCpc5I8vwyGLl
4kXopMN+breT1i31j+m7OaH1Y04FBix8+afY70+As+yI+TcP4LFt65trQt4e
Cu9d/ZaSiwnzxmh0sSzWTTsG+wrQ0SaWW08n7Ly6ynMc/wisWyVuWclVZLG1
NdxUXfIoALktu4kd/mohwdGTGBaMtmIMwR8HwYf3E9w1iOB4KjfdYLfF1iO6
NBctPgDPOTMslZaO+oXQsCAVGTWPSIqLtVRcBK5wUxISVWJCHBEaGmypeeFo
3R6XEKvCYyKI+JQES2VkpctyVlaWSktKJpJisByX9ohamDz/EbUoZQG/PBS1
H7fDyANZ7XIojbcSLWrtlzogc7elERmLJQR39w7WA8DcNBfPTeA+aO0mnbGV
27Ab8Wo3F+TGd8D8jHhLXTp/DHzFhi7sdkxOGn0PSuOot+jlus0eTrTikgeW
upu2MNgCdCC5cuF8vO/ipYjXUk401uHCqRJjj2oqL0EDhHYUm/TrrSLtgXb8
Saba6ntoeNomy/bRwfwfpt1coTJF8PdgudtpC/sPjgjcOlmkk0qAAkywl4+h
fenbPc3OWy5+pkUvSteHG+eFuaOQq1v94p7os6mY2IREzhX5mCRdX3lZ3etr
IurQWRhHqX4J/R6+FgNmM2hB1GhpUAx/4YjBhOchiTqhAyDCMNMbQAFzhFIc
9dVw/UpvnFOVpZcI+XwstXcvGnnPmjlFJafEEVEx4ZZKScGc95T4ZJFJDJGa
kGKp5EQsQ0KpGYlEZnaqpfxCUAf34qvPq2kzJxExsRHmp5NiE1VCpEaodwhm
fAcMiWRIJEMi+ZJE8lWdvIjwpku0UOn0NTeN0xCUNJmLjQgxQRk6TCpWPcEA
S101rnUhHhNBpixYceuyfwk/3NfdRCzKSUblIQr7ejrE5m+pJFoby4xLAH+h
pcWgxqWjcjo2CgkYM6apXgT39l3YnJiDZwy1d+41oygFF4ioGLx14xhRVS5m
dOlNxItLb56mHCgJjIlsY6oeVNXf3r5DS0C+mjpityOBx5wQz3doA2l7SEc+
m7Vd9F8/ZSxhVkJHt4Z8L3+hsxlfxKbp6KIObrc6iYMcbYhv3HS2zGvjrGV4
L262g/jwvRZi17ZllkqNRwOLkusnHR1UIHHzbh9u6Hmnad+ZtrY1DLODp814
G20pDHeuDamCYVCBi+TXje9NYLHBHnbssonfJR5GXVWxRrW8mwcP7pLluV6z
VEZmMiFmlKV8g1Di4xcUKjT2JKbPmGWpOXNQPB0U6KtSEmOI2TMmWur//uoT
svwf/+6v1D/8p78lxo1F99QFSFpdXrBKxSakEh5zxf6Kikt/KOIzrj8MvDd0
xwZhqp3qa0qNH8rjoK6UkI3cUQF8W3vfZ7IeN38dkMeebu4A6P/qT2Bt0WIn
UNqH2X9gPZzZ/hoh3ogL6+07Xs14zfZagg/Xzt49Ou5ZSoiXaNme7bqibCYN
A7VVF01MF5t+Y10xQcZ3IPGiu8OZ0t3W2L+3P+ZY/P/okPi/Od+ZfbyrRaO7
TUjc1WqR1y7N8s5mguxWOl5q8nG7u50wKohtSsnv9DUisov3D7Oizp7YQmSn
h1oqIRb1yOdO73V66rS36sgu9Ymkwgbs7fXkc3/skjQe3k9j1yAauwZyGNwt
L7lAVJReMxz29ZmjUtMSiJi4SEvFJCLDOmVhjopNzySi4pMsFR4dg2XZ2Rfn
LSTCgvwt9b1vYWzVf/37r6r//p//npgwYYKlElPRHDArb4mKTMkgpngHyuYd
mzTE4SEO/1lx2IWb4+GmcQcMbTQRMjc1ttlRpUzrrEoDYwLD3DCmAvlGDuOO
UYfWEPuwYQInu3auVYUrFhLdqFFrpSXfLj9lrlvaWsqHMQaqM+bMx+6y23jB
SikvvUgwZqeHu+LkNXb34QPrLZUUjypVFNaJ7UH0dMrxjWs3HVrCMwTE4GBt
qE1kNrYwVsZjjlHt0jN1+rrb8KXlq/inW9/B8j96e1uf+FyGt/d0yJ/pacML
6W5zbBEXR/y5OREIhgjQ29toGA6zw3C2q6MSSZsIaB18cw264RPxMXMtVbAc
ZvjVy0fEL6kj5P22rUC79KERDG/gxW0/w91g+FdskxsUx6gpQIhu2eE5mNpi
1BNCdotcd9PUBvcBkuLQod2y7DlnhvIPmEuEzMNM3gw8Nd/wEBUSG0OExsRZ
KigMvX3Do+NUeka2jQWWio5KkGVvn0DlGxBKzM/NlwfJQklLwvwclSysBzwj
oy3lFRXzUIxXpLyT78oGxcNs7jfUVjj9U4T2zqWpcB4qAGjz6q4T4L6plyH3
aXXr/RsGrZkPzR1Ze7EH9m9RuQsTiTZ6sQxz4ibXWJi8S9WVoswgbauyUWPp
wTlaA9CS8dkqyy+ZyOitG6dUb1clceTgJgudgWV5QVYk/km0NN60mKion6XR
gBwR1DpCmE2uAQOnjMPItqf96QbDBqvhcUcDlMRw/POvPlcSXT3t8gd6OyEJ
uBCQRGdPq4HFPF43km85JZFAsTTSK+RvdNbIfl9PVFfK69+3d40sL8qNVkvy
44mtW4Q1xdeOcCvq31y4Q9nF3W395Uv36YP3rnW8ewVcg+XCA4EZKi57MtvA
U0HUYlEqbirD2ObV5VeMcGqrStTu3VsIP19PSwUE4nhCtDM1PYkIixB/Mjo2
igqJUWHR8URkUqYcFSkwwsNT81RM9koiKW+tpYKTUKyftHiVikhfSIQkpFly
OKQ9ojwCAh+B8vhlSDBDghkSzJcrmMfs3mh1ZbYjYFphcqgvO+WzFRR+20Vz
Cuk1gAu+AhKk6sod1fAn9JKbP2RsL6oMv+22W1joiylj8FuOJ3EfW1kWByPZ
zVvk+ZkxxNmT+yze0Lp5Fyv2BcGyuJZW2GUPKiuzbTATQOU1G8rn3LxGdbqT
IZ1MxwyrK86r5UtSiOYGWU5NQlMG3J29daeRuNPXpONAbsZ/xK0gejqRkKOD
P/JVj+Rp1ulyOqYIyaH+AehvWaaQuNSh7vZ2Ebe7xfTqbkf+N/pj3rvdZUOW
+zBst7cLv4JIKPKdAGYIobcmM4bkObYTzPxD8yf9KZvbt7t3O02IDGnmJhRl
zMbhTgb6N+zvetup1XbV1q1B67D7Tg8eoa/TUXZXt/x0323+dFeDPIIGvRfk
BegKFtmjiNUrsy3RMoKThSvT1JFjm4jq2gvYI/kJyaeKuhDAJkw1HZ9HIWXb
BTJJ7G6nBGTYwxuILuYfucXwvq7efHMnIc6QpeaFoaWef6CPykxLJFLmBWMI
AqeYh4SpkLBYwjsaEdhM1EN7LVijxicvJSamrLDUjHT0tfIVKYdmLSMCohLE
z4tPeURFBQU/otKiovjlYbU7sG62AfsVC2QbmIyKVFuTdVpTedNiYNVlq1Df
ObsoUxdPwuqKG8RwrLlsYaNJn5Gtzop0mRAA4dJi1h66ffFNNDWUyPGUiQ2u
suy8iKKcoOPe2qw/hWucoAHI52vZ/TZQFm2ORZfOTdARCPwNo9Zm5BzoUw6P
jgMQkHPREs/quEIwNwUX2gQj/DpP7p173TzfATncoBlICSrtFqkBvJqWE+Sv
BpVndLYIddsNzO/JYSr/pSEbgLEdRKlOBJv7jU7foGD7mghZMRHsX/7ynqNM
ChabAwK87c4yVaiX8XwgWhvfH6jQbtlEcNzakD30dqe93B9Llp0LdWJu9jn5
5XvdBHdc7Gw6m8RsfwWLky3O7HCri5f3q6qa80R7BzOHy6nQcn5kgCmH71co
D1v3l6tQcPTAgTeI+xSalZpIpAX5igvmg8uQCF9/Ndc3hJgWFG8pjxRkFXou
2qqmZG8hxmdttNTkDCQYe2QUquCMpURorJyuyXFJjyjfyZPliB35Mr8MKXRI
oUMK/V9CoaZU5Aso1IzPlB+37LmC+E9ctAPsqaZji50IdjeVE03IDtNZb82i
3PbmKoLZWvrqHhKGOGyw8sOl5avbq+k2q+UGNIlhyCIcaedWMuewQTcfr73u
ZEPVVovDsSgH4afrV4/JX7pBiLjgntCWqbjoNO9qai41zpXWry6u0IUkDPxj
nzHtSpk6pu3bFjGV0XIFaKi9ZlG3bnXi6Db1/rutxLnTey2axzpQCeMaoM8J
3WkzFnoEOpCtDxm7BjVNcQ0oGtG3pPDTzS8hM7PdNpPfutNJyE5hbnRh63aJ
WAAGEt//Bbqv3LvT4iQF8DL0ww9uU1Z1zifL9qfo0qItZGObv/VWt2VnbQ6U
s4slzC7+iOmV9+2B+oYxLF4v0Yndq4tPu1u+Op4x9d2DtwXbDMxiQKRtqWsX
kLi5sShHRYfNIlbmJyGfcz8+t44yMbKriY5upOK3gL7otdPWUUvwfti+HGh4
VIdO/2jSpmsbFh7kmMfxRPI8kXZKCKLZieFhKiIigfCNFNfWJxkNzrwzN6nJ
CeuIqUkbLDUrBfMffVJXq/CMFURMwnxLZSSni6DHjX1EvfbkD/jFrj8rcqRd
WnpVd97DuLcbzn0W+vixJm2A3B/VLq2WHbRuTl6Of9ApNUxjqCgmKm5dtFQ1
h100yDvRKUoE2psrdBKHi8mAzfKWNfNypbVJd7WucPJ4eH02QOsIHpljmXEK
XES4B7UA4kFYUYY/WlpyDhoniq8eM42M16/JERf8MlF686S8+koUXONWARXA
dhWwNeBGwkSx3Frt+i6EfrjZmPDZ3+3F0dLbWasOH9hMxMf4mLP6g/c61e6d
q4kN65Za6uOP7tlsMIdrL27EcNoO9n1FNaz7t+8jKG9d2gxBQ842LNurxe2f
8dU7Uf0GTbt5Pr99r5Xg1ZlOfUbI571324lfvNNmvEwoHKIG7juZzX5D4fMo
7Be2UT8F/gBdtxPUNbxd6LptwFHfZLEmXbajuy1OFnlncwkm2aMPYkKkpypY
FEecRR/Ee7282Gy5pVrbK4mWtgromud2m+zFHQ1EW7u84samGmYlNQyqYKt/
7MtROD7O8iuUOSAfrbkT9PfzoswBETqzXV3yYuAAJ8ZGqdi4ZCI8FvchyfB0
w5PWqDkhS4jZQfniF0fgTA+OWaYi4xYR8yISxQGOS3xETRo76hH1859+j1+G
FD6k8CGF/7kpfDi0bT1A0sZGh0luHG460DqHZWBNdEnJZWTy7ZHlBZmxanle
CnFg9zqL+Z7CR6F+O3L/BHVV1zBsSP4ULnFcpjpjgAOtOyLjL2gMUrMp/xBD
3AU1w0DHG4wb7WVLU4is9DBjunW131L1dVeIZtzQNLeUueyMPTtxkWCBkg4g
Q2jGD+Z1tZ1OIP4FcuiAO2j1U83J7IsWxqvNGxYTRw4K8d5/F6Teub1I7di2
mvjlL+4Y7xfChEkOdKLoRrfyt/v02Ob3/WruE9/0dpcDlx7BercX//fW7Tb1
7r124m1Upb59F9vEe++0ycbSToj/gB30BjIr8Bzef/+2+vjj9whu29qNf//9
u867MUDXeArG4BYMx/K3jHxhkXf3iQfQ20a4EIdWuv8Q0iSBu7flyd5hTkdf
t5j9PRr7d660qFY08Q5Vx/asIt7quCVvSgMs3voGcZ7aKoi2LrhFnUwtlffK
ZP20dzTR6nY78ehh0PaX5FXbsjWDbxkn0qkLAf5zVXhEMEHZJmegDCUkNlj5
zPMlvANk2ccbQg71jVRpkQuInNhlIvIg5CikBuao9NBcjYgcS6XH4Z4pITaN
aTvA2MnjLfWvz/7YUa7xln+3cl3GqyZcdtwLH67Js+avX7l4QpbXrFqo0hIC
ieh5HpZauQQVMdcvHRHpVhN9CMq0Npa6nDrzEsffZBZsU1OZkS/2CvOXGxrK
zFQfHJvmMGYMTD8SQl44cYBrVw+Ln7skmYfxArV102LiTm8VpHJL6StH0y+L
F016a8A+NEjL+rhEdrC5eWZK/m2eLT3tjXIylxM9HfUmuWhZfqrjzRcVyo67
ddMyHjmtanVhLrF5wyoLgiab25xDthd1dfpuF7c7/UNE+l1rEZKIpa2BlkAD
hQu8c7cDWsaT7euql2dTQ7S3yDvNXGidVYfCwi0b84h1RdmW2r8PQZlzZw7A
Yybk1HUhMmbZI0gwa8ScyP2mgj6DEUAbdCJ/y24RhlPXqJl3Sl3cHNCDHm8D
cBdJR3oudJtI9PKZ3cT85EBhdhwCS0X5Caqu5Chxt7VYnlAjXgPvB+U1Ah3d
aAPbqe+H+09dgTUgx67FqY1saaskXPyqT3DToPKPIfbaKuHn4cM40wIDvAeL
PZFi940JVh6hfoSXv3je/t4YRhXpFahyQhKJlWEZlsr3RqBomV+yyvWOJxb4
J1hqUWymLGclZKjUtCzi9cmTLPWDZ58eEvuQ2IfE/uckdjRyM2LnFDz42y46
0PhO/0u+fob2YSX3a193fcL3xj5nXY6+T3mrt15dOr2LyM0MF58iFIMsVi/P
UKXFx4nmhhsWS29wJX/BKcAR+bIFstvU1ZW79K2asdvLHNPcZTceQIpIZ3sF
IQy21Joi5NcUXzmoMlKDCTHSLQ5ad+kkLedyS+cGc/eyC+04pBSzV5DXVU/J
a0u93ri3ELq5CejFuDskvOv97mbxMeLe7QYj9EU5yU4/l5XLF1nq1HGEgJEu
gxst4HZfpwmYI7HJCP0JrXGtIcj6dneTAUzdZj7FclV8+QSxf/dGS21ci4Fl
COGvXb2AWLUiEzF9EGb/ntXynl0jbveKv1NRjoamG9YtVSdPHiQ++OAtk1AC
mph9QHRv6Y5R/fFx6B2g8gcJHtY5RG/71sb0x+WbmOlELyfNNEE5Z45uVwV5
CUQKcodjgtB1fM/GHHWv7RrRWXVanlVvBTeTOhF7I9GKbRZFS8IWtBmQ9xRo
wlCR5pb6Pw3BHzmy1xZ8RGQIQcEnpeNACo6JViE2YmJixJ0Ow0S8tMBgVRAW
RWyMEi97fTDak6/yDVbLvIOIpf4iq6UR+FiT/MPVPJ9Q4pWXx1jq5y+M/EzB
U++fLXPtiQ8acNPMTj9QuonNMdyGw9qNDuyqu+UmUXxhv8VPUVifHamOHdhE
1FVcMFWn5bdOU+0Ar7fsZufNpY6qKfuGJmwu+pa72kalnT3eYKd2lTn9c5l1
ryst8nIT1c4dK4j2FnmW4aGzZLmwIANuuY1bppZuYDo/+3rqTEIc7KbAlrrX
V1NYRvsFgCWd3ew/ipsq3GwDK5ZlWNwA3Lz1/uW7XcT+vZsstTgX5g/6P6xZ
lU9UVVwxl3B9fU3sjAawYYK+MeuFH9/TQTzGyyVxfTv779SG64xN+S2L6hKN
dTeoO531xNtYfv8tPHdERmB5Ads2LMWELZR95C2Iko8qgli6KNpSy/JQ9pGR
4qMyU32Jg/tWmChXbeVVlZOdTFRXFCMGwcSzpkr13js9BO8V792GR69fTquJ
ytlmRB+2it6+tr/QXr68wP9kbyl8rfbP63+J2LvanNfPjUTf4sPBNwMmelrl
U26uQS/oxfMj1KolCURWgqfFuVxuVXZlj+qqO0d80Fct720jrlpRz9DSXkc0
4yZTt5Ntlz2+rbOJ4PV5c0vdl7SRoIWgqavlRtLfj81sJAweowWdHcqrukZ8
xkYSgI0kJQ0bSXRioopJSCYS41MwoQwzNBP9vdXy2GBi/6I4Sx3j9I/DOWH8
DjhRIOfDnsXzZTk5IFD5zvAkxr4+2VKenkFDG8nQRjK0kQxtJF/ORrJ161on
4l5eXmwGIGEvMC6IiUAwbwe9Z28Nc+7+htnXAggGmIx2dqPVO459eWA8FdO3
CfneZi52bcUZS106i0uRtYUZKicrnKguEwMTIyLdmFjk9ExqqMfdJNuPIlPZ
XPHUNaBBSAucokax/eWTIVzslmgC/jomwcxo3dYcOwyaywKxkX6W2rkVA0tu
XD2p1q5aRFw6d0hsvbUY4/eOyM3cVwxoKYs7NbghAAsidfBhYK8yZqPrJgOQ
OKcNC7pxu4dIuVu9uW8D3RVAthULrZTwBJtr1JGDbxD5+bIBXb2GDWhFYbq6
dGU/8d4voZ0+liy2Vqq7d7qJzvYOpLxgLG9XTydz3oCOXhFqaxcuEFAecvtu
D9ELf6etHX8SV3M60t6on7fOm8Eudlu8BODeW60m3ecXt5tUY+l54tyhbfLR
XEOkqavumjq0cyXx/7P33uFxnVl659GtUuie2Rl7er2ex/Z61894xp6djtPd
UitQEiXmHEGCBImcQyHnnAESYM6ZYg5izhRJMWcQIHJOhcwkqSd5vd7zvrdu
kVRLnTyz63mMP354wEsQrKp773vPd75z3rNrg16EbdUX9PCR3eWyoiSK5KVi
2GgexiaWFwRJTvIckpU425BF+WjeaKm5LJdO7yd7t6mw1T/Apux//dtBXc22
kEHkF/q5OwD5ePSoizx5om+nf7Cdi5N2GXjUTYae6JJpgNVL+NShZS7QP23W
Oj1P9jzCZ/JksA/C2/0GHhTcoPmO9PV2vsaFlFlkZC2repEc6qOVWn/vkPR2
dZMvHqMwshP31JP+Cv3uGnl467Chn0O0mGNSzx5ZSdYvizZk4wqYVVXdOiBP
eqtIe63egU/7sbLreK5F8pplmPJCYw3HIoqpaKae1ZnK9k3D18X+knvor6yz
XAEGUEHjgE7c/5zXCSGrrrqO6WOEd/2ZM5hngM3NlOQ4Eh/nUCHLQ+SQkpIi
DkcMCQvVw5HhKFJMS4qSzKT55PyRNEOqPscDrOpcpNw+HETuHVd9O7IBK66V
+Qkye/JEMmnydENSMvN/Rciqqm4bplj9ahnDb1Ix6w3Tns5UMfP9m+KmIZah
ERdCnpqqz6Xi3mlCFXtw55Qe/nTvKinKjSJnjm6xdrVaG66rgt0jnW2oPG65
I+ZGdYsKG2jAPmVTG/3PVMWa22oJVeylomII12B/MynI0WXn8vJcmz7Pd7nC
hPWrF5Fzpw9Z/s5wCrCueJZFwnjXPEyDW4WiZu55ItvhNo5Di013l2WRYm3v
3bimyhgV7qWHr31+0p1/YdWBafh4+vQBWb2mgJw6s82QJRwuf/azrTIwVE2G
Bprcpb29fXoT9xMn2nG6WSQAz0KrSKDdqVFPJ4uM+3CHPu4jQ496zT1JO8UK
UgV6ehvgL4gP+eatM3Ll0iHSWKlnquIyrtOjO1fKhvIMsqIwTl9gHqKKFUUO
2bYqjXz6iarXzvXYrVxRHCL5KZ4kO1EX9fmpHno4NxlD66eR/BR/Q69hmpvr
7z68ezVpb9CH1ldDeN1fPmpTSegkv3zmtMIelJIMDHWQZ18MGKpVkFfkZ9G1
BwYG9DQgUWN3ncduQpmCXmF32OluaNKYrBeJ4t7u116WLhvE6vUX1crZrv+k
t5/0oLVyoBsJ+0e9N6Ti1m6SGe+pbzd5oR5evcih0rSP7N6SqpdeGZLBF06v
1cC0igxic9bZhh1t0/zbVCvWVHBI8RvfIEUvfkc3BfYCNtHwCMGUNRb7Zf2p
vunWH/bRmbnc0BB/SUyIJrExkYbk5UJ/YmIjJS4ujsTHqdA4otDLGR0dJIlx
M8jxgxp23buMx8/983Ol8UoQabmWZcjh9fDHKUj0lfEfvWcyeYp+LIuWDevP
sP4M68+w/vz/rj8vNEi98ZtWbMj6PA/uqvherUYM/feY9kHqqq8ZcvfWScSD
dVelqf4auf75p4ZKDErRVyxOlc6mW6Sr9Q56qrgRqIpi9ok/1E+0Aln6ezbX
Iu1r8sIWU7NF2fReqWI/OigrydDV/mJ0rJ45sVcO7t1EuEi6fxurig3rytyr
aXYimMWNSCPh4u7j0E9d8/XSLgWyY1kdfcu6jIKDvVCVkJO7Zdcny8meHesM
+XTfNjE9f7FiAPwvjxyC4fL69bmybl0WKS+PNfQAXnd15SX3tmo35il8+WSI
ytvIxAToHdDbYfBxLyREb6qXypz0phGzG+v5xE/cio86qIj1UvHgMjl5arch
+3ajKHDbukLZsjyLbF+Va8iGJUgOlGaGKEGkJCPQkKTw6Xp4cU6gZMV7kOTI
yYZ+M0sPF2XMk8J0T5KdOMOQzLiZejg1eo4KTSApzdKre+tapL8undmtQnOD
fPmoxZqfh+LXxyo95LGutAYfsctaV2f9KjZgAJvjZgszhpIg28WNKXwmkBgb
RMa9LqPOvAZlcbWoYL0N8KeO19xCA43pxKfXxaXXI+lpbSZfDOkJ6+1ADd/p
o8tlzbIYEuE33pA1i7HGOLZ3qfS3XyHnjy/FLFr0VhzcU6pidZs8QcqqrYnF
o23PR6a6FlmcItwJL3JrnvBztXn9ZY3BoJ2Hv1FoavXarqy8RhgBmOVoIcF+
EgdVURxRYdZCK051B04HICNdz35aInJ/2UnRsiQniFw8oJfnvZMQmnuH5kjl
kYXkwWF9Cp1YF4OFVk60TB07irz/0WhDUvOKv7UT87VvEJrX8KZsZqWhWZfy
YsUIwxsM8TZbrKoqLhB2/2t4gsM119xTHdPi/QypuY/cAoYE4a8AjbXNXA46
rjAvBnSg8agFMUtzW+03yctz1/DyUuzSL8JW//XLJ1EPQrrgR/Ul86unju2W
Tw9sIU8fdxhc9LryDa6tUxqSmKoDQ4DfXl4unD/IGxYwl3Hk4A49vGXjKqm4
e40wO6FPajHnJW3akEtKCvRsJ8TM1cOFOZH6+NtDnHjd/Sy4gL+qNedHMWgP
YH+pJJtTgZ6bEliR1QCsFtrY6XTz1jk5cHATWbO2UD+qxdCRkpwIKUoLJPnJ
PqoMsZjhnBrlIQUp3qQ43Q/7xhCMkkwflZWpJCZojCEZsTNc8pKX4kGyElRe
chIRz4T5jJa40GmkME01SoMaPZwe7y3HDqwjXwxqZKW3Md5OT52eglby7Ekn
GsvMIX6Nbq+sPpSsPuJscIQ5eACAQViiQMBflpfXTS8IFZbXvkVPoMZPBnrF
2VxHniHxfOEMRvKtLI/SS3UOWb0oSQ8fw+OiufKiPHLeJw9u71PF3IhPcfeO
Ar0Gb5PudmQlzQmBKHB6nuXhMCoMCG2yoWwdjhtNb5jHXtIV+/PMje2lfLTt
t1YYLCsAFebsWZRRh4cFaggTQSIjQgz65NolIzsFZnUkIT7FkNhw5KzSIiNl
cUoY2ZA115DF4T/HxxLxQyn2+TOyOOhtQzZmYOtmVU6izBg3lrzz/khVr8Xl
wwozrDDDCjOsMP8fKMwLveqvQmFe/9bFku2lxZLNlZXBsZcaZExvbaw7rIZx
WpLBOEkD9bZKOabXOEiK8dUI7jCWDEM9tdxoBzREMivosHFo7TV1ORsNM1x8
vkzFtBi7qwnNbFl3wirT3HNfs6JISgqTyNnjuwzZvxN1bwPdte4RZJ3YL8Nm
k2ltgMJY8Bj3ZQ+d1bBasva+uW2N9q9vT8x0t7k3uY8e3qbv7sQngi2zTrdN
7efnTxqyaS120q5eOqVvvJE8RtHv6WOY6FeYrQvhaA8SE47UfhzKznZvLZPa
iovk6UCz1WjzVG9DTJNzTZQzaCxh9qVbNhNd7XXuzfP+FvdZ+fziUQOvUg8f
17vns3O7yOkjawy5dHy9Ht66MlW1ZDpJiVLhKMlEtWRO4jyJ9BtFMmJn6bo+
GfIIsYnwHUlCFowwJDFiPMLtxJlcSIHygiB9O9HQqqiA8ZLimEXS4ucZEh0G
rVq9NFUXFnfJP/wtFkT9NPrVxfPQozby9ClSW324g3H+4QcKWMlhdhmhZ9Dc
w+r8emIG6yXXmqm321w42VxLJ3O5hT+1/W9mg4+5hdmrMvGst4l8fma7IcsX
Yb9m86pEWaRLCHBw2zJDHt5AO+NjfTr1tt0lzvYrhuzZCQvarRuzdIlcSdow
8tA1U+eFbSyba9wmJndazXldeLJ1O1tex9FX/2nEqKLiCmHm5tIl+NpBhOLj
okhEeLAlRlHxIRLmMAkPcRgS5Y8lUnJQvCxNSCdFfnoqI0b+GIcn/FgcI/8T
SZigYlQSjMxVbmSETBs7gXBBlbNo8a905qkYPe+zdfnCfXsO58UCYOZwvpY0
tuTJdJU250k0V0qTfgSA2TbUjeilnRYpS0tTSW9HpVUJCiNFTJcCNIZup3cf
nuiY0tHAMuSXZMnmaotFde3Dyqtkz87VhuzYjN6ng7vXYPI5+ZsnyBIwC/3l
UKMc2b+B7Nux0mBzrJ0OGI16psCTRx2WYQ3iDGswKieguswQNQSyZgGwx87M
PF++dET27V1DvnjaZbD90C5/82xQJeUWWVyQYciBHXBKaG+4Jf0dd8m29dl6
TgNxMydHzZSEqBkkO3GBIVvWILVz7/oxvgPwFZIezwZbKLX1rPMHbBkc4ACB
Z4+69RWY0Bzj2hVUHm/dvETKy9LI0iVphmxYjd+9ODdYluQHkeyEOQhqkJXB
H1eVRpDSLF+DwY9eucFjmZ8BRelehv6T2Xo4OnA0NIk4Aj8yJD12Kh6jsdPd
W+65KXrlxoZO0sMxYVMkJXYuiYucreFVPK7c5ror8sWTZvJf/q7XkMc0xYHj
sGoSoSFxTQ13FOhqYrZRqiAZVKNvyOGI3RQlpnCI4c7jtLnHzdtcX1+sOfqe
qVL6yeLSGdTnQPMtsml1qiHrVyJQKMn2lWVFUeTamf0ahdbj2diPbYKm++SL
xyqcBw/gsly5IkEvogpC258OVxqHYZHdLUcMkF4zQ6Vf1aTfO7Vz//5lwnv+
2jXMwEhKjHHnkKlE8Ae3S6jDnzNHAMOi1FisLDIiMmV15mJSHBKpj6BpkxHS
Tp8gqTPGkfQ5+kQtCA7EkykyRiKDw8nESdMMmTl/wbASDSvRsBINK9H/gEpU
WXnrt1UiqwPyxR1zc85kvVmPWek+zO0uswAagzdaGysI8xstddgxX1qarsG5
F6m885kG2S04cTAssRxKuJNt+sy2ttS7TbBfUiJzQlKda02F6Ypg+5alBgZE
6+FDe1bL2qUZ5PblQ+irwQrsq6EGOXtsK8lNCzU4Q9rMR7RiypnCcdRmWujb
lEjXadaIMJrxmcsh7Ppv3lJGHtz/3L2xO9AhPfqRgJq71wy9UbEC27OxXNpr
rpD6e6cMWbUIhWth3h9LdtJcsmFptCEJETjV65cmyaEdS8n968f0v+yEyqko
yeO+RtKPxWofXzduHdikgG48BTCmwc75UEc+3UAOHVin67UDKwW72sUqOwGk
IFXVYmkBLqNF2T5UGaCHbVKe56+L/aQ5uP0yF+LVkeVFevnGhYzTExTs9Z7E
howmNlk46ye4GpM8JD9tHokKGWdIeMBYRP+qSOmJXmT1cr3Sqx5g8qWu0uTJ
42bSiUZOWqiYBa5IzlkmLio61j4WPIWhPoDKY/9dxOY1s7dTD30XP2uZK/zX
r7rk1oU9ZNPKBEM+2YC5CcmOabKuPJl01N3Tq6oHeaWe5kYu7Li4G2ow5PLn
O/XwihVJcuf+MeLsqeVy/19AYt4wJeYfacMco4jv3fucsKzYlJjkpFjVEAdh
DghDqZADSpCULJPsbH0CZqZAYuJCY6Q4LZck+OuJjvSYpodDpo2S0OmjSbSn
SkxWJFo1cxMTpbSghMydo8/Ln7757n+PxLhk5CX7whaWS35tR91yTIE7vjU+
trnBPUUNo3mswanrVxYa4jMPD74zx3bqjX6TcFB8SwNS1bAUsh5lzU1697Q0
03y0tf7FYmeX3oirgdLlUcTsCNKXejPk6acZ60MO7lyORzZ2NgvTguXhzaPk
7x/XG3JoN/I08RGesksVAgx0V1tO4DAbhU8mUNkxXGMCX/QyoeMeNMcshLYS
MryyNmxE2gmJacR04DGSx05WU7fpg3txViJJi/TTMO8hin4fd9yXz09sICtL
wlWYAkbhAombKptWRJPcpPkaasSjHmi9XvL3Ln9KHnWrnj/pQ6w41FMvXwy1
E5vr5oGaWrXl7S23DWltQG15dcU5uXNtP9myOslgKtkuZXk+sihnIYkO+tjK
9KjkIO1M8lM8DcY6dgma/64khE0gpVneBlQJKqMihRgJJEdN0OdpCuKjqKCP
ZPLo/0ACvUcYkhSDvfkQ31GSn+VHosOmYSsBQcUNfWtWIPTlU9UC+NygsP6a
296QEmHWNaOR5emjHvJkqBeHndQfy+TxxUQQ/53puWTWeJmKpLLzhluA7C/9
1Au6NYjoCxJvh6OLnD+8mmxaFYO2cWTLVpdFydF9q0hXwwM9OU5UZD/qdsqg
KhToc1aj1hidyOs2ZsnBw6tIFy5BVFbZzMy7q0r9j1+IhH63EuffKFdIw969
e4mwOeLqVWwQIRKyskRRsHspKUUFRGZOqiQkx5CklHgD8yQhV/FRsnxlCcnM
cmiglIJnVkZagKQkeJHszFBMB8UmfWpStGRlZBKP2XpJv/XzD4flaliuhuVq
WK7+OcnV1q1r3erC14IaaDutLaxKaObd9fBz7XqeNnrN3bfKxdxrpnCZU4Va
muulob6acP6HOe8EqzeM/wGXzh7QteTkEXq4KCdGRauKcN0BhwZzTq5l4t7Y
UMMyLsMcZ4vCPLvLqOTFTVJz8iKs6FwGxyvKMvTmCcUqA5Yo65ekkNzEhYYs
ykJZasO9E1J/3yQ1dj6GIWM/oaH6cxWYWsJVg2toSlcDN0HMjRD4hmMCrenz
go5Ua2OZlcWXPkcJcWJ8oK6PNpFBp767AXYtPtLft2VZIUkJ15dzeg9SSv8w
WC8DTVfJ5yfXW6mZhPCxsqTAjxSleOkSKXAiI+eF7vfUXq+rwV8+hij3djx0
+wUN9bEBCzJ79tQed6XB4qI4vcpYzFyaHyH5Gb6kLF+D9eLMeZTCadiSJ4tz
VWygVXZrp57oos6qREwMnyxJEVNIqgM7g1GI+PHH5MjJJDroI72CHeMEtmuj
JSVmMkmEYiU4JvNh4i8ZyfNIQba+kuRY3ODFuWFy8sgG0lx3BVcT7qWulnv6
WVeTZ0+6rIUzah6sCTAqT9b+Pmz9LPMQGxNLVjNZu4VB72k4ULe4De9ZNdEH
kaJhh5klxChPa5oMHfGRpLPLL5/18JMG3Mt/xgJQFHJ3Nd8lezYVGXq2UFR8
89JGWbMknKxfqTd3czX06Ym+zqGuHvKsbxAdlnj8/pe/69cl2QlSsli17+Rp
bE4PDjW6feydKB5xsnUZZkFODp6i+RKSDeZfmK6a5vVrezk1RVn7w99Rz1BW
XVNzi9y7d81aLaanJbJXFrDqMT8Py8Lk5ES6YoOQKH0WhyVi0zY8xVui831J
fKme9qhi5DQiCj0kusiTxJfolVa8BnMZAiK9JC0jmfh560r03Z9//Pvr2R/8
GhVrbWlQBaslzo5Wg2OcoGKV7u34O9dO2STYV6/3cyewSMcOfmfzA9KCZ5HZ
ps55FC6zHEvFWF5sPG9uNosFrMmP1y4e0sV0EgY7pzo8ZVVJDFmWp7qeHoVd
6uO7FkmlRhOgJCtII4os1IpW3TntFq7uzofmDEqbaYbuPvEqXZZqmeO6TdXi
sLGKB5dwz7E6IYFcOrNbJYRjoAbbKmTXuhKSGqZL9ZO71ujhr7qrGVGBjppz
hhzdW6qHF+V5S0zwKFKWpec7wwExy0/20Zgrjty8dFDv0B583I96G2ACRJhn
+m//9yM8bJvvyOljW0lBFnqu0/GplOSGSHaKFylIV91OjZ5MoRzH0AqsXown
aRYCuBTHJEnX8AdQtUxZhUghUw5ykzxRfgTBSYueoco1ieQkzTSkNGeefmpe
s34ksyf/Z2KT5GhmwcMnMq4CS4o1jkxNwG/QwEofa6Hk2ME1GnywvRat/F8+
biJOnBzsfJiW91awxKFVZrbpiycD8ne/fEqYmbIxSeXq7tCY04VV8IS6rX6Y
8JtG/IbLoxQdL1YRWB+8l8yGEjwmrQ6hZ9gvecpfgoK3Z4/byL0beirXLcdo
gyO7lspnx9eQe9e2GbJ8Ma62AzuLpbvlNhmAW+9AN2qs+rt6pbutmTzlMPlz
KDbJL4qQo8c3km7nQ2s+KmIvS6046INVBSpVr5oJ9Q4Omuho4MTT77gVyu6e
SCcvp5OtRlgxs1lQKhcGM+hmV4glW/fvXzfk+nWcnjQNryzZinboyczNycDh
tDSJjo0koTEBhgTFeSMaT10osWURJGVDsiHx66HrUWscErMmikQuUe0r2Iwd
mrhch+QW5RDveb6G/PwH7wzL1rBsDcvWsGz9c5StLVvWuGWLzbTfLltis4yL
iM319UWvo+/8usVkS5P+bC1pR3MWhm2ai0k0MIH6qsv6rjks3GvOKFlZnkm6
W/UT7aHHj6qa2wOkrRkzy1s5MhNpNJfLkSqczRS3Vs4KgEmetbw059yy8LOv
s0pWLEomccEqoWVZWH1vXRYv+XoTgcUZeqtePg6JWa+HE6JmkWsX96IGkmLc
fE8v7CbS0QUDbaa2YPChIkfMynG2ycKt1BS8ZnPiozks98D+dRIfs5AsLdUV
RNNDWns0XVOhKySpYSoxZ/aiYvJxR6U87aoiX/SixoP5kCP7yiQubDKJD52s
ShCBYkeo9umD60jVrdO6xBnEC+TWoGuJM9ir56KqArK7ddNiWbsii6xemgzn
f2xAb12dJqvLok0W6YW5vAhL7sK0+e5+2OjA0Yb4z/2FHg5d+L67xy3SbxS2
ASe4xM6qHHcEjDEk3OcjQQ3DRLcGhvu+b1OtnGgwf6ePntgpEqcrZpAUNRUF
nPxNsbNVf4PIhpX6KjetwX2yemmibF2fS258vl91vQ+f7hdPWuXLZ93ErCrn
4hBrP8xXAiwf59R5XU/iS6fdXEealf0wekTTMejtdw8wGxrqdPugmDLIX4zV
I7QMcIsbDxbzEz9/chdZtyzfkIO7sM1aef2o9LVeIdfOb9DFUS5W5+dPrePL
BxS2QSdHqXW46ybkySN9JcePo1Q9Pz9MjhxZR/jQNSUW2Ve3wYyrjuEPX67y
fD58/lf2F121Ra6FolvGoAG3bZQuO8YSyM2bl4iuFQ2JiUbnbFxslORkpxNV
L0OS0rHiS8xIEEdGNAnPitPTWYq9x5DiApmWmEQmJyQYMiMNu6rT4sPEsSiD
xObqWU7OSHpFPKbPfkXGfzCWX9wCZknvbxCw55l828uObd8QfLU269/WkbbW
RquswRz9ZQ4TbGu8oY+nlVDXYL+p+uT1IxdO7zGYsTGlzeqWb2msMRiImf6n
bku2VuYl9Wy0dlCx2FDbripZe4v0d+n53L0F8Ux8yDTJi/Mkawp1xbwyH2nj
zKjJsmddKtmxTj/tmGCEBicPr6dIgfbWCoO5BdN5C0XApneNCpXNJU49HU1u
GyXONh5koQIaeVaUJ5OUOI1RTnyKHYCGe8dkXVkCyXR4GXLlJCwJnnbWyEDr
A+JE+08//Xjqqs7Lzi0FJHjBR4ZE+mK7f+3iRGmrvkQGMdTvq8ds+OCkZHPk
NW3p7t5G2fOZY5/I+RPbyfEDqwzZvha3/YriCCnPCyRlufp4LM7A4zE+dKKE
eY8krCA3DyO/5T3rTeI3521D9QeJeo2+JD9lPlGheq5ZMyQveR5ZVqS/G9ky
FIZNZLwHkiBXeameenhpUYjGggtIqJ/qYXwkcmdLSyJl15Y8smZpPIrt8dOZ
SQuYowQd6OUe7MdNq/GKuwmGqgJHOARjPe4yB8qU3ax2GOKICiTArEag5w5x
sBiwuySqg7Ce7jHtCZDNggUcYK3/oBPpzM9O7Zby4mSyH0V5T3txO3wxUCd/
+6SeHN5Xakh+9gI9fOXSNv11NYQTM/q62Vvc1Uk3b/DFMz18/jxaobL0Abt3
91LS56xF/wPWBiicsWSKcdcfQaNeN0dNfK0Q4jfKE2urDEZYdmzeyZ07V0hG
epLB/Lw+VlISJDc3m0THxujJTkqkPCVKjIZgICo9yxBHDoZFzIkokh+NDyM/
mao//ZYnTOHemuMnC5NTSFiq/m7vAJ9XZNK48a9IdHAYvwzL07A8DcvTsDz9
jyxPmzevdi/eOI0OwmRHAusbslaWPL0Kufl1+4aQp6amBsKlnumYj8nM6AcG
Hc03VTi2Y8c/PGC6XpBTSVGuw+COEKZBcQitSUMNWokbbS+s91rbLKBM7ZYT
OjQKsAChk7PIOltuy+nDG0h6pAcG3COFlR2t/1/SbFKYqPdgWSaumh1rkthA
BvZ+sghZEstq3xykVQmVgvm62VDF+WbERnUyx+hiTh3glAzT2bG744FcvbSb
pCXO1aV5Fv6/C8dWSFG6D8lN1BXngyvHcKd110t/Ww1phMltOz17e5218vDB
Z2TDinS9XR3otIVFSM29s0RvFWugBJa61g78lzAhMqs9GquvyoGdy8nSEv3E
lxSigA/l5esWmyzOCbSa8dKisTzzIGvL9BLbsQ7Ktig7QNd3Y0iA5whDguZ/
oIcjfEerjE0l+i8MSY9BrismaIL+wAiSGK6ihNWjnWvH+NDxRI/gp3Fqgha8
jxUfyUyYCwnDR7VqsUM+WZ9BVi6KgoShFCLCb6zER3mQA/tUeqsqsXv15Rft
8ssvu0l/r2sOto27fV89GyCvm1UPKINAMUSvypDTwmo0fvREV4iPOglL3vvM
SVv6FdXwgN2nQxTI//YPQ1J9/wJZVppqrfMG9Nz36WUPvoQVVn8Hqnf2fFIo
a1fFk+tXdqDZ4S6vtXruvQNnd7vVc//4UYPcuHGQpCTrU23jGiyg0NyJwQyA
BcldmAtoZiKgWlZyS7//jrn8Y++xZc8kv08hhN3MZ1Wxfx5qgaUgyMpMMZjJ
sjN9VVCQR4IjIw0JdcDEKMwRLiERkSQqWoUsOQVD9/wC18ov3k8l747NM+Td
icg9/GJiqAQk5pPE3FxDps2e/oqMHvnhK1KUk8MvFLJNm1YxCAK06f5GIaNB
3Ksurzikr6x/Yvt2SWtqtrJXTS2NpA1+1qbvMG4w2LsBStrxQ9j+j43wkOiw
WSQhWs/UnWsn5OWC9rZGTMxurLW5wq5fkbSWtsavSRqzV0iY6nltuytXz+8k
uehtLU3BDVKuN1VqyCiyOFVvvuzoKXp4Y1kUyqDI1vW5qGSvcElaY3MFaeuo
tSQN9RiQNWBzDdx8UdI4D8is50d1VGfrNbK8PFwjpxAkddYvjXA3ppRmBuln
+AAJzsGOOhnSaA50NNdaU8fhII5EGmhvvIqyavSzFmVFuAepqJpZ5hAo4Ohn
2VGLnD19wJD9e5ED2bFtqZTmRZOSXI0+IU92KUzxlKzYGUTDJZukRM40JCMG
lSSZsXMlOnA8CfcZZUhSBAKiwjRvyU7wJMmR0w1JCJviCraswzmJ8+DRBF1D
JJadMIeUZKp6I3tvHo7w/ZiE+WpIWZiBrpqM+DmyaWUS2b+9QB85+cik+c59
V6aO+UviOe2nhgQuxMcYHjpD1q7JJffuntZzP4Ar5YunHe5hoiyr6ulq/K7Z
hTw4wBYbTCOyGEKX8aNOm8vGCv8IAz7Bl0/17/7b//NEDz+4fdYdWG1eoy+s
oeqSS7YaHlwkbTUaHjy8C1vkPTtKZN/eUnLt6i7UOaI4DlVR9XVVZADugE1N
eOwP9FdLddUZUpwfqguDJbCd7WmpptMuoHH8cy2yVgAvVDxAyKwdJJdvgiVz
9H6yf3NA5srOV/J2NbmPcOQek/MGbZ7sXJMhGgMUsMwMJKyKCnMlryCfRCYk
69WdhMPxiTFMcYGUWP3p3ESEMZE+i2T0iGiTjxMMeX8kEtkjRs+T0PhUklWs
ujZl5qRX5KORI16R0sICfhkWsGEBGxawYQH75y1gGzeufFHAbGYVxHOl+tqc
tZdyXb9OuJqbG93Cpdpi7a1iadfSfJN0t+mZvXIRKR44meRlBJOS/GhD1q/C
BnLDQ73H9VMEXa31GlHXVVrChUILFSwLS7ha2huUOlJff9/aN+zRwL3ixmFS
kuZryLJsLJLO7y2W4sQZJD1sDIQLaa4V+f7M3oCNq9JUA1qxA0y10DcAKFxQ
x28Wru72OneBPwe0uSZPttyV3q6b5Nyp5YbkpKN+MzVmgrusc2l+mN5aTdio
cerb7tdfSpydMJNBlqUFnQfNVeQp7GGqbmPpefLQRqm4fYo8Hmqx9imxXd7l
bCRHjuw0ZMsmNFVi0zAvPZRkJXhZAlKc5imblkaTcuhZURrSgXlJ3rI4O4SU
5+oLTI3C60bGLTFsGklzzNYlOrNQWHpG+Y8lurw02AlplqOiVgIwH2YeLs7w
lTWLo8myQv3dK0tQGJuvT5b4UG6LyhbsF376CWYFfrI+TdeWHkTXm7o88Rmp
h6MCx0iwz8dkxrS3DPHzQ66tIN8hRw5vJPW1N8w8lY2jKqzSU/Y7vw5T3hd1
zNnbTLg9jG/sFLJnz5xEZczgGtLOrO3DexdJWWEiCnCgrbcuHWL5C2iovICG
CLZc192V+zfPko1rdRm1ZjXu7QufbZHu7ruktu6W9ZxDLQbOH+jve4gpPdCN
/bvLZVV5Grl96ZReLq2WbZXVPcKm5lb+EkiXlQpjdzRly3KzehXHWW7/nW/o
k7a5emHgs2Rdck1NFVha3kem7J4lZRAMuOICZsWeS1lWtklMWr4hsRlsXMxM
lOy0EFKQ6G9IeTJ2IAujoiRyrjcJm+9nSIg3tlX9AzwkJTOEZBWpOEyaNvIV
GTXqI11HFpTyyz+RlJl5sabmOo1VTJpb6pC2v++Sstam26Sv64Eh927CryvB
4SkleeFEV/p6lQci23Hls4PMBYG+7gaoWC2bog3czzbKmN0VhZlLeo1PDKnh
p4uqh/oH58iirGANu1LxwbTdPyybyyNJkMfPDclPQFapLMtPMuLmknXLUhHu
Yb2PZhIOH1VaUSBttha1uwbhgs7OxlddVkmICy2HrY62B0jKwRG2pfGMbNuU
RIK939GHUApKlzCx5HHPQ9Jefw/lDUjh9XS2ibO7k7S1tVg9RBibOeCsIrQb
rKth5/ZAs9tAsG+gzbrvaB5dd4twn/zUURh4o+H59JFV5NSnyww5uAP6cHzf
Mjm6ZwnZsAwb0FGIl7xmvC1TRv0V8Zz6M0Oig1DCH+Q1kjsbID3OA9EVQjQk
vyx/q5igcSoyCz/UwyELRrp1LSZogiFB83A4NmiSxIdMISFeGnSVZEAzNy1L
khVFkUQDML0QfNHkFO73sf5Xs4hGZ3rSMhGi5elJi42ZSUKDp2j4F4catFUr
MuXc6Z2EXotfsdj9q6dOpdfkSf9r+mXQ0MAKQ6m++qIHHRCkCT5mLa1mCrLe
XSjIucMPH2CU5rbNSyTEbxZJivFHTeJunOeam/psaSB/+1TFrr0e8vXFYIfU
PrhMivJogIjnwPFjMOxoIM2N96wSDAw1G3rUQnp7KpGTxSu5eeWQrCxLI7s3
6ZmrvIUwvc2cVknqGzEYuaXKdX1arledz+O1LldQ1mk279tQsWMzndicL9ti
WXX28vWhL6bIIV4zR7VivJqKG6HCMYarcBsLM6UOgTOLvlBmDwoL9CZPS0fa
KzI+UyJjUklsTAQ6/pEuzYiYIWuyfci+5Spge1fAKGzvGocc3pFKdn+iT471
G1ALll8QJOPGv03GjtH1QWHesL4N69uwvg3r2/88+sZdTWTRbFwd4zvzTypt
X/M7ZlMk925fh7S9YVkdm1Gw6X3YUG21byP3gw5H0I5FOVyM7VJaECMhARPJ
qWPrDSkrRl9ufOwCtK+SZizcu2n+iTMHZ0XgOme47xsaq2lzAzqRrWqlvjbW
VEi3/iTogsVj9R1UipZkREpZtkln7SVDbpxDN0B69DxZqf85KM0KN1Ti0BKZ
lx4mTdVXySP0N5obi3BSxhRKwEGhbbB+1JWAW/54OVSTrh79gdr6y7x0r8mZ
0+tJEioZFnEv8fTRtXrtnyWqXgZTh+ala/l1daOjFDpulpQgyQG4cYsD5uyC
Zv14QXdPk6Vzvf2t0tldR7rZismiVvh4NqmAg4r7Z/UxcwezNG5fPyhV949Z
GHLpPFRxx5ZcKcwJIFHBEw3x8UQT68xJP5ap475Ppk/4gSFeM9/Ui8Xb420k
tohNZk38of7onMl/LXOn/JQEzNPFaVTARJsuRVGxgfb5wzuXkd0bC9FHCfWf
NeEn4uPxLslF/+eiXBQdp8bMkMiAj0mI34foo4TmluYHSHGOSTRqesMDuBTN
CpXNa/LJ2WPbDLlwcq8ePndir1w4dZDcuHTakNtXUJdy/8bn0lB1k1TdPY+H
LwzILp3bI0cOrCP7dq80mH/UJXRBvAQHzCZenircxflYfV08d9h9rff3NtnM
CUKD9IF1tta7235XlsfrI7cAy9bTh2nuTHrhV9DtmvJ5T7pU3EBjC9LcNejj
r3l4XXZsXkr2bis15Mh+DHOvr7sGZSZtKKbtppURKluRdAW8QjspWqgUsibI
077bBiMog0bepnOuNe5DedVsQzG3Qrvqba5N/Y5qy/MXC2drzFRra7XlOvyi
9imGuYA1izsQO1kbodlZGk9A9ez6bZrk5eSS4AC9ESOCUOgRGxIjMf7+JMF/
tiHLWH9wYKOPHNs1hxzcro/U3VvH6OHDe7xl5+YQkhQ13ZDp499/RcaN0AXs
0sIl/ELt27BhxTdpH9QYOwrgd9G+tmpqFEGNmBnodTTXIwFugn6H1nqIfXlJ
glv7tm7Ms3JykeGz5PqVw6S/tx7nHBFSQ9N9qW96QJrbYOvMrvyG+of8XwAn
B3cy4OvSy8ypPwA66vVz37MVXstxoQtk79ZlhJYOTVV4WF84ul2unttHzh7Z
bsjVzzD3dN8nK/hSgV6vBi0RbbysqX9teLqp+lluGS/Oe2xug7sbI4QupypN
6x3S26O/5s5t7I4sKUuU9aszSM0DFSBYDMMGocY9noc2Zp0uE95Wd9rRiQGl
pvRj8pa1jdLT22F9KnioWw/kHtgLmkXokMKOrlrS3FqJUADJUcx+bm2rIJ2d
tzFo+jI/2vPS0nyJ9HbdRIkTTkTtg5Ny+fx2cuzgCkO2bUBuBcNBUzXKAxoE
2iTcd4xBV2XT2R1lFyDI62NDQ8U3IYmT3tR4bwbZtDzTkIvH0d68dVWOhoRj
iUqggSo7PewIGi8xISbJjmmGXtdooooJHS1+894kC2b9VJV5DvoK/DzfkVCf
j4kjROO+6BAsFxKjPCU/PZToo82QjESMOs1Li5Li7ARSmBkHkwkUHywuiJWi
nHCyuFADjLXLEI6sKE+V/KwIkp2h4ciiYri6nz6+R+7cOE86cYWidsRM61nW
3KbpZA92Jgb1zHW3VpFSdMrlsGjl2J7l8thZSwYw2vkJKxdb229LU9t10tiG
0J4DzJDi37FtOdETYFlBtzbf0KuhjrSgHcZMyaLvxHID72ito/sZdZDyZ01i
0lUUv6PTOF6vPnlfM+XP7HBCatIaX1oDDSQ2fv2dhFC+3vOkhyGGduxKMBYE
qoeY1IXS1JSEREmJTSWZcRoepjvwwWc6QmRZvh/ZvUVXBAd2QQP373xL9u9+
jxzZ52nI9nVY3cEtPC7Uh0wfow8t39new1o4rIXDWjishcNa6NLC9euXu1s3
3ZW+v58W2rAgs9FpTAP6Jr0Rm2oI5a+jCdW76/UyjwiZSlJhnvywAouxxPgF
kqsXFuA2WmdXDS+AhyqvVcTMuHWYdcS1L/hZ11kdCvivGqrvEyfmgezcjBrL
soJUeXjnAhmEJVRnE66i3tYKOjyD5uobls31g9vn9aVWkG7Ub5p+ai/KH5fB
HDbkcivibnFHo9Q1VpLO7gaDr93OyfZtrXfJ6RMqsieP4W53tt+DtzZhy7U5
1hVbu87udtLV1QFbIo5u7WhBvTTp7tKLs43VzphTA6NrMIgqCbOzGp8K1smA
7aTm4JDHj7vliy96CDOjd+4iabR3z0o5uN/k8P5Vhny6FyusA7uXyb6dS8jO
LSWGbF6L/fL1KzNlSUkcyUkJMCgtdkmLWyiL8qLIpuXpumpcD3Xcv62QhrHg
4CfF+jzaXECpy+KcP1CWq0pSkIqSlpigaTJr/E/J7Il/Db38mR6ePOo/ydyp
PybzZ6jUvfvX39PDo97993ror0ly1Ez9JWm4zhMdMyUicCKJxQiTJAcW2HGR
syUz2Y8UZOpSCyKnT6PiBP1jBElN8IO/Kdbdc2a8Lx7TRxBHmIfBq9Yuxw9t
ZDsHuHH1mDVYxhyuaPa9PxroME2uzbPTq6LnwlLAR32d+mi9SzISdakfEwZB
37OpSPrbK13UQQFxLju7K6S28Qpp6bxv8Kll5u4O7NlI4iJmWDKKXGdj/S3y
+An+y4Fm3i5V7o5UFqT09rbRfs+d7sPVROXTBTTgtq1L/Fr+KRSQFTX6CQBm
Be/dQ5IMe7qpKfGECmgaC6WmJktSgklaAhQwAZXm6XFRsjgviGxdrx/l7p2o
c9qx7UPZuX00ObDHW8/eGlxeuel+UpiVRGZP1StjxJsjfp0CIib8PaJBZu5c
uSlzc4Jy2NZYi8o40tlUaVlZb1lf6JbDYH+V5YvntuOm3L1UFs4fR7ZuXmJ1
vyAdbJWHMJJRTRTTtczqzGLDlpkVhC9IzYPbpBd5mdvXUf5+/fIp/WMd0RjP
Eman/u4WfR6BNpyo7nbTVuS+u7KPplftrVU2qKDNrYBid/XRN5EupO8azBC4
s9mdxeTcAfNZCwv/6srLhD38ncw0YhyBU4NJ0GdONsIN09neof9fO+ntcY/n
gl+8NW7N2anBXnubOc660W3Syfml/eZYaGczuy0A71F8Zna5feOCHDq4laxa
rhfWp/tRc35Tg/BbV4+Qcyc/MVQYcRg24Uf3ryPnjquWY+KqnfHz9c8OkMqb
p1QWanEt9zbflu6Ga+Tvn8CJsAMzw+vvH5NLJzeQdUsSre2V9Jj5sqIkmpRm
BxuSm4zGr/TYOe6AznOaRoVIBdq5Z2RtgUQFTMQ4HIgIkom5Sb4kK8lHf0kq
9lFgwZKfHkhYJXmW7eEnDq2R5YvjSU6av4pfMhQ0MnSazPMYQeId860Zw9s3
lcrZE9vJ/ZunDU6xstOdzXIM4CBeptfMEiU8l/r7uiwMdlbZZai3C4lxkhI7
15AgVulsWZktgxr+g6GuZmtQwtCjJiQESVcvaiuZLxzo75ZTx/aQqODJhqwq
x0Cg4MBpsnnTIlJx7wJ6NVCAA/Wx/Bhs5m6H6TPT/XzaEb5/lUVMlo+a2b1D
2wYEk802s7DFLYT2l4SwDbMCfpcUoc2s2YMEmuUtd+9eJSxvSUmOY0iYKnn5
WcSB/ZCQCNSxREbEiiMijsTArjs3A7nVTRtC5MCBILJ7rz63tn+Ca+vgQYds
2xpP6ByZl53yisz1mPOKjPxgFL8MC+GwEA4L4bAQDgshhHDt2qXu5goKoVn0
AiF8qQTmtxFC20tCaE4pMVWwteEh4eq4sxlhMdYZqn4kHDUMp49vgJQ2XJay
0iSSGB9oyPmzyNQ1q3K2dzwkjU33LBspXZ66139clZur1GZkJhu4pdtaw/Um
aG1+YO05YygUnAJAF3bmzOFIOIztWdCN3Exzc9VzzaNzuJWX6+zu0HfbTLq7
Ow1XTU5T/UN3j34fUi5wFrCzj9ryGWDtdW8n3W072/RQK+lsRSamHcLV0dLo
rnfWH7RWWUO9He758/1w7O3v4eXcXocXS5x80XznN66clgP7NpPN6/VxsnEt
KtxvXjspFbfOkIfYC628jW4A/VZa626Q/s4qg7Uc+vnW3nAv1Z716Zv/ckBv
o795RPsgPRVt1ZfJzQsqmPu2YdlcXhAiWQnziCMQ2Zc57+nhkIWjJS3Gg/Aw
2ijsUpzlJ8uKQ8mSQpXA9DgO081cQAc7cOfKp6peR5BKOKaS/JlqEbh79ZBl
NNtce0nl6TB5eO8Exp2u1sPLymIlN9Of5MDHKjGWs6Eip0iKvjhw9OA6A1vC
eBZ2Vuond5tU3r9oVVMhI9xYa8KdVDxVbOzytxrorbFOA/3PRz09GejRH+W1
pitfWTjnXbK2TBd6z2g59+WAk6ONweMneu7bu3Da+oZa3PXSQ4O9uC32CxzQ
p+ojaIkJ7OzC6ASdkR4mzY13CPt7cZ2bg8qsQS427vbaacTV6TTR71+Vju6m
5zL33OPt+Vbwq/84ykZXpOfKlpuXQcJi9WwHRCEHERLhkNCwKBIWhqm8Wdgc
3rYtQ46eyCY79oQbsuUTON7tO5Aha9elkNg4X0PiExyvyMTJk16Rn771C375
dmUzbUcsZbP6+n+rhJ9q24sJP0vS2tAXYc5wWrU0Xfy9xxAGdieOIIRoqLsk
FXfPkNzsGP0wktBUgsFMff1NpKtbH3K1/CX4OK1aOvrodbCECYGqlWR+Ydwd
QjF3eQjq0ZtpOI5TZo1s7cSJRa25mUx8ni5r4JmkvokZ1FmlfS6l66CjQEtL
i7SoQAGn04kcG9QILSNwIgA9HRhpxzIWFSYaldCsBA50znaUWrVDqfq7uuSR
3iqAf4cA0zS0QwoIPB3qgtk0/oN+fSo/Hmgjf//LAX0P9Th/Z0/ul92frCHb
UBC2bxc84a5eOo6aN/KkX4V3iJaWzpYHbl1rq9PAt4+pysc9DfIUc9yUf8Ck
218yCd+v8XDdvc/J1bMqO4d2ohNww5I8WZTlIKXZgWjFn6+fGBQsN8WL2JiZ
sUtq9GwJWvAhYXVLUSZCusiA0eIz502i0ZxN/Oe/ZXBYG3K20bKmPIPs365v
6MRBvKFDu1fKvk+Wkh2biy03d2T3woMnkbAgjQIjOcLOV/+/hfNGkLWrEjGu
CR8WWgwxmAI8e+ye4oRCJMzYAH1I4A6Zc4v1669M9MWJ6NSf6iAMxhGGY2h4
DxUOpMJ3xnMG9nxWliTJ4+5G8mW/ChiuCDuvcmdfHekbaqUBCv5L/SUH9mwh
wd7jDLl8DpVJz4ZqJSp8LvH30Ujv80ufimlnDmMA0N/fZriK+WBc30nblY7u
FmlzofFHF6S6vav5hY4i/fraP6rMIZsHKHOYLYXUXopk5aaR+HSHIY40RNOx
yYkSFZtAomPiDCkoxJ7Hxs3FGrPlkb378wzZ+ykyx4eOLZf1m4tIToEGhyWL
Cl+R2Z5zX5E333uPX4ZlbljmhmVuWOb+Z5C5NWuWuPWM3gDfYiKnB377nJ1V
Qc5SFlPzUMpi5eyaa+7oR1CFDE5BdoSEBk4i3vM/wu0I66mah+cxGokc2LdB
l+pB2CPcs2uNyuFNwgqX5ka82NZm1bwmkxp0Ypul5FW61n7uDG66KZsVJrVE
z6W+Xc5xRTswGvxBE7rvza5E1KVY/dYtraYHr3sYaIM1EdQsF20kLS0wPW9v
t2QOzbDuams0AHdRFCFvsOwl8MDradNf19ehwtPD//lJf4vUVFwkFzFvtvLO
OX0TmK589cKnxMbpxzCnzZbi3FiSk6bhfHkJKkN3bFksB/esIju3lsGwDxuQ
e7YtkfMnPiHVd3Sd2lqD89BUdUWqbp0lNy8eNuTSqT16+MSBTSoqK8iW1UWG
qgw205YUpEhhejTJSgjFohO5saTIGW5rpdjQCWi2QP0JHJegYCDZMcOQrESs
sWZP+oGE+40kId7vGxA1rGWSZsqqslCyvDQIBlJIxyDflpHoT1LjsOh0oDUj
KniWhAdOJX5eYwyZNvHnenih58fuVHCgr+qCrw/aPpaUx8q9u4eJs/sm+q7h
lvY3X3Y+91tqf2jNhYazldWAS3txMxOHJSr2YYEuU61NWbbZdLQSlTpL5gac
HdLWcI8wQWfaF2xdma8S10QedeGXdGOvFjXIg4/aSBeq0geH4BPV4+ySzetW
EF/PUai/RrK0sfq8pCb7E0eESuienTSEUrW2mkwGB/WVsL3ClLlupr5VUlu7
WiyMl5TOvNpfe6HFtoN1VIgFrMqo31n2vnXP9v59NB1lpCdR+0BGerLBsVaq
eKnhEp0eReJSElQI42BAFxefLLm5+SY56YZEOfAgjHTMk4goTxKf4K/r10Qs
a6PjwiQBo0mVj8aMNuQX75mjQ1evLn9Z+aB1diuw++9UPjZzmMrXqZGOVcXS
VA2Lvvuwj4gMmSWxUbOJRnx68nYsEnhQ1Enl/XPk9s0zhqSlINoL8p8hRw9t
Ji2NtzCilnm6lvuqeia1KEDB5+1yDdGHM6CVvFncBtuBptY60gijy+a2etdh
OJmDukYUkvS0me5zGjfWV7kr29tQDt9u6p411cEqlWc1yPOCu66uDtLYBOcU
U/L0RrCUkPWGuI/gmNjoTtcMdqtA9rI9A5bsXS2VpL7qOkxiTunhG5cOytYN
BSQnTUOptSuwi79Ovy5dlEASHHojxLElApUaSbFexBE605DoCDjA6T+UspJo
UpgdphcKfzosAJbgc0lKzEIVtQS4L+SlhWiMFUtWLU5THV0KCdRvpTQnmuSm
hCCo46BaPVuZCUEWBv+5GdfNmfIjMvb9/0P1aO7beCXJnm7fzISIyRBM9LJF
+H/EGj2QmaiC6QhGUn/ejB+K5/QfkKCFb6PWH6LmCJ0qIX6TiP+CsYZ4eeCX
eEx7R7zmjCR+PDyHHgShs8UROZfkZuvT4tBBLDIa66/Q+AY4u/SqfzRkjlKo
4SQH0mPaqQiL3l6YitVpDgMxB2hZHuLmhHZza2mgp8vC2reAW0Rj9XWSmbRA
L/N4nIOT+9bLVwMdZLBDn6KDPQjzenoa5dmXTtIKT4u+fhzu6myXNcsXE795
o+HAchi/5PBafZszSYC3xrjLyuGp8uxxi7s+1MnZ1bROdNJ1wLzCOa+tk9dl
B8pGVRBN9J23dCKKQIBgOf6/aKvyj6iRv1LZZ2ok6losjUxPg3lBFkr4gh0+
EhzrR8JiwqxNjShHvP5kBgn018vz/ffQgjR61Efyzts/I+PHfWxIcIgfFdUh
ERFhZPRY1SIfP99hjRzWyGGNHNbIYY38DRq5alXZy+56HOz8vC3YEsqvOR68
jn/whlslX4NKWqZcUEd8LIAqWVMNycLmZlPtA9KDAuKbl9FvGR40Q9KSFhJH
uN4KK5diykWv8760Nd8itEFfvhQLwIjQuVJaFE/27lphSAMrLJrqb0i1LgIB
NbWRlSzYH7Y+/xZ0ZuD02WlcZVUqUyVVDjkOx+AqwhxTY2VN6KzV3FJncwvj
a9BFu9l+bApiFzvIG4izs8FagqGupk3/a3DrygmDM0509bSuSHZuXky2rC0w
ZMu6PDytlsRJXqYPyUnVGwbf2FnYWpjjT4pzAgxJiYdDA8p8czN8SF66rijT
k5BjyE3zlvwsX5IFJ9z0BBxOT5gvCeEzSMjC0TbxnaNLVvxJr4CyRNm8Oots
WpWpirsUlx3qmgO8xpKIgOnopMA+qUOXrBEBk0lM8CQYCEGL0J2BjB4ozdGX
ExuKOaj+895WIXuHhPnpfzlt3H/ElZ44gw0cQJXP4JxUu4T6jtBl8DsmCz7Q
a9cfBf2xUTMlNXE+iUWhs66JcV+oGsZGzycb1xUacpy7wTC+d3ZVE5e5MVOz
qm+W4TOXwz09za+hDtjmqiJCus+StnZUa3V34FL46tkQRnwRpkB6uiAeXXql
Y4cY8OMPD8Br2r9liXth7GzSn34y0Ot6Wj9+2kXacH10OzkBrNcpiwqzifec
jwy5ch7v4NyJDRKqjyoQHjQNPg6wd3j44KI8e9JOOKDcyt80ui2pOCS4b5Dy
O+SUNmcTaWpHNT5r4J19bW6rMo1mDLQJ4UZpfcheIcBfYo5Hh+ZZWmhzfX3R
EtkaoG6mm9pqoH2kpaWSZghWuIKVs6V4Gm0Zcvs2Wo3QBYw9YJCZkWJIVjZW
zo7YYAkIW0giHCptoaFIogT4h0hGagHxnh9qyPSJuLYnjJomYz8aTyaMHq/P
0vAIPbxkUamMGzuaTBinh4sLS/6pFK++sUIamh4QVvqZDXDO9mb3TgkV7/xJ
pKUcYR6SleZHuFPyXPEsA/OuDj01p47DrGBJSYoU50WTlUvS9XF+AGn5W9eP
ufWx9uFlfRc04sSjr629irSiPo8mes0sN8EZa9enO2hsqrEOo3LF3b4Gbxrz
3KMywBru9DXte40XtN0lea7hvHjeYog6YocauvCBIwfWGbKiDO9v9dJkWbfc
JCcVfpqs9UABW3HuQrKqTM/q0lLsJeSkzJbU+GkkP32uwb+HCd0ozHonfp6/
0HgqAAmp+PAJjJWAKo9lypkaM0t85rxDIvz1qYdBXXb9Sx/JSvQkAQtGonkA
P72sNIrtbOCTjbmGFGQGMCh7F9l54giehhwYgjIYHkT4jyLsS4ME6kU6/x0N
/d4i3OcI8EJfWojPe5xMCPLS5mhkFwDZTIgcz79yYUh2KoKk5LiZkq3vACTB
U2aeB4LJCWP+Svx8xpKVyzMMOXsK8xkq73+GliHCBKDZ1o/o2xqq1tutOteD
SsqentaXZE//hgMNAS3fTdlzdrZoHNdOuBvy9BFSed0a1iBvC/TJAtnDQJDd
G0uls76CPO5GqWU3k4o9zTL0uIN0oOypnwHjo6EBd1CnTxeDI9rs8uDWIYkJ
n0mCfDWoQxrULicOb9Kws4b0daMzjm6nqHKymjW4NDELYNmCqmIGOrqphlDa
mrq75qjNbjo1WsYw+KMVzendYbgk7reXPRvVzsbZBwj2gM2leWaW8DZRJTFY
9vJyhwc1LzsLmpeQGCXRMaEkJTUWuymojUmIS5TyRStJiG+cIZNGQfNmjF8o
XjMDiOd0fcxHBiMmzM/MlpEj3iNjR46G48Sw5g1r3rDmDWvesOZ9m+bZzVeq
37LQ5LVfo3n4BGvr7xHOizZrmVsbalgAQuDkDrMevf79p+qVPI/M8xhhwO4M
sXbjFblx9QhpqNPX9eAeVGzXtnJaZIEV5akGv7HTUfv40U2kquK86k03ykaa
Gm+qnt0iTc133QtePRfW0pudr+YVgjWCdbiN57y91nUYiwjQinbhxsYH3BZ+
3VUCY8peLVTPrXTHDm+RNStzSGmBQ5eptKrLV33JTppLMuJnWhmt6KCPJHDB
m8Rr5vd1Sef9CwrgDCnNnU/SY6fouQyENCyY+SNdZn5MshJmqBpl4MxjaHSS
YyLxnfMzQzwm/SVEauqP3OOgAzzfNsTXg/YCU37k3rDNTZlncAfXTj92+PuB
dcsTDdm8BjmjlWVxMm/m22TyGH2B82ZiHxflLZkJc0lCxFSDnnum5kK8QSpe
d+ACiFTQwrd1CTuJ6BFYEP05Hnr6ESRGTSD5afpK0hKQnfRdOEKCAseQiPDJ
uOxh8bZmVbp8fnEPacGMOmc37ldMBcB8HsDcQifFClvz2Fgl3SpW+MbGHCzM
IcBrsIawuXqiUTqF78DjwW53j66TXTCEh/W/EJg9XJWC7EgSE6YvMWABzs+q
0mSpvPEZ+eXggOEqbYLmOXsbSStqzftYOjM02C9bN6wigQvGWC4FF09vltiI
GSQpRvV07gyUghdlR7mLA2oqPrd80ZBDeTTYRjgGzRxvB6doa0Xd09eINqN7
LnEbetxlYfBONe3SYFIC6GZl9nZ8s+Y1up01oHkN1vLWXNY+dFGJqrIHL8qe
tbylmPxqQi8lOR7jf1DbkJ72fL84MxOFMxxvFueI0s+7iEz6WB+A//v3vq+H
/8P/+kP5i3/zY/Ln//Yv9AKdjvzP4rx8mTRmDBkz4iOVC5fF3+8kewz1XoXs
2X+N7OFRgXAPdCCx39SIU1P/sEIGnG2ktuKahhRpcBX39RonYUGTiefs97Ae
R5rpxrVP3dse9+9+Zk1WvnJhvyTHLCThQXrLz+HV4LdgrGSlBpDd2xcbcuXz
fbguqy/q9X+PDPTXYdxFjY3+8za2aTQ33id07XN7CnTW8rJ2wY6vr8kcq+Nr
6bkAbC+oHrxO7fLZ2b1SWXGWnDm2Ae3z2AzYtDJBcpNnk3iY25dkQ7DyUmdK
cZYHyUudbvAbu6xdEiRLCr1JUpQGAVGBUKasxKlSkjWfZMZrVBXhh8OR/h9I
sioHSI+ditnPaO4uy/ORFMcksqYsDDYp70BrAkZJdPAYkhg5ybJJQZnKpI//
IynM8jM0yMPexvoVSXwHICFKP3XEf1YJzHSSGDkNPWYIdWA8MPq9f0vGffjv
DJk16T/r4YUeP5GZE/+CRAaOxE4Igtu0uKnucr+ECI1pYsLh2RcePEFCQyaR
zHR/Q/btWaKHqx6cwxhF0tZ6FyY0d13nrLPNhE8sOECYpSR9Pb2k19mDOqVu
PVvOnueqZzcNcXoY7vVZY6qtpsje7hZDnj3mvkVf28s7Hy28lw/uXsfNJRDq
D9OamT/Fu4r2kmvnjpCvBvoMdumY0mc5LjKzZ+5b9PZ0y85ta0nQwrEG2/NM
s5zwwIlkRVmCnjtfxM8+nmPcJgwryjTG3bMdlTCf7lmvQcIJUvvwqqHrH+yQ
fXbuAHLcpKvzgYapzxAcDg21u+M69qWZj354/1iPfpcrR81vK33yzRsbthel
DzsalvRxM1U1xyV98XFRJC4WA+niEM2EBAVLSHAgcTiCkdlDhWhEaIDkZuSQ
D36hSxm7/Inyx6/+e/36L1y8rs/9aVCSNUvKZPq48eSDn2tctbx42bD0DUvf
sPQNS9+w9P2mBF919d2vZfl+nf69aO33gv411VaxtB2cObpHl17zccsF+02R
AJ+xhBUvc2e9K6aHQW93JamuumLQRx4ielGSY72ItycvN+xge3m8Lx4z3ibc
EEYVh/6SHeVy+dJe0tSglwRuGzut8ztaK0gvRGughyUq8Mh31efrEYPDqe3c
iYWdFehsfcjJpzZoJUXRKnsx/ezrXOUvtWwPhi7WM/1nTuS2yxdP2t3vqqbi
lMENXLukRE+VtJjJpCxnviFxwZj+Gh3wvqREjiVpDmxHpUMXNy+PkDWlwSQj
WhdasYHI7SWGjpGEEDc2SXfo30V44/MJ8nxb4oJGkbAF7xoyfwrWCT4zf6Ii
NoEsKwzSpek8iCOSgmmxM0nQgg+RsqMkBYyT8qJwsnNzviF7txfr4f07SiXR
MZskRc6yPPgC5n2AVTDJiJ+tKxYHBqdhG7e80I+kQ73NNX9x1kJJjZlGWBoN
Uz5zi9ihCgh85o/WxX0el4MX9tGgGjx5jNk5bebE9gq3HR1zXabvP4wEkMSj
txSMBHp6sNR0qjiiZB3QJrG7t121sU+Xv6qG0AKVQ+gBGBhotyzBBnpbXfNq
m82Ob1Qdm2Nmqx5cIUkxvugRxrMNCdi5M35IIpCtu3gC/tJDne0sgAZ9MD5w
9uIq6u7V3zvoJJxVu2cHktihfuMkLmwi0bOApTWqdpaWOJBpJbOm/MKgMkIf
x4rf/IkkNnw+nBnwtMpNj5DU+ACSEq8vEJlys3t+2+ZF5OSpvXpW92/Ww1ev
n5Enz7rJC5YFKIawqtmsPl9z1NY3LoPdNve/tj7ayv694HSfk50mCfEOEh/n
wH42C6FjkyUmOoEkJunhqGgkkqKjAzjTCHw4Qj8fm/wRBPH1fyffMf6EvG68
Ycjs6bgEC7LTZfyokeTDt/VBvKps7e8YC3I/2hrjbfx6QbQxoWClEmwupxF0
h1j2KstKsy01jImYi64Qwj2PiWPhjp6dGSzNDddJW8t9ePfhZWDCxrJFCSQs
YIrBnLCdz8tJY75Ppk36iSEL53GYdMhkKcwNJWyQOrwf3RTHDqyXE4e2kAun
dhty7QJahy6e2ieXzuwlNy8ds9pX+jXeQ6sGoBN5Ux0MbtAYZbkjPNdF135I
d0e9zap6gV29OTvBdFUznVTQ2nfpswNk/aosgzUpGgDk+mvgNpE4fN/RKC0U
0pKfPENWFgWQ1SUqW/lJCBeifD8Q7xk/JoFz39SfDkN9RULIOEnWmArEBo6G
JOLTCJ3/vvjNeov4zPi5IWFeOJwdN1Oi/UeS5HDV3MRQxBwJYROkPC+QhPt9
bDrZI7c3xT3IgzemueeBrZuzRzeQ9cvTDNm+HtU6SwsjpTgzkOQkLTToz2Ln
bHSY1oO8VE8NlvNRxIPwELs7QLVTw8iJ/xcExWsEx6oBzg5ZvwKlN+iW6Wip
JHRSMYP5xvq7dKQANO4coM08jEus5kiN+gx47Znt/RC/Tm5AANvLomijFpqW
8RjcDTQetNK8mCL5t7/sIw8r9XG7bg0eEAHekyQ73Zf4ealMBXgjARoTPEWO
7FlHnPCj7OsyQ8RGZOeIyqHhEuOuzlbZ/claEuQ92uD716g/aDxnDYDwAL1f
QnwRgiNQtCauhvlPQ4YWgukxdYRMG/8WmTL6ZyoIk/GU8Zo1UubPfJ/Mnqwv
cMp4tNSMHfcLmT1nAlm+ssjyjsHmpVUOox+HaZj7qyHityuivDy4zSp5sb1Q
6VddfZNYpcZQrfwsd91LclIcSoCxH1JUsFSys4tJTr4Gw4mp2OGITQyU/KJ0
MuI91TiRP9DDrxrfkz/87r8i333jO4ZMmohPMT09Xvx8F5BJY6eghjR2WBGH
FXFYEYcVcVgRf39FfD5g/Netl+t0YWmlItg/bNoIYIf4yIFdxBGi90ZJXgJC
4Kh5Mn/O+8RvoZ72mTRInzd3JIqbSQsmdnW1w4eqr6tC9mxfTGZPfUsXfrNH
8GoYK97zRpA5uNU/fBe5gwVz3xX/BR+T6NCpumaLnSdIUflIUvRCk6gFht6f
0KI8/Vyzk4JICWwadm4u18P3rp9UHXxIhnrqTSvAb9RDa+1AxzcbNilt7BMx
r21LFFkxc+jAJoG/8gq5fG4b2bBcz3hmPJza06PGS0r4GFKW5WVIajhG+4R7
vStBc94kYfPf0wshGOqXETVVf2ASicDqNj0SicIUNEzMfZ+EzdPDiUHwCUiP
mKnMIPFBqn5pUVhDhC98XxZl+JD0mJkGB4HbORzcf84I4uPxLiyrkJt0hEzR
D9GLeE5X1facjqztqiUpsnfbYrJrQ4FBOdSFvP6XloRmJqCkJ8tHPzL4WYX6
fEBseof+WMyekJJsb6I/Zci0sVDEvJSF0tV0nbQ1VcE3gjXsjXT+JixW+btf
PkVLxiMnp3ABm2veDy3sXIUgzIN19+D25VLYNUv8RSV09rmVEGplTWQ3BwY5
8X8/Gmx1F99s2rDYsp3CYIfy0kjiPQ8D8sJH44qLmSvLS1JJF24J0+UMSRRL
Cdu7zO50iK8uoi0lVNmzGmaigiew9xjMnPTXcArE74a3dWrsApKXFoRCclQ1
LZj9kcya9DaZM0nPkc9sCOT8ae/IdI04wIKZ7yCgQEl7bnaMrFm3mJz77LCl
hIOPOvlJAQ6Tw739TUpof0kJOSjbLYa2l8TQ9qISYrX88OENwogLwqPnOzdD
EhOiSUJ8tL6lFNQpxMZkSXhkColJ1NVyZDz6OqISvSW3JIWMHD3KkD/4o3+l
h//1v/4z+dM//T/J9773L/VR4IErvagkU7Jz0snUSbMNefvnH/8GJbS/pIR6
xPZtYojncUM1rVmAqt+rLyojysORdAG1D+/COxyfMiLE5eUFZMGciYYc/xQp
i9hIT3dvE50VgvwQqEwc82PJSA4kddVXkAQ0nT7uyP2bR0l4oGrdnOl4Bk+f
+BPx0UAIcAJbaACeB9PGf1/Gf/TnZNLovzTEezbu4OjAqXrPe5DE8DkqmJHc
0EgOkJxEP5Ieo4KZHD1fzKaxbeuLyZ2rRw0NHTmuUvXRMhdhQul5sKhPAuoi
tlg60F9igtiRRudoqnMNgKP1jekO0dZ4Qx7cPkoW5wVZWyHpjkmSHDGGJIVg
P8UXV3hy6ATJTZhtEqfvuDQDtugr8oOlJG0hKYIxS37ifGrtTEkOm0YS4JwZ
5cN+C/9JUpC0gBQmz9eHVTrMChZn+kpiyEQSOO99Q2KDkUnMip8refqTIHi+
Pouxk4L9lFniN/cD4jP7A8uXNFOv140rMwhlcvfGQj0Mt/xVi6JJWqxemMEL
Ea6icscRNJr4z3P3w8WrbBfoqwExYfpA9/dC4Hz9wm4Zcj4kvXDHgIEirA06
6OICOCceV6k5ndRKz/X3m9sm3E9pdTvt2dgdYeP3lhLwJ1zhov6tjVGiisVQ
qzx93EE4GR42Bvr8vHtWlpSnk9AQDWdjovDBX7u0T9atTCJeHqpmidF4PmUm
LeC4R9DZ9NCg0YadlT8DA62E6TtT1p8MOd0W+N5z9XygKtNOf1jkeIEHlkfm
LJb4sOkSoKEAoCFsYSZ28VYUx0vowglkzlSVxIRIFGOW50XShxZ4YyNzOo0p
5ntOkPjEUJJXkGrIshXFrqDHihn5An+HmFFeHmbRgvI5t1S6Z7m+OEvTih6p
mRAnc25ItCOMREWG6qUZCysahyNFgsNiSFRcpCHhMcgwhmrok5IVQ975QB/s
b/wBNln+6F/+qXxXvwNvfPd1Q2bMxknJyE6StIxkMmumJ/rsxg5r5rBmDmvm
sGYOa+bvqJlwZLA0s6LihkszTV99vCzLreFrK279M7KM+MxcaDRej7LzetVQ
zAQGNn7VH62r0uMPSVMzmztg/9z69c+NBRGV97EV3dpYScs9cO7EXn3XgVjR
LFuUptfdAeLvpQtG/wXIvzhCZz7fuJ6ry/YFHtj33LFpkfR3PiDO9nsG/5ld
stMCJc7hQXxxs/uxljY6VJesQWNIqI8e/vCtP9XDsyZ+Xz7+xb8hb//wT1Ro
Z0KW/We/KyHzPjRBayxc+Mz5uCHeHxHVEFSB4gpdVZYsm1bnkabqqwbX73a4
L9BzGvBmh0W+jQvKrrZmYrlCQGXbVHdNWrEm4hym7jZ3tQnny5r7pRhed+Tg
SlKUHaCL3yL0s5RkeUlu8iySET0NY44gikvz/JlxBMsLAuF7D1GM9te7LH4W
yYzTZfiSfLSipDqmS37KAuIzG7XVo/8KMjfvI4n0HUuKUuDl4ICEJug6MSV8
CsnDejs/EQ+kJP2ww7xGkjj4TCdF4ImA4ezxoZOJfm/Nbscf/TzeIxmoUN6/
pUQP791UINtXpxMKLpzC9L90TJWwgFEkLlKfCDnpWIPCX3rp4jiyb88KQw7u
w/YvSh/c7oNwHejrwnKbzlbY3KaWmmAXmwYafe3S6Wwmujg32J5k53oZ1gbg
EbpYsPa3y9NH3e6C6cdDbQbzlnaeKBSLAfbT93SzkKPxplTcPUcuXzxgyImj
sCBMSvARj1kfkPhYfYCfO4nO5LrKM5Kb5kv85r9vlYVj+nKY/zRy++pJgyMA
7PRVtAqZBnrbDTqXm9aWOzaXkxA/PRcJUUj8hHmPlNiAsWThTGSsvfF0XjDj
TXprANVjQ7/BKYoJnSEZ+iJBXOQcNIPgl/gvHPdC7Vy5wXFqdvFeMF3lLYTs
27fdBs9C01vUJs+e9bszJq8jj/+q6y8gEdb8CNs36KvdNENkQZCpUUhiWpU/
TGLGxWJXPikpSRKTTeISdEUfHYvUkCMmQrJyMsnHo8YYYrO/oYf/8H/5E/nj
P/oesdvter1Px1WWnBIvWVkZZNo0vZdGjhz5e0qqzUy81tbede3e1DXcJTZX
igPC+aKo1rhCLXwHqmseGPSNsbMcyPr0mvD4NSPUFv1LnH5Ad//zJ1HDGB02
T8ICZ5Dzpz4x5PSxTTw8S+MTDzJ76tsGhdUuceEeErRwIokN03NcdecMnuF9
tSwdAmmJ+lT2W4hUELaFIkMmkMCFkFkvRKjzpv8YpXhkzqTvGzJzHAr4IlUw
vaf/jHiO/5HBb+ziNfUHMn3sn5EAJPORoLOzaW7P5jyya4tGYFvXYsej5v55
fXe3iTnovhr1DrABQo4L0BwWjWVmzyHsJVzAfrMFYyJwi7e2Nz1PIKETp4WT
Bwb76qSu6jzZgSqd7BQvqv40Kc3yJtkJ+sGoRtqom5i5OULyU+eQoox5BkVY
n8gJ091Nd2vK9bEeH44HNRr6PCb/mMSH6SIgJnCiK8iN0pgIhHnp0yaRRUNZ
MbOopCBk3ggDO0t6GD9lHU7HAO7UiKkuzYUcA/249YTMoiNO7HxZWRBFVElV
XLfmI6gqDddYPYAkx+qTLCMJ9zlcL9KT55OivDBDdu1A6eTDqkvSpFcs4H6Q
aozNtcUCpxpLF3ugoiqlqMbBQ4zeNh0wZ3DJLPsDza5ABAj3bl8hd26cN+T+
HUwAuHf7nHvzbv+eNYZsWo+HwZaNi2T3jmVk1ydLNaxbgg2LFcvSOXkEzPfU
Nx3oj8/5+NEN0lBznmxdm6OLrcm43GaM+4HGFR+SWEyxmzUF3VEYsIItUNCN
UXimu/BgT6c51kEZQk0bTDL1ZCUuZDMn8Jv1lsEFjZ37gH6zf06mfPznWEwg
dokLnSKJEdNJdNBkdF4hMxj1/7L33sF1Xdm55+bBtfze1FR5HN48u6Ptdrda
UitREkWRFHMmCIIAARA55xwugIuccyRAEAwAc84URTGLOWfkHEmASaHb45o/
Z33fueeS6nbXmx67xnYV/vixyEPwErj3nG+vvfZa3wpzUnVVqeT8KXkyY6Lw
9h890KhGhx6Qq5e/kuW0AD68tbWltijqd797rvsx0zhLAu5h8pqU/tFo9fUy
IqOoElGq4bEoO2fD0bWoMOdVzww6CNMsOEDJkAAzKzuNpKfL5eRklhYlmlV+
fiFZtlRu6//jL/5GLv/t//yJ+ulP/oH85V/+tXwKbvghs7KyVF5eDnFeJV+9
YOGEtE5I64S0TkjrhLT+/yCt9+5dM2rnoa3IoAJR2Df+bcLa2yPPePsj0tnx
yGjXRmE/JmiDTg4w6IYiPB7qVJ0Pr5PTx/fgMcFe2tNlgUpJ8CV97Zc11VCT
Jv8Dzt4ri6OJnYoIwEOMRB0ynYCVFjX0sj79xRaRmfOEHdMYkYBq4gXKfdUU
snLpu5pshuZaVRWGCiAdm+Ywb5zyr1r4lnJd/A7xtBdVjQuANMcHzUVLNIkJ
nq/xFFkft2SoanVJjKZ2by6Ty49un8QcJ/L9c9kbPmN9EvIBxri9YbhhDPWz
PnjolRMe64NHaGYP76qR0QEyRJ0dpLH0+KBtvMLI4EONE55hZrVZFeeEkLx0
2afjWxPRTFilonzmkMocWWmi/bCTzEhYYStir8z31dBZpFB//qmK9J9JzBGy
ZYxi5jY6YL7KT/UiFrTypMdBpz3s31deDh+SKCxXWXGoG0OCID5wIRHh1FRh
CgoichNd+VeARQEiv3LZ33mKCnWfQSyRDiL2nK6cHe+mStMCiQi6pjbW4KnY
uyVXNa9NJpsaklCmjZRgdVmUsphXk+YNok03rh2Vy9+87FHffztMvnnBjXHH
K4kdsI20NiTWjokAO/XkaT98tYkdModGm8+t6xfUpg1VpLQoBbOqkWM8sm8D
RzaDfTvXYIozZnFVFCepguxIkpcZrtExEucEk+k/DpyWfwoNhBp/eWSDalqX
TVbjssN85F98Xaap6JClJBJvhMcqxATyejbn9xE47j1nCuObsSEMJCejvQ/R
Co6yrvzMYNpCAtnuayo2YK6dNS3v4/yJbP4/JqFeszVlicWHW5wZhCl/RPRV
wohAPHpbNuShtI6kJclt1t0GgzHU9RuTO2/fvmw4wCIZbEzCYp2exFevVPWV
y4WdzcgMmtJ19zW/iz+y409KxLCDONnaw3ERJCTIjj82Fjv+mJg4m/X3SkcX
Tf3kx38vl3/1y7fVO2+/T372s7/XlLc3DiCys7NVamoysV++WFOLl8y3HTwZ
U0oN7TTKliCjxg/8x5Kod6y8lkT9Q+1sbbmvujpbCO19XpV2IYCyonFWnknd
v/212rejkeSmSwzk54GFMlDCy+b1heTGpQMaw1CTBKKfqCLRA5IdrCnXFQx2
QpfbrAU9nWfAUh8P/7radHV4Xz2JCl2pcRylKF/kShUbYU9cV0zW1IolMIWA
Hz9cB0FKlL0hn7H+8215QcqnPyscQzynK8cFvyRezvIiDgt+Bc1fOUXt31pC
zn3ZrHFMCc4agmjeCC6fO6zRFt9kndMyRJ6gEW6MsZA81CKGrVbaNaujKLwl
IaFWDFXFIRc66kAfWioeD3OWTfd1dff6UXLtgixKO5oQHuMACcIF0mMc0DaE
1QC9mDDLAPHwVUwMx2Vz5GJb32Rs8FwUOOGBTwxbzIwsSAiF+YwzPga8RSgf
BaJ+oqqsqarMDrBVSYmgGoHr6wnXXBRs6qoKyRU1JfKF8l9yyh7kMy5gMYkP
EQ1OjsQJ15rSCHXiYAXZtikN417wfq+pjFWFuUHk+uV9Gr1r4SvRBbMoK23G
xMNxeWOhoYS2P48N4wtbUnV84M/kF7ZTjvfYPCuePkUelmdSly4cV2VFaWRt
TSYaa/BAY1xDeJAjiYIlY0I0wptE+TUyxJH4ecjq675qJkOGWcrFcRphcrIg
G5FEtiVQuTpOJVN+IzGSlyPuwXDf+baw0dt1mjz+brhjfdwXqK9P7SWP8VPq
Y2qeDnerEQnxQPu9i5pKifO2Rqro6QIxgQuMs82k0EW26uDYINi+usDdJMBt
OmNWEO2/SEO9LuLagCWyDfIlsl7jYAuPa7D3QrWhLofw/f72W5haorcUc5MA
xyyNcFIJoiuj3O91TdVncA60QVgfmazi0Y+NLnTM2EpzIgKOpOxUQnw0DqaI
nYqMggVkREQYzSB1ImWdzcqRv1zh4EwtBXbqzV9hgfrpT3+uvLy8SEaGvGpg
oP8kNX/B7EnKy3s1f5lQ0wk1nVDTCTWdUNP/cDW1+8EBv92/KqXWGpTeDjU8
0En6e2SH0d6CzCBaQYYHW0hP1x1N3bmJCcYYL1VeaCahfvJo+7ih4AOWU4f3
1pLaconbzbGsBE73tyWNYsPsDTOw1Q4f2eqGA91lKxIRiPKQzBR/2jwCDh8I
C4BM+7nPEmaQADzxXs5ISG1vTKVSgMDVyH/64O52nPtL5b1iMqlFrVIkj1Qd
5v1SNrnzSLDX5+ihpjfI6s9VdOBSsrOpSFOtd+CLcP6rHWpzYxHhEK3yQrhP
Hju0Td279TXp7bxrnMvCUuvJqM4o2tuhqXpaBIk6MIhZXvrIc7z3RuaJwqt7
m7981qO+e9ZNZK8F13CUKe9cn61K0rxJYshC7ujkcn7yKlWa4UHY5l6chic+
VaQ0W7b8oCYfLto++ClRgIXGJOC25DcivMEo9keuAA1MoLYgSFPVeSiBzk1a
pSxR9iQN5+/ZCagEKEhx41+B/GRX/Jce1q9GzxTgNwip1fulIKpA3nNNZeov
ku6BpiXyxcFyTbbU2Fjv3JKntmzKJsP9sq387Xd4Y589xTjxu2QEM+Bf6oMV
aZRg7Q83pNQOhpSsn7LWUFFHX3w7qp59M0iePsc0hnEsfk/lTUZxFLhz8yQS
pcVyGSnN1U7TSKDnfNzFeFfL8iJVdWk8ybUEiHqFYclZ7fiZcl7+ic6yj/X2
ETv2MQR4zSd2ymHh+/KlHo6fqqDVM0mE3wK4uSPVGh+xHB0mxH7RhxqzqSbV
33lLhLSTPIZRxhPeT9cvHOHEDZBh9tRYpIIi/MnsuwBFFneNdR8SO6yebsuL
S3iBBPin/Mzn2co8wr3RmcbLbssnK6fF75PGKrOmdjUjV9HRct1md9KHqShQ
U/iDjNrS1rw8Pj5IMX3DOrsdYsp57gMDLXY2Hb1tO+o3GiKVvuM3mtnTMNUr
2Qx3j7T0ZJWSmkh+b8efk5NHRFaNHf8v/vFN9fOf/YL8+Mc/FVXywYohwqqc
nBzJwkVzYYee/geqytKF+/evy2XIKlrsAStQ5cL/G2E1/UBYOaJBH6iKvN9Q
fxvp7XqgUVVNarBfwtPu2+TsKQmb1q6Bk052Wigdj0CQz2IJ9xZPxqMUuEzl
ZQSQCDStVZWiBmPbxmxElsTdaYq8Q4x43Fd8rHxcppJA95lyO4TgcklOuChZ
IPHzQC0ryyyd7T9QLg4fkhDvmYa2uju8pwos7iQ6AOchbrhLkOlDMhC4LHrb
aIIsy/ZXXis/IQtm/Fxj4l4WZs+5atmcXxN5KDRVmgu7zstn9zJvCu7f+gpj
5FEKU1uVrQpyE8ieHY0a3xyTGpUoavxxO3k+3mUUSI0OddpuTA7Z0ausEKw+
fTZKOMAWBb8m2jkN9encu3UezkV4zq6c3PLD2ibEI9BWV/aCgjWF8riLwOLJ
8Z0hKulPPB3eMS5Dgb1WvE+YeNVfBFIrTyOpyQ+UDy3X36rEJemeRJQTTadY
4uKD5vPfgax42USUZ+H+rcj2xR9JLD6GUFqQ4KuD5AMBqRDojHjU6uSkrqJh
EijJk+/k0B6UtR49UKWOH6kjAz0X8A7ijn35QgRmvJ28fN6v0aND19bxx4MG
1lZPVprqitrVd19dvn6SfHFip6YOHtoklw8eaFT79zWQxoZcjM/Az5ub5qcy
kz2IJXaVRrMSfdldvvBtMufTn2jqs8mo1YvwW4QqUrJw+i812iWjkmmJ8nWb
TeZN/UeN9bzyFkc4QsJIdMBCo78rRyJ8CVSJz2oJLqJCka2+cemYejzwkPBE
6hnNuI7ua+QDBuSbNIp+vVZ+iAo7QlFNpfFUkOtnPI4FcQGIY/2gtf7OU5XT
/LdIDOQ9cDWW3YVTfypblFmkPFPugeY6PObtj67ZAgBZswytQEQKYbWKK8up
KKr/zYhQf6inOHUyTqSMtnK5XFyU+8PhiZZUJNQzsyzKkmYmZjNKqWiiFB+f
qAoKishqN3lGf/MOWuc+mvypeu/dyeTttyVgCAmhn3Zurlq8eCGZN3+WbDyr
Sif0dEJPJ/R0Qk8n9PTfUU/r6yts7U6GntpRRvVdv3Gk/6+IKVRYJFTf7+u/
IknKrqguFt524aft7XioejrukX7UAw3TJQzTv87K5hfUlKeg5Zi5uGg35bh0
MuFgdadlH8rlhMiVcm/NICG+89DkjpliTfUp9J0A3LDDORwJPXtkeYjrsvfl
U+XBMIqdk6KdSRiyPZjEJUq65D01Z+qPiafTR4aDg7vDB2rlwl8TD2RKXXiT
4tFFkhH4Ok1+lUCdpfKSvUi473yNDwoKSxzZSA4yzT7ocsZWFtOj15SnkpNf
bJHl6u45vFVdN7BJJAcxfXzDOujAla8PqJZ7Z8jjgfsa5FTpjTKG1x0nP+m7
fphl9PV3Efm9ZvV1QdraGJHwZATFQUxYf7mvXhTUg+SgMr6uKMQqgsVpq0lh
ijz95lAkXzZVhcuj8nOSm+goy18xCv2d5v2jqs3zJ+UZ2C/SNg7b9vriULKx
KkbD1h+LpezPIZ4gI3aFxv2+/l8i5QAivD/X6wrsuNs3Np121FP9S2GqAoI9
pyJthwPm6uJAFRk4i+SkrYa1KzoINq2zqHOnNpHeznNI1aNxZOzJI/q0g++/
HYZ7HRLNsFU3ZPQp/OheyajeWQ/f8tNnD5E1daKXJWUouimXX0uL40gOnEIT
o3FzhXjP5jxJ4LtK1nq5w3DPLf6Nsp/3KyKLr0aXARM6ymBYQNJiXGHih7fd
x2mamj3lpyQIwpgcgRQH7A2CRaFAEBru5372I7kcG7IItX4kKsReUwtm4UBg
Q12uart3nnyL6WrDPXisa0uTVXSIPclN9TSmwoV6zaA7Kx1aYSiax1Q57npj
ueOHpK+ZlojlKjvOmXg7fGj0bjjJT7dwyk9INFIAZw6jkeL5WA9TKFY0ZlD1
MpQfVE2Knv5e4hQRwWA7YwOdlj+jpuojLeSPRK+5+uERf0pyAor6YVsYExuh
YuMidWKjNU5WNCGNqrKzc4mfb5CmZs2cZ6cWLsAqP3PmbBUZGUkKCgo0tWjR
gklq9pwZk1RRcR5/+V+qKQLVP0VNTbqaWvtLRUs1BKIKTpiPkBMk/fAY6W2H
Zf35U7sgpMQc52GcMcFrKTpsmQ5PGih6C2f9gtNQQCzOJQ7vwYTbhsoYFeE/
lzCqRFOTPMkZPsz+gM8n/43cl14zueovsKny4jmy6ieyNwcTGNCXB7xXfWLc
8x4rPpRo9DPCGFTPl8ptpMLlbgMSPGmMVU0iu28r16UfEF+XacYTkm/xUwVp
/iQ/XT6l+go8fVUlCSzZArkZ4RojcpPavqVS3bt9mnR3XNNU2wPo7HoJ2o/t
bySPbp/S1Gg/TgVhNAoRGOJ91GYcVKFEtVMWNPAUfh2DHOOAAcJPx0cIpw4O
9qIWbWtDgSpN9yfVuSEaij/lck1esC2qLMNAiaJUPE8RXp+JkDqQvCSMagxA
EFOV7aNKMGlIKMBIjsJkfPW6knDGuEAePCMGxR8RdgJGrGtLwqwrlfHGSuCp
IcVqZ32OkXE1FNQShU6eMLzpMHLJSXYmZXnyWSRG4vE2xy5XcfJfgSyLaMSl
81sVyu5uUEtBX69sulpbLkIgXwwwJAWipjiWEgUVGcVbjEcehp66qaeo61O8
l9//7onas38DiYv3lUcyEveuOdFLHlwPYo5HPylraCFwQe6fER9nWbA9HRH6
rJj/KzX/sx8TWbSRpp9rXZl9nKYS5iEhsvJIT/6R8ls1g+QkSfyUxFQruvWQ
uQSBLrK0xIcgkIXlpzlqOZEHCDVTWOGCJb49c3wreTJwV+PWCAM43dCpS0pz
AjXOgTJxyAmODoAfvm89NIWEoucYRPlKbIYNiUnF+c9XabK/AZkoIIaaynci
D2wx6n4FD9Ro1xbiYO7pyCvL497eVs1aY4pDP5RMAeNs6vc11e4HmopI4ZFe
aq23ob4qnNLTqHm5GSpepBPQ5SQuFsZOoWGBPJsCIqgIPLHY+/j4SdSaQny8
Ayiomlpuj2di/vyFKiwsjBQVFcmu2cHeejKVm5fJXyZUdUJVJ1R1QlUnVPXf
XVVRx28oJ1UVfVH6pt/IpNq9klXbl7L9QG+kwndu5GLtrEkMNEC1tT/Qab1v
FO4jIDdedai/Q6PcmnDmqDofXSNt97/W1IGddUovEMlJCyAFWSJH82bg7M3H
bZpo4QpiwV41mY3jy+e/qQrSvUhSpOx3Du/CEWtJpi/P4oG/q9xz2NCblJ/L
J7aNjTzDcgMseovq6mJLvvq5iTAGec7kV3+GDBVhnboPywpQPeK8+G3C+zmI
Ew+xs8WZKJC7UFOHtqBICR3r8AIAsqEzpndDbMtyQglzA8XZEJiKojh1+ngz
uXP9C9G0XJxHJiV4K3OCLynMi4VJaqNcvnHxkDqyt4GsQ53OhTMY2okMwchQ
K2Fvie7Bjiwrav5BX38XGgBwmWYsRl/AYC9EF1vh7euKVXl2KKnKk5svnaUW
SeHLVHmOH8lPXiUPcxAefUvkYuQESFKIKEJ5JgugYuxVuezDQYyP7BgrMtF6
lRWLM2Q3khAsX50VDxHKjJNHM3oZ2VgVpUFGoU0Bs2GYT4qxsy/L9OQzvsCW
781OcJQNf5KT9XK4LAEgNUYeDLgYWGd0JjiQuIjFIv/Z8E8sljXkyoWd5PkT
OtEgPdDRfknk9xbp6rjFSQJKH+SI+Wvg2bNhzVrGD+V9+myYUIFHaLf3+HGX
xCDXSRbq9TMzg+VyeKiDcnOeSsKDZMXxXMWjcfvfKNclbxKvFe/KXeX2iXUp
N/Il2WgC0zvJ3Jb8Rnk5fESSQuRm+/x9tPOslpXdsLPJTXTHwo+Kl1C3mbBP
IK6L3zH6MLxXfWQz/A/xmy2vTRsFtxVTVXZKALl79ZimGqpQ9A9nVGO0Xlqs
iGds8Fw7uQoZDnD5SEX7zSRcF/VUzesJgwDnKZpynIMx8nB1hNUjCHCSB2jl
nDdxGWNGRP3B1a/l3kem1cREgdEpxc4KkVqqrMlWCvBntlIAxHISaiAtYEXT
ewG6WKQI6yYoHcjNSUfPVJKdNdWajOyrJYkkJyfJChOD8xqUAiQnp5LgIPkU
58xGlnHpEgc1b+4iMmOGRHXIDsjyajYjPUBmfD71Var13yi4b1hXivaOV74p
VNiOdkRICHiRcAXD/RJm3b2J2ZSXzx1Vh/duJI212RrlRRZNz3kqIXIF4REU
tFUekXRPWX1nkSCfmSjBw40Jtwy4lgAqbHYy7hJUOLkue5ekRMGd1R85dQke
ZH1fSMxhi40GoeVz/4kpekCnYj/+l1Pe+Qv5dwtIGmIAPQMPZUVoC9hsiZYg
iXaXv6tWLXqTMFa7fKJBLh/YWmgLa6MDl9rBakJT6yrxoRZmhiCmJZsacjS5
sTD64fsXnbaG2e1bK+TRTEfiM8MSIrF+KikviDfer8qiRJsT1/GjWzT1/Gk3
3/Rb6unTAdLD+AA35tg4blqcaxl52IH+bo09WhL3dlxT+7eUkaI0WduyaO5a
aPFlDSjIwDlSegwC84psb5Ud70ByME7JGslmeamSVFdSaBYJLs+AHlbm+KhC
XBLkOdR4xGXiS1Xl+pLkcHnTVi36pVUmUyOXEPl/NJZ6mTicBGIMKKq6BJvD
5POJXkpYUouRTjid9GKpMchMcdPoUoWdQ4xqffAV+e1LDF5hS9lAP7pTb5H2
1uv6qao8tX2tttm/enWVrqjGQOcxOEHDjgqdbW2qu+c2GRyQJ+PYEaQUk+Lc
VKbFi0ShQwyWLliqlth+Fs5hCfeaZo3hDUXlOu3HaUloGEN9NFg64x80hqvy
0aR4ieSuJDF+C0Wtl+Orp7/zV8p/5ackBBGD7urtsuzXIpvOJDpoHszZcOPC
/jnQcz6RO1KDKxXkMWy5zTSbjdhoozPJ7bucnXPAZfGv5EWWoj8bew6jui4Y
hYh6iV6WhEF5CavJ8s9/IetdEj72CI85oq2fER8H2TAWWWjtU2jhkEtAi22r
1awECEYVKxurHj/us7PJqxHT4tTW+Cpdbe1+oLZ21h7t15tYZaP9+jwRwyua
YzVTUxLteMIl8YMlRcXHx5KEBPm7jIwsiG90grJf5kiWLJaP0GUVUssrVzpL
QBxFkpOTNeXv7zsJpVeTVECgD3+ZEN0J0Z0Q3QnRnRDd/4Si+4bNXFVxpqet
veA1P+1HLXdVb18HEb2Vy49wP3e23bO1EfR03JOd8IGtlNFoFehlTzLNAZqa
PwMPXEzoMs4xBO6OHxrmJZg4iVFoQDY/8mE7vIsdgCgBGtxBLopKkOfCpup9
5btyCmG9UQqrql2XvMX+EkBbUl0/ouUGcZj3C8Iqn1gasSaELlELpv2E0MkO
97a8COwuXKYR+ocEuX5mpzwdMF4lzPMztak6lty+sENDDgL/QeBimzV9WpyL
pprqYLOxpiyRtuqgKCfCEN0e2ck+GbpLhgfl6b1y6aBcRuVaTnoYObirTmMq
QT676gzMJSNlxfIZnz6JF/n2u2FbzmrsKcoHRuX+7O1jkRYaX4Z6CScNomjO
RKuCvVurSElmpKZqqepIe0T6LyTVRaGwFsSDU5zhZdv5i4IaDQUoKchPciYs
LShOxSoIjTW+muqqJwT0wq9AYg4T1UDCALNTVqpyUW9QWxCA2SlIwOJ/gM4C
5iBCPWA0guqwwlQXYomVhbcoAzc/BscnRzuQ0rxg0eIiHBujVH+47zr57UtZ
ccYfo4T+6VgnLW0B0wftrXDJwFkD+uEAd7K67sKU8cnYkIHIw2N2co33yu86
yMsX8to3rx+Ty9npASov04+U5Mp3gvwpHH0X2CbEcJnWe+EwIwHBAODGXO+I
QtmKYbXgj405OtSQqZ2qFk/7KWFWYerbfyGX507+O+zTSSwsL/V3cNHnf6dS
45ZZkbdq9Yr35EEPEwnHyAVgB79+yKjPXHZmAI/ltiK83KSVoqqfEJ+V72kq
wAWVk1gVjYYR/1UfG6Y6lkhH0Vl3smLOmxIq0fk4dPUc+a6WkMosuaXignEa
kxATqC5cOElYZ4C8LVMGNjlluZZo8Z+/lkOghYCetH1dZY3J8UofH2rYsXR0
3NeHxtupjPRkW72BnbXYAD4C8QnRhMUGkZFogROtVbm5+cSSminLmwdyUV6e
fiosNIoEBcmClZSEaCotLY0eLsBhhSjH9Bmf/mnRrX5cZnzpf7dGtfcfSFTQ
207osqJHtT2dDxkdgId3L2lqe1OtXPZ0FsmM9yWuDp9hpA2HRCS4qGCv6STM
Z7qmnBZDd+EDgqGSwMX+HZRmzZNvwxLjyAQisJPPCfec5/LJInrTiWii0VHp
tOCXLJsE0cgcJocuVHqKMFLuZRDkLt+GbvEU5j3LVvPl7yzLNHTVRMUOdZ9J
eJvrdX/WDC0RkTWelc31yerwjhJiQW+n7iacJbdbSVYg2dyYpTG81WvVGtdk
kCtf79fU//07PMz9vdfVQN8N0tMpH8qBvQiXSwviVVNjARnpv2VMQd24oUgV
FZvJsS+2wzUEmcOhkTbVP/iIDKAhafQJjTlfDKuXL0cIb2k4dJrUcxGIr440
G2jq9uUjeO26LLV5bQY5fWQtHFzwfZsj7OFPQ6py/Q3xLE1z54kYyE1YaWRq
8ZcSxhERUE2VpLtzqiluTJFfRLRAZMfI4iINa6RrRWTt9JBWj3RrJIJFCxlY
UxJslMBic4NqPlBXESdLWgM8lWrKkmh3Dp6NytswRu9TGKOiNBhwME0/jxNw
w46N9hBGWXjg7Zj1RlWcPkYKv+pvpDE+dBCDy/o6kfXdvF6ex0R3IvqusSbV
RE8xpGGBt+MHNv9xfXIX4dHTirn/CMX1ni339AeEpwP6/fz5+3+lUiOWE1pS
Tfk1Rh/F+S5QiZgsKkS4Tzd2G/azf6RiQ2YRDumOCUHY6ec2VQV7ziYsEl+5
iCNkXT5VpVk+RDYNElvELJaftTzLU2KSZcSOGmvihsQoTabHDh4ReL/Np88Z
iPJD4eWiDxnMO6tgj4Vky9pc+YTNOIDa2rSGKgMkcLXTa7ahrProGiNbyzj2
DV1XOYUUumpn6Kn1PEwXVYipMYKUQeDt25flL9MsSSohPorovbDyvcaE207F
IiLCRInCcF/HxsbbWrbSLPKY+vnie42MiFVBgWHEzy8AY1kQ+qJlKy0tldDg
6pMpH06I6oSoTojqhKhOiOp/oKjib4wvteVf2+/ZTAeZf+3uwi3b3vbA1m/w
Wi1X64Or6vihLSQVQ8A9nJEMhfM4TEsBU6d+rsgprV72ayTXyIoF/yDPlAVl
MtjFowoaLJ/7TxqKCPDZhcjTGWJP/J1F5EJY6I8DTaSEgN/KybKXXK3vTD5V
iaLRQDRWsz7i8P7DvgyErJ5u+Nzhdpk/5ceEcgvTexMNBgxDuxCIs17hgsUg
S/ZHIDFMdgWHthfi6S4O4wMGKLfmSJTgiMRi5CdJN/tqqr4qVS6vr8+Rp/QK
+d13fRjgipzRo/vnRQXvEPrPmemu0VCbxS8A//J/yT71zt0zcnnb9lq198BG
MjgiH8P4c2RdX36DXW0X6UXnh74H7uu5r8ZHu8hLOI50t6LSrq/jphrtu02+
PLRR44ATk9qztViV5YeSLLOrpnKZAMCEgfrScJJndpHVI3W10uuwGuQSsGOS
VRdOY/dfkOKicbHTt5ioKwAiucZlUVXbLlo+Jo0XTGyE2FQdTbbWJxjyvq4i
ymY6u7YiGrUn6GbHnNVdzcVkR1MZRgXgvnwi6w4sHMB33wxrbIYzqW+eD9sU
9slItzELFRZ3xixUUVuNWQKTGh8boTcrGOhtM17kd9+OqP7OG2Rnc7lhYRri
NY8rLXBe/BtNNGcG3pnoFa9FDIGrsUOPCZT1JngR8Vopwuu44E35SxTKuCx9
m9gxyWBSC6b9iCUvIAUtBpYw/GeBTh+z9g4Eun2IxAS+OtzvMxUdOIvQ6VJv
VUScgnMHEOT2qcZPQiQkbqkqtKwkyRHy1Ziqi/SxvLb3NFJV4K/x+xId8psr
ovoOSQpzwMAgrC3eTvKo+Cwh6Yl+ImZ+eO5SYrw5RRi0t9wy6rlet2phVgYX
9MnARvWX3Wuaa/UYbKfRoDX7+qqeS3ds/SMpgsyMFJWSHE/skIhVPzQgYINX
XBwyB0gRZGZmk9SUDNEfP9SOhARHME1AvHzkRVJTNTgNTlKubk6T1KdTP+Iv
/xbVNfKyr4e3bFTT5171dLerrs5W0vLoroYwV6Gj676t0Wu456H8Z7dRFtpQ
na1WO04nMUHynPmyVio5EgN7fk3SY5fILRSNjBJKdcJ9p5Nls/9er0K0Y+7U
d9VUYse2PMjiJyoYLTBCMm5CpOJlwUKNrMd0wnmjCfRVTRe1jAucTRic6hms
YLdpNm0NdpOvjvVfyGhjLtUYeMNUy8cRS4WEKTbdTo93MCaf4unPT/UgIr8a
50PLjxjtyKpdUJoXotFJ1cRGXoyvBDnpoZo6dRxttHdvfaW6O66Q3q4bmrpx
9Tje1ZbL6sHd06QgF01UNYjhOruvqrGnraSn/7amzpzfD+HZVKoOH9tM7j84
D82Q2/S7bxCdffuiT337fIB0t8vN/9tvcGT2zTORmMEHpPX+WU09unOCQVuu
unh6C1m/xqypokw0tq4pDreFudTdXG4U4OeC7i4gAaqhmsiH1xcHE2ZYcUim
H5lJwEvkrzSqq4l/NA6OJPg1Dneg3xsqI0lTTQxjZaUnjLets5B9Wws0tbEW
lr2NNRZa5oJbl49q6pvxTgbzXerZkx7y4imiWHqTffN81Nrx1W8dQ033q7Gx
V27ZorqY24IOpWdPH6uxJ8M6o7JR+OfvnyHcuHtZHdy9npTnxcuT6g5pyjH7
qtLsEJKT5AEHNqzmuIVDvWaTcJ+5uiKbaJZqlBQumvEzDRKsTLz9g2WvBtwd
3jP6uRdO/zFXPBDqKretJdjeKsABqz4k0b7T5ENLg3bGh82hCIP0xBU4BUZ0
ikUA+gmYZPVZiUOHzPhlqjzbjSSFyTdYkkH3Kwl0o/0+J2U53hqPmtFruZQb
OtBQkWiUjmNktZ/7QhIX7qapfTvq5fKXB7eoUYlTwQhMvPXp69bCLqOw1rDO
HnltTs6fQ3v/TNde+XJ9OqvpB9rbA7u4VxNaYQMDJILUoH7WDK0xodWQX7hl
Q4KBxZKCaVo4pkB/rSG/WZl5Gs/ETCoiPEbFx5kJD8wyMzPxqCfzHxMXV9nm
vf/BOxMKPKHAEwo8ocATCvxfQ4F1tf1BHQKnxiBy1//OaELr7GgxMhCwh4X4
kjZMO+nAT4/Ghrb7F8nO5grsP2gSGunErBLgISgKfOTOW/mWivCZQpIicUQb
xB4u31m2nVeMnzy73iuwb4r2XaDCPeeQKC95SOP8FtkxAYGJqPYqzn8uSYL9
ZYTnNP6TGcpXbi2QFSuq6boIXS/oCVs64+ckLmCRUXuTEr5CmUPtSThmxcHh
DbffVNbsALqnolDGhHwjDGZJdrKLUacG6UUWGyRGOaKLDQ9CsO8iVneBDUh9
obHOpE58scU2zO7+nXMa+soURu5dVsMD90jLg6/lQSjGrb1ufYF6PPaIPHmK
PO4Ylr8r14+po8c3k03NpRra8xWSwSVq76615MvDmzX11fGdcvnGlVNqeLCV
jD/p0mhYYxJBgd3fA9LVKvr94gkW4p3NeaqqOII01YsYo13KxPUmL8WdrC2L
0qjKsoaanUWQfUl9cRBcFTiKU/bFpRnupMjiqqkKjqGBLw1Ow0FxmhvkFWKc
Fe9gS+o2lMritWt9MoXeD2kMUg0vxe2NKP7Y2piu1pYnkA1rMuWnPAx3FxRh
vHjSSb7BTJiXNDEYf9xrU93n4yMa58OgXwEb4G4rvaxHghg/GVJPx0fJ49Fh
NPXo4wCH5Z5/QBqqizF2AwXwBelRqrIwgbTe/EJT549twH1SFGVzK3BBi5Uu
xpF+89llAwJXz4CoLVX6vt531RQS5T9H7thlMDMNld1/mA/PRFQCUrIRdDUO
WPmpSpB7F4S7T9VUoMsHDC0+UIWWFSQ7eTlGbEDokTgzDjuiA+ajyOdz6/0d
6TOdpEUtwMeg9xh6qvJMVxLp+5lG+TXp44SsRku5qe6aOranUi5fPbNNnTyy
nqQn+ctXh7FnJsZPXfr6CHk5JqtcdzsEB7n1H7ge6u83KhOMFlVWKIgMM/fw
xu+p7+9Pi9Gl9/WkLwtZb93CRAXUfyUmRJOkxFgNfWYS1yXqyYY4ViaAiAj0
3VjgCZqfVyyKnUNYplBchH5WTEHIz88nTD+kpJgnKSdnh0lq8kfv8Zc/SXqN
yVz4OjT0Ajvrdw31NV6j9eEtzeoq093xgMleIO+lXNb9ubrvqBsXD5PsVIlr
9PEuGNKMAxqQg5hp7tT/gU/cU26b8LlEJBejsVF8ggXeaKmND1ysKfdluJv8
nT+jNIKSVF8JvOLxmJqDl6kwiV1BRrQIXUY0cmFocApwnkwkCDNCKVRBwu8E
UFv1vlw08YgCk9QIR8xERVCHqSixQYsJh1Avn49jQFh0GKYighHtpiY4qZjQ
pSQO9ZiwEdEr4AoyAwnHLG3jEOqDu+pUY102uXx+P4aU6bfkPZ4HgdFB0dZO
Jm1Hh1tsRaRNWND27UcJ6NNnnapv8DYRNRZlGMSLtLReUjdvnCBfnz+gqZNf
7pDLRw81wdeG7N3VBH+bKrm8b88mdfLEXjKEAaf6mPPfvuxSB3bXkubGHAkv
1+KePLS7XGWleJDCDPkYqotQUVNfHmMLpSTGxfsNgV5fgeZeZ1IAI5udjWaK
qK/KSXQkGyojXp2j+YtUBxGJcTXRXTQ8b1ubKP8umUjQK598Mj75Q9uLbWO8
K/LCNaZ7TWr7xiIOZQP/8u0A+qCR/IXryQuJ9MFjuKPrWV748RhKPA53q6dj
xhTsMYmYwbOxfsPbe0gEo/3RTXLyuHxoyQn4BiG8mHsMSvMSNMTdcvnF6EM1
1HWFnDmyQRbEEnS1ov4VJVqA81kifLHs0wjb6uMa5PqZRrcyEwNcoy+Yy34E
9c9+7s+pmCAQxeyIfGXv5ztTJQTNIj5Ob2sqNQp7P1FfFerzKYkNFjkP9sRh
CuzmYT0PElG1rjdMh0pggZAXpEUv1bhl1A+pa4uDyN7mLE3t2IiNmDlqhfrq
SD1pvSvrzf2b+OFhVV5fnUHSkmT5TIxDkXR9TYFqfXCF8JRzhKbIUFPDTImz
5iDJeucZttyAU5Pp5fVamRhHU+uzZh8ReSGOnMVkGmzVMaoKsbB1Bo1mbUPD
OKw7dy6RNEuSRlU2QZKFBJKYGG+EwsgIh4aGksDAYI2zvHR5zs0pJJkZ8mTn
5RZR6DNfHdmlpfFFJsGadhKGeE36wSSvCXmekOcJeZ6Q5wl5/k8nz7C6/YE8
64MWobhGlYj81Z+9lik2LnN8Ayo9ZJd744K6ee0cuXvzHGQEPx+sW/p7bpHx
EfmxH93FFFl4DqSbvQkNa0P9cI/VlEbZ+r5psxhFVYTrYmqsI0lGR0+gK5Ja
KDGD7T9wXfwu5qaguKEo1cemzyf2VOEyEgKo6zESuinoysczb1K55hXKbemb
ZEOtfAAN1UgVoWnAC5XrguwfDTcS1IUjbQx4eeZH/1PpTjrBPvNJXDiybh74
6kVz3lKRoQ4G8siE4HAYMyAwTAIUwnWirgL5pn1bitXxvXXkyM5qY8zt7i2V
6uCeeiL3sKa+e44sJzIVvSLCYAgdgVgJ9br/b14Mkv5e0dAtzaj+a2woFjG+
Qp7BI3do8J5VzR+PtBN+tT64Af8YOgNGBruM1B0yUrduXSDdnXfQJocMamfb
NXXscDPpar2oqX/+Fsq1qSFHFWSFkNK8MOOnbGpIs33EuUkcV8v8htmRvwOb
qkRDG0pwCF2Z4808BBAN1uCfa6eK0lESUZUfTGcjcHhHkaa+2IOBrHmp3qq5
Pp2c/6LJKPc7urde3btxjBzaXa+pJ0N4B56NttLDAoxBBvBWiEg/7WNTBBgb
k43xN0ygv5TLz8Y6yT9/M6ipb58yPzH8QLXfP0v2YxptdQkey7hwka1EPxIZ
4iw3uT/2+ae/2mPzK342jsmCnTflMrpmvj61lcidoamkaHx1fNgyCVccCGdP
4rBDbvKU1arAvIpEecOQ1G8mpdFRhYmIAm+YhmYyTeRp/w6KMInj3J/jkUAQ
kpfsoNJjFxGPlb9GvQScR/3cPlBRATMJyyj0liVL3Eqm3EAKHG306jp3h8mM
T6wxCrpv0K4y3ndR7WrKIbFoQjq4C4bKLx5L+HbvBEmJ99RYF4SZkBEqIzmE
bKiXz7IoHzfL/n2NqrfnJmlruWaYY8PGEXYvVgzTkcHhDtXT94D09rewdQhr
pdy8Rp1sTw/ufQ6EhtIb6WSrTiPLjJHaRqUXe9sg3Bhxckc9arlK2jtuouUN
ecOkpCj2X4CCfFHexHh835jLGBsfR5KSzaK81OnQsAiVlp5NysrlPjEnI5JJ
S89R6Rk6uXnywxcUIn6wpGWo+QsXkJmzZ8mNXFzwJ+g124pN+u/0/jz8hRFW
89/du3NBLmMKzs0rR8mtq0fhsoWxOJfP71F11UkkDqGoD8fLrFrxoaqtiCFJ
CHM9aEtrjnGipQdIiZP4CidhaMaZjUoyIjKt8bQNvllzlZ/TVGIOXa7RRES/
bHSopUYsp+WV0k+FiiyupDTTTeTfHf/lnq2F6ubl/SQtQW6lIG+EL5jqjIwf
4KqAAmW5w1I8lb/rNBKFFLSzPS6H+i9RyfGeJNBHbtMA5s8tKQGqqjSRrK/P
QqyMMdn7t1eoY/vqdHbXSuSxHhJ97tgmTlQB+bAv27Ie6++ayjR1+cJB0tF6
WaNDGcaUdalvX4yR0SGJ9DrbuGVBSCcxNti3Z6M8AgVIWB8+KKracYOMDovO
D3NyyncvRxE9kvaWO5hehkfg8R+MhkWfJ74I/mgd/A7A998MYCoSNlYY+Lq9
uYyUY/Qw3k/5Lvuuqk1rLYTFbHlJKA6G105p+mqyFgnn5toYa8Bs80fL9NZo
+K4fO0GmQSWORStyoepo6N63RScbk1i3bUBB4bF9a9XW9QWkr+OiYcd1aO9a
NLyR5+PyDnzDoj8MuhkTCQUjoxKpdXZhy3HnnixQt8+Rq5ckCrxyHt2Gl87s
tfUIrimO1+hEZ+JRFhZvkJ8RAIMcHGM42U+x7YlkgYUnD85gcMQ0Nt5N+npE
jk4cw+YnOc7VNueWfmE4wjbhRFp2f47EEi73PmozTSrEbQoOSAn93WM43AYn
NUHu08mqRW9i+4hzloSgObZMfgZ6BFNjF1sl2t3xLRLqjSPuGCSz0Wgc4T+f
lOVIfHjh1Ga5fOHkVpWT6k8yE7wQjHNObnqgKrT4kyO7ytF/6C/77ajgJWpN
eSyxU+0PcERsSfRUWakBpKE2U8N6hptz3zp5PHJJbrZsn5o2YfZRy8NLNgu5
ns6HmjU8Hh3ptwXRQxhrNjCEWxly3d17n/QPIBIfxRn2wMCAvOFthPqsFxoj
traZ93a32xmzFAyRbmu/RiTSkdD0DlwSkpNpy0uKCgo1Ou/qg8c3NTeRQ4dF
9/buO2CnduxEF+qu3Qfkj4eJ/F5Tm7fgKGfb9t1q/YZmIiKtKUenlZMgzpNU
bn4ef5lQ6AmFnlDoCYWeUOj/egqtl2AYAvwGRPnPdXlua8Hwn9s3TqnOlguE
jom1FTgoT4xZrXLkgwFyp8k+LwDFFpmpHipK7jMQ4jtXPrxszCKEga+/x0xi
SZCvDqGPLkqDUqIcSI7ZXeO+yqTmffpTVZIRQNJjRVkXToNDJaxwDF+dkkxf
ow8LziKpcp+BlOglepu8SW3dmKsGey+TXVtKNA6o0N0djHoeJjOi2BKYFL7c
psNBHrLvwKwV3RW1ODec1JTLnmbTOnxGR/avVSeONJIvDq7V2EdhUhvr05hl
BPIgG1aU2zbkq+aGbMK8/Noq7IAqZb+8dk0uGR16ZIzwgQHH6FAvGR7oRI6D
WYuhTluOo7Nd9mLHj+Gjr63OU3W1BeTKpRMaM6wm9tgZ/ZAvn72qQKAFZQ9h
Rk83SkGtmOGbwMGX+nfyzfNede3yMbJ/p/yUGJVhEvXJQTcgGYVfTXkhChOq
C0K4JILiNA9j8AQmXqCPA9QUyg9fmgWFQ53dmuJIkoIClrUVyM5W5IeoNaVR
ZGtjurzfa7DaHN1dpXZvKiIb6zI00eI8uXz96z3yMRcSWRI1de4kMu1oXtyz
s55s2VypqQ3r8ek0rCtWdfUFpLomR1NVFShtykmLUPERq0kMEhbB3pCyEM8F
KOckSRErNKTb5TKmRsWFryBVJXFI7WHQKApqHo+0kr7+B5gaBGW+d/MLlW72
JBbYReoGkMFes5T9nF+QOH95SArMqEBLi1yqfOTeBV7L3zOmQmTHr7L5RvEc
JIsvAkcJDIIAKeH2xhxPtohKfALYa/oqj7FtfRrZ0iBvLJpoTHSQenj7SzI2
eFdjWYkIRVmyfE5hpDw3TN7BGnwMOzZk8zQJhGPMTxaTIXev7VNt946T0nyJ
M0rykAyJDV+pkkQlQHWJPDst9xDANW8qVqnJ/qS+Vj6G82cPW+MMuVMJm83Q
r2Pi4O/BoRYyNCyS2j/AEt2eh6q3p5309/UYNTN6HvoP0hsoJrOlN6DLXV3o
ImnvuKk6Om8Q6vK160jTpqcnYoIlyUyXmw02EiaVkpKiTp7+ity9f0+ehquQ
x/sPWtXNW/fIxUvwf+pBH9GlyzfU1Wu3SUurPGnHv8RrZ4nEL1qymHzy6ZRX
6Q24sP8vpNmEE0TttZK6VzODWQLY0YaM2oun3eqLQxtJHk1RUyHA1WVJakND
OllfZ9HUxgZ0FNaUR6u1NQmktizaGJaGOb+GGXREoESlPqtQ04y0HJLTwHHB
WxrNgU2cQVqRF0oWz/gnjfOATWgYgn8OobhHBSLdjUo2S/xykoaRtwEcZ7NB
tPPJ0G1y59oRWThy4NdrSVhtax6NxnGk3n8Nx2AjQZiTLEF2XSnive3rczD+
lxzaU4OxtGsQH++sVA3VZlJeIPFAYTo0KDXGhaO1QLDnXI3zhEw0Cj73ZTOp
KU3WGEaI7K0tUGEhbuT2zdMaO+1w37Zj3DLh5B/9rAr3LfJ24PGISCr6f2Ux
vXlWHTuynTTUy6K0c/s63Iktt9inBiRi1vhqJs4WQnQCaGCln8tArl8+GyLy
vxnfychAC6c/gZ42uRPR82dS1y6gKKqD3L4m6/faanzya0qi8amQ7KTVhvnR
jvWZqqEyjpRmSeRZU4xneUN1ok2X19eI0n55oFounz5ary6d2kTkiqYO7USg
defSblWSFUz4futis2ltuqorTyJN67JlP7IR8fXGhjxVVpJILMkSp0aEu6D1
N8hRRcd6EFjI0souJUiW8ZXE332+xtm9mG2+UGWbPUgyNn/6CUpc6FIe9wFZ
oDX13TOcnsMmD7E6GB5EHf891PFLjGAbyfZaHzWa8+FHBQpTV8MiCdXZy2f+
lA5HgGOWcswQZTivJ0U6kIJ02UKEsMcUI9kiZRsIAlZNk8glDoKfEPrqefJG
e7Un+5pLs4NEUw+Q4W7Rgmtcd/MzItT9m6fIM2y5zhzHapeTGqi2rM0m9Ais
K8Wp2brKBCSsSSRckBM4z7k0L1ht25hF8jP84GjdjEch3k1lpviSEB+JoY4d
gAHAt89aVU5WOIkJkx++qgwGZru2rVctD66TF+OyZRugQxp2IwN99wyQc36k
dJsfI76W0Fi2ikN9v6fVPWin+EOt7upsMbT6wcPLspO6SVrb5D25eg2bsNxc
C92FQUSYqB38geU9yclRZ8+fIdTqS1dwXHfn7n0R5uvk+JenIeFIQFy+ctN2
WeRcU0ePoTMhPTNDubi5kpmzPxdFKimc0OoJrZ7Q6gmtntDq/yJaXVdXbiu3
+yNabac3ovyhVhvTQ/B7IwW6Z2eD7OLMkGk3p5mqKDeSrKlIhkErEgxIu5UX
hZN1ePyKcwLt1IY6JE3KC8Lkj0GEY19lZ4m7xeKjZnzyd4Rzg1C1Jm9Yio9y
c5xCRKY1zuk0sd/KkuBKzJGOGuchmWDfIPtMZ5KR6CTfDh+s9WszRNTukJZ7
JzUetcvTmewjm1F3kpEgd2J5Lh7axsp4dXRXGTmwtdBO7d1cIEqxo9wqCTie
BzkWb43Pql5emBy5giQiaR7HtyHSd4G8sDvh/I3a0gTevD5q07oCcvnCYZGy
FCwdm5qq1cuXQ0RU2hDVH8yJhseFfvNi7kY/0nLCU9T7o1DMJBvJIxBqsm2z
fE7Xr5yxqr4xm1PuayPpgT8i5w3o9KCno7HtxDAKMNj7UGP5gwiRfGM9HbfJ
ELwK0WVoUp2PrtgsD2pKEtEugsREUboIamYo+WLPGpHggw1KHwSFghDQWCU7
YjN1fHNjhjpxuI4Mdp3T1LMRRBAnRbCb16WRbetlHxrJ1s2qgnAkUQk/htoy
aEijyHZtZRLZsinfSNMVZEeqeFFl4Aex8PXBmuzvs0y5rppFfNznaWrZAmQJ
3FdO400GZN2FHYinNZZAAgGkxKwwFpr7Nw6oJ4PXSGfLOcP69NSJ7fKfp5Jk
1HR48SgGMmvYQfu5fGpMfEKF3ZyP/4bQpwLzTE1qrfwPRsspR8PoQcNXB9fQ
AxucOrhObs1tKH85sqNKnTy4jmyotsBgC82cGJAcFbSchPvba+riaZieoHLl
i4NNpKIoFeNyIFvoKkMJLagoTEApEmKJmtJYdlcBjlFKoZtMfoYvvcVBmO9s
jTNuZJmQpefy2c2Ez040G262rstSWSnepPXeCZHbXlRSbFlfbCtdTEsUSayr
LuAnv9tWpsfMIOqeTKxR7e/TGRlq1VMkdvKX3aq74xExDDKQHzF6XESl7V6X
54dyzxry3NZ+TRNNRS49Ly+NHYPA11se2NhYZOTgObTvwF5y++4dDRqN4OjO
PdH5FtLTOyj37PNv5fLVa7fk9dtJb9+Qpk6fwXodlxCvli23J9M/F4HLycum
PNfWltoOB+/cuWLIM2TZuGyVZxHmN6wRNDQauWmwa3s9GowhaSiqqSxJIInR
bsa8K+gxZnCBMP/5RtIqL92HlXdgRxMKgzdiCPX66iRVmR9G0hFqlfBoqK4i
TqTLhfBAJoADuVYsfs+monJ/aBKM4xwRw7xT4laRHIsXptVCKc2yvIeLVoPm
9flIsOMcoOPRedV6/xTZvbVcUw01qUq3FNq/tYgcREQEhzeTaiiPFVnxJ0nh
IrcJNEuODVzCtCJIjUaFWSzWiuIMPx77AM4CR8GSHpJjJwDY1Joa5863ykM1
bywhw0P3cWdgca2tK1LDox2ETa3I1cFz776tCp3FpCjetWNkYYiznbV26VtR
TwS+YEuTfGLr6rGiXLl42haP0/xML7mD9bShzMyA64vBQG/Lqyw1vo0+2lFJ
UKN68a0IIwOydIyx8/nxULtEX+fIwZ2N8tWcONjUUMQp92Df9lp57Y4r+HzL
k9XerRWkscYC+2HMprl+YZc6vKeCbN+Ug8x9gvXeqZegGzCG1S2CUYsd5jvX
wBjqHuI7T1mS3EhDjcQJDcxpb99cpLY1F5LK0jjR2mzOho73VF5uc4jD4g80
Fc4JQ4VZQbZbKpohYjh0JdxvjgrynEZEnSUc2gOHpPGhK+rmpV2EZx9lHLhW
mBOlAr0XES76qCLUTeIT5J4Eteh51DP3Sz//qe2QnEMOD27D2lZfGqny07wJ
Y5jsVLRZXjm3XYT1BhnpvKSp7rvI9t65eFCCiTWkvlSWvFwLDc4CHWybA29X
eShPfbFd6R0MlaWZZP3aMqNdHR+04ex09cIBeYRTsSc8srcazyiJx7l8CKcy
5GV4STwWQXJT3fBWsc0+1c2WAS/J9jPGll88sYGxD9i9pUj+y1G9xfiOOrZ/
I0lLCEUZI+S9tjxb7dxcS86e2IUyRnjwPR+XaLr3Julsu4Zp19Dix0OdfErA
v6bMXZ2tVmXu7GRrYddt20ArKvPFS3j+srNTbIGzv6+f4VtcWFiotmzbTE6c
/EpTTZuxPYiLT1SxcQmkefN2BM43GU8/VH39w6SruxevjRs/xZKq3NxXEwdH
eQ+zcjInlHlCmSeUeUKZJ5T5P6UyV1cX23IXt29f/teV+dGjW3avj1h6PYfx
4ok8uXev4QfA7OGEKFcSEeRg3NPmmFVyAywmeUiNzZn2U7mMz8W4wYI9Zxvm
lxtqzDynJ2txaE8j3GaRye1N+aQwOxj3Bu7pBNlHJcnrA3/POZpyYsVbVIi9
Sk10JSkYPxobgUc0V7ZZacmeZM+uak09fIA9fcvDs+rm9SPkHlwQmtZhjcBW
uCg7kNQURcKvEL1qKPFALhp4rPhIUy5L4UDrYf8hS8FAHI6zzWG4HYstnGlL
ODIkNxEJQDgnGG6zu7DB3rMFD3RDTZo6f2YPGeiX/dGTMeR9Dx7epnbt2Ugo
wXpdBhIVI0Nt5MloJ8Zh0s6l4zab3gC/Wk9oUL+t1XQvng5r6tzpL+TyuvpK
tXfXZkIVHh2CrmLU0NMnA+TZ2KDG3+iXjYEuz8eHNIq3iQUh8kciX6jx6/TL
bQ9u6Ty8oal/+fYxNeQLdevKSXLmy92aGme68NDuter8VztIP6Tl6H5MmEWm
qKIwkpQXhBlLNTbOUcGLSXQQygcSsZMusHjKnTWd8DJU2sRJ3JnJ7oTnGkmc
R1tflWS7q3g4glMSPf2Rk+ZHinJCUHWJMAAzXMrzgklGokiiiz2MLtwd31dr
ykJIIeaebKhFDmWPyOierQVk01p57ZR4yC1al5KinUlZdiAG0SA9mxi0QFVk
+xJODnVeCNsXjK0xhmtYYmQJun4WD//m+lQGBEC+K2Pu+IY6i9q1uZBU5kUZ
mYuYwOXKefFkssr+U035uOLHgdtQRkog2b1Nnoaudohcf88dVZifTM6cOojB
njjAwG1htFEO992UXXcGOmVr5CHJkXUSmOPk+3Zz0h/Ahbb8YUqM6I23C9yU
N9bGqNOHq4k5Yqlh51Qmz2VmgivJS/fVVMtt6AmaLgfkewK3L36pqZoSfDqx
oR6qXL45UFmUpKljB9db46vBnuukGwUY6KoyqaHuBxJGtJG+Hrj+WE0/H7yu
zxpnzZt0b6DOe6SnV7764aNLVOybzDsDkWlNZaRjbQ/w81eJiYnEbJZVb009
WsW2bt+mMrIyydx5cg/OnoPqx9KyKpH8HnLt+m2NWi0P96Ej6ssTJ0lVjXwM
eQX5k0SwkychsTHJlt2oqiqyzaX6PaU2hqS+UmprutlwQTLpjnT6QWH7g0vq
xOEmsqY8VVPRoYghMcrb6KnLTPbSqHuIfd9h+TOQyEdTS+dgKuznH/2t7YzP
Z9VnGqtLkZOOUGurzWTbpjyN94f8jLsr8XyRrRslCi/NR6cxar3iI1cS0XOJ
T2lKh+K/IHlsQQ4WjBQaxe7ZVauGBu+QyxcPoJUJuf2R/hvq0rndRAIGw70I
Z3zG4CVRWzwLeG0Mo883rybBHB5NizDIszEqXp41o2MXNufo/wLRCPVw7IjX
dlanjjWSWhTyDbNXu6vzmqy798jQSJtEgI0If0+e2Peae1G33IHsW8Uf0SwI
BjH5FpWkdkwVIwQGdvxVr6Y25PXRfdHRrc04PNy+Zb26f+cqoaLrYoyaPz3X
3aGPn9cvQ7Lh4Aa6MKLrMZu4xh8P8ndgBBOhvns5jsAIf+zvJE+G5PL3L0eV
Xl/dL7E+OHtij6a+ZhL03Int8hnXkvx0CS0rWMWHArX0JJ1iFA0XZqAEHsZL
RlVZSpS94cSUkeikIvxnk/QEDB8IZkO/88eyDZtJuMvC0TUmDoarLRszyRc4
gdzZnMtFOxpNqKQoU+6GlYsxM9x56VvQZlKe72vUEseHL1CHd+eTA9vzUH2I
tSU2ZAlK0oif63SNZ2km2hrCKxxkxYoYZ8fhMuYzQKeB3ChwS0LEefpwrRrp
PkPWlEbhx0FAUJgVwA0DCPSGU5grJBAnmUEecwgHj3uuRFu3v/tcPpgg2yLv
4PVLqPT+/hvYTz8i58+KRien4HlCRx2asMHjx/KhoVgYJxx31PXLewhnWCdx
05gY4yi7ZXuSigEFgd44UzVHL1F+qz8mTXWyYXnSi2KzfU2Zti51WbI0tj2Y
sDVQuzeXEB5ZPh+GqI0PPFB3L39FRKfxUGL3kJ0aLItqENmysdBow/j2mXzP
fXdJV8t12a11Q6NFrl8bkvdAN7ozWd00WwinduhRNX7Wu/fOk57eO5DXr5We
ic7MSCXMREdE4LgBjvn1DXVk7/59okjlaK5c7e6pltk7kOoa2cG+ePm9XP7y
hOxgB4bIrdt35WO4iW4US3qa8vByJxFR4a8K8Ca0ekKrJ7R6QqsntPo/v1aj
j8Uo6qBW62UckO5XWk1rpT9e1EGn0fZbZLBbfp4NtLMsyIxQQT6LSVletGwb
zJ5KTyx4uXxG6NEBJwcTG5pWr5hMRKGNkghz+ApWdoDwgMWays+E1hfnhqJl
kdSUx2iqsiTSTjWvR7Jk8/ps0bp4sgvJrnW12K5AyI1tbQFcM8y0Xapfk6m6
Oi6R0WF5w5APManejouypzpL9u+s1FRsOMpLcJqfHu9KOHZ1yUzM/MEwynT4
iAoZ0XLLlaXjJrLI/epu/zaJ858tL6KPdPWfS9UGaVFw+3BhmaHo/5eH6snZ
E1vQHoh85sjwA5tW96IfopOPSn5ukrr49THCSju90QSijCI8QFsP/WBbr/zQ
lfa/81cUF6Bx8SvS8uC6kfFG8gKpC8DmRZFjdnZp6Hl5Q37BhnigXzbEI4Pk
+5fPNPbYmOhFZIxMOXFkG9573AqWBD/ZFDuS0twITdVXwiSltjhKleUGkQg0
b7guRzIJvlnG6OksWHykxqCGB8OPS7I8SSG6YmQPLZdLMr0xdpwwL1FWgORr
XOhiuTuWksSIZbB3QjHEge0FavuGdLKpTrbPZbkoQCrL9bOpblaybOShKSb8
VtWWBpPSXG/Ro0j8lxgczdcXaAXqTc+iIJcpqkJeAORgVG9mDKt65DuA4QxI
CpfvpDwH/+VY7wV17dwWkm32MLIYmLlutBp6u8qyHxeOF3Fd/oHykdcHTkt+
o6kFM34O1UUjmOccsnFtpnyGPVepR9fk83tImpvKZSXixzA2Lsvk4w7CsWJ6
pdpg/3X1bPQWqUY1bGoi0sCyDqoFs35Ogr1kbclIwjfouPAXqiDNlfg6vS/R
3WV4kn+1r8Q2jsYcsggNvwiFKuVBTY/zIP3tFw3V7W25op5JWAHuX/tKHus0
LAsZyX6qoiiGrK1OMaphvz69Sw313iSjeAQeD6ElqLvzNo1EAVtUdNVtb3uo
WlvuEaouSu5MSGioRy2XSXfPbU3du38Rt6YlXqWnJZOMtHSN3hsopctS5ZUl
ZOt2eRgbNyCQQVGc4amxtqER6xZu+zNnz6vLV64R+b2mzp5HrcY77/5G/fX/
+CvyV3/zl/KhLZr7B6rLE8F/o+p2tVxFWIH6ne2bStWG+iySkeRrPGoRgUsk
LplF8hCb+NMqedncX0rE8S5hGjrQHb1686f+zNadxCO/IB8EmThlLMgOIGmY
Lh0Tbm+n8jnTvVDuloaaZLJvR5nGnLU8b7sq2D4I9u2owDRBvfg1R335xSby
4LZ8/v1dl62q29lyjlw8s11jsyByXo4qxHeBjtccuS3S0UDm7zyVUTLwdvhQ
o7DC88fPNpYuFV250T6f26lCmj1j+lpmrBMJ8ZylN8SaRG6bVUVxPDmKkU4w
jBGRG3yABZoMD7ZoqqQINcRHDm1VL571EYmQNYqtHbUPk+jA/84g1sTfG1V3
o0OdRmUc0onG4R8NkuTCH2rs0/Enov6D5MnwAI4I6S0ksbUxvO6rozs1taYC
yx4GM+amB5OGarPGUkh9XUUFOojFVOW02BVcmpbSSRAkhi+U296MvUhh+mpZ
h+aTCL/PNZWTjLwy/NsRK4Jwn5kao1SYSq+GwQ9ZMO1HGkeRoeUtSq2viiMH
tuZr6shuHOrubs5UezZnEZESDH6aY6fW1yJGLsvxptsxSAhdZIfzA43KaaJF
UUrYIpKHakx9/hV2Ohj+CCrzZD2/dXEbAs7x2yzHBgWZ/qLk7p/z3XGxBbPu
Kz42KukWz/qZyOmvifeqjySYdYKVPrzAIwIXEW4On48hcMPm6cb1Y6S4KEFT
586jQnnsmXyKT9rI0ONWTFLAQjoycE213DtKslI8JfRl1t1PgvCokPkkBM5L
mJGJClVnecdnkBh/eYthFij32vZczk0ApWnyIlU5iH8aKxI4NACcPtYkm55x
LOnPh1vUc9FGMNgh26+vT6CzNT8zVLa3CaSuMlFj0bd8qlGuat2abLJ/5zpN
3biC4uInox22CuX29juGrI4M99uMB/p6O9CRgcgSx3mGM1hn101NotoL1M9U
lZOdTiirsGBG4XK27DXryIFD+zW1fmMj1hSnlWrOvLmkcb08f4NDGKJw4qtT
qrdvgFy7IRHKiZPoEP2nX/1C/bf/7c/J//m3f62pKdYpUhOyOiGrE7I6IasT
svrvKquv2y//e8hqX5u8hXu3oJPqwsmdqmltDslKltvKwrwqckxGSjQcA0Xc
HHCA6rL0PeXp+DGJ9pc9hh+L31Ytfo+JThAA9Vm5FI14cnPYKi9Y5ebu9Alv
2VUq0GsWiYYhYjrTrbDVMHr/mtfJTqo0D1sPGE1gvhHYulEeuuYN2Emd+2or
hm4QtoLo+67utq9VdXkCCfKRx7+A2QpvUVSU/4N0WCdF0rKjNM1bhbhNJTH+
nJ+MbFdTTYzNPibE/VPNOh00WTadhizzRRLD8bzCkQgTUkFGWjDajPB+P3va
YXM+HBqQLVPrI6wEGxpL1f69m8gIDFqgdnacsoG53wBV8J0shX/DqrZo7dPn
cPTqYz/1QZ6vV7BxEs+TJ/36/N8fDl024Vf5R48pvk/H1LAILxA51uT+R24X
HSTGSOcj+zbJkpCPbHx5QTwtP0BTXaqRmcQAUMxVBRXZvoYnNuamGltQvnHI
u8jtseiXtllRlTk+slt3xO2BdxUTrAEHTiVH4W3GtJJVS98koR5T5T7IQCon
LWqF3HaTCUdxNFYiOQPRPbyrkKQlOOCQPkh+/NJcb5VpXknslCUW5TewJMZ8
MZAUPF+0OGSBBu9NpbtxZic4EQ7QyYjH+rC3OU99N3aLnDpcr7FPCXNLfGwl
eKmxTkYGDeNJo/znEY4cCfKAFmN2sJfzZJKZ5GYU7DWty1TD/VfJty9lCd2x
HR7aG9YXqpHHD8j4c5Ql0ua0rfuaGhq5R75/Lkv2sf14fDMS3FSaPE/Aeek7
aB7ENxjq87lt+ntFni9yeThywSyUHLMLof311gbUgNYVhsGMg6yrFPlfV82B
v7VZ6tnQA/K4V8KBXjpmjg89VL970U02o74024JQY2tTnrr89S6yYzNG6lRi
2MxXR7eqY4e3kM1NNZo6cwYOGahPM+aotrc91NSd23jtlkd3OaIadCGR2dWN
RjmYWty4eYbk5lo02lmYVGR4hK3+oaioQGOuwETpXbe+gQQEBdJBCKt3Q6Nq
besgZ899jfQDEiF79+9jlx4IjwzT1OKliyYpDy+3SSojy8JfqMHr1lXbNPW1
5rsfnqn9CRrcD9+b/dtQsHFgR60qzo4g+ekhWNpn8bN1l9XTi/AuS2InJQq/
jBbkrARRVR8npP8LUn1UlN9C4rzkPY2qa4L/D6oWSSTqwpJ5gOLm8D7rGEGe
xUNjHZPou/37yHmRqoJIDRlfpbeAZZp9CEOwqmIEN6iMbH9wkty9fthOr15r
rIMTTVyEk4oMXk6qS2I0ms2YGIYHSeACEmEqG0rHO8gxjOjA9dMbNLWvCaU2
4V7TGNAB2vDkJ+PuhvFZbrIH4ZTCkhxE0zHhzjz44+EfxuzpQgyjZKRwQRdi
hy3NeHL27t5oO2ob6u/g0dcfKm9f90PbEdswyn5RFqzHuXCDIxi7MzY2YGft
xRuRX0cf91mh7vYZY++H0VA9OkCeP3us0QhX79MbhDmMcOvKCU0dP7hRYQBb
I93vwJqSaI0ebyaYv9nGUQe5fKxRV02U0Qjv6YTjqDFpXreNM3YNvIyBfiYV
4PIR5ooRGuTrvvmLp/+d8lrxLqH4QtJNKlpuk7iABaQ8J0Af+Kwfw2UmOZOq
QglVs1Po353loRIjFxF22usTsHMTVqqU0IUkGdKbRLM2UWF+gY43KumQ/IRJ
m2Ez/fCGRFTPhlBJiljBMN+S1dzoloZ0GS12zOivr0Bltf2sn8hCNIXIu6Qx
qDbx0UEDIijPj9JUx0MUYt69cVwVybIHblz/EuWPyHI+e9mtRsdaSd+QrOTf
/w7lj92tZ2lVDej6BPt6E8UfYx2An9sUje8CAqoZ8vEFkmxY0mUn4VZG3jpR
lgNQXyofcSnjFXjKPbr1BamFFcAQHaZfDLejA5s86RfV7G27zO/kvCotjCIl
BeGa2rwRJdQ4OTmyv5G0P7igYVyaXL5+9aQ6dGgbaW6WNe3AAbRz371zw9bz
P4TD3dZWSC+OyozDD4bBuq9Qfn66SjbHEy8PGEMGIeeflpaqyiqKya49soXb
sw9nvqHhYWr23DmkorIaGwkcHKM2eGh4lJz7+rysacdREppXkKuKSvJJfmGO
xt9MSPCEBE9I8IQET0jwf6gENzbW/PtL8JHdMBTISwtVa8rMJNPsZxQGWWJd
VXO9hVw/v1WD/asy0aFhbVkM4cDeYAp2XrKXCvGYTeQD1Vifo8/xRSsTiMGw
U3MUpHDVkrdE1h1IeQ5aXiKxM8OkEHSDgPLsUI2+iSZVlRcl+6gVJC3OxWjI
kG2xun/jEGE7/KWz+DBPHW9WO7eUkTJ4/urbpLXVKer8V02EUxUiOTfFccFb
tklV5gh7HGijjr1pTYI6daiKVOcFGNMgkImADgPZqGqUYX0zGBO6nLC8LdgP
ecbD++rZAwieP2tHKhZ5r76eOzbXlAP7mjW1obECrXQdD2y6+sbrOoyaBYgu
oOGQbsMJ4YQxEH03R5DyHe0WBX6MLMUTVD6MYAaJ/G7E+JMdddmEXjyhn7BR
5OUzuCT+y3eD6unwfbKruRi2mUhOw9TUQ9ZGEOA8GcO/kdHPirGnYTJB9wOy
qiZVm+evLBFLiMOsn8nb7IVjgcJkF+W+9C2yasE/ySY1P8COXpW6DXBGzDKS
b3YyMgM+Kz9k0wxwXfauxtyHSa1e8YFaUxpmoKnaElQ3oPcCLWCAlRNFFj09
v0jF+c0kKUHzNGXhPOaaXD9aRAB5feSZcTMgj1BdGEEeXNsPi+EmuZxj8WYt
AmC9GtouraUvMQ6kKEWCkaaqaOuPg5nBIHj1FMyGQtdFmNdced0oUpIj4cX+
HYh/1tflq9076sjY43aj82dw5JEaGm0hz15geNU4MvX7tpWzFRSkRqwwCiY3
VMTa8h/Mpuv1IaFeM5icBwx0UpkvhlbP+uRHxHPlFIQnqLNA7uHm5YOkqlgC
nZ5WLDpPh1rV+GCLgab6O5Gl/fZZu7p2aS/JSvPVVPMmpGMfPTilbt/4khw/
ugXHEyiOxGgYY4TTnTuXREmvoTX25o0rzDwAZoDlPpbLbe03VG/fXdLVfUuj
37VJFRdn2yw1WSWGWU7yTKYkqKraMrJjl+jUth1oF45PTLCZ+VRV1zLrYIfC
MCwxly5Sb0FWTqamnFatmKSmfz51ksorzOIvNtGFdAIObNJl9v+z6NLEad/W
GtxTqcGqqiielOfHwNsJE3iTo5zVtbNbCUU3z+LFqC9Q7d6UQ2iPoy+V8ltV
aPEla4ojNY5uM7HKBjIGEkIXwfNlpnw/OIpJDF9I7OjKZkJvEfqJSQyKzBJD
sZBvlji2rjiWiKIjK8e6mHR/tWtTLnlw87B8ugN0qbtzQm3eUEDWVKZo6uYV
FECmJnio6xf3kqvnd2h0ftW/6eigRSTYa5bGGVUmDhY0LH43r0nQ6OliYrEv
PGlBRW6gBs9mqygZxXGVRRLF1FfBqCY3PZAeY+Dm9WM4dsM3+NvvBziwCQwi
drhy6YS8Bbt3NNlyv2+gsPYNPRDGIDk7qqyhx3ZM/CLK5dBlYtPaLqqr6OxY
F9H/JAL9VOR1rJdQoDGy2cQuVwguedKqqRsX4EmfFudGuyPA2XH6+eKGsjBV
anEhBTjjwm9Mqr4wiJoKeCSZE08nO1E/I9Pqaf+OpjyWIQ8s+qz8nT4kmejK
gjrLzSYKlR3vQAqSRHj9V2JKY2mapy3g9XeeovEmMaGp1nbux/qxzQ3IBUrs
q/JS3AjDTF3U4/1nqViRfpAcMEcuhy7id+JNcQJ5KRJ6R9N2CmZ/ZfmhZF1N
Es6Y4xXqKP1VmP8CUoT+sPQ4CFiG6Fl2nE5egmh9SihWhmhZNvIlGgclkLva
fJxjlFgC1OHtlaTAEorh59hJWOKDVF/HbTKMkUdoYjdRofpF6sC3349q6uqV
Y3IZDXUZMc4kE13RZTzm3bLGzGovEBcs4U3gauxHC+VmNVyK4sNkk5bCOWpY
VvJSfYmr/UcotcPK4LN6rqotSyFZKcGauv41/suBjjuqp+0mGRtqwZRzLAFd
rRfU0MANsnVzkaZOnmiiwt6R+/YR2dgoi/ejB6jxGh5pk5u2k7DaWJ9ejaM3
YwwUG5Tb2m5bA97untsGhsc8Al7D1CcoQJ7B8HDsOdPSk9XaxlqyeesmCC8M
+TdvbVbNWzaTXbv3wl4ex6gbNzWr4ye+JGfOnZVPp+7/Ye+9ouPKrjTNkzci
U1JJ0z1VD7Nq1qx5melVXQ/V1SqVlN5IqZQyk5lJJpPeEwAJ7wImgDAAAgHv
vSPovQe99yQIQ3gTARfwAF2mpFJN9axZax5m//+NGwQllaSqrjZTjYcPCwwG
gxFx7/nPOfvs/W/oYGJyvFq7fhV58x1s6DLti9q7qL2L2ruovYva+99Iexsa
KgJlaf8S2jvYeUdTjZVIH6gqSlXZzjBy+WS9pq6dQXZxWuJ6NdDeRI7tdmv0
wTHTQXJXpZVkoPXBbvrKuhLWqsP16WRPhVV2XmXwbTm9NysQSQ3f8I4RwMuz
r5U/vknS4pcakVTsK43bKhw6mxqBG2VvhVM1X9pDwtHDQz+QtsetYNgBHEAC
z3A/wmZw4Dt3qo6UFcrguXUVRid7GrJojgl628/Iln0Se6ny3Chli19BQjf9
2ChlQlvIkuztZEdZnGyO6V4IEYa9IWja70aXTpS/oM1QbbGF0J6i7d5ReXhn
dRqqj0hZSaq8k5to9tLddQNZEOTrZz5Yl2BD5h3oVHdvXSasKJuZGDMFZNis
lz8YNWmeF748syOI9/rkqXNMhJgfEtk1EJmVX0wUYjPFee7xCJlBlOHJUyjz
/MxAoCxqpB/3RRWSzfLTQ3jNQWlmkEZ1FaWI+Fi5YpeQ+txg+WpcuKSInq76
+b8nISt/JFN1IoIPKDJZ++lfkiTs9ncWI5KVKfpckraRhK6WZ1uCkITSUBCm
Ni/9KxKJeG9NDuJ46EKeHr+KFMC+Up9/cdC/ty6VjPVf0NTdKw28L5aJsq0j
WVYRJwcDXPbIT1SaCD3IiFoib5BJcllJqwJd1HUTiAS8NtrJoEQIsKwz0wGF
g0fq2uU/IvnIPEOyodz9lq9kJlpL4ra8p6nwtch2yEleKXPLZyQ1fCnaw+J+
3leZprztl8nJveWini64y2TZLWpMhAcMD3YYnTImJz3q+fMpwil2984ShTDe
++zSDjItazBWmNgRtiSQmMMOq8ErUagZtvH9wKfcgulUz9eBeRaCDCA3HT6V
RVg3VJWkBJw+3U5ZTsB8x0xjp+H+FsLSqp5OVCehnnSw/wZ5cE8Ubv9+pB6M
jNxTT58MkAvnDsjUcR92lDOzHroRA1anDQ3BUwqWw74xL5mckE+JntXIzuxj
3gNYUJ1mtycE4r2x0TFoBg21SUlNDEjwzt0NciPvQuYZkiCqair9VMuiqRAO
L7n5efQXBim2VI2RXrOqrC5Ta9atJK+/9QONUYzflGDR3f9sCd7fWCQ3ODND
Kgqsqr7cQbzd1zR1Yi90xWnZoB5c20c68M02X0d1y8Nrezk4wd5qu6aKXfCx
wpHbgbo0cgGtou9e3ikPdzUf5RIYlGbJDe6m1xSa2m1e/h9JccYmI7UITWmw
vAYOmLymRK2i8G1X/S1nCRfG8DMzc72JSCuICf1ck5sIMtl6DwayraSqJFlD
VrA83NnShN46ZGdtukyz3Uj1uyWyjoM9ELb1I41ajLydD1Ru2mbiSl5lJLVi
pkBqGjh/WCb88f6L8vD44BU0FSMFaP2GlCL9VAS2+8CBhLRMFw5iGnfkq7u3
z5CpiT5dgk3syPSrb+bJixWw+kfivSbGeQ0fH5Oanh7SV8FUYj+afw0M6X2x
Isaf0OJ3UJR7lEyjPdNjXcFlrYUWTeAbNKA7cwxnAjUlVob0AfsCIWIqt07m
FpWdsJQU2VaIfkXgGCtqw1uBlsqMBWN1aKYU2qM/JRlxokjFTkTL40WlQ1b8
DUkJ+7ksOHOxoVq/5C9lyft9UmATjcFaUjdScskVBzTEi2AnRJd1A2yOydTI
LRpkK732zahm41GT3twZedwp4Z8SOwrRMnjVi9KC4XlPYreJfoWxgyPM/9Dn
C7DLOCrT9Ixfw4OvsiASa3PI2pavvi9r0JVEPoPMF9FYhKPFHcx9QJETfcYo
x0fqM1Xr9aPk1L4KTZVkoUTz/rWzakjGNPhPv36q0bVJLyqE7R44j8zskK14
JxuXv6ci5E2CStjtx2xB+Hrjl6/rBlOCrBI0fi4zt7EN5YmEC4YrZ7HkQrex
PXUucuVMYyD5rMrGTHtw7ICIRmWRbuWfpU7LrQFGBu9pspfDqdzzpwMiM7fI
7KxI5skTuH0ePDyrnn89RmQdK4uRW1hWo7cgVsVgfHyA7Q3kVmb95Pi4h9bC
YBJL7kEa+iFTHuVqQIRY1qhpOJRwuzJVQV4+ycY5mSUJsfflK5aqZct1Vq1Z
aVJLPpeLvWQpps1Pl3yuPpffwHsfvK+pdRuwyc0ryFVLv/yMvP3uG3Lb5WYs
KvCiAi8q8KICLyrwf1MFrqwsDFRfMAzxohe0UesmYmt0gMbDXm830Z10vDCo
gBwbcWR5RGTyNhItsNs4f6qGuOyysbx/E9kaE8P35XJkk+SY9Zq6dw31LpOy
6xjpu04ay+1GigS6J6QnrSMO2E3u24EStemxh2qw5wZpOl6NWm4IttuxhU6y
IGLrBxrr9+Wd5IaqEncwKYPPYV4a7hlY9l463UhOHa422g4gylpVkkjkKUg7
gixUF6fI+11LWKT36MFxefjQbjfah5CeR6c1dbGpBvKeGa7u3jhM2lsuoOYA
0Ra0ozTs+Cpy5Z3k2DFHoK+qO2UdyXNuNppvZlqZnERmfXc1FtGblbf/msrL
iSVHDsvwmpzGTLj/YJkqKXWS2rockZwalO3VNxSpNtnpgcdowoH8dBO3oZOT
Q8Qku7NhE/JyeKO+BhfhbyF/3aRHdqdnGfadGeZvL/5kpkJj/NKaYW5MYyjD
zGKOXz6fJOMjckc8vIOhUZSdwK8RZCTLJhy9SM2qzL1V5PNjkrT9Xegwblq3
6K8RPChKkxsl345pFrkRzthPSWW2bNmzrUiB37Tsr0Q+vyCZiV+KnoUiAhG9
+S1VlrWJ5KauQMAKyWL1ZbFyLT4nG1e9pfHCyJ3ccVEN9V0jdDzQb6td9XZV
XhRFMp0MHuBFtm36caA+zRorYo4ERhw6rFVWmePBx+/+habitkFCc50hgUYr
bFSKiiKz2rzqTVXkDiEyMSMHCCcAKOZDeRkI3/y2pqKDofE45IgO/oAUpW80
Am0ojbx9voGUZcdqNLXCZfAEvJV46ScYmUKxGAwpQW2Z03C+yrSFqsaqdFJZ
KGuMY/uwZDrQmCtkk1OHZBF0uQmb8Kajpere9X3k7PFy1Kehafllkd1De3JI
RZFFXmQ/bsJ9DUkqMeojErL5TRnduRiBtsQVKt22gVSWWtABFmuMhw9OKd9Y
C/nVL+V937sPQTl5eq968myCjI4N6PclCoC8Iqa9ZBwOUqiwMLOvl8836Kff
+PAIAhvNRBmB0IPATmeScmemEVd6pnyxmejwkelKV1HRYSQiIkxTwdsQNgoN
D1MbtwaRcMQrtkdBrKLiEtS28AgSGRunqSQrzhDSMpxqzdoV5L335WbLyv5t
9eX697fVlw2edfX1yyuRJ2r8Z7r6Gs9ubb2jqSOHEDW7eGYnbdDBoT15RhJi
b/tlVS0rZOC2iQBdP4dUjpnRVnVeZjXgxqpOd++GWbdh0+1ChmxJPj4nXGz6
e26SYtwpMIw308Um4HOVjjLmIngMsaNwXjhhCU4q3VqvXditRj33SXfbVbk+
IzjMQuPmrIxQUohbGbYdelDbmDXSEmSYWMIwqOBwDDctcOZYsSwpvHBSqquy
q6KCJMLuRV1tiFWhOy7SeYADjqq6xTuOXYzszmzbBsNDBe3aDMetpmNlmjqw
B7fEg3sn5Ju/Ttx4g4ePVWNBO92jHjSfJ5cuH0EmI5bily4fU6eb9pGBgVac
UAxTfF9oLha6Uz6uEADV989YPWRmRBhhQz0TbcwIGOMI7+un02TKJyOhqx1h
tMN7K1VjtZuwyxH2M5hGVqu6ou2kMmcDQouQxs3L/lLtq4ghqZE/02RRitK1
koz1Kj3+M5JhkVVx+HpUNpa6NihLyPukKENmxTQLorBu65cqePX3iTVSthpw
bpFpOztYbdvyAQkPkeXvNZ7/Pp56pFruniDpqbIkQBckmUP3ibQcLyD798g2
5vgRaElNRZKqr3YQdo13ObAXykgJpu8usISiQi0Rk3zYpo8COVfMPtTdyoLg
Upa8mrhSVsvFdWMEZznWyB5xG3EkyrI9IZKpb1/+lYre9mOSEiMv4krEi8Br
CZMxOHWgUFMDXai6nZ7spZ7wYGlMprm+fhRqDntb1Y3LB0hpbhziwXjfe+rc
6vTRSnLuZK3GhZGZZnHInATlhTI8ygqwUrAnredvIDtDviqY3+tuZTvrbCQ+
SnYKORn48M7kz1S2cylJiZfLYInEJS7JD5bxs5JkYl2R7cJpSGlxsqqqTCPd
XTeQEYe76mHrTTUhywEwPiHz/sSUx6+Yhr7OwZIcvmpm3L6c/sHUlCxxxyfQ
cG4M/lHjE93UVbBgQeuwOZXTnkby82SFAl8cuLOnqVR7CnFlZsn0moPLX9u4
W+3Ys5/U7dwji/Q63EPV9TLHVVWSwkK5FmvWrHpFvf3Wj14RtXbyx6K4Lorr
orguiuuiuP6XFFcjEvsb4mpEbimu+MX8UtyWUQbGdHVHXvzDc2cOkquXDmhs
02lW7c1Nyjf0gAx0XtNkf419v9sRoc6f3EHuXz8qu6VMSKk1dp08wUpYyg95
QVBovVy8deTeTZGNezywz0oPRxCV0NKhjMILCW0ot5C6UrmzkBIkW8XSRLmJ
N5KHt09qanYCV2F0sFmNeB+QK5fkC8zJgh4/lMFXnJNAwrcs1RiIRr9Omyp2
RxDWyekWsOhqZJG9P0iKXampyO3YhlaUOtSV83tI+51DRjjAlbBKNRTFkuo8
2YzYmOSGuO2x3S5SBYe9wixsWnMytqvi/BhSmC97q+xsfFXHT9aq2vos0tp2
WW64WRifICcGv4E+OBPdun2WUYIB7KnIbyjri1DBn+mhgtmpIZO/xQUk1Ghx
wX5HY0OIUDyZ9qi2e2fIrhoEtMLwARLCPlalmZtJbupyaCWcGvNTV6qsxGUk
JeyncudaEOKqdG9Woat/QGK3voPIKjQH4QBoLKjIktGIB9D/YI1KDvuQ1BfK
3Fueha8yUnbTMfLfgj31sgX+eg7T/ZPJR+zSC9gAS2+FkiNT1q76VFKA9j51
lZiSjx3MU0f355PDewuhOYg5wk9ib20aOQgTAcyMZtHuoEDn5Iq8aI3dOuWi
pqxVqXFfksTIT43yHbvlSxa6Abd9NSQUxwMbVv0t3XpB3PYPNRRiKERQgvWO
VMLN8ztQQYDeCiNDMgwHHhIfgvIwfkHsvVPtbcglTkug0Tfam6JLF6gojIVn
JG5G9D5FpANEsMSTJQ4wwk6ROw9Eh8okFB78oUmlJuDvGqoSKZ0gyyFvfuVn
/46j9FMVtuUdkpW2QaNLMQorP2fHCyADVFOnTyDAcPvmaUYqgOzojdyuudkJ
5hKA5yjbQAmDWXm8bfLQIJmfl4dly8/1W/uLbwDmjrjPzfw3qDQDyckyZNAY
SD5qolVZk1JIbAzqU8ORrhIXF6O2hYaQqGh8MSmpMhoqahtU/a69xKR2Hzgs
Tz1w5Kiq3dFA8vPzNfXll0tfUW+8/oNXEFngj0C749+hn52dzb9LPyGrxrNl
Jar5j76wKDXiruPjHnmRLlz1fbtL1P69RUTkU9S2C4vTuclO9OsiSTHy7e+p
x0QAfTKyxdz2EHRxy1R6ryCjPjIzdZ1hA4Jjp0N7CggDZPpSFn6ijdUphDap
uh/qzqoklZMeRPbUpxtGYnt25KpJXweZgPnG0CBSt8bHmlVM1Fek5d5pDY2q
FLpry0px/cckbOMnaDSPBaQ15ku1bcO7pKIoCkXD0F+UDiMzF2Q6IzR6LZvp
zx679ackFY2u9LhZaWaQLNq2ExssuINXYTkWsvZttiID+TxjoE97hvzHGWmh
pLNDpPP0GdTR7mgsCNQwzj8WsYMFGe6xbsza5OuvJ9HVtfP3S6jS29AjFxfQ
ZOxFtx8jWZeWZDBJN7O38eRIO6kulWkPnW/MrOOF3xZIoU+YBTK7ozBUxcnQ
A2UZcgNASZFX+paKWPcjQuHEGlUe3vK2SotbQkRhTViyyj/JRnCyLHMj1qMk
ZMMbspCz4+bw9pxX/8+vPWTcc9s4bHEmbVIxonUgzSq3kpsh2LSUVSo++lOS
Er8CHdaQz1qWF4/+caS60ILsRS7kDuQHevntqbGb1MkDuZo6tBMp14d3pasC
VxDhKjSR+b+w00XjMsBGOSHr4YSc796qEqKXEGsMGvywm1RJRnAgVfwYEk+n
RzEiUUkIc1cwD9d6XE6cWXlkPZlEYkKWGKdQKbHLVNT2nxI7THrDglC5Ca+1
bZvfJeuXfx9aiQVkStxnKl5kHSRGfSzSH8cZQea9L5f8BSnJCZKFXCJ0uKoA
LdY2E3qQFWdBnFy2jYEu4xUFshosyUNu8dnjdQEv8WlYND3muvKbp+NqYrSP
+Eb6NUbqzWyXNjfvIY+fjCCJq8MvMNBRwPRanGlhrdAZaEzMPFr07jGppKTo
gNmtzARWLErTnPZAQVl6usyz0bFYaqGzWorDSaobdmrUULlxq2q5DgU7dsua
qrQSeWroPP/FF5+RN9/4W1ki5mQuquiiii6q6KKKLqrofw0VpVzqD+OPhlzy
Ye7loa1mBk/b2++Q2uocTcY3IjmTvnbV2X6VzEyiKe7NUxACe5jKzYghrlTR
h9210MwiVyR3TKABxpcptK7HcMx2bCTFOVFoJIslO/rxGS42+YjklFPAkA5S
kh1G8jPRkDUNm0SkgRhRotzMWLizIvgrlxbdeklTU52II3MPkAjd8+gKObir
BCqIjXVc2Eq18vMfkWSYgdjY/8RtW4uwAel6INuYrhZ8ysYqF8MTgG2FLcFI
7UGSTpLc0CAlXO7a4jQkAtSI4u8oiSERm39sFMhVwAnC316irEhuz0MHmP7V
cZkuNOD2nTNGo5PJqf5A5Ew28PrJp4lO9qjRAn9QQnFHG4lYrFTQHRHgQYPY
FKCE6u1lx+RGfzrTT84cqzXOiC+fLGf+ELDHfIa2uKghcMuetSRjI8lETZWL
5rCJIT9Bsj3ZVSJXOPgr1GshDaAmJ4gUOmRWzEzA+M6xLlMl6WtI+LofyF5t
A1L0YYmLE3Tg7Tqrqf/31xixnfdOMvcPOCxrjRbWiPAkRH9CKgtD0WYamodE
OcSEgMyTmtq6GjV8aUlrWN8PItEHW244pTctxhwN9tXbDOvc88eLAt1yTx/K
NYnMykxfVYg7q7ooWjlhcCHs2WGXiTSdcQbnBuotSAwXPUwIw0etyI1XX8/1
kcez2AnPY97CuTd2+ODpbK+R7J8Q+iKXJCH8I3jVQiYd8q1l2r4iGVb50tOt
0MOgtX+jYkM/IEVoQrHqi7/EukC+EFfqChIV9J6IagzkHUa3SEEA29a9o6mj
uzBkcxxbVbZ9C0lPkjnRZsG3W1dmV9fO7SH3rh6Va/EP6FH6f309oebkjgS/
eDImH2ccEahnM3Jb+XrJL7+RHTzk1Ky6e+4xCgUeP54wGi6g2Q1KDwC7Seqx
UawejI291SoDPCMd2aBpjvRAbDQ9zWGYLIqWUkpBvEWkxpaGICNiow2795Gd
+w7KGu8g8oIOHj2mquvrSE6OqNvy5bA0ePv1VyClr/j11KSqq4sDCmn6/WK6
8HiJ5re/feok/0Jm72tn8AYO1akhTwuRi27Yrg703lOefp3jB6sRyccSoDw/
ma1vQRaOA5BNKLdefiytuMHOCvnMOJgxs+iqpiieMDqlr1QrC+RGRRWX0HS4
QDS6Ds5ZiAnlu8PJPjQwqilHhVGR/JdD3mYdDxoY+fBxdu7MVgUFFtLXcx1m
KBiTPe3XRMkTiSNxq4aFMwffTwJCH4/MyRpWGMGdzCjO9XZc0tTFY1VcRG0L
2Nwmoh6pNg8ajUxOS/BPSDyav9QXcF3rCmFxF0gIl8VMeBDqM3MywlSOTDvg
HLIE/dZe032BtefEZJ8hr9PTnkCoqR9tmh4/Hv0Deqqb4BpnTSb/ehR/Y4ip
6KzGtsJm9h/5u1/4CHcev3iCO/7M4RK5VhtJYYYsaNCVzSzzxmZaX4HspBWy
wsQiLXk7Jplc60pqKyi0i+pVZWHhicBq4rb3SG2efPFFTmQkxwe9zTUucKFN
TV4GbhjRLjXSe4E0VqQaXiYwEMLkBLhc1M94nKLWNnkBcLhRRhqKucxsxmxM
08xy0vv7bt/4TkDwZNWnicSu4l0XiQ7DhI3GkRxlZlsdrFLBhRPFGt+aWV08
WaKOHcgixw/laerIfhwl1pbH07IGyOJBo0EyhoVFjQ7cJVzSPWHmMLVkqo/8
8plsPw7uxCYrM3lDoElwdioONS0Iw0YFvyHv+UMSs0100BqD3NTwLa/LSFlC
MhHIXrHk/8QXG/Zjyi+wxX8KPx0sRsrztqrK/O2Efk7JzEFrOlSsCjJCCTsN
N5TiG6wtSlGdzWfIzGirKEgLTl1vXjigLjXtIVfP7JO11Q1s9yYG29gQHpw8
0SBbyXKX0nMBHz26TRgl1XuGwRXcEFNa0+pRUkgq+qcDiyXCUE2sSY0oqTVZ
FMQSj91raqpVxcRFk2Sr3CeubHyD+48cVyfPXiBNF2S7d/YSHL7OXrykGvfs
JgyUrlix3H/QlOVO549FMV0U00UxXRTTRTH9Ly2m+A1QTFF9pQctjIcppvpp
PYp7jYotVgDcvXtZXurGjTOqp/c+MamBQS7cO++oEW8ruXJuv2yqXTjt21Xj
VtXFyUS2+hq7HZpZcNVYkkAO18utnm3DDYaAUHlOBHFaVmkUGzP1FNlJwNN9
XjT9PE5eXbYtqr7STm5cluu3bw8ymCvLnGpkuIWMjTxCuwvUOefnx6tKeSbo
6boKIzVUM8B87c7VI6QAMYJtGzEWkfBi5GkHrX5do9WmmRnshpAc3uGWL+Q8
EsSON6YHDEys0F3YkJqhKao6O4RkJ8teNiEEt/r+6hTZrm0gJVnhSEjAgez9
m4fQ/4E8fNCk0WMWjvHtgfamPh9sOsd6KIDegBfG9PQQT0ChpEO/b5uP7b2h
pHpsiiVX8gxu9XVGjKyUmakB9XTeS+an5Oo/5Te2qyYdwT7C6rn0RGTTVGaH
Bcz7jmBfbA37ROllSpVZwSTfJjpam7+dzw5SVTlbSQ3iddZQlCnVFwRj109k
468hiR/jI+oT9p8BO8osmjq5D+PDHrtaWSO/IlkpspuFRYkeFHCLToOYoHfg
6oqQ0p3zFQFvl23ob7ujDO1bnJblOFsn9aVRGroMKPSF+CkzFUA+jGS3rvqR
3Ozb1r2lomXyACb5S8QP8tOCYLdK9tXKF3JgB9LaD+/LUiePFJA9DTb4M8PQ
r+lgvtpb6yANFXajue3oUEtARJn98zUtJJ/M0DqS5KJZtDMOH9EZ/4myxf6E
RG39W02lRuPry0j8VJTwA2LZLvt4ayQeTk/4nPURIDFUJnp7DMq5HLGfqbjg
D8ieyjjEa3AhMebCN35E5JuFPRMHYcJ6Fbr+Q5LvDIVTJ8vnchNUasw6kp8m
QleUhZvZlRyEshlyoD5XY5KkWdXVulVX923y67+fM+40LN2w0QdTUzKD4KbX
T/mN5H3axd68hbVcdPS2gH1AUkKyiGgc8jNiY6JUWGgwiY+XkRwWgeVMdEyc
Skq1EW7vz1xElPL0+Uvq3OVr5PzlKxrV1IydPg7xyVtv/lD754gp/vjSyZNe
N4WHjVbmIqzGs7t6mlXfQAvxetFLkgdSQ5420dRbZM/OElnhpWEVtqPKxQIl
cBirxxLmIeU7g9VBuaHAsUYX3ILw2fdUW18YGcfJpCqrVnl424b3ZTliJdOj
tzXV8RATX3Z6qKqSCRO0t4rM3roOHxSnI0wNDtwjE5Pyvq+wgstmC1JFRRbS
hYMdpEaJXPXeVWPyGzi4q9Aop1q37IeBvJfqgoiFmSzRsmgFVlhsJIfh9kbQ
1PBEkuWoPDsOIcPk7R/JWmwd4cNYwMmzQ34u99s6sr8+Q1OXTmN6gJHxzHg7
Ea0XhRzDTYUjJqNoVJagJr1ydGAA5r/wbzWadvxBMUXt00tiqnteQExlfeBn
zHgYzXTRVhdMT4iYenpRiLK/MV+13T1JatFUvdTNxbZsDsrdYaQCU4SVHYzL
3dsDR28Z8cuNetIy15aA9VUR7LeLHBjICKHmivSBrCRZ2Za7kYWGqGxJ1lay
tybZ0EGYsNliVpDawngjoTcx9COmpwK3Va5QQwn1OyeYhupA3pXcnkypRHsa
S9hPSWLEz5DCukbp7XaN/5KlyGlMHIJ/NtylAK2C9e7acAYytlk0ytIDr6UF
UaokP5w0VCUa56WiuPRiA3Vlsnbq5SkEsp4Mm57evgco7sQg7Gg5r6qKkkgG
fFf0bub22J+rlKifkJigNyCceCeF6atVXMg7xBbzMQzlsG+AEa014uckJfIT
DfXf8vCGpX8V6BmUZZVlfT0TnipyI7neAbS7y0hcx/9ypcq1byWFqMit5Klw
UWZ4oG4sMwWCn4BnI+3VZd1Eit0RGtfi8p0glXtvObl1+yzPS5WeT2qcQQ0P
d2s8idOXEoYdC8+gbrNOLzY2NHDeZEuRGQmrU70YColSICMjTVYvSfgvcQxl
SbYS6umVm+gmduz0WS5PwYUrVw09RU+xZcu+IO+8Leuo/LysRT1d1NNFPV3U
00U9/RfT09/br9aQ1NcQEH0NzzD5g6W9qIryPCIDHvkAPX0ouoBdOBwXQZZL
tltlhSl+rUSLQNDXclZjertZLu2X6srJSnJyd7bc0UXIxkdjEfTNAFZUV+h2
l3npQaqhLIn83bMe1IpDFHNdkaquMp0Mobd7Xzc27VnuWHXj+hHS33dH3kkp
thHxsWtURto2cmC3iOLMOD7O/GQPfwMdzeeMkuaCjG000QCZuI/0RqqNpbGy
T/+URKz7saaiN2KzlJ28WoWtfYOwrZ6uCQWikXDDAzlWudF3lmCfgwwYw24j
PhQ1JGmYKJqO1qjx4YfENyI7F2zrzP7c+gGDVyGMJpQuv+YvzJ+cGGEZk17K
JD+/B/37np5xL7t3FuKLdOKPejk0Dkp/+c0k8aHTrc+L7LeHt5uUb+A+qSnB
nrQegb0Lx6rU6f2FxG3dbMjjjtIk1XxtN8lMRLCTaUUoOEAPQ1CTt83YjdcV
bGMJEyhOF3msKUBsJDnq40AOO3vKdt3HOSoMJg2H/UJnsMb2h2YVueltledY
RfLtK2STznN+/A9GEwRHtHyflm0f8RJuUImRPyV2yxL5L4ugVaEb3+RfgbqS
SEMeYQCRjlpzYcvK19GMGHriSl6DP5ISWNzo3V7yMoOQ5k/cKPdPicXckBi+
hA06wO5amQW/mUeK+cRYJwMjYGQUrQRHOJI6rmI3TyhKiHqaOYOkx39KWBeW
uB06iKiHYYHgRm+FyI3IskIcOnjFD0gaQrpZDOnaIr9QMTKhg5CVbxg6WJkX
we42ICHsU422EmZaTKC9L5CnaPzY8Bj+TIVv+oBEBwXaQuY5N8OZgtQVy6YZ
5QBmVVudoY4crSd3712AiwTUHnMw/CTAwEC7xslfbzBrOK2O+eQ7uf8A8dXE
xCgWKwGHzan505sc9tQX8mhLQdk85stUmyOgg3sOHtHU9Ts4obl47aa6fOM2
uX77jqGDJSUlat26NeT1H/2NFki1/2fpYD9WloN+BnA65MEgGhxsU9evHif5
OVaZ2eswiHJc0erk4XIy0nddrkcpY7vRK9XJvfnk3qXdiHRRIVxbVYFzPeGa
MY2NN3EGcPlMLRnz3NLUg1vQwR01maooN4FcOr9XU18/Rd0Y/uOjR6rInZvH
NRUXgyOm5MT1KjZyGdlZl6mpoX7ULmKtiOUQmEa8W7diQbabUb6X69igoX20
0g2Iy+QmB9noP5Mei7SdkJU/ouEPsKFSBYKo36OxW35MQte8iZUUaxdTNrCb
NdhZLZPbmeOo5Dy4p1je70kyPdmLHEyv+V9K+uBJ8uTJGJlAZHSGlg+enntq
ZrSLHD9QZXRY7mw+p55OdZCLp+oRW8bZ2KUTNerr6TZy9kixEXKO3y5iZltH
KrKD0egKEgJbJ5E8UpS2FqZfWE1k2VahZStxoXHJ/Ajm8OO7c1Vm8ibixjfr
ZBkl4m5ZKctJOs40ksLoGR72oUqT9R6QSUj+y/Qt/mfnpq0mOU6s9ZK+8Etf
bXE42YngnT6pFcndBvkDXBkGrYaHM/qYGFlC9SXy7Kp86H5OxhaRvPWkOCvY
6GgFxTA8zOphgT7rw0ofnUcMqyPaGWEtqN9tJw6VEVvMKuNToo9uevwXhPcP
IsBmtXX59xEiJzKnGgtGZ8xSdajWRtYt+Q9oFA/dL5FFdNyWn5FIWAofaaC3
rWODSkv8klij5bVjQiCroRveYR90QKesTCYsowe6MR3I7+g2gyw7R/yXyGUl
7pQ16NKMK9/YkK2aH14iPLnUpW94uDewBKS/iL4EXGgyTX8RHPighigssNaT
1Z/ovoUVR0kJKjEhljBEGRWDy5CYZA2EKI+eOqOp9m6sFh60daj7rY9IZ6+8
kyMnYEGUmZmpli79nHAJWFpSsCh9i9K3KH2L0rcoff8k6etSffIb6O1tMRL4
PQOtaldjMaksc2nq0H60+IQs9T66qNMmS2Kcg2K5vS3QVnOo87KmCtOxAbRF
LaVZPmCnD3SJNMNMge7yYH6y3Tj8292Qo/bsyCMNtVmwpkDY4czpBuV2RRGa
NiRbIH2piavpYADotLerDmm5E0MPRfLayBw6lnp64N9R4A5VWfYNhAeZem96
HNPiyBZkwKe0hE1YcAMjOQYkh39inAlCyRO2fUxitnyoscWkmZEXI7iSkxYO
u748ebi74zrDQzq9CNji+9Z3vR6Db0MCvwUJfBUBlj+H5r0kd1S6qVnRRfkN
0D9dP7JGEPDx3DCZm/LgbBoPP7xzQU1428kM7sn/9Et0Sn1w8wQz88G4576m
/v45ppbuljOqocxKLGGfw6wE1SFoylKVH07o7KrnsUPv0hKXkWynjCUU44jS
HchVf/e4g5w+WIRILC3nihPYXw/kpIqkOeLwtafFfaIyEnQy4ZWRRe2CkX5p
xmaS71yNffl6kyrJZFJE2hpVlRdEKuCAV8YDanQ4rc7bTmSDrrG5jJmqXZ4V
QqpyZZNbU0i5c25QqfGfk2L3FtkvJWP7h44I+Lig0BWGHqAIlj99PETvdjA7
OyRyNz1AFexVD26fILmO7RpjbtizbxDJW0LiQ35qtHZEk5u44A9JRsJXGm81
swpf/57MISHEFvUl4gFQwX1VqQFP1FKXvO8ktruMDfqA0wAozdysMVBq5j7f
ZV1hoKEzLEZd/LJAF8wcmLaWZNO0JXUdS9VBkVsG444apAVdOL870BXv628m
DLnTKwP1IA0r0fXUNWxy/5Fgn9FOJDlRFkoJ8djNJibEq/i4KBKD2vLwSHz4
eEtiYJMrcmdSj3pET6F2IkfeIXX63FmSmprqLyb/yY/f/Y1i8n+W1vX1vjDt
7Ol5aAzJ/t4HqjDfRvbukiXAgb3oTrC3MU9NjraQtvunNHWWvjw7qxESdpKR
7pua2s3uzJhhqwsiCF0uE9lVIVsE5dCePDIxArPRR3DxqSp1qLYHZ0l9DZpw
nIYViaf3pszJESQ69EujfBCVWiV5YcSOfiW66eKdq4df1rpHzU3ycFl+tHIk
ryJF7iBjZYA5szg9iMRt+blMjowYw2YDgXPA5akl9BOl92BASgeoyo82mqPC
0LE0N47sqJJp4dRR1NjNzQwE8r+YnjM56TH/kfJmorrBx9irxicHyYK0HNhp
PJEngLHBTrhWMCUEppzjfeTudbk4Ny9jifvLp8NcrAC2AYGDoxndL5CUSlwp
shDbVZnkXyzhFAHkOuV7zaTGVZdGq+z0zaTpaDGWPwjCDLZfCPiZsEu43m9Y
dI0RfMDVXIEDL4LoVrloFKhAf2e9g4fomvzjJaQwXV5kZzmUqaEkLBAILITv
Zw0ThHAEUJkTQhK2ww4kCZdyR0kUpQtU5mzX+B7MzAN0Wb8ihfCa0B/GAh5m
yyAlRlZFnS1nFRx+R2APQaZn4VcyjtXck3mvGvbeI/XlDo2HA2a1ftnfqpq8
SJJv32Q0DcERm9FN1REjN2wp3ZoLnVvUz9/838ieiiTj2VgPIGwHclPlRdJo
q4EOOtFb3yZ2eCTlO3CvFbs3qzIROpCfvsEISSKt1275ish0bjhq1JRa1K56
B7l4Rlb9bc1YLA3JxzBKbPWaGcobjDKNXBuvt9OQN+TaGPWJbBF65y5MOOPj
wwP1ifZUhxHDs6VaA4u8lJRkWbMmwGgpKTlFxSclk/1HZK+G9ZtZNbd3qqu3
7pL2rm5NnTyD0Soip8LCtpNPPpZLvHbNikWFW1S4RYVbVLhFhftthcNz0NMc
9PfIfhU7VbPq6bijCvNSyekTOzRojjx89mS9Gh9uJiI98myeqF5q2klbNXD9
3D5NXT+P8xSkWKNYBOQ45erBRM3M46zi3Hhy8cxOeZ8dyEAvKbQF3NDOndoB
00oMuedzL5JVQzZ+qLFkAW5ocaJEm0mpOzzgkIWGdfJuwHDfbY1RFJhEr2O5
LmBLgq1rUOmL7AkUhQMGlOKDIWW7ZSVvuLjZYIig22zBlRIp3MCZsEZeex+K
dK+da1QXTteTISgITvPMamyki9ZRYB5Fp6NjA2a0ExSFGx9mfM78ssy9xgic
vkc1dqeG1o1PDfl3rSJsT6c0WlKjAdyYmp8ZJ3OTaIExbbhUoMAFjOAIHgWx
8uzJATUrtzV4PiebELh3wax+uyrJiSX2RPlcBxsRhKgvi1fOxK9IhlX2gtkO
1jtnB6ndDTZSWhCNb7hIHu562ETrc2AJW2qcgyJGZOSauJKWIq8CX6Ue79NP
ZCuwebJHYesftfkdZdn+AZEdqkZ1QyT45wGtqy+WbVx2Kve3rk2qrjCMZCSg
BjwRW0TkdWNzDXZXxEECsRdsLI1SFTlbSL59DYQHMpUa/jHFB0Ru/Rje+0i+
R6L01IyHTM7IZtU7iouKeumZ6S7SdLQGPnmYbmEvELrhPZISvdQw20uK+JQZ
3iAm+EOjlQByxREYBOuW/rXG4KK8k5gvVNy2jwjDarUFYVT0jTK3fkSCV6El
5oq/wVcV9D4DcaAkG4ruxAYe5dNyDYnLtgW9C6F1ZQUWGreCK+d3aWj9ivtk
vi8QbevpvW9kpiB1yjiR7e9vW5iZ8pLbhK51FkuEcjpSdOxpGgRP6YYTxsN2
u+w8E5ORUG1NsdH7DCyIzd192Kau3b5HHnX3GFpns9mUy5VOln/5uQbXif+M
1Vx36+/Sus62m6q6wkWuXzmiqapyrM/am8+qMe99Mjwg43qO8bPO1ovKZY8k
tWUZcv8fhDUGnHVqyuJIAXKtcjMR9oE/5IWmRtJ0skFTLQ8wlVaWpaverutk
sOem4RVy8+JutbvaQejvj2N4szpYl8JGQCArWWSqsSyFN8w6VZxtIfsb840X
QVfCfBE0UIS5/qtPUY6PCHy2bROpRj9gZzzmTDTFOHOsWOdIocZcGrOKC/00
cP6Ql7bN6CHU33mZS07ABLmpiT5OjoNqzKczDqcH7whODnzjQ4Eeqv+I8PkP
JeQ3c6BPBDQvsMibgIHEkwny5OkMbF8QwcNLzk9PkKezU1A4lOrBn9coOpG7
WFP/8OunePZYzwtfgK99sjA/Ab8gd1qEKs1PINnI7jrKCpDTRwoDLjapcbJE
ybBh2rLJcN1Rl0qunKsX9dyBKXFXDcJ/t0nToWKYLy6jJHwua6dPSbFLrllm
8jIK3wblFkEFZa4go4cxktSc8UuIqJzG6gqzCl3/Q67/wI7ScKjnF37hw4oH
lGdtlWvGDJWQ1X/LMB6Qp2hsWKE7ABenryHpsUvQXQgXPiPuC1WZtY1Ytn9m
BHzRAPrp83EyjW4cw2O9XGvL1DHTS5rvyOq5hrcgRAc3FpB7VVNbVv4Qc4To
nFHQIiIo30kU5tWUmCUshAFOCHZRJt9g6kq6EoNkuO8U0w6pIhuZkasJG8Lq
VqWQSePoJTdtq8amtGamSDXIvgpcvyBLkPZmKNyD2ydhME36umUQw+kClXTt
NIcCTLjR93Wjo/0B4RsaktvbxxWuboQSSMtbGKUzVnOyvjNS8hYeSsTFxRhR
utg4S0D4zly8Il/sOLopt3b2UALBsG9c9nWXkeaSkpKi8vNzyZrVX2nIR1kU
vkXhWxS+ReFbFL4/WvjQQNvb10H6upoNE+lHLdfVnp1FhO0HGutx//d0XZUR
00J6YBg+OoTM5RHvQ9VQm0caa/I02frkUviC4XdIKotiNbWnAR54uA6t95uI
bGU1XgGzqq1yq1a5MuDJDBa4h9HcvSg7MlCH70pep/GIzUzTBLh5AWu43KNZ
KbhhCjMiVFryVuJIkkGUlYZvuLbcqiqKY0k6dg7hwUg6hkOD4ehclCabrHK6
d6dZ16s893aytwGpJccQvMxyblW2hLXE7QgyktdvXT5I/QczyDgZGaL7MUIh
fuHr93Rrav7JDIVvWBTK4A8I38sRPfkxwUAd5E8GIJmcGoVVFe6XifER2XZN
kscz0yKY43ATmxThGxn1kOGRAU09ezYtD8/JS2EHDuYRq+psh/Xmvt1FjGGA
08crNOgZLvyj0yKB2SQLPQjz3JzDZP+fCm9tofnuYRkVw0hDgUX35bONRLa9
GlvGmbk9zkj5ipRkbzIqhKvztrG+FuQilyUvFaKKhmWGlIn4aZQ6Mw90RTUJ
d8D4xUxBMwo8kiN+ikvJohrZJxt72tjgdw3hs4S8q/JtX5K0WNGVLLaCKHNu
CAifG/3LC7ORUNXVcTMgfJMzMFacQhh1Ymog0FXAO3Afdz0qjRFBKc3ZRujl
6EzCp8xIWaGSoj8hXy35C7RQRbK3275K5bvWkfJ8VGTHwt/DZVumMlKXkprS
bbCCYNKKfEVoEQ+KEC8qStNb2K1nG1VQkBGKzGvc9Y7ErerQ7mIy3C9v8Nlj
vO9Jke1R2caCibF+jZ51ZjUw2Bz4OExD0YUPZgQjIzoLijBwLmtsdRcUCcfE
bA+cy6YkpxrCl5RoUQmWGBIbKyuM0HDEYlEknGBNIWcvXZXXnsQY6ewbVL2e
YeKbkhv5yo3rfuHLyckiK74S1X/3nTf++cI3NtzHVR/o7WRlTZ9f+A4dqCUt
Dy5q6uABrOFuXD1KYwAw2HfXMLLxyVd4tmk/uXvznMbnmVVpoUVlODaTgpxI
UTim2p0706h2N+aTf/i1rEwe3kfqzo66XNX+4AKZG++Qt9/Gzo6F8fR8A3KB
kd2H9DHMecYygd1AC51YleU5QmRhsZqU5cVr1E2zKi+IYRgXWOO/NOxKsBDZ
tvZ9kpG4AcMCr41jjip5JijIitDU/p1Yx+xrzBIFteuglV3nQ7zvwe7b8i22
k6mJfo2Soqc2Pn02S2bmJlHd0vmPCB9CeRMjgQ6JfgmcxIpPJBD5D1y5yc+p
mSFCzwX8YmIuCg44wHf0/h2ilmaopbZwmQiV9I17iHdI7utnz+chopNj/qY1
PjU3NQ7fh3EFV5UJ9ViUGkxMynvAxzGr589nAob480jNGPYiQQ1ljSzREsaR
9/ioDd/ML58NsLcGoPXwznpMfHU16aqsxEqqKuR7/CVdhVA/M+t7RFruntBw
HqXQKcAhq5iNJC15OVxs4JBTIWppjfiYOGKXGqlCKBYx1JLuC3oEEI0YG4oj
iAsNG/UsFvRnQNgMfPbB/6pxJaiHEUvdG0nkxjc0FlCg98XHqi5/Cylyoldv
NHw2GgrCWLoIWNjhSIa2Xr10iFFA4JsINBBEJxajyQUTMw/uQVQ0074ZiYCk
EMWQcWH4lDDCLc7eSlLiZHpHOxuZ3t2b5I9LiCPxcxj+YMFamrtF5WasIumw
XSzWvX+zt9HhBKREy4cP3Yi6t+C1H8iztpATB0o15ikhAmhTF07vJcODbYYg
ePo7AjtDuW81CqKZcUDDbJf1rrovDbJXDLVksyRdRFHahYMQP6KWN8/61dKo
yXDY7AgM4hDElZGmMtKdJM0pDycnI90XgUGrPY2cgS+NZxh3bGfPoOro6Sf9
Xrljr12/KQ/b7XaVlZVJPlvycw1ONYtquaiWi2q5qJaLavlHq2VdXVmgweGj
R/dNCxt4wxrRkExDMF81anzl7wwPr8E++cStrSiU9w48UqdOHSCtzTc01dR0
QB6+d+eCyPB9MjLUofFM1IxIpBocfESGPZ0a60PMqq31kjrVtIOcObdLJLAH
r93SfElVV2aR0WF5EUQv5RNU51B8wORwi0YfOVhmOwO72fz0EI2bCDMSEQLl
uaWw+q7OxfkdDv9wZAfoSXywAUdYR3amq8ONaYRBHlssRgZqxZ3xq0nUFrjF
R2F4oVlWaWEc2b0jEx6MKCvGKXZ/503SfO+8xg0KDM0HRCm8RJROY72GGTKj
xid0RCXl4/iGTLLLHlK/FVWUf4K/wwuI2snfwesA6I25TRxlEyKIwISfJnaO
M7/0F6KYmpqgm/zk9KCanPWQcWyRxiZ7/Q/PzA0Rpn2MT/YrvezYMFUWJabr
wquGSs+M8hDRz7dFT32sQXnNb9XgN2EYouMCmIbHuD7IpuXlEV0Fg/1yO7Y0
Iz3g2OFd/NJAZ/tdVKd4OOv2qGezQ+QYqlNOHKzEpdtXxI4YOjLr1pUyRCx7
b6OiYWeFRaP5l26SCPc/YEWfBr06pTRzC/NnQDYqGoposQ0nh8biKBIf/IHI
VBCSpNGtIUe2/MCFcmIb7bOq8zapItEikJWyDDFs7F6hvYatQlLUUriJ47+E
rceTuT4yNy3zqI/ZJ+i+PTU+qIN+ktcuoFVUVXGCciSsILRrLMvFxnP98h/g
xJ6wDCWN1eZxoT9jyjagQ6T+bMwpsaEfkrz0TQgq4Z3Ey7KgpDieVJQxBxlz
S2T4clVTlU5aUQ4/4WPdhkyBwyJvYHSoG07xKPUYwX01OuLhb0Aext/14KiZ
Vb6ilKiQ8BNIsOunzwoRGdXU5cswwg8PC1ZZ7jTiwJkydt6ikU6HsluTiTPV
prEJl8wb8cnyBBu5fOkWPOwfQ8Q94/K6E2Ryak5T16mRSUlJKifbTVauWAaN
/OEf0EjTSxpp+q1lJR7FDAEW9IlFsPXOnStkEAlqDx4giaal5XZg5To83Luw
t4whtV5vtyGevole1dJ+lbR3itQOMR+ps+uO2r2ngvT3NmuqvRWv3VhXpLy9
94nPI2+/tx3+G/XlDsaPQXlBnMZTD3i4hgXS5gvtWzV2DTSzfn9XeTzJQ7NZ
vboJWWJ7a1LI4cYMjRmAZkYsU2JWkmzY3aIdqG7tmu3SKUKXDARdzciiVKdP
7CRcU8nkYILKmZRvDCs8SCCWjT6uFH0IK1IaRRRNuhBO++gv6BdBP0ws/A3J
882IiPmYajM+NULJBSYeuZj1p4kgApFCeYVZ3MUzj2XVOech4xyZPAESRQxE
z54+9bF/7ItKu39Llw+uZQNVKvKI5nenQRLPQH8XaW+Tq/X1c5zajHj6ZfD7
yOSovNnnjzG537txRjXfPku6Wy+hIQWX9fkWlZO+jdSXJRiWKxX5EQGBsYR9
pKnUWPjzJUV+TFsfUF8UZVLZaASTRXPh3eWJqjonlGQmLNfoNGBGL5qA30CZ
ax0K0hDEq8zdrFLjfk6C0T0BWYRmJt+VyguAjNSNmiovjOd1jwgcoD2eQsIn
HSfn5LrgkpFxue5dvF9rS1MCvTdysLFBkyEzbRNwQAdSYpdr/Hu9qUKRezvh
yQg8Pc30SJY/kvI8mQNKCxD/drvD1eGj5eTm7WOaOncByWonTtWrm7dOkp5e
7OpoQQoF0kWqSx+VomC4RMMDAU0TfTOkDg/jCTq6ypkXChuSCXt7mwlH840b
2CRER6HgI4HEx0VptCHUA4sx0ZEkNjpGE/WNogbHqIQ4K7l66TZ6E32NGXlo
WvlGpsj87FMsLFG9arVaA4HFr1aKsL35zqKwLQrborAtCtv/4MLGfey3/eLV
0fGAHoCAz9cNASFxsBAEom+G1OGfG89eoGlwEzQe5rfQ399GTetTvf3NZBin
7kMjeDb2uxcuHCV93Q8RSEQLrPOyaTZiaeNDrfIwk6wbqzNVXmYUke2tpvbV
IU03O3WrynMEkZKM7RrzXHTXaxgJAtm/Gk3KnJZVTHQBh3dmGl4LB+rd6vj+
InLz3G4ZU/GoEg0N+kzt31tAjh6ukE/Zhy++p/OG6n50m8j+ROO2BHrmVWOj
HmIy1v5j8mfRL+DDMBifgMCNewMC5wkIHLewATR/GJANz0W/gA+JMr7pUW5u
x4Rxov8JAjeKE0wyxZjhDF5heLQnsIF9/DRg9ofKc2go4P83MTb4uwUOuf+A
XoPMrtE36wgbPn/2hIiYa8zCgZuTl+0DgaevRcaKBwPuyXSfOnawglxFDu7B
3UgjuHqunr25QHZakBGVTU9eGThQzUJdvyUc4TekvSMPHdjjEH6Lx1QFk4X6
wjiSg3IVvW4XgUDLtp+QPNtqjUE9s8jJBpXtXEOsSIxBpysz5dUu0gKikRhT
kofqBLcjXN2/dYLMTQQEDmEMYz/OBnbjPGdFSlFjdSrJSZfZEa0pkOcQHshL
Dg/6mbzvJAgzLDSM7ur88LJXl4ctkUtVinww4ERWxJF9KAE/fbpWtbSdJyNj
qK0fps98/102egLMS9aNnvUt5csCZ1qwJaWk6ejiZzJOgQN709+pbvSsv379
/O9St2Qr1C0hNUlFJMSQGEu8xpNgs4qJilVWSwq5g/3o19PP5eHHY7Nq3s/z
+WeaunOL6paarFy5bvL56qWa+v47eupzfX3571U3HHiAF8ccSndBNYRJ/pFG
/wWzEdsz4nkaBUyvVn5Jxl48bCz7Fqhb/2Cr6uq5T4ZH5UW6e2EyinP3zs77
ZKBXZMw3gv+yt/MebxUy1C7DbhgvcnBXkcpyRpCd1bLYun2ZjQizYtj1HJRk
RmiquhBfJfwvi91h5EBDuqYO7XZzio6WqXkzYQvGpiMIBg10XMVhCpmBcd7u
OqT7NFS7VFLCJnJgb4mmns7j3hgafMiWH+DxHEJwiGdgbWvW5W1sQMc3CBHz
QNO8XMgNQtjIH1Q3kz/oN6UvzIapXWRqHHI2qVHZEH3ziZaNGRjnIGxRMkdP
U/X4sazOkPhnRqdS1oSAmUnYnY4vWLR9b4GmGX1OuGiDuLH6bqHUabSO0VVu
bNRLFqgcX8Qfkpoc7zPG/6SvS/lkIIIxpD/p8Vj4vFaXWklJTqzGoW1GX8VA
B/hKFJM4uV471OhStcUWkpaIBXkyHUbi1gRMIYvRDRY1ZmYa5xp+JJmwKcml
iQz622enbyRZ8Kgopv9gdYlFZdi2kBSLaMuuetw6+3cVBvLlHmMdPcGSGdyz
htmsd0BmbgQr9TqogqwokmEL0viLGcYZKjFmFUlNWA83BwirPEPtrneRcyer
NXZlMLM0w+3cRqpKkmXctGPJ1IfFpLeZMOlOb2KH9vPGsQEz98bHjSZ2hmTp
MbfRfl3lTC+pnOkPSVyfrD08nnYit7emLl5EyC0sNEi5M53EYbdqKikZq15H
ZppKdKaQVKdDlC8FIbfERCTGWMn1S9dk0zDBtDCvzN3DI2R2egaLQ7iIJCcn
KldOJlm28ktN/dC/gFuUuEWJW5S4RYn7Vy5xhv881Upvf7zQrV5g+gqd7Cl1
Zt2qXt+p4x8YA5X6iECaHqEzwmqmBdtSQ08ZmNPPraF9xnvwDouq9Q9CSEdk
ZQ/De6Bbc1EY+nvkqni7yNgQUiW9tLCRL1VEjpw+ukNTlcWwFNtVm62unt1N
LjftMJrJVRcksrE4yLaFyI2cgTMohHoqihLJnjq3po4dQE7y8QPlCAgRRvee
0DLIJ2+z7f5lQvuF5ns4QU93RMKFn4yPdSNVucN/fw97OsnYcI8h0ghRGbc9
e8XRlsc3gftobLw/kN1MAfTrnEgNLOVHmNJs0rOT/VvPqUnZqU6TqakZ7DGR
tDw17aOWgJlpnxEeg0WB7DbJiLcHJ7kYck9nJ2UHMEMeT08gxRlbXb6ASCL4
zm8onYmSZiTNmPgcXbjw+cA45Bv5NXqutMfbRyYgnTOz0F+c1hoxPJai6Oew
ONJ7Muchw55mjRtYM5o2qbs3jpJj+8s07vjkChYmiBRsIlQ/yCAKe/YGrPPL
8xNFRTIRqkpP3KSunq4ndEpPjcWmF9WrRk8uvVUXOyTQzSI/irgRBnM74dd0
ZF+BbKZLyZ4duZo6eghTIaIThtH4k3kEDHSZk+3+zNwI4ToATa70ZC6jTqnt
wRkZ/HGIfCTHb1RlhVbS0XJeo1ObPp8apVE055idgLCcOVGnLp3dRbraLmLH
j4yw0eF27kX9aOzXrq8aXjrzhGCZDXkz4LDDTlXuSlG3f5K4MVB14QL6RYRu
3xoQN6cjxQjApdttrNcA7BmnOxFEW2KUJSWRXLp5SW6cp7iN++U+GhzTmZyb
MMTNlpwks0IW2bD8K0395I03KW4NDRUBYWES3gtxM5ZuFDd5mAu07+hdNfX+
cJA+LN1AIBBneinl5DX/OQTU7aVWcvoizivqNijiBDxYxPX0tvF77/MXuvTL
ag2zTj+ePTLYLVLWRYbg2Dfcj8no7vUmdefaSXLuRKOmDu+BJPU9uqLK8pPJ
qUOVmmqoRDoX9Kq+0kn21OfInZuXyEm0QY3KvQB62m9oTBKU9931QE2M9pH+
rlaUpeBqtoieDfbdJ13ttzRVU4FFXHFhuurpukdohCIChrbzuvn7AFuz+9GQ
227yz5tj4726kgnUMEqBIWSvMd3O/JJP6BREYZKCBv2anJoh8juWRDC9Y4bc
tIE8e36KVixj/bKkGCG/eCbP/sVTTIpPZiZkVThKpn3oAUdBm/09gmY2ROvF
kYJ/3ScqZeicvnSj1EHCRn1DhHo8RQcErFcNBWfzr3E2CJ9Bm1B/bolgrOjQ
X/Dx7CC5d+OkxliXWd27eUwd3FNAKopTNVlBFcjD+EsjR29/Y4GmastQNrkT
XQlL7CQvI1IG4El0OCnKilaOxI0kC1b1sFmQxdjObHUaxvmCCBj6DMJMArWX
XR2Xye0bxzR19gxi+I/nPAEl4WXWA8iIbBrZkLzRcRqk686j9itkbFhur5s3
4Gxy7fJhtVduYtDeIoPb68Em5sHdM+rJ40HS23UTwc1Ov4wO9N8ls1MyR/V2
3/GLl9fbaWD0UsfXaxSQycB91R9s8y/UTH+UguGljTQxGciaunoV03pkhCyg
rRZiiZcFtJ3W7o6ERJUQEUniouTrDo9AgDssOlTF2y3kRquMoWf/9zeYtf7+
qZr/1WPyq3/4paZaW6DQbptdVbhzyJbPRcF+9v03FhVsUcEWFWxRwf71K5jA
h18LbDCVbgj1Umd0fQuJhw0nPP47vK6+2zT+F6rZq/5fIVgBH+QeGAcPYpE7
ONAdSAwYGuwxyY8uhp9wLwx2CO2k+xGMlJj72PHwWiAX24vz6yO0Tj51uFr2
IMdIR8sFTd26ipRI1D1fvnCAtDZf0uiyLRdpoI37PuDpfaTxkE5PSBgd0pka
H0RZP57d+ei2ev7URw7uq9dka4nV/9N5X2AHzHiQHkBBkb1vtIvQMQzeryaj
SznBlrIX8jVADTPka1xvUTaCQJafYU1vZDYVECtj/6iLFTM55qe9shvzkHlk
zv7660l5+BePfdB/0t0qX6DPg+/8+Qy2ldNkdmrku78zWGbo1cSE19ilQrUM
kaOMTbNzOlJKpmZ9RJR8Eq8wJFLum/QSESyNBRZmhO0Ce+ynTyeMneWQbFGm
kTYsDPY+1OjJZ6Z29ffcJufP7NE43M2q7eFFlkWAS2f2aur8qV24Iduuylzl
JrtqszWGPs0y0dUHZreTmN2untsjD584WhMwzpfX11RnB3YwM5PdsjfuIL5R
GbC9fRAUOLIPyvYXMNw7NII70TPUSVcA4MUMNupjVYB8HHgZg5kpuRqodtD3
zx2dt0lXx22NXofwGRgMuOh1PrrF+c7/MBrfANpb62WrmOmHhnW8QyJI8gvO
PXshQ6ODzAkHZvxJ43G7CU5j8sd+YlLDesrtHy1cTOi6cgX1rhHhIS8LlyMF
lmwua4qyxcUTq0X2+gmxCA3GxUeqJHs8ufHgqqae/h2Ka578ak49/XqG/Prv
vtbUo/sIl2Ynp6rKjCyy9dPlmvr5X70QLkNpAhVcf4RwQYqMNDOG7nXh8se8
/BaerSZdmPW/w7rMiPbL6sukf3ZdwPr6ZWXm7SWiVhrT7s0Urq7OVjLGk2Mv
b+nBLi7GgOgYpmVIQ3/3Q7m5B4m3X8S0v5v3lyjGlYuHSVFOCqzZe/2TuFFB
NOxBLcMw4nHewVahjfCUQY/HQbv6ejvJyLCM2oF+XFXfSD+SScj8zJjGogw9
CtZ08gBxpMZpfDV9OSG3Gxkbga2hF3kxiMcaxg++8S6NZdNm3rP6mqwXKzST
npttCJoZgsYqLo1RelkmTQzzN/1PemxqdupF1v88ujo+mZYXesq25N/My40r
szU4uq8CfSmRDlBdnKl62m6TX8BKDycNWISN/J5FGNTLCPX7IEn6w3iysQij
1unnEzK21Mz8BPFBhHFQIcNPrtvs43FCXRvnMYLeuk+Pr7FLKIz7zOrZ40kW
tQB+9ZgodO//CV8PGfLILmF8DBcKX7nRCb2j9Qa602F5Mj8zoM6d3E2ajjUa
Ybe+jhvq8N5y0nb/vEYTP1lttV6FcxuZnuzXGDvXXxt1RoDr6VFfj6FiCHEa
Sy5RMnjW8GFI94SHTMHxrm+ArzTpUR1d9wmDwb39rUqv3cBvYHAQORfDXf6H
8RvweDoMhYTuQJQAy+6GmYWxMPVxdMyrUdEgWAP8Tf+T/DT9s3UN+RrIsgKM
qZ07h3XktpDNKtPlIAyKpVgxv2dmZignbOsEV4ZDU2k2xDBtSfHKnhhDrp45
IbfMIAbDwMNm5WltITP9Mg5uN0Ez7VGxqjjNTTYtXSULstffW9S1RV1b1LVF
XftXqWu7dtW8rGt6ai22m0birEBdM+lKJbpmCpQT8EyT4bB/499TQooGB3qI
KfCzmztIYMLP1yBNssiG9xBO9mQbJpe7vfU6cTnjNXXyOPYJ8Grv771HdCVg
PUF3z71AhRnPgrHClnt6EAZYHj9DENR+vzoaZzNjox4eoJr829ZzZw4qa1I4
uXj+iEZdM9MnyTPQTB61XZPP3wmbl/m5/oACsa2lfiaE0mGjmtIf7cFmAckY
SKsFUygHndHzFcbkNpdbBzyGZc/sJO676dFe3eNXmEGMRW+nPOxpVscPVRDW
lLfew80yNnhdfT33iNy42IijOYiSNXYdm/ICT7dsW34xz5Y5shfHthOI7LHn
9mt6Zb4hTv+LniA7gbr98akhFiF8Sy+c99edyngwpGtiPJCUgd2h0RtFNiLG
PT4mk8n8rJfMIV1BlxeUh96+3kQaagoMu2WvfM1IzAD0O9Obl/GMbaST8LX9
YafhTmzsyMhYN098vwtVlDHnG+D1GOBvBKdpw2Ocm2SE4jcwirvmt5/9Gw9j
hOt4EU0a/jZ+Y160FhAC3BF9xOT/uTDQa2JIysQ9Gt/3MKILelsp5KUa+zaG
j8+fR9gPh37Gvi0qMlRTzkzUM1vcqSrUHkcik2Q7J3s6BUO8eFWRlEpqY62a
yt+EU9fizREqfeVmUhgq46khA/G9zIQUlel0kVXr1mvq+2+9+U/VAbMePH+R
0WDowLfx2/egAyZO+ya/EHQTysCL0W/C6McPqlZvK4M34M6tc/KR7bEc/c3q
+dMx0obwtT6P4A4THSd9WBv19jF+JS81MjJEhrH08Hh4HUdejEIf9FxPn4Br
CGd9gSVJTaeQz5WcGKrcrkRy6EA1CoFu80Va2dwePJ7H8sLH9tKPverxkyHC
JnAv3iAmHfDs2bTspemvBp/vJ3M681OBeNA382Pq6YyXPMaL/OoZliS/eu5V
QwPXye56l0wHLHfKTN0QsHnsfnAQbZzRucget0zZ4peTDJhtIu5rVlfO7lbT
vnbC137Cc/OZSe/CBKtvB1zd/tyfiYAhDycxYArowXegB6/58xG8nt4FiQeB
Bg44CcDgH2NcDYkmPHJ49mRUXbtygpQWpqN4CFqIcW6I3hPdjeMR4m1jfVwR
6Akd+GnmpI3kFiC/o4FB//f0UT867v2WjFoPBvrg95jghkHqxZA1+COGrsmf
m4MRa1g/UHZ0Y20MWmPS4Wze0/NA6TUmGLggPAz12k7YisFOzJXnIlvtMZra
kAKzgm2WcBUbE0HSI2I1VRMHn4H9MRmqcWsS2b1V5v6GYLxIdbhNlcY7iSM2
WVPurJxX1FebN76i/v3br/PH4uhdHL2Lo/f/16N3587qwOhlNuGL2ALq2sBL
o5dr8O9izP4ZxqzJv8fWV97dBq/i9V7zH2pj5Y1LrgMDRY7cwb5HgYMVlqU2
NuCQua6uSG6nQSKbNY25nbppiLGGGfR2YLzg/8Uu1TvUTzxevPZQP07c9FKd
wUCiNpc4evXWvNzHuulEu+pov6mps00YvlUVbpXujCGlRU7ZBBxDm6QLZ/er
yxcPkzNn96CZ/DkqxsNALJ5diPRMLHyLED7Q192KY3bEK/pkqwjTGdD76CZq
jXGGMCDr+smh+6S79SRaLiClEQPRkbiMFKBVUHIEzIzy7atUhuVzwnY+afEo
RYWDB/y5wMM7R2EH5aFi9AXCGPK5Xw2sur+nW6nKYOVv38F2nwmJ/gW3bhYN
z1QuurkZHVq4zTcMrGSYGj1KsTEyvg3ulFofsi9LUXrgPcgeS8ORjdLPoHCQ
M8RkWgxHdiTB/8CSPQgI4hA4CdIzxw3jre/hvYgATwy9hqGK1bLne/4xPOb9
TmAg4y3JOhtnS360wCg1+S/VwkXxgv0x9sVIiAPcH589e0zpmb6uDDuxJls0
lZGL1Idt9hgVnBpFIpNlqCbGYfZJj0hQ1XEusi8+V27tEBRc7tiSphpD3aQ8
VG6x7HAMVUdsqkqUtTH45Kvlmnp/6WeBsflSpu8/Pjbli/JnlviLHV7aLvtT
SIxYIKfcPw0MX+6bzXp67+DgI6b+mvTonwcHrTJm8X15XzjdjQ71Gnvn3Fy7
Onp0J5maxvQ2wcHtaQ0o3ggyanUlxvGTcbY7MNitHzuhc1I/98+AaYvITDbz
nN24RBMI1+hO1LInVm0tV4g8IlsXGaNI4o1WSZZgkposWxd0IDKrwoIU5XBG
koTEELlESTgrt1ojVZLsu3UiZY5MQbuTNLtFbtsMnYI0TWU6cECVnrJdpVuD
iCNxo9GiDNWPDssXJCXyY00FrfoP8nCWFX2jlxBr2LvyIgmowLQEvxXoUcOm
yLVlOMx/cOeI7FK7yOREp+Y/9kWYyZhoOfBefXn0/k/6yeqk8df8bdIoWpjE
aJdB/RoGtck/787NT3KUASZ6IrNV3y4byfN9/c3GUaZnoEX1dt8j+bk2Td27
g8pFnLFDz/wYHQFgxYXcIyC719cCxR/f06s9fJPyhmTg/lsM1//5xUg1vTRS
Tfi5YJiajOFJTLidTH6zL9wiTU1HSEjwJhmR6XA9S0qMU2kuG0nOlHkvMQNf
corTquxJOhkx8mHKE1EXWhtXqAplVIL8jXK53Rswp7q2pqqChFySZ5Pxu27l
hlfUez/58BVlsdv4Y3GALg7QxQH63/sAbWysCpSvtLffW5jK9JsD1BQomDHr
GZkyBM2BKsF/ow/G/r4uPcps9o97vUsb4/3yqU368BzA8BxkBg12lsbA8Q7I
eMLm0bCD1POB2nHSkZudKt/eteunAvkgJr/bxgAG6nCHgcZcEj39zVgW0b3e
w1M3uCUgORBwbeXfgAxjSN8nnY+QiznGc7SBZll+PyLfwKlFT7rcsmGZ6um8
RTyDcgc9ojXO9Rsn1fkLB8mZc4c0dfwkEmR27CxThcUZxGLZLtc5DUVQ8TEb
1fLP3yRffPwfNbV5zXvycOy2T1Vy5OeEI7IqB/46CSHvqvig10l+ymeasm5/
C+M39XNlC3+XJIS8LQ+HYykcE/yhCt3yU9JY60KVCj7Ok6fDgQ0kC3NkFL7m
T0BaODINhwYcwhkjWH7/rr5GZihaD6JjR2vsxieRLaX7A/ShnrPjJpmaENk7
cxpfhCM1Qt28doJMI8kLW1O9prO3+z6Rm0W/gCZuRo0MVVOgXtJfGznuG0LD
FpSg8GAPuVJGlhT+5MVQ9fw59rBmhIw5SF/Vx6ZevLrwAEjuAa7U/9jhid+A
aK0mnwpVH/bkBJViSSb2uDT4xcJ3NcNSpCLX2UjcZrkQoWtwPhS1KUXlppaR
qtw6TX31yfJX1I/fePcVVV1azh8cnjt2VAbmvLa2u79veJoDw/O7GJR/pg/P
/r5OI59QH4utBH9qNT7ogAdTWacf7EJ+a2R6cJrt4wkcZk9s2gB3pceOoO9N
aVkm738wMzugscmnvLb3oeoduE88qNPxcXJFe1MPTnEEhg0GuePFMZ4xZmVw
4qrz7eAzt7ddVq0tF8k48skwNs00SkGkA9y6dlpTMRHwaLlz+xTvefCLX04g
87fPrxWBMwtM6v08UMKJVX/fHXIZjV701n6xYZ+poLXvkDWf/7WmVn3yF/Jw
ZuJSlRL+AbFHvK+pEjva8GTG/lTFbvxrYtv2hqa2fvF/4KaP+ImK3vwWCVkr
IzQuHLvSk8drGOICsyilEr3i0PqzBdtPGZR/gjNrDs9v6VOobt2Ce9g4k56d
HdF4uqWfths9aOZnZRny7KnX/91hFQFcabHGuTG+M6OF0dhQp1HVx6NXXx+h
s/D4pH70Ohg4keVJDIckTWcmcJIvO2KjGg7TszEajbGoYSz+if7b2MQA9qf9
r/1j49PkP5ddOHfS/hcJgX/8HjQ3C7vKpJjtKjEyhMRHykIpJhx70Phoh3LK
+APJCRWa2rAe1ZXBQVlq0zo72brJLtNvLCS/JLdWrf58DfnwLbnoRa7sxSG6
OEQXh+h//0MU6WG/OURNHJn6ODUCksKr/qYGC60t/gQ//3TBYNXrixYOVnqQ
68vRfvmJWxYMoEEwF7syaH9jvA57emE/xvrSzhZYD5OuR/eMDcm+PZWqpiqb
9PTelcXJEFwY+3BfYLCO+DoMkHqDEYgLb5Qh+7Nm+vzbUCMDmh16huia8c3X
I4EqDlnhauqbZ6PcH7WpEbmIYHpU3uXl82jnnmDZohrqs8nDlssa72C5Q+e8
amKqn4wxu5ptfkbHOtTcbA95+rgPtfzQgo7mo2pnVQJJwuo2cvOb2K5YlqiM
6I9IedoKTSVs+oE8vOmT/11lRL5HXBGwg173fXl445J/p+K2vEd2VVo11XIb
fR8m5bvA3h30DsjHmZ4b95+3vNT64E9fHr7+tLC5SR0zfr6Kh/C4LI9nJr0m
vyMkFr1G+pg8YmwekD2BIhwwN0tzZlyMmsoMdXBfKamrzpJdQutlhaKEHtqW
gUkcgTye8Sq9LAv238CEnyZubk0vlTy9po/jKZ9/HJt0LV54nPOafnij/1kG
sBqVrwOY8JNjmsNZz7swcQs7NDpAsHkdeGl0LzyYWTC68TCOaACz2fTkCJhI
44gGJFhiNJWTjSCwJS5EJcSFknh0r4uKxAYoOsqhbLYqYrXWaypoK7IgtoUU
qaCgPLI9NEeeHYXRnZ1Vpb5ctoa8//6PZd3tsP3u0S1DWh/dppcyQE0vb2L1
gNLLI90cGOnYyXbqNTi/c1rWJyWYOryYlvVhbpTjINrk6e0kkyggGOiBPODI
zqho4UazvBRf0e5dRerWzRNEhqMMczrztz+6GtiW0n9Nz7BCXqlhqkK7ej3a
BDcPVOQDHpliVwt/11uB23OgT5YiOPvVa2uGBjsIXeb0cNjlSwdVUaGVOB1h
mtq3v9z/TvoH7hEvnBPlRpeHnz+T3bX3DulsadJU2z0Ulpw9WqDSEr4iIete
12iTJwqdtk6daEwhVZmypaphU7WKjHXKGfkRqXZvlH1zHTZJ5w9mqXuXG8lI
91WN1gBmZl4Z/cO9eN+TM2OsCfL+3mGuVxZidI9xvPvHPEe6WR/pzA7Tq+QW
mtwwTKCbxT+Gz6G/FpDdDetrYP+SZNks6tNO6AV05GAV9PXZcODZ1FeYApmY
WTTq6yFMjzJGOnK2jP/0O/55Gj1IX5wzeV4McSZKfs84wF0wzkf5d7891M0v
DXUBd9OAWTfww2g38QYyRrvJP9T1PKhm8vvyoDJciDvZ0xKU3WUljjRMzQk4
wUmMsSm3rZDk2ks1lRyOiTwl0qESwpKJI8mpqXQbBkNBXqH67LMvyPsf/lRT
WQUFi0N9cagvDvX/cYY6kqaMkyMZ6q/pQ50FHDKsv4ux/K2Xe+eYA3nP+NGG
atn2b+mlGwP9XSZEl5VedWEEloc8sttFrNKMelZ15+ZpUlOZqbGbtt5kqb3l
CmHPEN2gFSUZSDACA70dWMKhSHRKLhzb4gqTuBZjw3g2tkBGSyZGGnE36F5Q
yNEgQxiUo7idPUODstp/RJ4+G0K94P/X3nc/x3WdWX543WgAEkTaGq9HU97d
qt2dqa3Z3dmtqbFnNLYlW6RMirQSgxhFMQFEzrnRQKORCAIQc84UoyRSFHMA
A0Akgsg5AwwSJVker7dq/4C959z3XndTlOyp9Q/eLfxwuh4ewCbQ75x7v++7
X0D2hdcbIx73WmLfnmKrJBwTr44fWk/s35FvYCKPup2dOE/S1s0l4leqjzVu
+cvqdkHKfNlTlUx0NZ40pPH6fnX7k6NldufblQtfNDgy1ymNNR/IF5N3iQej
ajF5MIZ1c3Ks1a5NmEAUV/GSmgz0jekWM7CsS27vs0p/cszuJsCSD93q6f6Q
ZV/DQ8ZwVBPqXXkeR5lOMtRs2t74cCf4KJB01VR7ntiB0ekoWnXKxg3Z8vuv
h4gDaLlQVoRwwVePe+kmAA8m2vWIFW17W0b082ZaxQQrDXSg46/0WZBpYwdY
3C542HS7wpnzpLt5Ww0qaEcroYXSAXMyqc46EeEJyqWLmF+cmpIgKcnxxNo1
6MFEqznTlyMxOYlEAipEM5PhE/tSUmRHbiZxojhTraDFSH46VbxCjhYtIg6X
LTPkYCVSZarVNxe89Srxi1++aoin5P1v1Veora8Iu/GGfzjBE3mIcGd72hF2
IlhsruuGsOd0tLEyF8LBfPpL6vaZj/ZwBh8Qs3oBIjhYLzZtKJD9OyuJ9ia1
S/bSLx8dUGLp6yIm0Sxdbay4PdTp7xsID0zHx7q7m+0iEhbd6GHx/diY1cYJ
DI+PGWb6Wkfnbflfvx8lhgeVv/1+FTahtMRFHCkInDhcYcgH+zC93Jfznviy
lhPlmGywvRzpf4e2ZMvpgyVE7fldahuvhxN69nglZwICKTFvK082Ea0Kt2/M
tVt7jQ81GlQRNuZ2eo8A04XUfu6wBRUWsLcFCUp0X8UH9ydMjEFLo44nBGXO
qTIF5QxUE45ZLTWx7uj3//KZun3kwFalohLi6vljBkdrOWXnJq90t10j3q/I
MuQ4+wTca74sX305QHR2qEf31W9GzJxCSzl/j9dwHYfioeoIuj4w1Wh4iBvV
cLddT2dJxWHOq+juapVzn35McOOBQuAgrhaPr4BYnRpnyLIErHlRcdGSmhBL
eOOjlcWRhY6NHxZHyyclS4izZb9WeinFCdmJitfk2KZlxLbyKPUmC2eFyMwZ
s0OksHgjX6Z0MqWTKZ38K3RiJRJYOnFBJ+HQSZitk2l2TVqgOmCbAVSHTgnF
aXB76y2isw0pocwW//rLYTl1fCfhyYs3ZH0ppixcPX9CSgvTibR4Rb6kdTg1
37nlfdmzfTNx+uQR5bM03uB/2aLsvgaCUxN/8/W4aX5Yx+MMduHYxckYKpI+
AQ4OxBmIkwWc1ptwauKXrOaqrz3HlBtgzfI5hsSuwgyb6tIUdugEdlVnG7Kz
EvWDW5VGqovWESWYfOJOhgww9jBu9VwiKWYeEm1gRHc0X5QvHnYSjyZa0d2l
+bvUYVorVsYM3Q6XfcD/Q11j9vDBGA00R4A0JvnT2sca8I/DCQ1QhfWm1FpT
PdJ1t24uleuXPyJoLU+M4gHv3V4uB/dVE5cuKLFcvYajgNNnDjF4/IgDTHsQ
OO58QhX/Aa9/AVWE2qpw+VXhCFKFU7ccgpHlZG9pq46BMfuzn3xIV2a1clOS
iYT4WGUOFaJ6KzErU2LSUomU1HTls6QhQJmbFCcV2fHEnpIEQw5XIPFqX8kC
2V3yJrGrTC3QuypXCboRx8j8N2cSL//8FUPy88rtJDhLGnfROwahCod1Mmh+
ZcklAnJxBW8rT0t+Cw2UkJZOlwl7g0HpBzYZYKCnyWBzaiezVlqarhA7tpYY
cmAvUhVOn9grk8hTU/jk5AHlAlWVqNtxUe9J9XofceTAdkO2bSpVt4uLMqWy
Ip/Yu7sK/ghiBw13LtgdQtlD6/NHDJyPdVF0FF7PXauYHoETVKkAE6j9nGRq
MgrhR5T0gPOnDyvLNxGNkKPfe1Oils8l1i5/zZDoZa/iF1w5SxLXzLZgSMLq
19Tt9Ph3ZLPyAoAzJ9Tvfa8eDaMejbfLw7E2YrCvkRx1QDkOxlJ0g9qAgPrE
AOouBn9g54NbZwZojaYEQzjsV78HTxE5Amo+9B7DGD5FFNiFjJ9JaSmy/W7W
nJV/+XqC+M0XKJPlCOyqijzl+yURjzBh6u497DgHDm3VEQGF3/7PxwYOPl7A
b/0jvG8YVOOwVROK7EVKx6GrbLmH+AVjjfQYxNHUp2c/MgWT784m2My0qKgI
jmRhsT0j151XaEhuNmyUzLRE8eanEts35aM7NuS1f2e6clQ1DuxRa9/encik
qVyfLYvnv0m8NnMO2mBvmhLMlGCmBPN/KRgXpBIarJAIu++J4ymJmxLcPs7s
d0LjB+29zemz7ESBpFp9RoxzS+CjE3sNOXkU/Qx3b98gVy6cIn77+aja0znj
4c6tS+IryCQO7duKrmTsCNDTJNevnCI+PrULthwyXeNjFkpywhKi2JtoyImj
aD7d2nhJ7o+0EV89Ur7Lb7+E0TY5OiSDvX3E2NAw2qiwhK6X/hDxOcp2xiig
i598IId3VxFVpZmKQx5ET0o9MbLeG0tsrVRP7dAuRJEun9kv3S03iBGE0zEL
0cnf4OFYBzGOgN6jSUWQSRpd471WnHeyLwyM/n6wENhTkxHfCN1MBCX6Tp76
Wm1Szp07rh5tJQw+dDrQ1h3yx9H/bgQPJS1ljezaUUFwgGB9I+yvg0d2y9jD
IaIf4fIHjych0MkB26L6N3iNBNWfty0qWrguUB35m2gcqPvT6DkdJtpDTd4r
5dmW1RAKyuB1aN77ijxEkRf5j8VYDHMz3JKWnEOkpygmJ6cgWzJOOSh5JW5i
x5FtylE6jyDnodO75ejZfcSxM/sV7w9vV7fL1Uq68O15xJwZczDKaqPNe2uR
t3hPzyMcvA+zeT/NZnuklbyhWN7T3UYwFKdvg+3IsAEGMZy+l8NIwHarPK3+
9gVl8W1bT/42c3EHLpz+wOBkQt0tgyO8FA7u3YSelHDHrl0+KV981ktMjrVY
Dc4vfLJXNldmEsmx8w2J48xL5Onv21ZIXD9/yKqIG+pVZv7IKPH5g4cISI/y
N+km44ERPJSBbrz3F3pMGtHeXINJichT7mi5LO1NF4ie1qtoZshqy65GeazY
CHyOLj1avOPqQT+a7CMeTnAamVr7J8f0WYZLs31iYsAFPk8H21/Qo8gV0Zmv
YM7k1IccPPiYsMEBJ1ZvyAeTXdLXX0+UFKcqR+EKJl385gt0yu8jfve1kvKF
T5FNnBS/nPoAfvvb+4ZUbwTjbty+LJOfjRNdOKOb4JnR2OTQU0QQCRGEQQSh
tghcfhE4gkTg1P1pmMHe1QXDAMd/58+dJqKjELn1odlrsc8rZb5iIjMpS/nj
Men8hdMkNjGFiOJIs3KcMWw7dUiO1Vwg9p770JCDFz6BFs5+ItsOHSIKissM
HJGEyIyXXgmRMq+PL1MamNLAlAZEV7FYGmhuvm2YKQGtrfV2Dq7D1kVEcPT2
OXA/1K8LR9BIl6fnBej8PJhEXz4eIVi9u29Xtbp97swHuqRBoWq9x1D2EbJv
MdIFthPA4gdUQagNMn2NFOXHEreuqY2/vxOVwY/v35OxvptE/Q0lq73bYAGm
RL8use/NJHZXK/OlvRENpNCdCK4BExGQBzw2jAjVZ48mTKt7BDasdRvTZuDp
AMP990hmWDUoCjHtq/FBpc1RhoyHlCOFZrfAZ2yKphvwDHbQ7QDuj+mUAnOU
yzhLNUxDiElz4aD8X+uAKwmv40tQA47ZAAhk2BIIhIHBVwS6EPA//oytbO+P
Ntu9sRPWvW1IYy3s7q8etasfuEs03PxIOTVR82A6+JLpwQCNdZcMKcjHMA49
gUvPTn342aQhPf0ddF6eJpDvQRvhOuzk18bAYCcFAqegk06BwzSZYSFZo8v6
UdKkj/mUONAizAQqtQpxzFeQXSh5aR4iKzPPkNRMBDRjMlIkrbSIKD+kTKGt
pzFQadPHZ2X7mYvEzo/U37PpAJIwijZslvmLlhKzZ83QabXfpgyHHvxm6eEZ
Ww/h/t6IT0mWCQ3cO74x440Vl/jLnfSlkfsCDCAxtrMdXWkfjPdIQ+0lYlNV
kQPeKpxjLFi7d26Q5sbLxONHfQar851sQJ2RvIxYtexVtedsgXvU3XJexnqu
EY/H6hSBe5FYefHD96XCvYJwJ75l8CTCKe13L3FVBdjvTjcRC5xhymSHcRbZ
4w+y+vSxwrCvGwEEaGV8uItgTuw4Ozd8eX9cBns6iJH+boNtw/ShzMRwL8H5
t2PDPRSH6MIp6z/wy8SF+89DF2YaC31hSysOs5OkkogtGHb5esBzGshEKcSC
2oOZA/JYvT4e7yDG+29Z49GyEt9Sjs1moqtZKeXQDqRzvLfwZ/LmzL8jjuwp
NdgFXK04sUvk7MeHiIeo8Bpmg2QUYlr9t17QSlG7yPSAAK1SShiUEvoUpTh1
QSAEoh3Pq1fOE8qLQJ0Vfh9voUcKPQVEcX6xUm4udgqPx6Oc6DwiITtdyaUI
241323Yp2fsBkb9FmQqF245hF9p2XIo3HSLyy6sNeWvJ4hCZOeulEPEUpfNl
SiZTMpmSyR8nkyNH9qBKmLDtLCe/tGooWESshOO0hePP2grVxcNWvDY82CNx
oabeaSZs9VlsspqjPkDTRZwJ6iBTa/MNoqutFr2ewCacCG6schNbNxUacoNT
C7par8qZU9uJghz1uUWvQLTTnbJUDu8sINrrThryvx9DsPd7LsmNMxsJb+o8
Q9Jj5tBB2awewFXi0QNMIx1HXuX9h+1scwuwdGpwGDWkQ0j2Q+MdHFLpg6pR
HuKODfbK+FCfCVhJwwO6aIuXCOkSDrw60KIS/Zr6/CZVJK7oQISD/9/TB3oc
3cIfuT+upyCwztlgXy70xbxvp6Ups82QL/R5njJWPh/tJH6Hrrpd9Wjcs708
QRJXvkQUJL9hSEnmAkHp/yuSuOJlYvX8nxiy9p2fgmepS2ThnH8gvJlrkJVw
g9bYoPqDOogJNJehbIOiTi7tbFhXTtu0sjsXsVhG9yXlyoPFVNtYVhKVdQCO
WKyVuMiYFESiY1LwRoDSEp9Bp8QpGempkpSUQKSkKh8kKR2JCokZiZJV5CF8
1ZuVwKoQ0vRW7peCioNEfvleQyq2o1dDbsl6eWfVMuIXc1F4XZz8XRppaal7
ukbCgzXisDUSbuc4hgZrxGUeYmDJRYYh0NlWb2XE3a751PbIOYu09S48is8f
drMABTi4r0J5Xuk4I1i3+g2JW/OWxuo31XNdjjn2Kxe+LElr5xLejKWGHN6K
ePW+6hSp8qwgkle+bEhuwhw6MW/Kxup1xL7dOYYcP1aO3+T2cenquUH0I5kD
NYXKY0Sn3+EeYnCIucvwKIaVKEYHNcYGUII2qMg8NtTvgja+WxKugJNtSxIO
WxJPbCemOHRTJeSDWrVXXz1Ue9DXj7CFjHbWybXT+4kdFbmG5MRCBd6UNyVr
7UvE2nn/Vd2ORrLz+qx5ErPwH4h35/ytIXmxc2Hxv/Mz9e/mEecxMOOzUbD1
83H1zNS2CjxAtzV/nY91vDHd1orTdj6c3+6G6DR0NBOzOpUplbh0MX1HR4Pp
pV+7eoGIjVkbuHtYCklMijEkLhEpIkmpMZKSHqeRhuEUXmwqle9vlapNe4mC
oi0O2bDxiDIfNmADXJOYJHPfeYOY8ZZihnt9xpQepvQwpYc/pAdEqZwI3dp6
YGmLuu2P5bJb6LSnnONF6nz3nj58SZcDQwh6+zoIDiEwT7zZ408f23AiAE6W
nZwaZHULOnf2A0yo1gOJbyM+SzAN7+oFnM+UFSbK6mWzicVv/dyQpfN+Ds0s
/5WsXvwysfC1/27Iivn/qG6vfedFiV6isfx1RY5VC1C9mRD1U8lOm01kps5V
nMlEpGb/gUJpvneWGBrF2TvrX74hjsFBdq8bUkb1oMbYAFyHATb1Hupnb0MT
qMQccOkhY0opjPt8X8vACtY6bD8iDPdCTYdjUjkFGEE1ySNuTcjA6mrdWV47
cb/7zSTBefRnT8Bo2FaeJaVZa4j8+EWGFKWgwWjaip9K9Pz/QuRGv2TI+szX
1e1FM/6drHr9b4mdxcpEjV/8T6DQgn+UYzs9xP0+5Zh89QDO1MRgMyfTAY8m
+6yCjjF/3bdEaKWoX/gHwQfapr9hHW0Heh5m+/cAzTi1YHoZAQdv2truEEyo
qrmOZNWE+HWSl5tJ5GRnoosmlJHjTpGsvARCXSvrKAdhN/ROsZyVivIqhKkQ
MS0v2SibN+4hNlRvU2+yvlLdTs/Plui0GOLVeb9UXsl7uu3fBx/s/TYJWfkh
lBC+HxwFdgafjLv81WJ27ZjTVhn9k0id19vde5cCw0u71eEIH5kVKGZDMbXr
iK77am68RrxfpRyRutsI0g703lFbUxPB5D00jkV89bbcvHyM2LPZq9aWDGST
xa6YI0lrXidWLviZIVFLUMGRk/i2lOUsI4qz3lHiiYc3E7vyRclIeJVYt0oJ
810yqKQ4ShobzxATaMylq8T7h9qfpqkh9erXFLoBDEJTWkt9JvTI5AhoygXO
TYdgTOkoET2vvQ9OzzArnYKUNDbW4zT7uI+hnQRGety5dZ7Yu12504XZWHAL
0parvWURkfLeq8pEX4aFJnbh/5DilNlE1soXDQrJKcnLfiKF8bOJktS31Kq9
BL5JVf5qaa45Snw53oIUADyeEfUZWGMeOWpucLA9UstkDDun5aCHBWaAjPSE
4SocgnHZgjEbzSmZOAJk0tpaR3A2342ay+o2EnJBfiAlWW0gJaWQideXKe7C
VA1PmnqauTgkyc7KEI87nyjMK1DOezIOzWOi18m6dVHE2uhVhmSw81BJZbGU
bywh3lj8uiE/+cWPp2QyJZMpmfxxMjl6dB/JDzQ13dJ6cEIxth6YhKhuO22r
zC8Olhk7g88UQ5+URDeuYJnBPuvgFdDZ0WKNZsJ/g9bcQAuOqb/4HCdhdbfP
S/TahcSnyIhBmFaZP7310t1aQwx2IQQ22WmaBo23ThM3Lx5VkmII7PzJbfLR
oQ3E7o0Z6hOJhdmRtGaWJK+aSSx74+8MWTkfTTfeU2Zb1IqZxIbSZENu38BB
JYapWHOT+6HifmYJ6U4jur/00KASCWZM6dCuNf1zeMieq4jM+aC+4BH4810w
ziIhE0riL7VxZromOKkzPxcdSRrrcujOQyyR0PpA6/Os9NVEYvR8QzxpiGnn
JbwtaateJWIX/NiQxCXQe170DNtrefe1v1E+3jw0vTxYFS+V7qXE0rnKXvWm
IRf/5rldMtZdQ9wfboLljDg9qrqt9nQcrzsy3kcP5Xk7p2oa/uqIAC30oyNp
P+tQYWBZdUVKGKGmMBDdssysrs57mM57xcGG55h1GyOlyrwCMjNjDUlJWUvR
xElqajKRkZGFxhgI9WZkZcrK1e8Sa6KXGbJ8zXx1e0XUfEnLXUd4itLVSuJz
h8iCd+aHyMxXZ/Hl6aqAw+7EpX3bUoXLVgXb6UwLzsp1PEULyM/tabNl4KAo
nJCDvYSyW6xuRI3wL07cATbPrqzAWfi7i2axzBO4e+e8wQxVzN5pZJ4IQGl8
zi5Xoz31MtJdSwy0XlOEbEcU4MKHm+0DdU/6YkNO7EW65hZfrJRnryQ2+pQG
PjwIQ/XauWPSWHeZYAaq4rMjQAjW8Demn4wM4pcfHfTXGytDXU/Uohn+lAb5
LmsqzUg/5xONMRasXqdDB5TEdIgjTPswHK5kjlhGn/jRTg3OTx1lk8OAPvzD
o10Gp/I4Zc+uSinMjyU2VyqrvTBzqbq9ev5PJCdqJlGZMc+QqhwIIHvtDFk8
+2+Ias9yQw5tQiFqZvQsiV/xEuHLWKI+uv0oAxvuuCoPRpqJidF7BucvsXpE
epWjAnSgT69OSUG1ujWfK0ILR0noB3b5E7NRnoGEIiGhUL+EHEESYgzYoR+K
9vBRFIVdBVD7iWGKKEbtCutLvURW2jpD0pLWwDNLildySiMys9zKXffiwC0l
N0sWr15ExGS9p5ZIZVg4JTp1vuT61hH5Beq93XmZIfLO24tD5LVfvsGXKRFN
iWhKRH8KER07tv9pImpsvGnfpnejRBSGr0LtqNlztogYO460jux7lAtjIlBJ
3T3thKUkDO7ABwDwVFInvGEcR2vLTaKzHaPAWeVW5k2RpNh3iCJ3vLK9amA2
faHM55GeRqKz+brBC0X0jjoIi+hvU+be5CA+78abJ8Sb+x5x7ECJInob7OLh
u1el9epHRE/dFUPuM9Q30n2PHeSAob5ua6Je/2Af5dSvG8EZVJMjKK9TqYN9
P9i8z2y26ICqXGC42b56FPSxYmfPQygv6OPH75KMWm0cZtc5dGAeHm0n6uvU
2nLn9ml1+96dj+XQ9lxiX5X6oG6f2aBuH65cK0lLf0xkrfuVEsgWDMS+fnqT
bCuLJaKWvmRIdhLIc/Z4tQz1XCfGB5HbMIpsBYyHt5qjDD/AmSZ/k/ahHhl6
OEIMj/U/q5VhnUROt/0W2mrToBGXrRGHHrpkKYOObyOpAASEwrIyU23nRQnE
oDowVChFvNkanuxcQ/0cIs3p2V7JKS4nUoqUVpYkoefGvLg58vqanxFLYl9R
pnoh6lgLFbkqSoqINQujDZn74ttPFwe8ey2OINcfmnHwS+unncFacZk9+AP7
IdKredbehCLNJJcu9QoNEcgbpnejB0VBP9aOpPRjcOgt5+LYdZrdHY1Wh0M4
u1aNb1+3klJVOQpAVi1/TSp8KUQLWu88GmHjkYFGtQPVEQP3rmOoZj3Xyhsy
3nOL6G+/rJbQg0hMvlv7oYz31xLDreq9h+/SbFfb40BrM9HRpLbHUforjyYn
pKe7k+hHNc+AuR91B9ZAWO03IR4r7VZJKBTKcWjl6IMJNLwc5TrMWQCjKGId
6/tLfTSjj2tGuh2BYsGOZk0KYEvVsWF8Qo/GWqSt4Qwx2nXRkM/6sSAc3ZaO
9ATiwsn3DSSuqNuHdhXJ2uWvEt6cNYac+3gH/orum4jiEyODTfaQ4OE26R1o
1cBv3M8RNr0TQ9KtdpJuDmTUYpHgSarcE79vby1PuDguW0Ci01asgLKV2hGk
JmS34ArgAIfr1y46KCZzn1GUB7zZaWhMg9zIInehcv4LiOQsr5JUMeLFWWVl
slapDUgqUfZGYlE0b8dKUWU64SlU3u96X0mIRC9eFyKv//RtvkxJaUpKU1L6
00np1KmDdnivoeE6NIPeDc3NN+3b6jocF4h83XHofMu21iYloLZmUp1XLlxF
wqd5BuGQcH83P22bWpmXPd1tZgMWGq99PaxM6L0jd25+SFSWpBry7kIMWChz
R0nLzePEg17lxDwewgP/arhWJruvEO23jxty+jAabG2rSJfDu31Ec+0ZZaiN
IPg9qPb+QaVEoL/rnlVsgpFt6GcB6L7evdqKMIfTIO7pYBs+6yzWqbP92ERV
5wwiYcxy4Fx4dekoslLCM2a0zDzFNPlPddC1YSamdlpYnmfOEBtGL4vRQV3c
o/SqbE6g4+5VA4PBBQn3ytRtryP27aoyZHM1PLiG2oso+iS6Ou4YPC7WhQ/o
aAUMDXU4zKwtJG8OjvRGgsfPg9HPBOd08SrM5rahr3S2HFK+rPaKTh0uZu6j
7sDYi48cbdTQvwZQ66ghtbUo5MnNSZfUlHgiMSHGkPIyn+mLYNYYkJ6aZUh8
PGLGCSn54indQhRX71YOTSH4nuOrlEzlrAA5vmJDSitx21dcKsVFJcS7i1cY
8vqvXv9XEDwCF9gX7jjB7WnBjI4Eo132cf4zeuAnch713BFUKAFl3jhl9SYv
VrcTV81S5t8/E0e2qj/q2in8mpeOVcixHblEdSEGBMWgfCpt3duyY1Me0XD7
tMGHr7MqrVxnq1MRjVyXPTaJyXdMRg0FHcPAwlCwMAwsZMz2R2BcqPYRLO7R
bwgktK4YgmtpCZUPTt9GFKSu7hrBxoRDZAJ2TWseOFNhXbr0Wv2In1kRwRkf
GHPYFU4SaUJZffXMkKt9aXPMnA6FcCvbfJJjgMU2jIG3xj+zf/+tW5dp5KsF
MTGGYN4I6l31REorBpuWloEyVzgvial54lYEA/J9W5BpiFbGqVkVkppdTmTl
lRlS4MNjzPf4pLCwiFi0aKEhM2e8PMW2Kbb9ebCtqemGMnprCcU2nCbXwQyu
dekrxTsXePcceBcazLsw+1DsG7wbHagnDqFJo07Njn9vlmQpTgHpa15TBIua
rW6XZCyVwuSFhDtxviH5acjT37IhU25ePkqM9N/RQyccQbxz2D2nXIHM05Ph
NPPCwLxwMI/P3mUz74fg2zRchWlb1OwD0WkWRvrJowfc4mzcGi/P+CL/kR7v
gd9Fn2f1PZVs3wPZwp9MzAkyCL/BOEUvp95N+0w5iR5NgPMkjWb8z03Gd1Mt
MyNZbZ/riIDyAk9BjuTmZRB5eTmG5LoRNs7NK5BCXwVRXLbRELcHxlKBt0p8
pe8TxWXVai9eX8XbheLzeYklSxcYMmPmS6TayZMH/hDVmtDqjnai+ooWo5Wr
0NpEcLELBen8BuR00O8Z0C/Udrme0zXOsB6c6I2s1ieN2ppThmQmLYOCVv9a
juwoIPZUKSM5ZfVsh7JvXzJZiaIBYN92n/qlmmA5wbfobK8l1HvTCo2wqWb1
bYHpbueym7xzgXfhurmI4h1bvEXYAexQsOR5be9pfoFRFtvoF4Wak6xAJ+sb
LDLSJABH/R3jzPVRk9byIhx2nlcb/xFAvrJz6TcJOj3YT3nOjiYL10Remese
xhK3Oe0rCU7HtBLLwjQzu9mlGtKxlmhl1Rk82cSxZ7QU+zxEoRcUzMN5fp47
UyGLyMnJshqtbN64RbZv3UFs3rjNkF07dguGJu+SzZs3EkU+D/LUCkLk3RXv
hMhrc17hyxQjpxj5Z8pIi3r19dcQlrr1TUZG4CJU09I6SDR0MMoKS0UiBPWc
rsPq7GwEBZsiTfZhulJ3Zy1xr/myoXxmFFW7M1ZJauwCovbSIUMunEQ/y6LM
dyU1+i1i1ZKZhqxc8ivsFTlRyFEh+nrqORDHaVHwrk4k1aEKa29y2o26nQEj
W9VTDsdTfi6Yf2x9/xyuwvX5hPquU3/XNuj4td1/OcAqDOxhQE9cn3fhp6yJ
szRM+U46BRgktgzJJ6j3758SqkGES/3e/j3aop4DbHOYdiCIhxMnfepkdRho
scM2+KiaHJyroulXX19DuPMycfqGQqWkxFjl5BYRWdnJhqSmx8DOS4uTlJQY
IjkhSu3gbliFe7e9LycP7yX2b1dW4dH9O9XtI+p157ZqwgsOewqyQmTp8rdD
ZO4bM/jyXfRrbKzh0ghwQVTfd+Arl75SROSJ9nN2shTpF6mbgSr6hQbSr729
jvN2gQ70+hzqx99fo0y64vxYYu/WAnW7q0bdrrt2TD49tY04sLPEkG0bUe6K
frnXr35I9PY1cV45fJ1mnJvfdelAGc9yLKqF4ak+i6fqCqba93A1TRuC6rtO
vYh9C8H02oYvrbXEDuYEr2PkFv/vIDL9WztjLizgdNZ/BqWJE+hOBC1iYFKn
om+nprFhlQbouIlD86mjAyltCETfuXOdeIJPpWVeIjsvVd3Owu3MzHh7ak9G
4hplzBUionxwe6Wc2rfVAk6s0Z3r2P4t6mFUE2XFechCSguRhYvfVCvZr2fw
ZYpPU3z6k/PpxIn9f4hP6pp8QtHZ7XBc+fMEHPZuyVjACzqjs6OjAcmcjY4g
UnU26HkenJKhtrfGejhOjx/1sTUdsAdWWFcLquxHeuukp/060dtuty9ubbmh
/sfbRAciqnfv3UZNW3Oo/oit3ZK7gtOmV6hNrwg853A85zBtcSl6ReIqDPdC
bRa4bEfVcgoDexEEMCpwZySjRsyRcZ120rZFA7M+xHJvn+Ddj+woSQTY9pw+
vwhgFqhmbYr0WPVtnIG1KyYBtFr06Rk+dMtOcJh9d3QIuJF4GgnzcjMMSUvF
vHMUpqAWBcgvVPubuwC9yz2eTHFnJxAFWfGGbCzG7R3r3VLtSSJ2lGUbUl0I
i+59X5Zsr/YRG8rcBnZKkFBtkrN+/Spf/hUkDLfXs289P/Qbb9PsNc5p03Ga
mYECJlqpuOotGSXH7dZbrG0EvsBMoI67aJfV03bLnmHCRtr9vfo8ElmmtURH
V6PBd9VNnawou9MmJq/CzWMmUMKfuqoJGg5muGyChtlBFBL0eXz5HL4RGmDz
W+uYw2oErvhh3Qso+MY3La/BYZpzgQ4G5RHExL+ymfgsmBhpMxGfBjiNBk/4
5bluYynWTMSS19rWQLAmFdFBJz8S/yDzFsMkI8IpfjJqiw12ZJDFpskIh8FX
XEBk5yrPIDsXSx+OLnIy4glPeqwhFW5USXlTVknUgpnEuoWzDFn+a2T1r1k4
Rwoy4ogSbzaCgfkhsnjpwhCZ8+ZcvkyRcYqMf35ktFj3BBmD4imah/im9dPc
rUPtADN4eCcSX0bqq/b2ejCyIZL5WBhW0QzqEOqOQU45cGxpR0McaBeCefN1
upWIwwyE6sYRDryF35akqRdm78UsXwnXdcTs9TU42B6mScTQBA9hrRBIgIGn
e9QHRYlN45BmorU//4W9y0fqbwyBo1YQOBJXz4M5ESZzwBGwx4SZONIFU61b
vzTjD2h8Ghe4S+K4VHOhpMRHJKUoVzKFje/TcLiQEEO4U+KwHSJZoCRjnax5
ewaRsPQN5fe/NUPdjls+X7ITooniAphq7twQWYQWMq/8ahZf/lAk40nTPwzf
C7WXKDIg0mbAX+O583GJzsZDsirQ1a7MB/XE8aDr1NNtVZ5DR1stTDt0ckI0
RF0hP6fhicCEM/hBs8NhGB40B23weU63l4zIb4t/ReDJ/kA/QGsJctmrz/N4
qC/YabiugDCVPQfMPhvnctBrexcMkSiRG7SBnHyqIDjAKL4+DFeP1j4Mj4uN
QgiqkJEpj2Rk5hJZGWol8OQgNFCany0blEEEZMeuNGTJbMQV185/TZa9PpNY
u+hNQ+JXIzUxNyPVLt6Ni1dceXfV2qnn+v/xcw1cu+/cwXyiZnRQb2i4zicM
MESuLngY7cKVy364RsDD5ZV6RD+Ea86OVjTcDdOaaMNa3NF6h1f6K/0amELn
sF/9HxEskXqU3DVwtePDp7MaavoNOHL1p9pYz93/FJ22O+UIdpj4fPhzEfrK
zALWIwScdjw9PDhw6bITXXj1gu1y86Gb7Uq6OZPgiSWcmeihegnXQwtg9Vh5
xuovNPC3Wl5PIE9Y5XH7NrxOtc3zJE+f5sVYPHHneyUn10MUerxqty7A7aLc
bClxZxEbCnOVR54HS6AkO1U8aQmED3tFYTZYhX9TXrqeyEW5ZWaWmzw5fnxf
ME+gfCeWAjIG4LKgLqh/mp5hoMi0Jymi3OJIRm8cZhVcQPPWSDLEGTQGghIx
2XTHpd1yksH6kgaTw6aFYbnVeit32taiwyaDfz932GFmh5a+tRL4fetIO9jj
MlcL7PlB8/8ss9NsdRXUwiTSLpt16CsrxcAVHL5xmSNnGUcOXDEsOuCzAAMA
bu8Z6ajTUBRQhlkhkZeXbygjD/kDKBDMz3Nr5CjjrdwHOmyuKJPqUh9RBMPQ
y9Wken2pbKqqJKo2VBrKWCgLwbDPEMnKdvNligZTNLBo8EfsGgzIqe+jF8Gt
Z+0NY7p++DTx1dULoIEy+1vQ07xF7f2td5Fm0oL0phYMhblHp6DWZTIFH4GV
2ADzoT7UPkZpDFhHNQ3oSIYFzIm1zG//QZRpEminMDBKZnqW3ELUD0fafmeY
9hRJIesN+E8j7QOiH+irPuwovTiNZc9DdS8c956x71kjq7EHBJ0N6T/N9vUY
mtM2QnZWqm0jKLveyuAoLi5WTzqfyM5WTzk3FxGv0tJiqa6uJFLRiHvGK7AR
/vnFH8svXv4pERW1xmDOhlPWry9TzMkj4uKUQ5CRkWGL3nqsAU/76eF8y0Zg
YN9hWwsO+5EHrgHqyUZqBrTeJQ2UkjtatbUQLOyGcL33W882PCg+f89l7+TP
2AFOem7P2n5YmH1KHYkfdtpZQobtkVGZTtsje2Jmxgs6aacfD70PlNDbvilU
lxkTgZOOOYxAL5w2xCyVDnFebM5X5qMo9hU4pITVQwhfen0a5RVlhmzYiOSt
+JQE+aefv0j8x//8nwz5b3+PCvbF7y6RAq+HWL+hXO3cXqXM5JT4EBxK82Xq
qf0/+9QOH97J3RS4efOCwQun1NVd4VYLWBssn6VLP0Q+v6am6y51VROpnt8N
rLG3zKuWlpv8UriqSrsfyji/pxbc9nswOvUjZABKGebd7Q0WDDhnfLKRti3u
0JEHbkzq0+MH6dTRKp0CGRhc8y+VT3heEeZWioFQ6Bdvgq27nsUZfYSdCjpd
p4L6TXkrLz5w79YNuwKLeYMO8Q08fQZanPZ2HKobnPj3X2tPlm+Mx7Fy+8ES
/6AAnpipj1h0Aur16+eJAk+OMs29bobdMqRMkQYoLFA2eGkZujdsqCyVkrIi
Iq8oTy3mzGp3K2LFpacQ85cvMWTZWpQHZuXniLfcS5StLzakrLwIvEkPkQIc
66sXMmjPnk1gDnHlyhmDF06pqTmn9pDLxK1bF8Hwqw5wKUw7eORSQ8NVl7q6
Fqm+cSVS/cjlSNyL1PfU3+gEX5ST0nqHzlwD+QLAmVMeekuT2vBbm9FgpfmW
utnSXANGElhgbvCTCsMSggPeOmcwi8xaAPX5YlW459DHsZYfJ8Gty2zvus0c
CK+Dp7AZrTg3Wx/dvVsbgaquZ/B48OfdNNQfdSOSVV8OXPIKYCVYOB+jLgrD
N01AijUOLAwOuUVH7Oaty3Lj5iXieo3S6rXr5x1y9do5p1y8dMYlFy6eNuT8
hY8j5dJlTLq4fOWsXLn6qQXMyDynfoFrIEzNBcIhNTcuOvH+4Xh7F97bhSuH
aQCoRyc3bpwnrl//BJPjUW975crHcvnyRxYMuXDhpLp99uxJ+eijD4gcFAQh
m8nJRm4lxQUE80LyC1A3UejNE7c3l8hwK8syy4v+l3mlRXbP3Gyf8gndZax5
rSyTzPxMIj0nVXG9RK1oHk+mImVeCl+m+DjFxz8zPob8H7YAQHo=\
\>"],ExpressionUUID->"e73d86b3-3902-49a8-987b-c74e65aa7491"]
}, Open  ]],

Cell[CellGroupData[{

Cell[BoxData[
 RowBox[{"RandomChoice", "@", "datSella"}]], "Input",
 CellChangeTimes->{{3.706022873913282*^9, 
  3.706022881312989*^9}},ExpressionUUID->"40e43b6a-410c-456b-9650-\
42b283c94e53"],

Cell[BoxData[
 GraphicsBox[
  TagBox[RasterBox[CompressedData["
1:eJy8vXWQJFl25jvSmkwy7exIK2mwB5uKmbMwM6uykpkzkoOZmSOZmZmZmZmh
srKgu6enu0cjjaRd27fvmb33//siblV0VlJV9Yy27bTbjRseEZ7Xf+ec71y/
7vWbOIE//S+/973vSf4GG/9YhaNYHKsK+Hu8COJLWAw+jerGl9IYNPHNuP+C
zu/9Bfnf2mZR/Ypy9WWF5vqq9IbqjI7mgua6bFhjTWZTbRaMvCRta2dVen15
SmNlWit6qtJrS5PwsqMhF4bO5uqMlppM9DRUpGKHxqr0ikJzaYGxviqtoTq9
pT67ozm/rjIVLxtrMmBNtZl2a67Db2XVVqfZDbvZraU2u7Eqo74irbYspbIo
obzAXFuS3FKdVVeeireaqjOrihOtnWUp6EEbex5qDZVWw4HZjfTY+5uqM2DN
NZkttVmw9oZcYh2NebDOpnxYV3NBd0thT2sRsd62YlhfewlsuLec2EhfxWh/
5dhA1fhg9cRQzfRo/cxYA2x2vHFuogk2P9kMm5tshc1PtcEWptthizMdMNIm
Rt61WQu+Z3q09rXV2218oBY21m+10b6akd7qkd5aWH9HBay3raS7pQjW01rc
017S3Vbc2VIIa28taGvJh7U25xFrbsyBtTTl2o30Yx/sbLeOtsJX1lxwqLU3
5dutrTHvrdZSn3PQWhtgWc311vNSV55SX5YKrkBdS01qTYmpoSrBpKHdu/Xp
zasn4yJDBByuxWLhK4USg0xpUCrVMr1alWYy5ySmZluS85LSMkyJBekZCUaD
yaKXqCVUIV2okxTm6CaGG4Z6q4b7qge6K8YG69AYxWAO1aMfNjnSCCNta+dg
3cxI49xYM7H58ZbZ0aapofqRnsrp4Qa8nBysG++vWZxsW5pqH+mtwumbGW9e
mu2cGm0cHaiZGK7HFmd8dqJlrxEMYDNT35q9E4bTOj/RtjjVMT3SNDnUgPby
VOf8WCt60F6YbF+e6VqZ7caWNObGWw+1+QmrLUy22Y30zI23wOxvLU61w5am
O/buuXf/vT1kZ2J7mQTthPOFqZa9zOPl4nQrsb3MY5Rgy3NdMNImRt61WdvK
XMfKXNtr67AbDtVmnRgQYguTnbC1+f7Vub7VuR6MCWxtvndtsQ+2vtQPW1nq
hS0v9tiN9MBWl/vstrbST7Z2W18dILa5MniUbSwP7DXyi/s6971rN3KQa4u9
60s9q4sdK7Nd1r9usmN5umNlpnN1tm1+vGF1vrW3vZBN879++VNfj0dKqcxg
MKiNWqVZLdfIpDKhWiY2KuUagUBMpYri47kxMQoeV6+SWxIMlhQzTyEwplvK
iywz4y1gHtbXWTbSX4MGUEcDBkewG+kZ6q4cH6gDjWggyIDGicH6/o4ybNEP
MtFDbGa02WrjLfCpucm22YnWRRz5Qu/UaBMcCi9h6Lfb/BQCXftR/OOrcE5x
fsHw7FgL2uB/YbxtsKsCMQ1bdOJd7IafhjvAKQ41ArkdYDv8s2PNMLsXHOUj
ZDf7nnt7Xtl4IzEC/F7UiS3NtMGWZ9th4JbQDluZ74atLvTsNdJJzLZbx+p8
5+p8+2vr/Nbmum3Ws8/sMYGEBavN45t7YWiQb15asNrifBdsZbFvr60u9e+z
teWBvXYM/4d6wTvu/NoR4Kc9a0vw4h7rXzfTvTrbZbO2tbn2jaWOzeXertai
uCh/bzdno1anUqgFEjFPzOfxOGIBWycXGmUCcTyF4v2IGuwV5ecWE+Qj4zMl
Qo5EKnjs4R5DpyL+g8/BnkpskQUQ4QE5ifkwsGq3V502wqeGGwntoJFEGwI8
vADJF1tiVmhnOkkqwU/gm8E5vmphuoPwv88FYNMTrdOTLcT2JgjCNn6XhHH8
3Nxoy8p0F3J6X3spDgY74OSCfJILjor/M6NNewEmbXTabR/h+1zAnikQ6g/N
IAR7u9mjPQHejj0xcGvHmwCPiLfXDvGFt8V/O+3EEPCJCxD4rQliBjml67VZ
88vC3B6b7SK2ONe915YXeont9w6bKx201wG876j+Q83umMv4xbluWzbsWJ5v
Q/xfnulExIOogLRYmGiEjfSVTI3UPX8yWV2eHRborVMpwT+bzeVweAIOWyHg
mpUCi4IjjAkIdrkR7+cc6/cwLtjdohJqJEKTTuvi4srjC4vzDIATMR9sI8ij
jS0QteufvYbO2bG2qWHggaTfNT3SMthVNdxTMzfePjnUtLE4uDLbi3fxFtIu
ki92W57tXZrp2V4dXZ3vn0dGxqdGEQN70Fic7rYbeqz2evCJ7TlNXXvDMobC
Gg1wjibboNUHOsumRxqnrb5Zjy3h2Tpchxnh5GDPwf5D98eJIPY63nbbe476
NrLzvo9/a0fzf2gueCPm77E3v7/bbluIovM9MDQ2gavtmDes+ueVbSz3E3sl
bLD/4uDG0pDdNpeHYVsrIziJe+3J2hhsa3XoUNteG7bbUfscNHsWsMf/jeXe
jZVuHDmOeWO+b8123ldmWhH/Z8dre9oKsNtwf3NUWIBMJDRpjRq5ViNXa8QS
tYhrknISpAwlI4ge5Bjvd5ce5MwO90rRiBV8lkGuuHvzjoQvLck3IvJD+ZPI
jy0MOgSdMPKSGOkB8+MDDYAczPe1l5fkmnJSVeUFCW31+U3V2c01OXh3abq7
s6motiwN9Vdve3lDVVZzbW5HU9HUSAvGFvyPDUAYdxCDU9gNTjE71W63+T02
NdyAEcA4kMiMhIgypK0ue7CrHB6Bt3D20cDZX0eYmum0h+t9tlfhHNVz8N2D
pcHBvEBsrzvYPQVHewj5ZLc3lc9bgv/R/Nv90a6CbPwDlc4FKM/JNrgADoM4
5po1wHbtk15WFQSZgXrBZmsLA/sM585u3zrIEXr+eHl/0A6mACLPVhe6YHb9
gxRA4v/saN3uZv/UCLRKw+hQM5MaIRPxzXqDVq6GqYQiOYelF7GyDeLiJHlR
oqQsVVGRrilL09XkpyeoFEaF8sala2KOuKI4AdGeSHQicuAF0yhscYpR/U2j
5rJmTNKet5aE3QsT3UtTvbCRnvqGiuzKwpS6ssza0oyiLFNBhqG3tWJ6uK2i
IDkrSdXXVjnQVVOUY040iGB1FVlzEwj7yAh9xJZn++22MjewMtd3VPwnZxbg
AUWEd4T6vrbixso0uAOoI0CShr10PdQOvru3et1rBO/j88ihKWNf4tiXL/bZ
QfhJWD7SEfZonld2WD6yH8YGosF0G2xzsWcDIn/S6ss4MPuv2772W1lyMPLv
NWQBu71KBHvi/DEx367wj4r8RzhO/9Zq/+aKNe6tL/Stz/WvzfaQ+D/WV765
3Lk82zo+VDc+0ioR0FUysUGjFrK5Yi5XzGKLGDSdmF+Uamotz+utKWnIT68r
SK/OSytMS9JLxRqJ6Or5iyIOD/EfwobwD+XT2VJYXZYMa23Ihe2doSI93c1l
PS3lAJtYf3vVcHfdWF8jsF+Z6Qf5hP/58a7R3obJwZbB7lrY7Hjn9Gj71Ejb
/GQ3GiAfDdjCVI/d4BdWm+v9VnPuMZysjsa8hkrklKqx/hrrhFhZMlxge2UQ
lMIjXoU1eOtUO3Y+iv993B7qBXsr3307HJzz2ecF+0QReYkDQ1aCrdmC8F47
SD5RI3Z9ss8X1hAM95nte/Z+/7deMNsO7JemEP9bVmbaFyaax/oqh7orRvuq
ybG99r5vlfkhEd7mCG8w/w76533rX3si2Lf/1ireHdhcGgD/a7N9SAHIaPhb
4ALQP9OjtaMDVSODTWJ+vFohNunUYj4HiUAq4Iq4LECeaTGXZ2dX5uY2lpbX
FxfXFBVmJSXolDKDWnHn5jWlTFhaYEK0twr7iVbwD86TzQIRNwx1cWaKzKLn
6FV0k5aVZOKnJYozkqXpiYr8TENJXgKiOrbVpelVJWnFuZacNC1elhcmo12Q
ZSwrSKqvzG6pK8AOFUUpZH80asszK4tT8Q3YEx+ZGGqBF+Rl6JEa8Ck0KkpT
6qqzcjK1c9Nd+POtkX+hF745PlALqd9Wn4Pt+GA1KsqOhuz58abZ8UYUmOuL
3SCBTLCTAnNppu3J2gDexUu8NT1ajx7sCVaRJuA1AACaiiBNACblMEGaiJm3
OtHBFEBU994ZGOuU43zvoTMz1j3f1Dz7ZPkhXnDAg4jhaJ9tjm0s9aDi3lzu
xQjgT8awrM52bMNHplsHWvNHe8uaqpKzk8WTgzVP10fwx2Jr02DWSSFAa50a
muvbXhlB+Ybtk9VR1HRP18exXV8YwMvNpSE0dkC+rY3GoYH9YAqw70b67a5x
/GTp6ymgvo1F6P/BjfmB9ble2/xPx/I0yKmfn2ycGq3v76ll0yNkYh6kv0LB
0+olMqmAz2OhHE5NSM9NLy7NrSrMrCjIKivILspMzzIaNHKZ8Mat8zIFG/Uv
qXatcy9j1unK/q5yZAGoINJob8rHtrejtK+zDNvO5uL+zmqE9N72yr6OqqGe
OiiczuZStId762E9bRVtDUUdTSVooLO7tbyrpay9sRid2A2fwsvm2nwAX5ht
wmdH+hrgGk01efARWF62vrQoMS1ZPtRfRyZFMRo4L33tJSSw56YpzFp6RZGx
psQy0lPeUpcx0FUC7Jdsc+NAHcDPTTRNDteiTfgHFXgXMMBrcLpx3gEMkVIk
UxDBQNT+3mn/94X/vfh/9e6bEz5v5Z/E+YOGI9lahkrvAvxbK339ncVNNWkY
hLnhWvC/ONbQXpNm0VDjwp210uiBjuL+jtKJwboX2xMonZ6sj9gmW6wBZwuh
fnl4YbITnINwuAMgRw/cgcxvoPP51hR64CNwjaPgP8oFvhP/Nvhf8d9vmwXd
x3+1nX+hlK7U8qUKvkDEVyi1Ol2qVpOu1WSqFRlqVarBkK43WBQquUjKue5w
VqrhIP4j8sMFsIX4J5NjBDnrbIxN/5P4QF6iSl2eRXiBgOlE9bo4DRnTicIW
DXTiLdSwpKpFA4ZOFFPYLs304F3Sxs7IsDNjbUipyK2oiNHAFp+anepeXhgc
6K1ZXugn34Y/H14w3FMJkYNCD6c1K0WcYuaqROHpFm52qqSnrQB4kzKQRH7r
fIgt7IN/MI8GegCGtT3fA8iJTMIWwpKIYbgA0TME4+OLiCMi/7dzL9+N/720
H81/3x77ln8wT3wfWQ8jUJKnNWloxbkaYN9anVRXYkjSxktZAfeu/IIR7Srn
hzBjPIqyVCQa2KKr1Z6sDuPgITZwYDtrI0/XR3Hk2ytDZBJ1axkQWnU4dkMn
dtvd2K9/3loIvD///d/yPze0l/+FqQa4AOGfw6AQ/hmcSL6MxpOwuCKeTK1X
61PlqjSRPFUiS5MqUlS6FI0xQa5RCGScKw6nxRpmWaEZVCPsg39UAaQERuBF
D0kHaJPilyQIwjyMzN6QqUtCu30mE5ATDYkGeoAxmQXdO9VJPAiN2fF2NIg7
WJ1lafjJ5tQ8ZN7iAD6F/TE4cD3A39mUP9xbjrP8cmccSiY/XWpSxWUmi/o6
igj2MHKNCaEetI8NVPW2FyIGkqtORCMBFZJHQCyZloEK2sfwodOkx9ueKZ23
8096XtnR8L8X/9urGPNukuwwONWlFvBv1lKrCjTNlQm5yfwMM0vBDY70v+P5
8Jzz7Y9DfW+nW/jQgfgsDgk8g3ZyNQcZYWnaWsiQnwDtGIrZsRaIJeyGLLk8
04U29sfL4+E/6AJ/fv7Ham38I/5zwD9XQBUo2BwJk8lni9VajTlFaUqT61Nl
uhSpLgkvDcmpGpNOrBZcuX1eouEi/hOwEWOxBedwAUI+MfgFmYG0X5+anWqf
sTWwnZ+xXjEh2zmMEnaDs9h60J5+fYXL7kHkJckpEPYktpO/EZ2oqqbGOxbn
+udnepEISAbBW+D/yerQ9EhjW0NWUY66qSYFhU9rbRr4T08UNNemA3LoXniB
VfHOw63aUCOU5usgk+AFoIKoI0BC8MYpJrhCA6CsxhZOYS9XCf/vT76d/17b
koNXBp3wehHCty9hEBjWmu4I8t+N/2+9AH8dUgD587dX8bKtvTEzN12SaWEX
ZYgo/jeStLFGeeTqdJNaECZjBzKi3RWC8PnxlpfbE8QTX2xPzk+07awN46us
q5vaCpAokU0w8iN9Fci/Qz1lXc0F1mgz2/VsC9XBEIbxIPlQU3Y76AXfnf+F
4b38r8yC1Tq4wPR4HdQC+JdLuDqtQqGWKHVygVzAErJEapncoBao5UypkCER
MMR8oUqqtujVJrVYJb7mcEWmllSWJAJI+4IE6Jx9c572l0u2QglgEyNT9KAd
bWwX57oJ/+TSIWnDyLU8bMnULmnjL4JngXy8hK+hBz+NH7LWX0vDa8sjW+sT
S/MDG0tDiP/41KJNnL98Mvn57iRSQFWJsaEqqaJAp5FQ5MLwvAz5xFCNlW3b
fCAwQAxEXZBq4dWWJ6IHJ5GIf2shYFP7hH+0e1qLSvMM7Q25RBSRjGCft3wv
+F/P/PS+lX8b+Vazyoml/qPgP5R/u1bZY33WiG2r98kgbK30PN8enhiqKs6R
15XoCtIEnFiX+LB73Di3jrrURDXVrIg1q2l8ul9HQ+7OqlXJIOw/35qAntnd
HB7tr0Tc6GzOxbc93x6FhiwvNMASDSyDKr6uIgnDiN2w3VmHnj8S/oMuYHeE
9+Yf8B/gf3Gm3s4/l0mx8a8UiUQyhZwvEXDEbKlWINHzqaLIUIZ/JDuYwgpi
iOPkepFcJxNIhZevXhFLZFWlSSTmkyqArEwghaedfxL/iSPMz3bYbW6mfXa6
jRheYosesphkYa5zcb5rdblvcaaDLOAh67vIOkY0yDUdnGK0t1YHF6bbsQXq
iPyTo50ri0OI/ygKIIHIKBHGwHB3a36SkamWUnJSBWX5KgHLTykOb61P31jq
QjW0MNWExtRITXGuKtXCGegq2t0cRDxE59JMi7VAmLVOGFovgNrCJgJaZpKk
qjgByYXMoO7l/91tz/T7cfzvifwDtpy+Z4rjAPxH8z94kH9gDyDh+2hMDlf3
dRRUFhsSdPEgnxv7KN1EF9I9Ivxu0inOZdmqmkJDf3tRc3Xa1FD97GgTvgTx
H4Ut9MzSVGtjZVJOiqi/vWBjoXOkp7S21JyRwMtKEqDaykuTdDfnbC52PV3r
31rqhhfs5f8g/Ie6wH8e/waNmknj8rhiDofDFdDlBq7MTKeKfYJo9yK5jyJY
LjRxMDrVOinc5OKFa0K+iuh/sjiNxGQEZLtosScCuwsQ5rEF8ICceAG2hHkY
acxMtWI3tHHKyGpeAI+TSCacredxuR+daGOLNhzkyfowfmJ7Y3JuumdjdQwl
AOQQ9A9RSihUSbmKU9xan5mgZwJ7RqybSRMfG+GslUd1t+bOjtcj9MEFCrMV
Fh0tQU8f7S9HD/xifRElhrUEtpptJcDW8gBEbG9bcZpFWJKrnxyqhwSyX0Eg
M/nvDH/Pm1dd384/EbTWae3D+N9cGTiG/82FN22xD2a7ztu8Pt8FA6JZKUKd
LEouCIoMuBnqdYkX79pYbhTQPNOMDFTEGSZOX3O+VUVPtFQWmuEFzzfHniwP
rc/3TA5WFWXLLNo4eEFbXXqijm7RUAsz5ci2s6N1zzYGNxd78BNIDU9W+jGY
xwf/Pxv/B/TP6lzLK/7HGmz8RxL+eQyRkCdnczlMPlVi4EhNNLrIJ5R6L5zu
FBrvGCcIkBq5aqNcIpNeu3xbKdbXVqSS+E+8gNTC9shvdwG7Lb15WfYoW37z
6hWRPXY7atGUlfPlYTJZRC7HkM9iBOCPOxuj6OntKOlpL16e6wIkZJlxZaEe
vgAXKMlTP90YKM3XIEGkmNljAxVk5nNhuvXZ9ujcZPOT9UESJ59uDKH/i2dT
OI+QSRYdAz6Fswlxi2oCGR+ZAo5m3S4PkKkh4hFkhpMEzD1VbZ+tqu1/o7A9
bNqHdBLd/ip6H7FgAEMNKp5uWifYcUZGB2qts3PQkzPtW/PdO0t9O0sDW/i2
6c6ViQ7Y0ljb5lwPeB5oLcxJFIQH3FLwAlMN1Ko8ZYaR7uV4IkEZlaSOkzB8
XBw+NMujhtsLd5Z6GkrMuUnise7y7YWeZ6vDz1bhle01pTqNNFQlDlVLwlhx
rggyOkU00i7GB+OGAgEG30T9S+Yz35f/Q0vjo5eM2gLCknUydnNhcGO+bwOJ
e75rdqxmerR6eRZxu22ov07AidEoJXq1Si1UGjUGiUrGkLI5Wq7YKBDI6Wwe
hc2NonEpbCVDliQX6iQoga+cv6zgycA/htrOP9rECw7C/47k/ynwW/WPbcIf
I0PqBTSAPXp2t8bhAv1d5cN91fgSAgayBvL1kxVwW4BoL+IE1FcmZiYLygq0
z7aGnqxZAUaO3tkYWpnvbK7LGOmvhEgG2C93xiGlUMQtTLUglYg4QUlGNlyp
vTE7M1kE6UsulsEgLezXcIkjLE137iG8f19V++fiHy6PPxAjMDZYV1+VnpOu
TLEIU0z8wjQprCBZmpMoyjDwUzTsRCUTlpsgLc/S1eQbcxMFqQa6WhiUncgu
TBdW5ipyEzlKrj8n+hGT8vDx7Y+C3S9H+t1KUMbVFhosKATkMYOt+dvznU+h
CWfahjvzspLZCmGgQUkpyVUMdOaPD1bacmujdYp1vmd7ZRDnAsdGrv/+J/NP
EmKvjf+BPfx3zI83TA5Xzk00IKwNDzRKhTSDRgn+pXyhUq7g47WQLdQoTEmp
KcnZKeastISc9LS8hNQMpcXAkvK9A31dXR5bdKa6yjSwTWZ+yMwM8YI/nfy9
zL8j/OQqvH35Ewkv6CFrM3o7Sod6q9APjyCj9HRzFKnwxRZqsa6etjxoIWQB
GMICEsHmcjc0P96C8lmZa6spM5cX6qCOMGjowQ7WqycjNUgWiG+06MdQTY3V
yWkJ3IIs+Uhf2eJ0s20ixVpTo1IgJQOR+pBPb3Le/y782zu/hf9Y/rElt0t0
tRahTCvM0eWlK5MN7EQdM0FFM6noFgWDmFlOl7JCWFGerCh3it9ttTAkw8ww
ySKoYXctSkq6kdpQolfxAoRU95hAh2RNbJDbBRHNqyBFmKCM0YnC2qpSdha7
v9gaebLYnWlhitje2Snc9YWWF9uDC5P1UJUYPUR+hAukP/D/YmcKxAJsnIi3
wn+8C3xn/ldmWhH/cWzQP+BfLmYYtSq1SsFkMnk8HpvNZtI5Ur42RV+cn9CZ
a+rJNnSVpvVnJ1bpFIkigfTixYsMBiMpKQn8g1vwD86BmXWlsc0L9mF/MKQf
ZYdi/47wwzBW5KfJRUkEfBh8c3yoHp0YcER+eAR6sPPOxsiLJ2MoxFbn2xHw
u1pyIIRQDiBeQfaD3rWFDqCO9sud0Y6mrKIcZVtDBumEVRTpATn0kkEVK+EF
sameuekSFM7gH9oJ7gMj185I/H+1CvFVu3dPMB94K/9v7v92/q1L0ayrX15N
GK7bVtqv2I6BTEzhMLYWB56ujsB2l4dnBut7m/Jaq1KEdC9GpJOc5wvyM810
tSAgUR3VWIpQHymmexalCavzVWgI4j3ykvglGdKKHOXcUA3gn+qryEniSVi+
qWZ6a13S5FDZ+EBZf0ceaiiMGMQPkibUIMTPs+0JHBLOhR3svaij325vdYHv
zD9q8MVp63SHTf/XId7r1QpEfjaHxxeIJAKhiCOQ8dQWfWFyYpvO0KJW1ZuN
jUmmEoMiQStXX7lwUa5QaQxG5Fbr1aXxFmytyztt/L9XSD8e9YPkH38HxJJ1
SXwPMiwGGczDPXvaS8A8BpBQgfEhA2u9fc+2HhgM4xxNDlcPdhcDZjE30KiO
A/A76/2IElBHT9f6NxY6USagjqssNkAX7W4OIh1AMiGyDfWU8Bg+yAL0GFeF
KAwu0Nuej+yAkz4zVge9hFNPriyTiSNSI++L5NaZ/Hfgfy/85Jwexb+dBHuk
tfNm7yeXaK2XYhf6l6baZ0bqt+Y760oMkP0GeViGhd5Wa5Yw3RVc76p8RZIm
Wsa2NrBlRzsXpgr04lB+nKtGEFSdr+mqS8sys1nRLpkWdm2ZESVwqpmZlybJ
TOSnJ/IaqpJQGSEFPN8a33ldwOIEHUP+O3rBd+YfJ3R5thmnb2a8sa+7RsyP
h/5RK1VyhVYmV2uVMpVcJFGKDDkp5rpqSWW5tKJcVVqUUpprTjYqZcJb1y4L
RTK5yso/wIbmIcsbrDP8tmn5PxF7O+fvdfsP4Z/IHnwbufpGqgB0kjkoMoZE
FZcWGEvytPmZskQDw6KjZSTxc9LESAHUKBeEcQSH55tDgB9eMN5fkZ0sBP/l
+dracgvqBYilqhIj4EfuQMkAr5EJQqT8YJxuqKbPd8fxcbgAimXY+mI3jEwZ
2S6DDhKe985DvpV/+xUrO/zH8E+WBJMA8sZgwutt917Z50Zsk05du+tDXU3Z
5blKlSCQF+9KjbhnUUd01CcoeT5C2uPyHKlOHKzk+aXoYuND74gZHsA+4PG5
cO+raKTqaAZJBD/OnU/1kHMDjKpohTAYxW9GAs+stkpKJMqasgRrMbUxuvW6
NoEKehf497nAn1H/LM00Ef77e2plIrrFoNVptBKxgsdF/OfzBQymlK4pSUge
qdOOVOvHahOHavK6yw3pOhYr9vL5cxy2wGxJaajOIJefwDm5ArWX//dVLwch
fy/412zXEzECxA0xAi+fTj9/MklcAAEHhre624rzszR6FV3CD9fKY4Rsf9AL
/lMtHIRxgzKKGfvYpI7ZWGz/w5dzz7cGNufbJvvLENlQ0OVniPWKyNw0YXoC
u6c1u77CbJ1Jm2rQySlijp9KHNpal4IPbi5B87ctT1vvZyRrh2yJptX6xAbb
DQi25QG934ZxWwrYv7ZhD/974X8X/vcuBt47zbK+Mry2Ory+NrKxOrIOVKzZ
AQX+yPPtUVQ9U8OVbfXJybo4f7ezNMrdBA0lVR8DF0jRRSMRcGKc0NYIAxNU
kXKOj//jM1H+N9lRD3mxjxOUUbWFmqmB8upC7Whv2WBnEeDXSiPz06VlBfoU
M7e9IZcUv1s234ThXBwKP5K13Q66wJ+L/9XZNugfRCron8G+erWck2DU6VRK
PpdHp9I4LC6LzY3lsRSFqRnjzabxOuNYbdZka05XnTzRyOUJTp04LRaKoP8J
/9A8dv5JFvgO0v1QyN+Xf3LSMVAYPbIoAh+EHML2s90Z7ICwD/hrK1Jb6nOq
ShOVYgrUO8QMqlqUutA2T1a7OxrTl6Ybv3w+vjbfujzT9HSlu6shlRv3GGAk
G+kFmZLSPGVlkRbbmlIDmHm63jvSWxwX4Shi+wL+7ZUueMSzzX4oARTIZC4U
jtDdml9XkVRRaC7LN/5Z+LeuKDv6nik79gSPV0Xx6sjG+ihcYHlpwHqXxHzX
+lLftvUCd6e1tB+vxZ880pUP/S9meYqYbvz4R1KWh04cWJjGBfxaUYCE6enp
+ImA6hruc4UR4UgPf6AVBk/3l/5uZ/jz7aHRrpKRnlKUVBAYcARkz3/9etW6
pHbcuv4HhT/R/zgqnKC92uwg/Ie6wJ+Lfxwh9A+k79RoPepfrZKH+K+QCKUS
PpfDkkmUMqmaJ5YlF6RXWcN+bl53fu1ofXFDucZoMZuSz5w6j2JZp1W0N+Xb
r+2SqEuWeh4D/z5c992/dpDnQ80e4vbudqgGJmYfPaIKiFqzPhdirAHMk0ke
aH5UrAuT9S+2BzfmmgvThW01iUsTtUtjNQh6zEjH3BROUbakMEucnsCsLFK3
1CaW5MoQMLdXOrDlUF0TdLFz49VPVjtXZhv72rPLC9QDXUUQS6gsetryoLWM
amqyiVNdaiHrjaGHsSVtqPHFqY7djTHbErJ+sL0w2Q4XQGN+om2f/n8r/2SO
l1wBQQYEIdaLg2vDi3O9L3bn5me6d59MQwstzHVap+I3h+H+CIZw/Lb61NI8
OSvOJcj7sozrA/6ZkfdFdHchzY1BeVCQygv1uuR4/WcPrv4M2EP/Xz35g3Dv
6wUpQtTCiP+7K321pQnz403Tw3UoKNbmOq3Ao/4C6nbbI3sQmg61o7zgrbXA
my7wBv9bi0Mo+beWrJeeUf+uzLVMj9bOTTaPDjWzaOGAH7JfoxQopAKZUCHh
yFVcSY5BWZcprkuj1qczajNE1VnJ2eZUKVdx8cxl7GbQiQ7lf2/8Pz68/x/j
/9CBwuA82xoB/L99PvnFs4n5yUYEhNmxGnBbmi1V8Pyx/er5SEWuDNK3rdrS
WZeEFKCVhVUUquorjHyGh04ePtJb2FqXJOb4pJrpPa2ZaOelC8oLlNUlWnhH
WYG6utRUkCXXK2PU0qiiHPXkcC3EBpAgM0JkGZjtvuM+wvwXu7PTIxBIPc+3
JkA+OsntSwfht751xP1QEH6kxie1ACn8rWpwe3pnfXx1vv/zZ7MvdiZB/pP1
wbWlzj/8bhERAJmLEeMSG/4gxcSgRjqHB9xAFqgr1uQlc1L1cX4up1H5QvzE
Bt0G+X6Pzrje+TDI7VJc8D12lEtppmxmsLqu2JKkZz1dGxzrq5wYqP7qxSy8
G5H//xj/9mR3FP+2691dSAFrC23w+vmplqH+BmpMkEzEB/88diyPTeNzxFK2
xMQXlmr5XebILq1bu8q1SR1UZZJkaXQSlvjsqYuogk0GSUdzwT7+7avU3jpv
89abmo+xvSr3rfDb77AgEw57UurI9mr/2kIXXAC16txY/exoHfgf6y/dXmzr
qEtON1JrClVyptdsf9Hz5TaDNNisotSVarubUquLVGgnaKLK82T5abxUY7xR
EQ7ZEB9+l0d9nGaiZljoSYb4jCRubroEZYVCFJZiZiMXkIr4xZMx63r7GesF
YqhiMi9qa1jVDnkAUXNNVmGWtretZG68dZ/sgW2vWNfbHMU/OR34GxH8SRYg
VOCrslPkGmmcXkFtqc2yPgCnJY8e4woP/cPv5hEHdjcHUcj7eVxBTSRk+llU
USnaOCXXX8Hxiwu+gy0Ef0zgnZtn/wlhP9j9cmzQ/RQtPTrgrpjuW5KpKEpX
JGhZhZnqhorUqaF6BNuXTyb3xv8d6yn41v4U/t8hBezn//V6D+sjgNYX2xHu
wD/q39hIf4mAC/4ZcRQWPZbF5Ak4XJOMVW6mdiV69Rpv9xrvthpdq5OYmSaZ
mC84feq8XMI36aTgn1zqJZqHzKuTJTfvDv/G0Tf4H6Nvj+H/UPL3zra9HqtB
nB2guLPev7XSs7NqHZnxgTLUsEMduQ3leoM0NFkb01Ck+ubpYEkaL0EeNtyR
82Kzp7JAoREHYQvy4QUV+XKTMkJAd0O0xBb8S9heIqaHkOUp4weqJBFqKUUj
i8xKEXa35gJ7JB2ymhrAW9cA21yA3H6L0zQ51LA03ZmbplSJY/LSVbCR3mo7
9nbyj+cfqBCZTeYEgJB1TnhzfHakmR3txYnx5sV5x4c+DPG5KWD42iZvXVjx
bs+2hr75Yu6bLxayUsSPH5xjxXrSKc6I9vRwJ+h8XqybiOZ15cTfeTmeCnh8
IT7E0SCJhMlYAZc//fvYQMeaQpOKTzGrGXp5fGdj3spM5/RwA0bYeo/Ya/jt
/CP4wN6X//dUQdalULb73w/n31ryTDYP9NbRYoPlYgH4lwm5EEI8vpDDgzvw
8izcSlNYtc6rwexfYQwtShamJWmEYtGp02exf4JBQ/gnl5wO5f+t5B8k+V34
t+e4fRMdB8kntm/E7PpnsKeiqtQCLMcHKwc6Cq1XxkdrtOIwOds3O4Gp5Qeo
uT7jHdnLI+UKpltbpe63T/pWZ2rTzfFSjie2WYl0izpCJfTjxDmrRf6lOaIU
Qww71kkp8NVKArk0Vz7DqyhHbrsQ0Le92ostGEOhgZLw6cYQDKUxif+v7kC0
Cf668tTYcFcE/8GuiswkKdLBofAfwz9Z+IGTgsGB1MEJGuiuWJntfr42ohVQ
dMJIvZii4ATxqR5Culc8xSk84BYsMuT+UE/Zv/xu7X/9cbes0BwZ7OzpeIYa
+oAe/tDH+cxHP/6LT376X5xv/IYb4y5h+NFCHzHCHwc+viqhBzy88fGtsx/E
BDlHBzq5O16MCXHJTpLNjbb8/rNl1DU4TmxtZuWfkP+n8H9MLnizHB4g/BMN
ifoX/KP+RW2+NtdO9M/sRBPqXy4zUqOQ6lRKuIBOpxFIpAyuUKLUq7QWuVAt
5khgPLZELter9AkcofTT02dkMklqormzpXAf/yDcrnyOVzvHx/bj7eBKp2Pg
3yt+9uofRCGkgJryxFQLJ0FP18uj08ycpgpLZ30KCt7cJDYv2inc80KyMiJT
H2sQ+lXmCL/c6Z8cKEw1xvJpLmAeXgD448IcuPEP6ZH3xCx39JhV4ZUFsoJ0
rkoc1N6QMj9Zj/yyOm/NtsgyEBjYWleCrQ+SpXRAYrinsq+9BI7wZHUYzCtF
0clGfkdjfnqCGPyTcvhwO+L5CXOTbcQLsB3pr8lKlednaZBfskz8VCW1JFmi
5QULYtwyTawEZYzDxR+7PzjBinUXsALCAx50NhX89tnCV5+twO80QorrnU8j
fG7FBN67duofH9/+REj1NsviEhRUOSvY6dqHP/iL74V73aH43HM49/PY4IeV
uSZuvD+PGjDQXra9NLg2a9VyyDt2/p+uj/y5+H8HF7A+/2Frtf9Q/hH/Z8fr
Z8YbUf8KODE6lVyjUjOYbCv8HDaNxZWrk6TK3FhaeiglPSQiLTjcSGOZpcoE
Nl/08ckTQqnMkpxi55/EfDQI/2+V+u/F+VF2vOY5+DABAv+egbWWAC92xhGW
gSjGpDBTLmJ4mxQUCdOTGnaXFuIgineRUB9xKHe5kffMsqDFsYrellQF3ycq
6Hp08I0Q7wuMqPuJ2khqxJ2YkJvY6mXBDeVaJAKdNCg/QzA+UAL+MdSby532
pURwBHKzie1mq1dLskty9bZHQJfq5FQ+I6ihMj3NIqIEORfn6CGHDoXfmtOP
4J9QhEZrQ65cFCUTRlqvVE53qDmhgkg3Ttgjdriz74NTsQG39MJgIdWdEfnw
5sWfygRhGmnspbM/zUpRfv35+vOtqemBuvhg5yi/e2k6dkGyNF3PUbBDeDE+
kb73AbzTtY9db59xOPeLK5/+yO3O2WB3h4c3Tzs7nIkMdB7uquxtKa4qTFie
6frXrzYI/+TyHyEfgw97X/6Pui5wQNkSF9jP/97rXxtLHdA/iP+ofxH/EfnV
apxINlssYzDjUAWY1Ca9Mi8+Nj8srDgiojQ8NE3AsqBTKuKeOPkhdlMnZ4N/
strnGP7fKmw2D6zf/lP4P/SW0r3xf+9YrS/1PdseRQlgfZzmbMfL7RHon9xk
rk4SSgu/pxUFCaguSrZXX2Oihu8d4X3eogyXsD1YUQ8Q5E3y0CDPcxG+l8F/
bhKzJFuolwQhHVTlywzyEHrE3Y76hLH+4uGegpnR6vmJurb61OwUfm2ZEY42
P97wdA1atAttaNGWmvQUIyczUSxmhzCivBT8SJUwGg29jNrVWLA41YFYamd+
rx0KP/QGiojBrvKBzvJUsyAuwjU3TdFaly2g+ka4X4/zdYjxvsmnuNy/8JMH
F38qjHVPVsYyIpxl7EB2tEew9+3IICfvx9dk3IitxYE/frX+Yn2Y4nc3LgQ7
BD+49hEz0oMb65OsZeslsSHutzzunQv1cNCLYjKNgnCfu673z9+6+KsIf0c+
LVAriVtf6Hu6PoqtlX/Qu/4a2tdgfzf+j3GBN1PAkfwvTTWT51+Bf9S/jPhQ
lUysUmuFKr3KkigSsYSMmBSVNlGazI5Iig9Mp4dkUYOMKqYmQ2vQibmnT3/I
kcg1abndbcXkDheifwj/8IV98L+V7aP4Pyq+He8XR3nBwdVWGBnyOAL7YxCs
K0NmmqqKdRKWt1ERHh9+mxvrXFOo6Kg1GWVBtHAHmK/zRzqxv0kaGBdyI8sU
m6qPkjFdlTwvrcAnxPOsURLAi3PCu3KOl1oQkJfKLUwX5iRxknVxCero4kxx
bbF+oC23ocw03FmwOd+2MFbbVp2aYeJkWXi5SVKTnBoV4MiP92NFeSaoGAOt
xdsYCtujOHHusH2Os786tGqbMrX+scvD+BNebE8Sj3i+NT4z0ijnR/DpftEh
D1HDqgURtHCXIPfrnGg3PT+EGXrf9eavYv0c+FGPOeEusb53EqUxJnFkgixG
Be8LdaYFOwa6XlRzAnlxngtTLb//cmlhss2gpOkVVC+Xqx/8w1/8/B//Mtzv
AZ8e0F6T1VadXpqlLM9V9jZn5aUIyvONcGEf12tiTmhTdWZ5gRn6x7rUYW1s
c210d3PyyebE+srw9tbEs525rfUx9LwL/28VQodOhL56+JVN/1tLp6VhMv+J
UwxDUob+X5nvbGsuoYR6JZkNMplMbtDz5DK9WqEW8JKEkmKVJY2qSolRm8Ol
OWxDEk2YJVGaxeIr58/wRGKZwfjn4v9dMH4X/g8Cf3CWYC//T9fHt5ZRlI08
35pApoYC6W0tmBqqnhuvzc8QC5ieaRY6J+4RFD70vITtRgu9iSzAj3XkRt9H
W0J3kbPcAD/MIPaXMh4zwh2SVGGJytCGYgV64kJuMygP6BH3WVFOMrZ3Saao
vlgnY/lYFJEFKXwl1z8ngd3bmAkRzo9zh8zmxXhxoryYEe6COD80pIzgvubC
zzbH12e6ULrCERYmWpem2uEFu+sjuxujkNZPNybAPxrEl19uT8yONuWnSOWc
EJhJHidjBUC0K7nBMpZfZbaME+EY6noB8Mf43JbG+ygZQbRAp2w9N9D5Uujj
a6IYT3GchzDmsb/TKW6MS3SY4+hwzX/8yxOwVFuRatKyxJywB7dOuNw9e/HE
j+AC6RZ+kMflcN9rvi5nYG6OZx0u/8rN6UJ5gUnKi+BQ/QE/zvXz7entjfGn
21PPn86D/GdP5188W0T7P4P/PS7win/rgybe5B+Zd2ulC/HfemdHQ2F4sEei
Sa/RqLhiYRyTLuCwhXFxRganRKbJpfNyo5llTJE5iJLPkaRwBCo6O8zX76HL
I53F9J35fxf4j+H/KDtqPflR/YD/xfb07sbE7FjLUHfl5FD9ykw7Bgf8L003
IgUY5GHceBcflxOobVMMMe1V+jRdJDPiNrwg2v8yCM9PoouoD1mUO/AIduRd
JccDHqHielJ8LmBrkoejlM4w0YozoI5CUnSxDSX6ND01JtAhyv+mkOqZoqUm
a+IVnIDidEls0H16mIuaRzFJ4+OCHsYHP5IxQ1qrMmBV+aaJ3mrwD/JXZjrX
53s2bXfWWP/ZAttTI8gTdayLKGa7eloKMxIEnHhvesRjMSNAxQvJTRS0VCQ1
lBglNA8x1V1K884xsdM0dFqws+eds/RgFz/HS2HuN4IfX3188yPPu5+m6+Ld
73wYF3yPEvzA3+tWYY72D1+tff3FcqpF4uhwWsQOT9CwKQFOJ371/fgIF40w
PDbknuu9j66f/ccb0FQ3P/J1vRIdAhF1FUYJchodqCGnwCpgtqd2tiYR+TdW
R6wZ4d30zzsWwgdcgJTA/a+my17zb734a9P/4H9usrm2KjvQ9xFivlarBvxR
cbE8LlvB4SD+V+jMxUJZegyjhCc1hEYWK7S5So1JJFWKxR999JFMpfxu/L87
4Yeu+n4zxx23/z7+Dy44BP8vn8ysLwwMdlWN9FZDoH71Yv7ZxvBnT0ZfPhlq
qrCgFhbQ3EO8L7nc/bVa4NdVY8kwRINzYbwzoj2kTrI6PNjtFHIBXmIb6nGm
IlvgfP1Hkb4XGWF3PB0/YUY6wgVgSZro6YGSzzb6qvKUga7nw72vAvvYoLsa
QYhWGGpRRKv5oRSfO4R8H6dL4V53RNQAyCEGxT3NwGsqTwX5zzZGEd57W4uG
usrRQOb6bHcGW8Q3qxxaGsAOSBATA9VtdZlGWSwvztuiiE1UxYtoPrxYjyR1
XFGaWMsLDvG4FuVzR0IPkNOD8Stut07hFz/4r9/zdjxPD3HKS+IXJgmU/CBf
96t+njfPn/qhQc347fPF//jDbkVh4t3rnz66c+7G+V/88Pvfc7z1KbKMz8Pz
0UF3IvxuBnldh+4K9b2NbZqZl54gSjJwUX1AQT1ZH0YuIGxvb9geAfrO13/f
akdcDhgi+t/Ov7WMWrKWXcvTLWsLbUszLTPjjY11+WFB7kqpSK1SKLUakUyq
kEvlPL6czkgTSXNEcks8PSGWls4TpIukSWKp9QFwQuH58+dVOu378v++sf0o
/o+yo5T/UUttn21Obi6OrM5Zb0J5sowhGoTGXpvrHOksNStiqwu1aUYaK/ph
mM9VL8cTUQE3RPEu1OBbKepICc012u8qtngJ0/B8pXS3+KCbfs6fciIf4GWw
65lAl1PJ2pg0Q3xOImugNXN3ufOLrYGnSx3D7bnZFo6KFyRn+4d7Xwf50D+A
nxbmrOFHhHne9na8SAt9HBvoHOX3IMz7DkpOIS0AlqTn5KTIeDR/n8dXY8Nc
zGpGSa5hsKtiZrQZ4g2RDQnixda47X729uXpto7azLJsTWNZErYaIUVA9Q5y
v5qgiscPOVz4AKjfvvjLW2d/ruRSmBEen/zsb3ydLyNlhHrcTNUzoZoM0igA
zIjzocV4UYJdePRg5Mo//HZrY3FQIYy5fOannDg/SKBw//sAPiLgXmyY0yOH
j+kRj+JCHANcLzMoLlJuSFmerr48qaMhe3O59/On0+RC2O7WGELNMfXv+/rF
Een+Df6fLI/Y+bfeArDUsTrfvjDd2tddw6SGof5VKmRqG/9SiQiEG2TS3tra
f9t99n9/8eW/be38v199szszl2uxJGl1tNiYyxcvKd4//h8F//tyvu/vtdtR
33/UOvPt5bHd9annW1OQQNY7odZGrQ+0WezLS5agbEzRMTixrjHBdyn+NyBX
XBx+7eP4KTP8rozhHuF10dXhFxTvS2gbRIHhnhcAvP/DE2zKfWHcI+yTIA/z
uv8hNH9nXdLSePX6TMP2fOvmbPPMQBlKgNxEnoThE+XvIIj3APxop+mZUf53
ov0d71z45YUP/7vz9U+un/rJY4dTqIULUhUoh+EFBgU1A0BGez66e9rb5Upc
+OMw/wdGFSMrWZafoS7O1uanKwsyVNgnJ0WSbGBnmvmJajonxpMdDQ/yiwly
9Ha+gK1WFMmMdIsOdJKyQvhx/id//n2P+xfMcrqKT5Ewg5Fu/Fwux4U4h/vf
hYZH5JcJog0qFpcWpJFSZ0bav/lsHXmTHu2DKsDr4RVnh1NUilug560Aj+tq
QZjbvZOZZm5Ruiw2+IHHg9N8uo9SGFZXlrg+3/XF08md9cEXW6PPt0e3Vwaf
Hh3/v5suOuACVv63rc/gsk4R2Pkny1MR/1fmrP8moO3551S5WCCTimUKuUAk
5HLZbBaDx6TVlhb/+5df/n//9sf//ftv/p8//sv/+Oork0KukcnYdNr5s+eM
xveuf986OfOOnB9lR33zQfjJuG0tjb7YmHm6OrY02bU0aZ1m3JjtHu+pQuSc
HaqryNXEhz1gUh5CqAe7X7568gcBj05r+X6RPpe5UY5i6mOkACXbK8b/msvN
D3wcP44LvJFroaPHIguFF8AvLEpKhpHeWmnZmGka6yrItrCMUgrq0Ic3f00L
c3x8+6PogNspWrq/y0VPoBLnmaRisigeFJ97bnfOwBGgSUCpWhAJ/kX0wAQt
K8XIEzKDWLHeXKpfVLAz2uhRCCgxoY9Cfe8GeTlEBjmhHy8RlmmRrlTKYz+3
qwjOMnYwTMgMkPMjkEdkvHBGlJe/203I+Kigh443T4T7Pbh37eOHd6wwuztd
uHDin9D2cb3u5XKdGunFoQZSKT63r3wa7O24MNH9+y/W1ub7Y8Pdb1/9+PRv
/uHEL//b1TM/u3f9I1aUK53ifPrXf02LcMpPFbKiXXKT+a3VSdkJ/L7m3PmR
OgTeL3fGn20MIsnCC5AI3tcFDrUjLgcM254v9Ab/thqqe22ufWWuhcx/To61
y8UMqZAH/jkcFpvL4vDYIpFALBLU11X9z3/7l//1H3/83//z39H4v/7HfySZ
TWa9TiTkn/rkY+SL78D/u5Sr39mO8Z1D15l/sTO3ONE53le/MN4G/ntbiosz
1MladpKGYVFSjbJoOScIuKI4RYiO8LmWqonJ0MfCBbKM8dW5Ur0wAMzDCyB+
8DJVEyWIfZhtoqITuSDG/wY/zlXC8CrPlgH+3ESOiOYBzQ/yIXsQ/PGdGUYm
+Icav3PxZ+AfUtzj3rlIXxTCrqiCjZI4OSdMxg5VcMMRmdlxPlA+zrdPMmO8
dLI4SCCvR5cFjED4Ai3SHU5Bj/JAA/1gWMIJ5dF8WbGeECFoMCiuaID88nxj
Z2Me0oRFzQrzve/neiPA/ZZWEgcXCPG+C3dAcsHH8c2I7f4et13uX4ALoBET
6hHoeR925+qJoe7qrz9b+e2zBa2M5njz1MUTP/F+dD3E5w41zLkwXYyg4el0
yv3BiUD3S1GBtxmRD4M8LgvpXkkaWlN54uJYw1S/dbUJIHz2/hLoeP7fdIE3
+N9ZGbVKXBv/ZP5zfbET8X9mskst5yD+a9RKtVoplUv4Qp5AxIcXlFWU/v4P
33z1zW9t299tbKwZjXqdVo0C+cqF8zqVsqe9BOTbr3+hbef/qJU5bw3+R/F8
zJ7f6vntCTIae2vevWOyj/9n62NdjQXAHsFQI4hG6ifXd1A2hvvcNkqjgt2v
etw/JaR6GyQRGkGQSRJqFIeoOL6xATc5kU5iqluYx0Vq8G10Ktk+kT5XQ90v
COMeS2ju/JhHOkFgwONzKByoofcE8W6gnR7u5HrnY79H5wJdL/o+PKvgBJVm
KgySyPgQx1DP60gBjHA3l1snhfH+6Xoe1DgSgZIXIaD6a4RROCrEeViqiY8t
hLdaHB0d+AAm44WC80d3T1ICweet+AhXaCR4AfwFXgCnQNXQ3VwwPdwwM9zU
3pCXYhJYtOxkpBJWcIjv3VuXf+Xx8JJeQXW5fzbY546jw0kePRCCKtnId7j0
4Sc//2+wK6c/cHQ4jRIAjuB85+y5T3+Uk6r649fbX71cTjPLLpz42ekPfyhg
BseEOpo1sQnq2AwzCybnBghonrEh91SCYBHDOy9FUJIly07kasVhBhkFOvyL
3RkyL/T8ySRJ3+9eFBxTDn+7vvdA/Cf6h6z/gf5ZnutA/DdqRWI+h/CvUikk
MjFPwGXxuCVVFS9/99vPfv/l9vPdz7/+3crGugb0q5UsJv3SubN6tcrOP/mX
Jgj/5Prv3ku9735x6h1zwVH8k2HZlwcPvrTb7Ejz7GjTQHsZBAPgD/W67X7/
XKT/PVaUO+QrN8ZdRPOh+DpImf5ZZrac7evnfOraie/HBd5KVkWBc1bEAzbF
McTtvOe9jxhh9+ACtJA7Ub7XKN5XfJ1ORHhdjg+5y41xQeJwvfMh4If4EdG8
uDGu7CgXXqwbwj6YN8tjxHTfQNfLvs4XeTE+Gn4kSmCI/1tnP0AJDImOA4sP
daGFu4b53asqsixMtCKAN1Sk5qUpMkw8atgjepQbLDrEScDwB/kqURSSgkYS
oxRGWjRM7DzSU4mi5re7My+fTI0P1KFeriyyAH5KkJOb0wWLjsGI8YqLcH1w
69PHD87FU9wTdJyYsMeJem51UXJWojzFIHR3vHz3+qfuzpfC/J1oUZ7hAc6w
4hzjyyczKAcSdcJzn/wkwPPOxZP/qJGGc6jujg6/lrL9ADx8oSxHgaSgEYVa
VDE5SbyCNFGiJi7dRF+dsz0Ues06L/Tly4WXT6dx+rD94vncfx7/JP5DhiH+
g/+l2Xbof52Kz2cz5DIJh81ks5kMFj2eSaWzWeD/xddffv4v33z2+6+++Y8/
bu8+NZpNWq0a/F84c1qrVOzjf9/6h3dcnHmoVn8vO7g+ZF+0P+qDQ13lFQWG
0a6KwbaionRFbZE5yyLgxLgrucH08Ifg0+n6L30enMqzcLW8YCXbl01xQuQX
xLogESDIc6Ocwb/7nd/ABcI9L8Ed4AWI/DKGJ1zAz/mkURr++PZv7l3+GcX3
JmK+v8t5iJ8InxtO13+Natf34fmLH/9AxQ2LDXR8cOXXt87+1P3uWcCPsB8X
9BDbYLebyEexwQ/hAkXpKr08PjtZCuzhBRAwCO9B7tfvXv5lmLfDq6l+frhW
Gp2bKi3N1deUJGKf/vYS62P2bXfWjPXXrs/1rs32PMUgrwxCQaEcSDPzirIU
vq5XJJxgr0cXr579MY/mD4l19qN/8HS+LKAHQSAJGcGQRpdP/eTXP/mrCyd/
dPf6R7evfuhy/xwlyLmhMvObLzZe7swX5SQ43z2nU8SG+N1SSSJMmngh0y/N
zCnMlGcm8gVM7yQDLUVPk3H8EzUxPU3pm/Mtn+1Yl4OS+E94tp8XcrP2QXvP
ywQjx+ifjaUOwv/EaJteLRBwmOCfy2GhBGBxmDQ2ncnllNVUvfzm6y/+8M+f
/f6br//937ae7oB/nU7DZNDAv+7N+Z9D1/+8owv8ifwfDOz71P7h/esjk4M1
TVXJkPoJqngFN1QriogKuGuUR7ZXp5pkkWFe12DcSJdAl7PnfvnXcqZ3ui6u
MJmr5voBcpAP2hUsb9DODL+PdIB+SKNov+v+D0+J4l2zjLRQz8veTiehfGoK
tGp+cFzwPY0gJD7kflzwA6QViKubZ3/k7Xg+8PFVBTskSUUnYR/Kx/P++QdX
Pgx8fB2Vb7jP3SD3mygB0swCrTQWFS6yFSfeNz9diWNGtgL8yALJWmZplros
T1eUpQLbGQmipqr0l9sTJbkGaJ6+9tK58dapwYaupvzq4oTOxpxw/7tyfkh2
svDcp9+/delnd67+4tRv/ramxKKRRKGmzk6SqUUxID/Qw8Hd8SLKASeHEy73
Tn34wd+c+eTvwgMe+LpdV4qiokIeiTgRX3++/u///GK4t7YwR5tkZsWEP/Tz
uGJQxWanitRSSkGGrL48YbSvZGq4cn60ZmWqfnux7fPtgd2NPugf6/ULW7xC
5P/82Swgt+rSI/g/6AXvwv/O2she/reXe4j+t/4jyPOd0xOdFoMU9a/GJn4U
Chn0D0oArlAA/p998cXu559vP3/+4ssvF1fXoH80GhX4v3j2jEmn7Wotsj/q
0F7/7n3mxjte/3pf/g8u/HurF+xT/laduTE6PVzTVpPMj/cyKaKyE/iQpgGP
LzApTqA0QRn18PrPI32uGUQhkDfBrudvnv47NIA3mK/MluZamIDcLA2DU0AO
SekeSAQoB+KDHGAWWTjkEL5KSPWMCbyj5AaSOX9BvBcn2qp8XBw+DnG/wYxw
DfW4+djhBLzA7+ElhH2I/wQFnUXxQPCH/onwvRcX8ujhrRNRAY4JWpacHwF5
7+t6DdVuRYEJdTq0GSPi0ePbn4R43hTS/Iqz1X1thfPjLYj/deWpiPzNNVlP
10fHh+qHe6rW5rpLMjWpei7SHDvaraZIZ1ZGXz/739XCEAhyGC/O8+GtTy59
+g+PHE7ev/qh4/WPcxIldcWJck5IZNADAcMXKivdwlVLo+IoLu6PLkUEO8dR
PNVS6tRI25cvlna3xkqLjTERj6PCnCX80NQEfn6WUiEKM2upqRZOeiLH+kz1
clN3S9bceO3MSO3iVDsYhvjHqYEKIhIIHnE8/2/1Ajv/tnttBl+tvt7DvzUF
2OI/+J+d6k4wymQiPviXK8RSuUgoFnD5HC6fV1xesb37YuPJ7tb27vMXny0s
Lmvxn0bFoFMvnDlp0qk7WwrJc3UO8v/uLrB59HNQj4f5UC84VAjtfde+8vDZ
5thnT0Y769MUvEA51w+VWqaFmayJhWipzlexox663PwlPfQeYjs0f6DLmTO/
+Msrn/wtYjsUPthO1cQg/nvd/xhvYYtyGCoo2PUcZD8+kmNmJCmjUDWAfGro
AxnLL0EZI2f7o6CA2g/3vhnpd5sa8lAvikLkh/K/cfrHHvfOQP84Xfs4wOUa
LfRxkOsNETWAF+cL/gNcr0MIIeyjmIULhPreFTKDqJTHMQEP8IUqXgg11An8
oxYuz9d//XKuuTojN1VekKlpq89dmu78Ynd23fpPNXXOjDRC5nk6ngvxvM6K
doEUKUwXtlYnmJWRjEgnp5u/cn9w4uInf3fr/M88HS+c+PnfXjn5I7d7p8tz
tGXZqpwUUXm+FmKJT/d5eO/TYN+bclEEnxXEjPf1eHTN49GNuemu50+nR4Zq
jXpWSpKoozl/ZrwR+I0NVmckCXPSxFkpQoUoBNUBauTSPGV5oa6tPgcwIOzv
2h5Ztm1dkdsPdzjKjnKBd+H/6erYzopV+IH/Jyu9m8udpP5F/DfrJSIe26r/
uQw2lwH9A+PxhZWV1c92P9t58nz36cvPP/vd2sq62Wgy6g3g/+zJT3QquZ1/
8vCTffwTF3iXW3T/dP63XyvJfePw5PVjH0iusc8Ikfi/vdL1dKWzoy7ZqAhn
RDhS/K7x4lwyzXSLkiJje4NwXvRDVLKI+Qj10PycSGdhnKurw68/+fH37l38
0d0LPzz5s+85Xf2Z45Wf4i0Zw4vifTXK97qK45dpoFVmy1zvfOx+79NEVWxu
Ii8+xJFJcZGxAgC/843fhHpeB//8WO9kNQNZALkA7TQdlx/r+8lP/vrsr37w
0Y/+ihvtrZfE3rvyGz+Xq9ie+s0PaJHuKGkpgY6I/1JuCL5BIwizrW0LQPCX
sYMT1fTqAuPcWHNPS2FeuqqhMh2yB7a7OQkJpBBQElQ0L6fzGmF4caYU2Bek
CQzysKigmw9v//Lamb8PdL+UpKFdO/1PDhc+gENBWV05+U9pBk53QxZkfJqF
VZApoUc/8np8LjbC2eHar05+9HfebtfDAx96uN7y9nAYHqj947/uLC70FOTr
e7vLvvhs/ssvFne2R3raC1MTuaX5mtb69Joyc16GNEEXn5suqS5JnBlvIfcM
Iv4TR8D2GBfY5wXvwr913fWb/O+s9m2tdBH+Zya7oH/EfA745wvYPBiPAxMK
xdWVNc93P3uy+Wx7YxeN1YWVBKPJYjCyaNRTJz/WqOXk/nfytP+j+H/f5zP8
afxbb6ywzSpb8baOgG0dlPXuWuvT7/s2V6w322JYrPdibAyN91ckqKPzU/kV
+XKNMFBAdc1OYHJjH6kFAQmqSFS4EDYlaYIEeQQt5A5CupYfGO6J8P4gxv8m
sL938YdQRCh74RoqXoCGF+DvcpYWdj9FGyeieaQbGEYp5eLH33e89gvEfAnD
D7gi1EPqoOBF6KaHuQS5XtMKKII4H+gixHBejFdhiuzmmZ9gTxTC1nLY+w5S
AKKx272zPo+vouaF8rdWvl4OAqq/khNakaNO1tCEVO+YIEcJM1DKCpLxQvva
isf7a6D8u5oLxZwwjTTuX7/e/vzpDJXiBqoR/ONCHFGKVuYry3PlHo6fYhD8
Xc/Bbl340d3LP1dwg13vnkI28Xa+ADkUF+KcqmdmJQlQK5UXqKFeyvI0tn9G
JMrH9ZrL/bNSXoRMEB3q78TnhDbWZ+3uTKyvWh8v/PmzGQz7779c2Vrtz0wR
JxnZSAQdTTlrC1215Rajmppk4pUVmovzDFWlScDmq8+XgDdRRO/lAsfwv7Mx
RP65MTv/CP5PVrtJ/If+mZ/pRgUol/C/1f8SkVAoFAgEZSXlG2vbi/MrczOL
ayub05Mzeq3OpNOD/9OnTui0ypb6nFXbP7BLHvtDSuDVb/8B+v1PgTgqF+yr
he0h+ijsyRCRBT94ST74Ymfyt8+nt1f7Nxa6wfaLrdGtlT7bv3TZODlYhcgz
MVg+2l/a25bzcmd4bb51faFtqL1QL4kUMbxlHF81P1DO8WFQHojormHeFyl+
V+KDbrrc/CBNG1tXoELxa5KEpWtiFQwv6JxIn6typpeS7aXi+8rYntSw2ymG
OHw8OsghzOdqS1WiVhxGj3hUla/LSRRcPfWPzjc/BsbQ8JF+jpc++aGX08UQ
TweX26cYFNcMEw87xATfLUgTWS+3sQMD3a6gHlfxwyN874C9+NCHPg8vRwc6
XT3140C3GypeZJDbLd+HV30fXaH43FHzwkVUPxjgR/2bkyKDdzRWpr18Mlle
YIYEgvIPC3Qc6a/5j3/enhio9np03vXBKUa0a2GmXCuLuHfjF5/+6q9EbF+T
OibM/2a4/+3bV37+6O6nsBAfhzBvh1vnf/7B338v3Oc2kgsOFfJJzAioyjfo
ZDHMGC+1ODoi4MGDm5/cv/6Jv/uNG5c+uHvjNxVFxoGuks93rafjydoAGjtr
w8sznT2tRY1V6eNDdS+fToHMvs7SRCMPlp+l6WkvARVIATAg/V7B/+hJodHX
+sd23/GKzVaHrA86WOrYXLFeAl6abZ+eaE80yWVinlouU6sUKoVSyBdwuVy4
QFFJ8eLSytLyKpT/6trGyMiIWq2Oj427evkKn82RCgXNddnH87/vQRDH8795
5INK/n/u3jo6rixL862ennnV1d3F2F2VleAEZ5rZli2LLJbFrBBTKELBoQCF
IAQhZmaWZTEzMzOzZMzMqq6ZN2/Wev++78a1I2VR2llVrydHa6+7TtwIhUI3
fnvvb59z7jmHjcSelPHkIofyRg/IX5lp3VnpXZho7G8v6mnJB+2pcfzkGC7T
86GIY5GdIooLp+elS+or4ga7iiZ6y3MS/SP8PSUcawHNWORtCv3DctMKFdt5
O2vIhLZSroWvtwnXTdfV4i6Noh7MtWY5arKctVDeJoZ4SBjG3s5qOsrveTmp
iVjGEBLpcRxESIiE9HiRgGnF9TTxpGjRHPXVb33yUO0Ky9XM5qEK3dFE/ean
N7/49/Mf/AwMg3OlS/8G4UF10AwRO8EZ+V5m8B1boztnfvdf1G5+RDFRRqin
mKgYalxBItC+e+7c+z+98OHPnS00USOjagb8EqYdXEnEsEF1gNIgLd5vrL8m
L10G/Y9rlZkSxGPaIRX+x/M5yBh9jfNClrWzjfqZ3//XD373Dw6WKojtwb6u
EPaA39XugaOVqo2JkonuVVdrrUsf/wLVh5eDgfLVD26e+zd4Iopxd1ude1fe
v3jm5/g8qJThm34cRygrJ2sNfx8HmstDCc9hY6F7Z6X/ydZIX0cJcvHO6tD+
xujGYh/kDeI86CX3ySIXzMe3ifMwfJtwgXfVP2/LPwE/wT9078x41fhg+XD/
4+6O8uAALofphRKY4UVj0b29PKk0Go3H42Xn5oxNTcJGJsbHp6da29vEEl8n
B8drV676cLgBvpLSgthx+a4TpPg5xP/RJVDephaYOe5exUPuQA4UHqmA2jcX
ewY6ikd6ysb6yguzpBCZMTJ6WrxPahw3PsI7MtgjJZbDpRsK2WbRoZ5Bvg6I
t/jWClIDIYZFTDMPipqt0TUbw6uXP/mhidZZlLfeDhruVsrOZndMH3xhpnlO
7crv9O9+xPfQR/1rqHpG9+4fma4aVgbnrR9eSgr3YrrraCi95+mklZEoTIzk
GmpdYrgYBAmcOB6mHna6Vvp39VUugX9D9etm2nd0lS8oXfwjWEKMff9XP7j6
2c9ZboaO5vd1lD+j2mvTnfT8OPbGmlfuXXkP1SjcB8nC+uFde1NVB1N1a4N7
hupXHc00kFPOf/hTnORRLVEj3L7w+9uX37M1VUmOFj3Ki46RcWPDeFnJ0o7G
AiHbvjgn8qv9KahfqcjZw0EbhINzhrshPir0jIhtEyH1whHPhgdS8YLbl/9N
+94XGrc/DRa6I3MBdWQfU+0bkGQWerdxBikMjoDPwPeyojsZStiUmFAWx8uU
5Wlq8fA2KvHpYWKlI2JD+f4a5CPwv70ySPZwkt/a7sYofAG2vTZMdn4C77XF
vnfSPyf3Bb0z/4Cfy2Qx6ETwF4lEOXm5IH9wdGR4fAz8t3d2BEgDXZycr1y6
LPYRBEr8ivOiJ+TL6SvEPzkR6KT1f95+uarTpzoo/lmytsU/i7iB/7e+PKUk
R1ZbllBVEhsb5h0R5Bku9aC76fEZJolRzNgwmlRsz/YyCJe6JkR6J0WzIGsD
+U6QQP48W6SAAL6NiGEC/W9lcNGPYwb+nc1uO5rc4rjqejs8gPI3Vv0sWuLi
aqGkdfs9I7WPjdU/uXb2n+5d+Tn0koRtGiymsDx0VW7/sawgrCw/AkHVyUIF
0RvculhpWuopadz6TFf5kpbSeZ17F50ttM11biMp+NCsrR/eUbn+Afj351Ig
fi6e+bHG7Y9wEpJDX/X8jS9+A/FvqX/nxhe/U7r0HpSPkcY1BH9PO/0QoSee
AoTezkb4E5BVECEoEKDzA4VuUpF7ary4oyGf2NI6QcJwN95a6t5b62+vz7J4
eDNQ6FRZHEN3Nfj8w39OiODEh7NBfkwoA76QEuPjZK2G+G+qfQ0fHp8QfwW5
IC6Ew/W0oDk+RBvJCE/Br+EXtkbKcne4DfjhOEwPE46XeUqMEC4AqU/soTPx
yhblc1QQ4TeWBwA/SFZoHrKaQ+Nt+D8lC7wN/zOj1ST/o4MVfd1VYcECQv8L
+X4iMYzP5XG5XB8fn5S01PburoaW5vrmpo6e7rqG+uDQEOifi+cvgH9fgbAw
J1LBPLn4Cbn427cueHgs/ydNk5s5sIDVwcqXvGh4Fldsc2UQtW1FUXRSNAfk
A3sx1xrBPyPRx8/HJjfNtzhHmhrHkQU4R4V4xIZ5BfnaTwyWPd8eGekpb6/J
GOspnR2u6qxPS4lm0l00owKdQ0S2ISJKZUFobrxPQ0lUX30Wcc+Un0u42FFf
+SNzrXOaSn+gOaqZ657TvvdHhsuDIIE1fjHM38nFWiUy0ANhHMEcARwKB+ja
Gd9HxIZ0sdJXdrXSpRir+7FdvJ1M713+4Na53wMhJAILvZuI+b4sO9Sezpbq
qGejAumgGkoD2gMiBKEYpHk7GeO3Ln/8K1Otm1aGyu4UfTc7PX31K3amahQz
dXsLdT31S9BC8B0AifDeVp2JujUzTpQUxat7nLg627a93IPzeurndNW+uH/z
fSPtyyq3PgC6BRlBeI2LrQabaoKKKS8tMCteAk0Fwc9wMcRHQqxAG1UJ2ua6
N5CbtO5+hvLE2/mh0YPLOJrqXQP/EVJ6VDBjZqS+u7mgJC8C8R+yZ2m6Y3mm
E/F/f2sc0Z5UrTgeFDzkEADpEafYUS/4bvxPDFUc4h9Ui/g+LAaT1P9xCfEg
v7y6qrjsUVVdbWnZI2lwEPTPF2c/h/jBi/OzwhXMg3+AfZD/U1aBOJ3/g2eO
iiISfnnBS1wNcgIJjnWV6Qhi0N4NlYndLTkFmYHwhZxUMSws0DVc6hYgtBVz
LQB/jIwKCbQ234xioSw/KljoHBfCyEoQZsTxshL5cTJqtNQlJ5EH+Md7ivoa
MpoexeTFizyt1QLYlhKGGYI/3V6dYnKD7Q6hop4ew0QJDH8J8LFOCKMrXf7t
7Yu/NtO5aqZznbyTHcEZ3Jpo3jDTvmWieUv77oXLH/9G6eIHtoaq7jb6KIfB
MxIBfMSTosd2NzHUuAS07l973970PmK7vupFOAjkDUoAyG9Efuifa5/9FrRr
q16mOpu42OgAfoabmaOlprnBHV21i7r3v7AxvO3loAP1lRUvLkwPkImdRUwL
yKqOhuyZkdqaR/EAFbhCpMERKObKdmb38JDctzEswDM6xFvCowB7f64DPhKw
x4eBS8JJYXCBW+d/p37rDBpwBFTH2vfOErfYuxrQXPTb63OSowXg/8XOOPif
GWtYAaXI0XPdW8sDiPxk4AKrG/KHUD5r8roAQYxUQe/kAmT19078z43Xzk4Q
twCMDJT3dFaEBPK4LJqAy4L+Ueh/pIDk1JS2rs66pkZ4QXN726PHZSGyUPB/
9tPPggMCwX9uhozs8CRX/p8kNlWp+w7r/0y/uZ7b0QVSZt5cw3BBvoEdGS5w
ElcAfzQvU5abGgDXfr4z1Neen5/hhyJ3qLuwrT61MCug9nFMSa40I5GflSzI
S/dNimYOdhVAD1cWx+Erozrp+tBNhQxTMMz21AsS2WXEc9OiWQkyr9xEoUzs
6O2kY29yJydBEMizoTtqZsZxI/ydA/nWfC99HlUvLZqRHEHz51r6c6wsdK9c
P/sLEAhg3Gy0IZjpjkY3Pv83tRufoAHy7176kOVqYaB6FQ1Pu4dwh/tXP753
+SMUCKSzQFGr3fwY2ENgoLTEO8B9iN4eE5W7l/+IJMJ0MYUKUr9z9s7Vj25c
ev/u9Y/NDO452+o4WGma6d92t9czULvgYqWWFsVPjeQIaKaJMnqc1MPDVtXN
Vq0sN3RmqLKrIdODomFpcI1iekfn/ieXPvnXWxd+pXrzPRTgPC/j0uzghsfx
qNyvfPoLBzMVqCDgDT32UP2i0qXfg3MAjyMcnIQffmGidTVBxgkQOKbFCRsq
UlNjRTWPEltrs6B/YMB+c6mfKH5fh3egvrc5Rqp9MheQoojs/P9W/g+5wHfg
f26yRsF/qJQP/oU8No9FGNObgeAvEAigf5raWhH/IYEaW1uKSopl4WHQ/+Bf
FhSMEjgnPVTR4X8S/2+zsOFR/hXrgh5yAZJ//Js4SQYK/Ke4kmhUlCaODVSs
zbeuL7SRS/fPjlWN9pXACxan6lZmGzub0ptrEvMzJLDKkvDulqz1+a6Rnkqk
gOLs0LQYXri/G1JAagwrItDFweI22103TOIYKnKgGN+kGN92Mr8XG+SVEcPl
uOvzPB8WpIrjQjxFDKOYIFetu+85WdzJSxLlJ4uZLgbE0oKuRnQnA+hkLwcD
hPcLH/4c/OvcOw/Nb6l3z0L3LtfDWuPW56Zat+EIt86996t/+oHylTP2JijA
laU+rkgc+F2Ohzn0D94BXgB3gAjXU7kA/qkUA5E3BZpHTemLT97/6YVPf3Pp
7G+unvs3FzsdxH8bk3sUk7tSH8eEUG/A72WnRjG87s+yCORY0R21jTTPl2QF
1ZfFAXVHi3vwAhQ+TpbKX3zwwxvnfnHt85/B4AtJEazKwojkCL67rRaCPKSU
l4MegAfnaFDtiXEEnHc0V3Wz0YRsg0yqyI9GTZGfLq0tS+J7WxVmhpYXxhRk
hc5NNEH2EJFfzr+inwdfH45wBBjpAmQWeBv4/0r+Uf+S8X9sqLK/pzo8RCjk
E+t/QtXABHwfvvwnKiYayic5PS01MyMrLzcxOSkwSOrs6PT5Z2fDQ0LhKXmZ
YcCS3P+LXPmcvBHgXdfzPJovDjrFoaFbRc8nOWh+4Dp0bSz1rM63y3cvrZsa
qRrpe9Tdmttanz4x/PhxcVgagn+qKCGaGSCmxEV6N1YnP9saHeoql8+Z5BZl
B3U0Zm7MNY92F0UHu4tYxPrnflwrTzuNMF8XCcvGl2kZ5udalBGYEEpjOGsz
XbXFTNOcRB8e1cBE64s7F38B10iLYnvZa1sb3DTTuuZsrkZya2+qirh95dNf
oQExDxew0L2jeedzmoMxCmFD9ZtO5joP1W7I21fhAkgEqJQR4RHn3ax14D5w
HDzEL/Kp1k4WGqhA4SNcL2uKhaaB5o2HWtcB/4e/+6HanU9tDO8BS1crNU87
TZnA0d7wltbtPzIcNb1sVCx1Lurc+xj8M9308Y8khDHgCGjIJC5SgT3DVU/I
MIdT5Cb7JoYzfdlWJtoX8Vao34k3tH4gZtoGC11RVkAUAfjUKEG01NvDThvu
kJ3g19tU0N9ShIK6qiQWKRX8QwJVFMXmZQRPDtcC/r31kZ3VoVW5YkecJ5kn
fYHUPwrD+UMPj9ohRzjUE6gY/5Iv8UeMfxFLL463KfhfmKxfmm2YHa8F/90d
5dA/0P/+YgGKX0R16H8WiyUWiwF8bmFBWlYmeczJyw2QBqL+vXDuPFkpZKeF
TMt3WD605u1fw//BmH9U/5/Ov3xdzUYEHGInl4kGcoxvqIfY7LW+Kr7mcVxz
XXJLXVpdZVxDdUJXS87KTPvsaFN1acJQV9ncWP32Shf4b61OaqyIzUzgxcto
RRn+HTVps4OVAy0F0YFeSBBVRZHJ4QxvJy03G2WaowYSBNdT38NOxdboWkoE
M0To6GB6j0rRYjg95LqbOls+oDsZWujdtjFUApmgBehC3vjQrAE2NPz1s/+u
r3Ll2me/57jbWOrdR0bQVb6AWgDeoaX0ha3hfah9snDA62Eq184gNRhqXCFv
1bExVnGl6Hm7mhpqXTN4cEVP/cLVz36pp3LO1vA2xViJ46KPmgXwhwoovjRj
rpuegGYs8DYj4U+P5TeWJ2QnEqtXofYJ9KFwPA3ZHg9BPioFuIOZ7uUrn/4M
n9xS/9a1s79Suf4BzVEfRS5UEDwCCY7lZsyjmieGcasKY0c6y55vjDzdHHqx
M7q/PoSUOtJTvr3cN9D1aHG69eXeNII/6t9Neec/+CfhJwXPsV5wugscygVH
50Ic4p+wA/wT2/RMVAOP8eGq3q7K4AAuy9uTx/JmezOYNOImSE9PT0ggxP/s
/LyMnGxYSkY63AH829nYXjx/ISRQKhGKMlOCgGtvRxmC/+Sbu1G8E/9HX0Yy
f2hE7Nv47ya2lxojVtsmN5xFIkBDvpN15fxk/cpc28pcy+Zy9+567+J0Y39n
8ZPNsRe7U8gaO2sD6/Md0E515bFRIZ6+bItwf5f8VN/+1pzR7pL+1ry2qrRE
GSte5l33KBZ5IUTsQHVUtze/BRegOz3wpKiCf3KRcJqdlj/TjmarZ6R+BbER
8lhf9TwECdooPyGYSfEAbW9loGTzUNn4wU1gjxTgbvPQSl8ZbSONG84W2mhD
JsEFTLVu2hmpwAWQGh7cPnv9899eO/ub+9c+VL76wdXPfq1846OH6pfhCygQ
IE6kPs5Q/voqSC46Im9zfB4H09s69z56qPIJz10/KsAtNsgzO94HOq0gxbe6
MFxIN7EzunHr3M+tDa6y3fRoDg90lc/ATDTPoZAx0bp889yvycE4JwsVb2f9
e1d+724Lp9ZDWV2cEZwRK2woS5zqr1wca9he6HqyMbi72rc42ZKTEgj+v34y
PdhdVvUoAfqHUD4LvUgEW6tDJPZkFiBLYIWd5A6nu8AJ04Ha5daq4H9h4tX4
79J04+JM/cxYzcRINal/xAKO1E8cKPGDSQMCAwICpFIpgM8pyE/PzgL/mbk5
8YkJCUmJFFs7xH/of1TK6UmBAJ7kf+L13tM4nsT5SetcHX3ZzOu9a4/ewK6Y
wHmUf3KR1cUpoqttBdXBHNGAIxCLbyx2bi4D+2ac3F7tnR2vb63PnB5pXJhs
R2gC/xsLnbDyoojMJIFM4hQZ6NbdmDE3Urk4Xrc0Ud9YlvgoW1ZbGoOYCQmU
myyiO2uBf6q9GlwAuQDwCOlmccE0Mc3K217PwfC+/UNlGwPUjOeNHlyE5IC6
oDvrWBveCBG5gKKb534LLzDRuq508Y8UY/Wzf/jZhQ9/DUWEdICHHHcrQ/Xr
dy4QYonmYOjtZGygetnTTp/jboFfMde9hSzAcjNFKoEycTJTR5T2ouhCnKBo
dbPRENDMWa4PoXZMtS4G8uwAOXkPJip3L3sNQry56KBUL8kICPKxw0lD9bM4
+jLNpXxb/COR/q5wkwg/FzHTmuVmiH/BzlgJ/BtrXvJy0JGwbdtrMka7HlUV
RgcJnBJkrJHO0rXpVpxZnm7ZXu5BVVWUJRvoKP3zs1lc/ObazN62UlxkZAHE
f+K2a3nn/4bcF0j9T9pRLzg9FxyqBY64wCv+F+X3eixOtIN/uQs0zE/Uof6d
HK4E/4N9tVFhvn5iflhwIIK/E8XexsraxsbGysrK2tbG1sHeys4W5ujq4uzq
EhkdhWfPff5FpCxMwX9P+yNS/5CzIGAn8X/SOj/Hjn+Rs9qOndh8Ev/kw5W5
vtcX55UuGh+qI67DTAexGsxEy/JcB8qiod7y6kfJjVVZE4N1SAHIC0gQxTnB
pXmhZQWhhVkBHXXpiPxj3WULo/X9LQW9TXk9jblVpdF4TVo8z0L/srPVPQHd
iGJyw97klqedGsS2l62GqcblBzc+0r75KRqmWpf9uDZutmqhvo4sdz0D9c+Y
brrE4rp26giqgBbSCCFdV/mS9t1Ldy586IBf+Ph3qtdBo5mTuZbe/csP1a4h
HQjpdk7mD1AO6KtcQta49PEvEPnhBSgxbB7euvbxz72d9FLDOL5M6xChs5u1
upP5fSnfge9lxqUaBQkdaE7aFNM7bDcDEC5mmKF4R8y30L2Eh3AHdxsVMA/v
QF0fLnH2Y1ui5A8WUMA/mEe0N9O5SrXXJudyBAudE8PY4z2PcxIloWLX2GDv
spyw2aGaveXe6YGq/vaitbn2l7sT9eUpTVXpkJeIOdD/TdVZSMr7G6Ob8u5N
EE6qIPBP2iEvOJgF/govIKZBHuV/YaIR9e/8VC00wPI8sRVmTISfRMQLlfpD
0rg4OFqaW4B/S0tLQ2MjPcOHug8N1DQf6BjoG5uahIbJbK1tvjj7OfhH/Uvq
H/CvqH/JPa/flf+jo13Hzv954+6V4/hfnu0F/GsLA7DV+X6ygxSXSz5Y1rm2
CM3ZB9tYRvLFVe0d66+dGKzHxdlawW91jfQ9To7h5qRKah/HTA49HuoonB+t
mRmsHmgt3Jhtnxuu7WnJb6/PGuktrX0cJ2SYEgVCuoTYHs5Nz9VKWe/uxzBD
lfOUh0ouJmp2BneYLgbIIz50YjtFK8MrZnoXKGY39dQ+1lP9xPDBOUv9Gw5m
Ki5WmncuvCefF3HTXOfeufd/iXLA0UwbucDB9AHUkfKVMyxXM0R+CcsRDbye
YoJyQxnwu1uqXf7wXy21r0o5FDpF21zzMpSPmfYVuqOuTOyKRMN2N4ILQNJH
Bno8zpMh5ifK6MXp/ijhJSyL1EgWQj3OoC6AUwD43EQhkoWV/hUkiKI0v5LM
EGQTcC71cRR6E8lFU+njzDhRhL8nHiaFcxAW5kfqEPwhfhAlxvsrYAsTzQ0V
qZ2NeZuLPX96PgsXGO6pHOquQLaFEHqyPQHgySHLQ+QfkkN/pQvgG5e7ALFQ
KmET7YuTbST/yzNN0D9ED8lAeWtTsYhPhf4P8vfNzcxKS0rOTM/Iz8/PzMyE
/omOjwuLigwJDwuShfoF+MfExTo5OEL/QP8j/melBpP6n5z8ppjkdpLOOX09
h0PjvIpC/th73I6P/zM9K3OAfwiGBpEI5vvXFwcXprpepYY3+8321kdf7s0Q
vRMbQ9ur/TNjdQj+FcWRTdWJ0yMVbfXpY/1lyxNNyO8TvZWPssNjZUxiFLU8
Hi+LkrpHB3lkJ/nEyagib1NiM1ArVTuDG5ba1231bzPtH4q8LKHA3e1URUwz
P54l010nWGzrbH3HWPsL1Vv/fuHMP2nf+1Ter0LheljaGqrq3b9qbaD6UPUW
HAH24PZ5LaWL8At3G30r/buI/9D/Ur6byvWPkDV075+/9cVvbfSusRx1mA7a
HGc9N4v7d7745fVPfmKifk5L6WPkBcRqma+bVOQcInGjOuk6mClz3B8i/kPk
QAKhLoALkIvxxkg9+FRDtPEssgAyAk7CTQC/s6UqDd7k64ZQ70MzRyLAES7Q
VZ+9MtkM7BH5cYQ93xga6irNSwtMixNHBTMKM0OHuspwYZdn21fnusktX8H/
s90pcE7e834s9ie5wFEvOLYiOOACr/hfkt/rQfIvdwEi/k+OlPd3FrY2ZhXl
x7k4mDrYEVsgxURE5mVlP35UlpWVFRMTk5GV+biqsry6qqKmGse8gnz/wADo
n2tXroYFh3AYTPCPqA7+EfMVdevcgXXY3on/g7N9TsL+dP5fAz+M+L882y93
ByIdwAVgZJ8zOfhCVmHTI01PNseXpjvxBSH+jw9W52cGZST5DveUzE0Qd0mM
9JSRS/QjoeelBQX7ukr4tqlx/KxkYXaiIEhIyU0Rzo6Ul+cFIwUwnbSgf2C2
+jc9LdUFnqZMFz0Xa2XE/7pH0SnRTB9vI7annovNPWujqxTTWzr3P6FStB6q
XhB4WULDu1hoWuneg+zXvnNe++4FtFEFW+vfhUAyVLsC+HF0t9G1M1Q2ULtk
oHLRQueWqcZFU43zHCcDO4NbJuoX2M4GzqbKWrc+Ur7y+4sf/SvFRJnjYSzz
9SjODgv3o9KdDLyddJzMlaz0r8mL3E+g+e2MiKXt7E3umGlfstS7+lDtcxfL
+16OWnilocYFCZviZqNpqn3Nzvge19MM9QXehOFimB4jGu4oGWovJQuBxsdJ
adE+SBa9rQVx4YwgsQvf28LfxwFV8NxE0+764Kue/4Ve6J+tZWKQd3NpYHtt
+KSA/5YucGxRfEAMv8H/0mTH6xTQODNavTTbsLZA7H7S113lw/HwdHMU8XlR
keGlxSWFhYVcLhfiH2qno6d7en6ub2h4aGy0tb2Nx+OZmZkp3b4jCwmleXmS
47+I+dPyXdfJ8a+pN9d5O1jAnrTsw6FbGE4RPApTlPzHDBfO9X1zPGKkIiIv
8vbqKFIDHOTpziQ+Xl1lekN1JrFo3ngjrhtEEepicpPExGifYD+3IF8nEcdC
wDITcy0Bf3ocp6E8prspPT9FxHTVdjS/zXLT4XrqwyQMUxHDBDWviGOVniDo
7yhAHY1qIjNewKeZRAd6cj0MrQ2u69/75ManP6VTNANY1g5GSl622jwPM6QP
Dxstmq2e+o2P9e+es9S9TTG4Fyr0YDka6ylf0L97XuvO5wb3Lljq3qFa6+CV
Wrc+Vrn6Pmpt5cvv6dw9a/tQCalB8/Ynnra6jqYqXhR9YhBZ8zpe6Wyhgr/l
YqkKyFEge9lruttoIEkJ6BYoFgzUzqEqQVWudf/zy5/88v61Dx+qQQiZ8qiW
bjbaqLVxRLZCg2qvHyyEvvLgeJjC2O4mMUGMQL5DYZYUpVNGojA/IwCOEBPK
QADZXOzaXu7bWxvcAvxL/U/Wx3ZWh9fn4AKHxc+xWkjB/KFxgbeQQ0Tptyzv
A1me6Vqe6iZcgEgBTdA/M2M1SPeTI3XjI81cpquzgw2HzUxMjC8oyi8tK6Ez
vJXVVINkYV99/eeu7t7Nrb3auoamppbg4OC4uLiIiLDIyHB3D+f8rHCy2xMw
k+STvnAs/CT/x87qXDiyhONfxf+ppuCfuLBEmuhFathZI8biyeJFXj114OrJ
d8htnxqt72kvLsmPjI1kF2YHxUd4B0scZQEuJPz9bdmdDalp0axAvmVUoHNe
sk9hmqiqMKgo1Yfrqctw1UMwLMgI6mrKRQXxp70JlIrZCb5+bGtHs7uW2pdR
MruY3rHWueRodJPtRPSdSrytbPRuGKme86Vbo464+P6/oo7QU/rC4N55qrVu
YhA3hOdGMVA2Vr2mcY24U/j2uX/H0Urvjs7dL/TvX2A6G8PcrbWFNBuTB9fC
xFSOm5mHjQ7N3sDb0SAphBkmdBEzrHieJnyqabDAKSmMnR7tEy2lPcqWFaYF
O1uq25qq+DBs3ez0LAzuetgaQJtBejlbaLrB12z1vJ0I+EUMO3+uk7ezkYed
dkasGIlgbbq9siAqMYoZFeJRmBWwPNPQUpsaG+bd11b4cncMhcDu6sDmYh/J
//7a6Nbi0M7q6Dvxr/jWjtoJLqDgv+sQ/yjSkd+nR2vHBqsnx9oDfFl8NiNM
FhIRJUvJTE7PyXDzcld9oBkYErq3/7yhsXVtfbuyqm5oaATxX01NTV1d1UfA
8aK5F+VGAXW4AGAmyUf7aCV77KINR+9kPEX/HL3N4a/kn7yYJPyby8OEQHqd
duWv6UGZjASKXEAMoEy3drYU5GUFxUeyEqM5KbGc2DAaeTdBZpIgPoIeH+aV
EE7z5ZgHCqwKUoUpkXR/rnl8KBU5Il7mnRLFiQn2yojzaatJba9OzYz1yYoT
BPLsXK1UIEWEVBNr3asoHJACIGA8rNT9mTbQM0aqFxyNIWY+Bv+2ekpaNz89
9/t/Vb96xslYzULz5kPliyZqV1WvfUSuHXHz899Y699G5DfTuhbIdfShWhSl
BoeJPRxM7uOhH4uCM8gsAVwKAr6T+X0ve20/tm1ZtqytGskrIDVKMD1Q09GQ
62Cppq70mZO1JsPdFEdd5QsOpuqoPrwcDOxNVZ0sNDzsdJECmK4m0VLvyoKY
2pKEivxoeHR5XkResj8iQ3Icp70pfXOlvbE6OT1RODZQ8WRraGOph6iwQPVS
P2qu3bUR6B/i+Hb8Kwg/nf8jioh0gY6V2W4F/0soBCabVmfbFqaIHTlH+ivB
vyxIIBHyI8JlyakJOYXZKZmpDq6OD3R0ZZFRT56+bO/omZldHB6ZqKtr+Pzz
z3/yk5/86Ec/vHHzCtXLrbQglpyBT965r2gfivDH3sN17I3qit8imT8Kv6J3
6534P9hFQF4c8mKiWNhaGQH/aOAMFCnqArwh4N9cwZXH9USxgHYfEmVLfXZ6
ojhRPr86OpSaHMMtzpFmp4gChHZJEYyF8aqe5oyYEI/cJEFxhm8svCOSkRbF
Tgz3jgrwEHibeVA0eF7GMVJqaiQnI4YP/qGxUZBK+RTjB+f1730mpJrZG965
dfaXIXzHKImHjd4tyCFPa00nk/vXzvzS0UjFy0aP62ImotrY6Cpp3zpreP8i
09nQzugOyNe49SHIpxgruVpqyNcRNYkL9i7LCs9J8PW01W6rSpsdqC1MDUTY
R13sYfsgVOQipFu4WatL2LYFqYH9LUVj3eWOVurg39zgDsVczcNB30j7OgQP
xURFU+msidZ1Z8sHEEJ8LysUBY7mqjaGSqgIYoLoZTlhgL+2JA6yB2KvIDug
tiL2cXFYarxPTprf5HD1/uYglOTT7dH9jdGtZQL77ZWh9YU+FAJvw//REuAU
/t90gR55Eu9U8L881Qn+l6aaUQKA//nJxtGBqonRNqkfh0nz5HJYMXGRuUU5
sUlxRubG91TVpKEyKJ+m5vbxiZmu7v7e3n5VVdUf//jHP/vZT/T0tTyprmVF
8WBVwT9Z+c69uT7ht/bhvDlm/Y13nBTwvxv/h1zgVTxZHNyACl0exvHgpQP8
G8v9OG6vDW2v4fqjqpL3pM22bK31rsy1VZfFBklcRVzrYD8XGOqC5Bg28j6S
gohpVpzlvzBWPT9SsTHTtDxRszBU0VGTkhTmLWaYCekmvkxz1MX+HBuobi8H
HQu96w5myu7WmiwXIw+rB/cv/UHz5hk3C5TP5g5G91Quv2ehdc2XZutppe1u
ocl2MnYwVAH/HpbaZhrXQLJ8Yupd1K0Wutf0VT5DeIdPwRHwJ0B7ToIIz3rY
qkPk0B21xQwLX6Ylx93Ix8ss0t8zIZQZF8KCgKkrTcTx6he/tbdQpzo9xBFm
pn+b7mRItdeFyEH9i7IXOl9+i70Zj2rKcDEQM63pzjoipgWZ4+huekzPh1Gh
tNAAtzCphzxW8AqygpECVuc7n2yNPN0aRwqA+Af/G4v9OCr6/w/ZSZ1C7+gF
3/BP2HSPgn9iCYjJepL/0aFmXwHdw8XRi+oRGx9VXvM4NSvNzNpcW98gJiER
8X9gcHR6ZqGvfxj6B3Wxl5cXjUYNCvZH/C8vSQSrJP84knejnLQaz6Ei9/Sb
lw/d53X0frd34l/B9uEUsDiIEgDwIwuQyofMAsAewX9tkXQEvLgLxyfbo3tb
g+B/bqKhqSYtI8k3KYafFMONCKamxvH9fOwig6m5ab7RQR5SgV1aDKcsN7it
In6gKX2yu6ivIb0iJygrjh8V4MbzJApPYmaCmbKZzlXVGx8yXY1EDBt3Wy1I
dDpFV+P6h3p3z/oz7XhuJibql8A/w/4hy9HIxVQdhcCl93925/N/RwlgY3BX
884ZM+1LbtbEIu1oqN/8o5BuBsJRXLBc9YMFDkE+9o+yglHh4ny4xJVifDs2
yCs2iE7uYR0idEYwB9IAG+ZG0bUxuY8j4EcWsLdQVb91hmKiLPVxJud8Oluq
+rJsMmKFOCaEMUa7S5ork6KDqH5cm9RobnaKb2ayuLY8vrw4sq4iYXywsrY8
MS6CnZMWMD1av73aT97/iPgPgxdACJ3O/ykZ4SS/eLMoJl2gc3WuR8H/8jQk
ELEExOx4LfTPcF/FyGCT2IfmTXUXCX1CZNKs/Ez/4ACVB6qI/2L/ACifnt7B
icnZhcXV1tZ26P+YmBhfX5EsLAj6v6I0CZSSmh9H8s70Q6NXB1E/qao91J6X
72iGtzoKv2K+67vyT7rAQf4JF3jdNUokAvmVxEWWq6BBcoBMXgj0AH5cRhQC
sxNNW6v9L59MrS12tzZmPS6JrnoUV10Wj2NDVVJOqoRY/djfVRZA9BTBEUIF
NonBrmnhtHAxRUw3FNONvZ20TLXOc6lGZrqXEfl9aOY8uqUbRRvIQWzcv/JH
iHljjcsGKuftDO9y3U2pdnqatz9zNtdguZhY6t7WVvrcVPO6tb4SCl68Bszz
vAyZbrpejg/iQr3YHvpUBw00kINcrJUz4nhRUnecDPd3sTG6bmlwxVLv8oPb
f9S484GThQrb3cjBTAXCxs74PtS+iG0fKHSjuRj58h3CpDSqi4G9lRoUkYut
BsfLlOqkS3c14HtbhAV4Vj+K6W7JyUwSDXUXby23L07V9bblTA493lzq2Frp
+tPz6b98Ofdyf/y/fzX/fHe0tT47LcF3uKdyfaFXwT/IB//7G2Mn8a/4Lt6V
/zddgPj6ELsU/K9Md4H/5ekWlAAk/6h/Ef9FfC8WnRoaEpRfmFPbVJNdkCPy
F/tJgzJz85aW1yen5sbGp0dGJxH/Q0NDdXR0Ll26EBMbAf1T+Sj5WP4PifxD
/B+VQwfdZEG+Dio5KfRY+P96/r9JAQsDZPGLQhgPyRux5UsQ95MugAsI/bO3
OTw91tBUmzk+VDM1Wo9LurM+uLHSjVyA4g76Fl80jk+3BlbnWsBGZUkUgmFk
oBvPXSeAZRwhtg3hWwio+r7eRv5cSwHNmOmmnxjOLEyD8LQTcygBAufoELZU
5B4dQEcKgBaCpH+oegHVq4eNjru1tr2xisbNT0A+190c5Ktc/RBtU82rqKkB
PJ9m5M+zTolioQzxZVt4UNT8uFY4iQSEAjzMzxkuADPTvRgqckD2QRnCcNUz
1b6mp3LOVPuGocYVbzeThAgfcn3dYD+PaBlLxKXAJDxKdIh3aW5Y3ePE5Gh+
sK+rt7s+Ch9i+C/Ea6Azf3eta22+GfCvzDbub/ThOqwtdOxtDMC2Vnqe7YzM
jDWU5kcOdVeA/yebYzurQ2T8h/iHC/zn8g/9g691bLiFx3KjebgGSQPwHY9N
j84szs4tz69tbU/MzG5t74P8ldXNjc3d2tp6xH9bW9ubN68j/ju72NdVZhwU
/IAWZL6l/j/hnoXjB7mOusA3Y15HdP5RO7aXDK9XBH+y/0dhxFJC8voX1xDw
I+a3NebGRnBz0oPgBQtTLZvLvcuzreuLnTtrEFGde2v9W0vdW8uda/Otf3k2
uTBWO9CW39+c3VQWXpLKTwun5sWzi1KElbnSmuLwlAgmamFUxMFCZwjpsACv
xwXRlcVxPS2F5TnRQpqNo6kaz8PCTOsGGlc/+RWY53ta4jzb1VhIs3IyU7V9
qGSufd3TTtOXbRUR4CpmmXu7aBdnBmTG8yUcS2SEogz/ysKwhDB6iNgBaQi+
ANdALhAwjLMSfMQsSz7NhO5kIF87XV8q9IgP80mMEOZnyHpaS0Ds4nQrRHth
dkhmom97fRb+ta/2J3ZWentbC1JieRyaMRJcXDijqzlzYbJ2Y7EVWWB6BIS3
AfvdjSHSECIQOhBGcCV31ocP2IjC3lX/nO4LR77lnmP1D/iHLc3ABerB/0Bv
Hbn+m1DAr2+smVue7ezrGhwb6h8eqW9uQeRv7+iZmp5HIqisrJZIJCYmJtev
Xw2VSZ2cKST/iqkL5FIMR3syj3WBY/X/sfbX83/SWMlJ/JOVL+I/HAHiB4ZC
qbYixU/onBInQk6HoAX/u+v9+MZXZlpRT+Hbf7E7vLPUuTRRL984D9UlLTnM
IzeOUZIqqC0KLk33TZZRY4M9AvnWECTQzAj+xK3HYaxYGTtI7BYZQCvPi8mM
kSDgQ/a4WmoGcp3hBWrXzziYqCIRWOndcrFQR3YA/xo3z1jq35BwrB0tlGhO
mmC7okCWGs2ODaHGBHvi/eEOOUlClrse1BGCP5wCEsjN7n6gwIbqoIn4z/Ew
hbBPihRVFiXWlKZ0NhQuz3S92J368snU3sYQ1Ht9ZXJZfsRARzHIB/9PNgYn
B6seF0RGh9LS4n3gCFWl0fMTNUvT9WP9pXPj1WsLbQr4D7gAeB58V/7f0i/e
hv9j4//CRCPq3+nRWvA/1N8QFiwUcFn+fr7NrQ1T85N9w/1D48Ojk1N9Q8PQ
/0PD4yiBkQXq6hqCg4P19PQQ/yOjZLZ2luD/4Kw2kv9T+j9P4v9QeXtoOvff
nH+FofL9xt64mP1kF5C8I7RPHseghbqKckKzk/1gxdmhLTXpSKPQPHsr3V/u
DG8vdqxMNU71PRrpKECd68+x4lENovwc2yqjl0bK9xaal0crmsqjcxJ9wiSO
EX4uEpaFTOLSUpUMf5kdqhnpLG2tytiY7R7vrpby3WRiryCBm4hhJ6DbeNjp
khWoq/UDVKn2pvetH96B2RkrOVrcM9a9hFAMKT7a9wjHpenG3rY8X54NhArP
25Tupodw7eGo6e7wwM/HhumuEyejok5pqEysLUtqr8+ZH2t9sT21MNm5MNn+
bHvy2fbEV89mwG1NRWJORuDqfDt84eX+JOz57jg03spcG1yjqyUvJ80vPVEI
inbWeuYm6vY2+hBR8Yu7GyOwvc1RGBpvkn/Y5F0Nx9jbe8FRFzgQ5d7gf3Wm
V8E/MQV6sn5mrA78D/bVg38hjx0Y4JeSlphTmJ2Zl5WalZadX5BXVJybV5Sd
U5CZlZeTW5iXV4D4r6mpeefOreiYcDuKFblsHTmBX8H/oQV83nI8928S/08f
HD86hnIS/6TyAf/y8AVf6MNxf3O4JEeWEMGR+bpFBlOL0oOGO4s25lrXZprn
RqqXxmrmhiqgeRrLYosz/AqSRPkpomC+VXoMM4hn6W57z8tB1YdmEMCzEnob
+3gZQQW116bsLLXPj9Z01mdM9Dzqa86P8KcXpIT6c5x9vGz8uU4yX2phWmhi
GD9U7I7swHIzhmKBI5jr3nioflHobUkxV3a2Va0qiX22Tdx48nxnCIEaBUhk
EA2VuL+PQ4DQHm182phQBipWCddCyDRJiGRMDlV8/WT6f/15/T+eLW4tDnz9
dHFnlZgKCJX+bHf8yc5wbWVCdXkccsGLvQm4APTeztoAXACOAFU/MVSFUPCo
IAIF78t91D79f3o+SajB9eGD/H+rF3w3/k9JBG+WAN/of8Lk/K/MdCr0D3GH
4FhDf09tcAAP+sdXLBSIeGwfFg/1MJPGF4mDw8IFQomff5BQ5OcrCZTJwjkc
jpmZmbLyXbGvD6n/UaWSN3CR0/jJ7tBjJz+cwv/fSv+fMj/k0Bj6qyt2Av/A
/nXnD36le2mWuI1iZa5jc66jtzmnIMUv1NcxkGeXkyBAtN+aawH8K2PVI225
FTlBSaFecVLXII4Vw1EdtCPeBgls/flWkVJXmZ8j6l+Oh15MkDu8o7UqYWG0
sqsuLS9JVJUXWpQWkBXvHxfMTQ4XNpalD7eXl2ZG5iUHVRbE5SYFhEk8YYF8
JzcbDRvD2wwXAx+aeYjEzY9vn5XkP9hZMtz9eKirtKUmE+nJl2uPp9hUswip
F55NjRVkJvrFyOgSvpWYa1FZEoFS5enmyPp8D4rQF7uzTzam99bH/+PLZWgV
1DvP9kbHhyt2N/u2V/vlFevw3jrRe/98ZxI1LE42VqcX54bPjjd+/WwKdS50
IJwCRiC9MQrbQan72vBwC1IHtjF8yL4z/6d4wQEX6JV/iajQe0n+V2e6wT/0
Kmx5thn8T47UdXdUKvY/YrLpzh5OHnRPB1dHFo8fEh4B/qVBMsAPk0qDUf+y
2Ww1NRVrG3MXVweSf9IU/B+cAnF0ns+x/J+yzu3fhP+TRkw2l4e/sQNXEt8j
4F+YbpdPBOokYggu40IHRM7mbOv8cGVdSZRM7CigGQcLKPFBHgVJwpQweiDH
0pdu6McwTo+gR/s50igqUh+bAB9rWEY8Ny9VFObvBPGTIPNqqYwvzQooyfTv
qE2uLQyLk7rDMqLYlXmx3fWFU311nbX5Y11VOwsD8yNN4z1V0wM14z0VZTkR
QQKXULEr4Kfaa0t9HN0o2v4+ToFCFxHbju9tFRPKSosTZycH9LeXjPSUlxfG
LE21frU/tbc2CNoR9DIS+XER1J7W7Ceb/f/jy8WXu1NPNoH05P761Nby8PPd
Wfzj+1sjz/dHVhfbnu0Ng/anWxPQRagLXu5Nf7k/AxeAIzRVZ9VXpiIhfv1s
ZmuF6PaBC+AXiQ60A/x/Q/4J/B+sBQ7aSX5x1DuOusCBjqBeuXWT/K/N9in4
h3BdnG5E/TsxXNvZVu4nYoB/EbHzC9uD7k5leLl4unIFQmmojMsTin0D/AOC
RWL/wMAgoVCIEuDBA3U1dWWSf8U97yT/gHyCWGa8+dgpQH/v+H8S5ycNIJ7E
P9nzSS6gsThDzJLFEeFifbp5YahirKOgvjgSwEf5OSPaZ0QwwwSUcJFdhJiS
EuIZKaLkxjDzYlnJoZ6xoZ4hfk7hUrei7MDCDEl8mFd2kk9ZXhDNUYPIAgHO
6ZHeMf5OEm8j+Et3beqL9bGXm9Nfbk1tzPRM99fPDjZOD9S93JpYn+mACwy1
l+anSMP9PLieJiKGFdvdSCpybavL7WoqzE8PjQvjoT072rSJumah98XO5Hh/
zfx4y9pc997a8NRQfW1ZQoDQNiOJu77Qsr/RB4/YXh54tj39l5erf3mxvr8B
nTPxfG/q5ZOpl0/HnuwMbq52AfUnm+PkjAWyxxIP4QtLqPLGmreWCUUEg0x6
tjMGibhLwD9OugAJ/+ba8AZA/ZvyfzRBHJsCSBFL8k/Yqfyz6FToH78AMV/M
IybDcZkiP3+xfwCNzvKiMZksnqsb1dfXD/wHBgZqaT1Q17jv6uao4F8x7ROQ
nzIF9O+t/0+M8ydIxBP4HyDvFFuZ756daMIlGh2s6GrLr69MzkoQhkNXc2wC
eTaI/GG+TsF8W76HQXokMzGEmhvPH23PG+/IXRgq665JfJTh/ygnqCDTPz/D
rzQvGPEfVlMaUZzlDx3ux7EIk9j7c83DxZRIiYPQyyDa37X5cepUf+3yWOvu
0sDGdNfmXM/yWPP2Qk9ekl93Q87iaH1rVVpVQVRkoIeU7yBh2473VwHj59sT
z7fHFiZayTnGOyv9COyI/72tJS93J55ujvW2FsWEcpAXWmpTx4fK/p8/L+ys
9cFBvn46j9i+uQSFM7a9AtE+9uXT2Y3l3qW51uf7Y093iY56ZIfnOwj+M3gl
4IeR6eDrp3PbK4NowEdW5zuJxs7EQf4V8K+vDP7N+T/JBY4MBxMpYH2hT8H/
6mwXsQH9TNPKHLFUCPRPZ1uZROjN8vYUiwQ8Hy5HwPVm0hkctshXzOHyXVzd
7SgOgN/UzEIi8ReLxXw+X1tbU09PB/q/+nGq4s53ciI0ORHo2JU8j67q/Pb9
Qqcw/8Z47qma56DCJy/XN4O/3+h/oucHwR/RbH6q5XFJdMWj2Ox0v/hotq/A
TsK3DQt0Dw+kRgR5psbx8zMCclIlGYlCGKrLxqokxNX/9fX8ymwzsUxEkigj
0Sc5hh0V4hkbRpPwrf0FtqlxHIhwf4FNqMQBGaGtNqkgXSRgGEq4ZgXpviUZ
UhQXJakBxemBObGC1EhOdV74eHdpZhQPTpcYTI/0d4/x9/DnWPkzrfhU47rH
iahD8zNDctIC4iK4skDPyBBGfCQnKpSZGi/sbM6HLFmaaasoiclND6otT366
Pfpke5SI6tvjEDZPtl/Z/tb4ARtT2NFn4SMwRQMG5uUVLmHy9jF2Eudvae8E
/zGJnuC/f3128LULdJD3P86O106N1vd1VwVK2HSqK4vpTaV6uLq7OTs70xne
IpEIUt9V/mNv74ijQCCg0WhRUVH6+vrXr1/38vIE/+SCn4r1TwA5WRF/j/g/
WP8CftjuxhAET2VZXKDEJSmOlxjLTY7nZqVJ0hJENY8TOppyGqtTARUxQpQs
yUrxe1wU1VKXMdTzaHm29en2MGxvYwD14PJMw+NCWYDQzttdl+aqHRdOLysI
CZY4sL0MmJ56QrZZXDitOCewND8wK1mQEE4rSPFtehTT8jguO5YXyLESehn5
syxCfOyQGtDwslOLlDiL6SZ4Kkzk4Gmn4Wr3wF/omJ3qX1ue2N6YjQ9WV5FU
VhiJTzXQVYLPMD1aW5IXlpHk21qfuUlMYRpXMH/Q3uT/RFMw/yb8327/2fwP
HOIfAWp5rnFuom5mon6ovy4kkMdmUPk8FpdN7Pzi7e3N5XL9/Pw4HI6joyOF
QnFxcbGzs0Pwhwsg/mtqahoZGdnb21eVpZCbP47015BL95A3Anxf+D/U/0OK
HxiCP3RjW1N2SoIwJ8M/NpIZKaNlpIjBeWN1emVpfFqCb3wkD8fy4tietqLl
2XaE1vXF7unRetSD0MN4CPx2VjvHB0qXpuvaG1LhBbD0BD4sRuYVH+EdEeQu
YJmxqAbwCMiklqrEnoaM7BifEL59hNgl1MeB7axHs3sg8DTGQ6QADyvVIK6d
kGrCctJNDWPFBdP8fRwaqtIgP/Y2hv78Yu4vXy6gJl1b6BrsLtte7UdxivMb
Sz3E3MvtUZyXR/W3Qv108v9OnP//xj/i/9IsMQQwO9kwPFAvC/LhselCAVci
9gX2PB4P5CP+U6lUcK6rq2tqaqqhocFisSQSiZmZ2f3791EIWFpaVj5KVuz/
qOCfvBHse8e/QvzDUPAiBWyu9vR0FBblyZLj+ZBApYURUyN1IHyg61F3a+HE
UA2AB1fkEgeADaSND1bj5Iu9CXgBcsHXT0cLMv0e5Qc31ySW5AY9yg9BLZAa
x81OESVFsyCKokK8/AUUtpeRmGsdF0ofaMmL9HUN5lG6a9KXhmtK0wL9GJaQ
OuVZIWvjDWDexexeINsG7tBZlVpbHPsoLxJ/9D9eLO6uD+6uDRMLHE214wyU
Ocgnem+2Rwmt/mwGcv3l3vTbB/bTQ/1BOMkz5Gu+L/yT619B/0yP1w321ZLx
34fPRvwH2HQ63dPTEy7g5OT04MEDVVVVdXV1JSUlnAT/gP/u3bsJCQlwhIrS
JAX/il7Q7x3/B+vfrdVB+ZSVPnLaZ0dLblQYozA3dG6qcWWhHZEWcnpyuHZ2
vBFoffV0GuAhrgI5tBFmyXXnwCHOv9wfH+ouDJe6psSyIXKSopkQ/5lJgsKs
gKxkcbjUQxbglh4vyk72iw7xloqcwyTuoSKnQJ5dUhizrSpltLO4pigKQR5n
4kMI5S8TO8NwhudpFCJ0xOtHe6uA95+eLexvjKJK3Vsf2Vjsl9ekE2jLp1kO
ofSDU2wtD371ZO478H9shCchPKr5v4/8D/TWBAdwmXQPHpfp4ebOYDCg/yF4
kAXQAP86OjrkkclkSqVSZflPUlISUkN5SSK5+Tu5/gnIB/DfI/1zqP9HfjEJ
/p/uTJDDXr0dJWlJ4u72guf7Y1trBNUI7HMTTfIF5bp31gYgM3ASAR8mnyEw
TATerRH5yxpqyqKzU4QludKi7ICESO/kGJZ8JyY4Ar+8MGq09/HOSv/u6sDU
UG1DRXphZmiQwClY4EDcGkMzhUlYVgFcWz+2Nc1BS/vumZQI9tpUU7jE1c1a
FS9rqUx9soHwPk3eTgL+gT04f7I5DvLRJu3L/dmvn86jAUd4mzh/LPzfGdSD
nvK/D/+k/iemQLyp/1kMJuS9h4cH6lyEeij8O3fuIPgDeLgA6oKQkBAVFRWc
iYmJMTY2flycAPIVWwCgTd4C/H3k/8D1HJQPAxEd2sgCw30V8IXVha6p0frF
6Vb5SnG9wP7Zzhg4hwvgCBcgwz5cAI4ARYRMgQI5OYadnyGBBMIxN80XtXBv
W15fe/6TDWJAan99CAD/6enc//x69cvdmbW57umBqtaqtKL0oKx4cUokLy6E
ERNET5Cx2O5GThYqaOQm+Tma34+W0ka7Hj1bH36yPvZse/r5zszTrSk0YGg8
2ZzcWBxE+8Xu7PbKCL763bUxtF/uzb1lkD8J+5N4/ta+yv9t+Vfof2L9fwFX
LBRB/5P1b2BgoImJyYcffnjx4sXz58+fPXsWcig0NPTevXtaWlrgH8+Cf3K1
N3IXGOSCY1fy/L7xP7Q81/Vif3ptsRcusL028HRnbGG6dVe+RhYiPBn2SezJ
tXOBPc6g7EUD2QEqCBVofCSH5B8poKMxfX2hZXul66snY083gf3ws63RZxAe
YGN5aHdl+OnG+Ivtqf/5cvHF5vDmXMfadCuOO6gv1ga+3B7tqM3keppQTO4K
vS27G3KWJ5o2ZttnRxtKc6L72sv3Nya+erIAyGHAHg9BO454KO+9n0F7a3kY
TvHX8H8Qv6NaiGTy+8L/4lTDwnQd9A/iP/gPCxag/hUJUfcS235B54N/SB1o
nl/+8pdwgc8+++xXv/oVhUKJjIy8ffs2zoN/6J+C7AgQO9BdQa5/SJbA5Pjv
ofU8Dy34c8gXvnVc7JAXHHsz47fOeTix/j1yt4VCCB0y1JgKkwvsV/Z8Z5Io
OddHoL1X57obqzKzU4LSEoj7AQtzArtaszaWOvY3++ULULeRvTFPt8ZfS5Qp
0p5tTr3YHH+5NUbal9vjX+9O/nl/+j+ezCRH8AvTghNknMw435HOsq763Ah/
L763TVKkaHqk5U/PlvbWoXnGgTqYx9eNNukOpJHPEh7xjnH+7aP66Zy/pV8c
On8K8IdmPpw8/iVfNWi+n7CZAXIKEKn/56dqp0aqJkdroP9J/QP97+VJxQ/0
D5R/cHAwdM4f/vCHM2fOvP/++++99x6KAob8R01NDdLIxsYmPyscxKL+JfX/
fwr/K28uaXIs7afwf2jmw5sX+R34J8+83IMCGV+Z7Zobb4FYWp1Hydy6s9bz
5RMUCMTMMSQLoneUgP9N/jcJDfPV/gxUzd5y//ONkT/twR1GF8eaBlqLg4Wu
2Ql+qVGCEJGbhE1syyVi2BRmhvW2PVqa7obIAfPgHAoHhvc5xD/pAv8H83/C
/IcT+Yf+Idc/R/0L/Q/9Q+x/Ku//wQ+bzYb+j4iI0NTUBPbg/+OPP4YjQBcJ
BAKkBlVVVWghU1PTvMwwqBfwf3Dbl7+S/2Nd4Cj/h/TPMXM7D45znaR/jmH+
xCS+fQD+Q/wDZnJ/Exzlc8bG4Qh/fr7wcn+SHAsD9qgOyAXw9zdGyYkE5Nyz
JxvTrwzt9bH9dWI+A4qCl7tTU0P1BRkyfx+XpChhUVZ4a23O7GjT9vKAfBGD
drwAZe/sWNvUcDOO8xP4WnvhC4qAfzQFfGe98T3i/yD8p/C/NNtwkH9i/zsf
jkTsKxKJIIEQ5MPCwiD1f/azn/3617+G+PnRj36EvIBnxWIxSmDkAvCfmyED
/+T+vwd3fnlX/t9ytbfT9f9RzfOt8f8tsT/A/8ix/JPYA2y4ADlhGAZFJF/u
gzgjv+97WD6FmOilOYl/lAAvdibB/9PNMZLziYHawc7Hc2PNaKNeQKX852fz
u/j2F/tQODzbnsQ3u7MKh5pcnulBLkCQhwpS8I+nSCO94O/N/1ty/q1/97vx
f9wtAMfzvzzTBP0/PVo9NVar0D98Hgv6H8GfxWKhBED9e+XKlX/8x38E+T/8
4Q9/8IMfQPMg/stkMviFjfwnOy0E9IL/QzsffTf+T/GCY/k/2D79hq935n91
9Bh7xf8r21sfVdjOKtieINkmJwwDb2LC5PrI/tarKQfPdqe+fDr3Ym9ub2Ni
f3PyeNsYk9+ENUn2YeIN//uXK//v/9h5sTuNky/3ZshuTPz1v7xc/r+/XsND
/Mqfni38+fki/hyMfCX5qchlRt6w/0P5P3Zy4+n8Q/+Q/A/21YZK+dA/4J9G
9ZIv70Psf4T69+rVq//tv/23n/zkJz/96U9//OMfOzo6IvijBFZSUjI0NLSz
s8tMCQK9w33VB/k/us/LO/F/dJOLY/k/1B10tCI+es/X2+ufHYTK4+wk/vEQ
HCqM9AI09uSTivGLpAftQoGsjaHiIM8fNXJVHBJ1GLxgc2lgZbYbhOMNyT+K
xldP5vDUzGgzOTOZPEILkR9jfaHvIP94ijSi/Y465PvI/xvkn8D/6lzL8lzj
of4foYDrw+PzeDw+n48UAP1z/fp1RP6fvf4B/76+vngW+sfamtgjJiNZCnrJ
IYC/hv+TssBJ/B/bHXpKCjix/j2yyMbWygjsXfknUwDJmAI5YvIwStGNqd31
SRzJxv7m9LOduWPgl/dDksyT74BfJ3MKjFwtB35BphjSxeTpYJxcVA1lBRrP
tidIJUZKMiguUnp9Y39n/o9SStp3G194V/4Pyf5v5Z+c/3aQfz9fCRS+UChE
FRwaGnr58uV/+Id/+Jd/+RdIIAghBwcHPKuvr6+rq4uGiYnJsfwfXfb/Lfk/
6gJvyb8iBbxz/+cJIwLvyj+ABKI4SeJKxl6C5LUxeNP26jjpCMQow8oYdM5J
/CPak/Efhvck/wreh3xPcmwXbbwMKuj5ziSwf72ozjAebuLbn+/5cn+G4H9j
aHd9kByqeGXyYkS+ouPw6+N35V+uBr8//MtdgOj8712d7TrU/6PQP0Iem8Mg
9n9nMug0L8/AAL9z5z6H7P/Rv/zTP//zP6Hh6uoskYjPn/vcxNgwLSlRV/NB
WmIASCYnfx7avfRQFjid/7dURApfOGUs7Gg5fBDyQ3aSX5AXXJEgtuUjPt9h
ftdrBxk/dDwxj2yOvtif3lju31kneAauwBtRnexT2l8fkd/eMojq+MnGKNob
C71/ejqHWhgVMQrn9fme7eU+ck7Fk41B2Ops285K7/PtkY2FTrIbihi2Wxsm
RvFWh9YXeok2UFx7Va3L6/pXwglH+Qjg4Kv/fW2MWCV1gdhVZ31xmFw0cud1
TU2uc7KOK7Y6BNt8k9vXVBN2sPfgLRPNITs65nUwyr1Z+hE3cSMmwAXW53rX
ZnvW5rrX5oj7X8jx37mpxtGhRsR/Bs2d6eXB9vBkurnTXZ15TLos2P+DD3//
g//ygx/81x/84//1AzQo9hahoX5q924aamkkRYSZ6+ikJwUey/93jv+nC6Fj
h4O/lf9TXOAt+Ud7Rz7R67vyf9hO4h/kP92ZAEtPtscVY2owgErsnLUxChcA
/7D99aFnW4QLAHt4wY78WTz8cm9SfsMvXKPz5R4U1MD0SFV3S05fe/7WMrFa
FxIBOUkP2QFtvPPKbBe5M8smMVRK3C2FUgK5hvjr8tUbXl2KpSGEfWSxJ1sz
yGgwIiGuj8svy/Cx/CtAfY3ukIL/V11kf1/+Fff/Ei4A/hEfSP7X5ltX5okl
4FD/DvXXRYSKfLgMxH9/vg+Mz/IG/2HBQXduKZ354LMzH3z+2ccXPj3zBc3d
SxYkvXbxCyM9raSoCFM9gn/gSk6BIF3gkP45acOXtyH/6Pq3p9/8eHQuxHfm
X3GFFSfJpPyu9d1Bzk8xBf/4zE+2J4AccaPK5hgIRNgntQ28AMw/3x57uoks
0Lu52IOHcAdEfvAvd40hnIRNDdW21KQTYX9nqL0hoyAzMDNJlJ8RMNZfhhTw
cn98d71/Y6kLKWBjqWd6tH5uoml8sJq4iUBeMsi3KBogawr5Ckg98rtB++Xi
bWRzeXRjaQSFzM7aBKkJSbBfDxEOyfXeq+4yBaVvXKvVb7rR/h78H3CBV/yv
ExLoFf9yI/Q/yf/kaA30f3S4RMhn+Qg4DC6TKxKwfThMJjsyJNHR1NtMzctY
mW5019tU3cufHRUeFH/p4rWHJsZRCXHaxg9J/a/g/+DW1cfG/G/VOUf7Pw+S
r4D8KPwnFb9Hq4C3qQsOwn8oL7yTnQQ8WSYfdQG4jHx7RPkqUnKRADEPICcG
69ob8ltqMsf7q8i9VJ5sDCPOQwgBfrgAwj5OLkw097YWFWQE5aT4v9gZXZpu
DAt0D5Y4x4UzkqI5Q93Fm8vd+5sI+8Q+yPOTjZ3N+dmpgbnpQUU5YX0dJWQ1
QVbNOwTJfeQahmTcJqYJrRNhH/zL4/8o4Q6v7pgg1keS29DB7uJjdfvB/ti/
Ff8nZIFv+CfsAP+LUw2K+Z9jw00xEX6of+kMmp2nqyNkEIvmQaNLfcNcLVjm
KjSjW17GN2jm97196REBojB1DW1NI0NpXJy6qSn4B7HktOdDE95OYf70Ps9T
BI8C9dPXfHv79U9O7xc9GlhOqu++G/9HvYCcjb+5Ip+o9nooebSv+lFBVFKM
IFbGLsgIaa5O62srnB6u2V7u2Vsb3FjohhCC4Bntfdxam1FeGJWRIB7sLNld
65kargT5UrEj4C/OkY71l8oXPauR3/pdP9pfVpofLuLaCjk2UaHelaWxM2MN
m8u9SAowcu8z+Xxv4iERPxf6iE3rEN5f2xYyAjHo8KrExuvlqmlI8X8p/kf5
K4fJvjWFKXzkb8X/ES/ok1sPyf/GPLEsxlH+x0ea46ICoH9o3l7uHI4jy9ud
TfWguwl4TEdLG927elrX9QyVzIxUzbhUtjeNTnFyvH5fmRMQqmpik5kSBFbJ
BR8U/L+NyP/WDv9T+H+bsP9X8n+oP1kxuHDsmPspeeHw8NMJ9k0WkJfY+MVn
u1PyaRJjG4t9deVpOWnSxGgf8J8YyU2NFeSmBrTVZa7MtO6vD8CebQ0PdZVm
J/vFh7PT40UVRdFf7o9C4m4stlc/ivHzsctKFrfVpz4ulNWUxdZXJm6tQPz0
93UUZCaLA0ROqfFCOEJLXcbEEFyjA0IItr7YjTSxMte2vthJ+gI4B/8oDeAI
cv7JYQWiiICPkEZgtkjs7XjQERT8fzPVVuECfwf+D7jAK/7J3SdJ/uVGLFO8
ttgyN1E3MVKN+jcpLtiPWNeByxf70fk8jpjJE1KDQpihwQwRz8nXxyVA6Okn
8AgL4TNZzpIA4bkrV1xpfB1j+6zUYJJ/xR7up89z/tZ+/kPYHxX/J8F/EvkH
13/+zvwrFNdJ/J+UF04CXjEgdcgFSPhxBP/kfAnQVVuenBwrTIjiA28YXKAw
Szra9+jrp+PPNvqfrPVuzrfVlsbEhtCipJ4ZcT69zTkvtgZx8qvdodHuouRI
ZnaioCQrMDqUmhTNipF5jQ882lhsrX4UFRHkHihyKMoO6mrObqlNba/PGu+v
WJ5uISrEuXZwsrXUvb3ShUSzNtcJcUVOw0AI3Voc2F4mjKxECEU92yZfV7Bj
ZaYTNebGAUcg9jlaGpDb0EEvgP2t+D9BC33DP2EH+F9faFtfalXwnxwf4u/r
I+ByuEwWh+EtFjB8+I7h0dSy2oDSWu6jBnZRFaOySZKUyeL62MZGBV2/dM3B
2s3axPlY/k8J9SdNdThptZ9DQujogO/bwP+teeEk/slnV1/vKosP8Lfl/xgX
2HjVr74nj/zPtie+fDLV01YEiZ6WIAL80aG0hEhWSW7IcE/J/kbf7nLXxlzz
zFBleX5oXoqkJCuoPD9sdrhqZ6kT9myjd2epfaSrMCmCIfA2yUrwqSyJCBTZ
VZVGQgtVFIfDF4Rs83CpR0VxZEaiMC3ep74iAcqKWB4QMM80bS51zI3XdjZl
PcoLl6/6G9Zenzc1VC+nCJB3g3xiOamphtmxmumRKvjI4iThBauzXYTSeO0F
Cv43FXeb/h34P+ICJ/K/MtsM/henG6fHif1PEf9R/zKo7jRHe5abk4DhQXU1
FopNS2q4xQ3O2TWmGf8fbe8B3dZ55nnn7LfnzHy7M5OdSSbdibts2eqiSBX2
3jtBggRA9N4b0UGAKAQJEuy9996L2DspVolVVLflsomdmUkySZy47QNcicNI
oiJ7sz7vub68ACny4vc8z///3re0RXZPC43ZaCYzPCNNeeWMc1J4AikGj4z/
XJjuRNI+ovwPID8cApt/ucPX8wd8PrEK9BPAPyf/Pz0j4EUC5AmNBLfuqKHU
35T/A86faMjub4/6QBxLqyEPfOFHQQggC5IgPYTv31lwTK6Z7GrJ6W3Ng1yd
bxXa0tnVJarGKv3s1crf/Wrtd79cL8jkQpL/8PbU3a3h9/bGgPzd1Z79jX7g
/87mUFOFTsaNqStRz0/UXO3La6rWp8oxyOorJbniHAtHzIlSiOJBIE2PVA50
5i9NN4FCAOxHe4ohfNI1JDEzSifFixkxVh2nrTpzb3X4/b3ZraX+3ZWBm+sD
V7vyob40lOmaK0xL402bi32rc137N8Yc9sSOHNgHIPDR8IztafiI4bbDn3nU
3TuK/KPu/1H839qZti9fj+y+faj/c3utb/dGP+T/lcVOyP851lS5VCDh0mUs
ooZP4yRjpFySXkepbhJWtMZX94YXNPq1DdOLStlcVkK2Ie3yu+eoKDQ2OPSZ
/D+hdv5v+D942vVXne8T/D+T8Oe3oxTRYeyP4vyb8n+gkBH4kaUF7buiOB40
PJqQ5eiHQWYT394Znx6tgYS8vzk4P1EL8BdmC01a4tXuvFs3+jvqTQJ6SLaR
Dl/ODFdsL3etTDfe3xn5+O4MHCEipofK7XthyDEV+eKcDKZZR+AxggwaXFWx
osgmZBD9ONSgllpjU3VakU002l88OVyel8lTSdBGJT7bwIDAgQjKS+eZVdTs
NE5RpmRmqG5vdfDu5tj8aG1DmRYCpDJf1lieCurLrCZX5MmXp5oe7EyCcIIC
sb06BG5iDz7EjTFA8XDHwlG39Nvx/7T+OYp/yP+g/zdXe8H/riwNFeYa1QpJ
ipCtFlOMcpaYQVGJ2JY0Vl0dv6w6rLDataY5oKEVbc1MTuHjTSq162lneiIa
HeqPzH9B+D94jLv5rM2s/yb8P8f8HsX/wTioF/HFB9efzvbflPzn8++whLOg
DR4/aXo8cOhxz6Hj2YHjIdH+rGOJiZG1xY47O6MfP5j75IOl/c2BnfWewa7c
iYHiyf7CYitXK0Zho52SIs8VZnArciWddabBtmxoy5N17++O7a/1tVTo2ST/
ulJFbjqtKItdaGVl6gkp3AiTGldo5TRVagxKnJARmpvOqilWiJhhhIQrmXoK
/BybgZ6ZStaK0LWFytsbQwsjtZW58tmhms2FTmgNJRq1IF5ADTbIsQycdyqE
jDy5Ikc63Jk3e7V6aaIBpBE4dDDRNzfHwFbDEdkO5s7erGNv2Wfc3mf2mj49
5uEo8g/7X+T5xQH/DvjHwaog+R/p/wf9A/pfkSIUcGnSFJpGxRFx6UoJ6Ex2
ZxO/vTGqsdatrcG7qToiMy1WzI6nJWP8PLyEPGZYmE91mRkQXZzpOuAfjluP
13P+m/D/nBB4Jv8vnvAPOL/11LjZo3pE/1b8IxtgIar4oKvQHgiPO9XvPF51
3DGMxz5xcmmmebinoLPJMjdevb3W/d6t8dGBgsYyFcCfJkssyeJlaAlw0lim
ydJToeUYGVJWhIQZnmtkDbba2qoMSZFOPGpAhg4PzahKYpO8U1NQNhMty0Ah
oi8rhTFxoacjA94pz5O0VOvNGkJRln1T+wILqyo/JUNLqsqTddSYrKn0TC1t
qr98e6mzu94iooeGer1JSXTNMzMq88R0rAf8GlX5knaQUoOlsyMVcyNVULbA
HWytDcBfsb0+uL1xFVlbxrHDwjNq63P4P+o55ov0fyL8O8b/2Pnfud63vtR5
bb4d0T8SIYfJICdT0EQ6BotDUUmxBjW+qYLRWRvfXh3U0xA+0IIvsxFE7Ggv
N6eoqAidKdXdz622wgJkLs12I+T/P+X/8LDno/h/Ws8/v//z9hFDx4/SQn9D
/g9WVEaGTMOJvRY4NuN+mv+ZsfrO5qzyApnVSK8uUbY1GIZ7c+sr1V31aWM9
OfnpdJ0UVZUvKrayjQpMjpFmM1DT1clqIcqkTNaKEyAQRLSwIPfXwnxfT1PG
K0WQypI5FK/yfF6ehZ7CDROzgiEirGnkhnLVSE9unoUJkWJQYuCncUk+BNTF
FHY4hICYEcYjBeWZ2JsL7WvTTVAUIPPDRYsGD62pXJkmRQkpfgpOGMRjV71x
uMs2c7V8aboeBNXU1SqQcPOTDatLXTs3hne3R7c3Rx18Tj/zyfuL5PmjyX/0
/OuAf/sQCMfgH4R/0D+I/gf/u7Z8tSjPpJKLuVy2ICWFJ5NwxUyxhJSTxa0p
5TSUkuqKEqvyUI2llMoitlqOOX3mlZiEKGN2lrOnV0O1FXi7NteDKB/EBfwN
9c/BI+C/OuD5Cf6fuBUv0vN566mpc0+/8/k9Et9I/xycHLhguylAOsYffe8s
0rsO5hfgL86T1JZpKovkzbW6qhIZwD/ca9OlxJZks0qzucB/lp5YmMEEDuuK
5WU2ASTkYisfykGBhQNVABPpfPn094Hz9FQMBXvJrE3i031Lctj5GQy9PCHL
QErX4kAF1Zcp+bRADtnPqMKCOiKgnDFRZ01KbHOFxqIhQra3qElFGfyybPF4
TxH88NHufHhJQA0M8XxFI4rJ1iUruaFlWaymUrlWHGszkK925/S2WHrbslrr
TE21hoGugsXZ5q2N/u3Nq5vXrzr2Z/mLkYovrvCPIv9QHZ9Eti854N8B/xjS
YXUw/3FjdbSsKCNV7XgAIFZDDHBFHJ6IrNIwOCwUCROKiQ1gJMcwiNGpGoYu
jXv2wrEoVKQpM9fDL6qpNhv+OWTZ2/93/B815vOZ/L/IA6+j+H/6fj5x/W/L
P2IB9jenHj9afTR4BsQ/fNbwkYFhdDyQutpSl56fLehqzqwolFWXyoty+KZU
XF2FIlUaI+eF1haLO+q0RZksaIAccAi6xSBPgsxPSXTnkgIgBEwKPDr8XKos
ViePDfd/NTH6JERBgZVebGPR8a5CRiDYAfAFEA5gEDSS2LjQkxdO/BMd65bC
DG4qUeYZaAJSoGOfDoqAFCRjRlbaJJU2cVWOpCpHxCf6JYadZGAuKznBBSbS
YIuxo1qtEUeJmQFmDRbKSk2ZoiRXXFogbW0wD/UVjl8tn5ttur4+sHP9vzr3
ntkd/XzOn9kO6du/GP+G8I+s/39jufvGatfKfBvof8j/JQXpkP95HL5UmMZh
KkViqTBFIFNpo2IpHu70K1cE7leEbq5UJkej0GjPuZxBJcRZM0oC/RJb6nPg
t1pZ6EPEz9+8/+fwKKAX5/8F4X86EA76pZ9aFPRRaf5W/M8exT8yt2trdWRn
fQwC4cH+okMa2WXP7W37uuXXl+17VIFyLsqRWk3s7harRU/Jz+JUF6XI+RFq
cQxonsp8PggPKAEsvGdc8DtSVkhlnpCUcNnL+cfRAe8KaSGgW8DDwrGpXG0z
k7KMeKM6oapIAOcQAlAFWESvinxhQSa7pliWn8EC5QNeoL5MDeZXRA8WU4N0
ooRwzzcp8a5NJWqdCM1J9sNGXCgwsZpLNVy8DyfZmxjrohFEcfDupRmMonQK
C+dKT7qUqcHwyL7JsU7gI7KN1CwzrThH1FCZWlOuqShWdLXZQAiBF9jeGIUo
2L0xbh+ovDX5gnnphfkffyb/yPpXkP+B/9Vrw4W5RpmEz6SzmHRpMo7LZPG4
QolYYQqI5F30UV4OyLrkb/UI1gsUxRKV6YzTeQwOm5Nd7ukR0daYhzzzQla+
RY6bji1Qn/mc6wX5P2hH6Z/Dz7YQGb9v37R3Ym979kXazZ05R5vZ25na2ZrY
gaiB27u3sL+7uLc9v7sFLy0gbX93fn/XPqx3f2/m1s0jV4o4in+47R+/t4KM
Lgaq79j3W1mG84PpihAIG0uDi1Od12a6l6Y77+1CpR66tzd+7+bEzsbQ4nTL
7b2J3k77Wut6FdGkJeVbeSU2fn2JoqVSPdiWoeRHgm4HuS6gB4FcgZabzmAS
vNGRZ3FxzkAd6HlLKgHABrzB6oJeEtB8obEI7lAmQDLVl8gaSpU1hSkgb9SC
eN+Lv/C79DL43IaSVL0UF+FzHB97mYH1ISe4M3G+ZiVBJ00EwwtCiIC6LOdG
88j+8aGnwrxfUwuj64uk+KhzkV6vlViYrRWqgWZzR5UuN42aZ2blmphN5dqC
dG6qNCldQzKpCDVFyv3N4Tu7E4vTbTNjjVMj9TdWBuyrSm5O3gOfizyxcvSP
PW6OWulwtY8T++TjHe4mDn8JoYQ0R3EZgQZldAewX0PgH0X0DzL/C/TPytJQ
QY5BKRPxeByWRMqTK7lCEV+cwpOmhuO47/oT3gpmnosRnw6m8LQ2pkAej07w
D/STaNTe4aHtTfmI5jnM/3PGOXwL/p8OATiHnwDHp5dA+ab839ydhhCwn0Bu
2Z0H4Pe2Fnc3F25uLz3NP7Rvyj+g/vDu4q3tCfu6oPsLe9fHHQvSTiAZHhlj
7+gIml5b6B/oKtm61n13a/ju7shH92f/9/tLSzPNtZWGjhbb5mr/SH+pSUsR
ssIhpYO7bKtUQ87PTCWCS9XJ0B31BmjleSL4ErI3DefRWKEuyxUSEi6Bng/1
eSMq8DjEhZwbLuOGZOpwNiMx10QFsVSeI1QJYnjkQDDImVpajoENR60oiRDn
QU30ZeL8qYneuOjLKawYCIfiTEFVnizS7zgoK5BV1CQPtTA2O41SngNGQwVF
R0jyr82TdFSmVueIDFK0mhcNAilNkiihhfKJAUJqKNhnPjkYAi3fzOlttva0
5FaX6hqrzcO9pff3Z5E5ayD5HvXYOJQh0hxzGCcPk38A/+F2iPwxR2Wx8w/w
H/D/aP/flR7Q/8j4/+XFQeAf9A9fyKOJeBy5RCgWKZVKk9UqMerRKkmiUZWY
piTolfrcbDafp9WoXC6ej8KgLgd5d7YUHuz8DsDD8TD/zxze/I34PzwL8olx
EUgVgIZExK5j86NvwT9kdWSPnsevzh8kf0ebexH+j2rIokD2KHA8z4XPFFka
174W0NY4lAP4uKEiQI3YWBpoqbM2VxqGO/MWp+of3pn63a+3Prg3V1ma2t9d
1FBl6mnLqShUygSx6WoCmNzGEhkkcK0YpZcnVuSLNxaaJOwwyP8gNtrr0oqz
eXAxNSVByAiGY6DHKxSMW2zICRAk6WpsmY2XnUZS8KLAt0JyTpWgdZIkFR9l
TaXzyaFuZ39GQftkahkJoc4e538e6vlOTMDZpAgXNj4wyO31c8f+UcKIAID5
lCDQVGU2UWuVvrcpXcmPZRN89CJUtM8xaBJqkJITCeoo0vutuIAToJ0ivI5B
BQH+k2MuydjRwH99qaa1NqO51tLTljfYXbxxrW9lvmtzdXDvxuijHvtH5E8+
2sDx+sRR5D+BPbStdcBmxKGvriL8P978/RH/yPoP1+bbry0MAP9qhQTsL5XH
ZokFbBZNyKXo0wSKdBo1LY6SgSJb4qS5ZKWJzudhrelat0vO6OSk0PiY7rZi
RPkD+Tce73z6/KGe35T/gxA4zP+ByUU04e7jzb++hf4B/m/fBOZndrdm4CWQ
QIgKQuBH3vat+T+YnI48zEUGM9zcHIOivzzX6di3AkJgGhzu+FBVRZGmvjQV
qOhty75+rQPy/28/3RwZrCjISQH+lZIkKS+uyCYstvIh03LwnoUZTGL8JSkn
vLlKCzoHTIFCEN1UqelrzQDmQfZALQDZo5GgQNKDFmLgvSDnxwS+LeOEldkE
oFsCXH8B0QQ2QUwPB21DQXsFux9DBTspuAm4aNf4kAvpKqpakBTk9laU32m4
QkvyydYzgX9s1CWDDAf5/MI73/W//IqUFXHmjf/5k+9+x8fpR1HebzIS3XTC
OGzEOW+nH7kc/y6EACT/KJ+3QUdxiYGsZL8cAxMk1tRgxUhvGbKNTlNNOqR9
+yhT+74JVw/0zwH/j0LgKeaPIn9zDbCxw7+1Pry9NgIN+EfWDdteHQD+N9e6
wf8uzrYuzvXl29I0SqlYwqexqWwBi0MhCWkEcyrHbCFLTBEiazDfEqixodUa
nE5Bl3OZbk4XqHSaX0gQwj+i/wHUZ+58/eKj/Z+T/58YEQTwI2oKGZO8/3iU
2jft9oFb59jtZc5+fevR4g9ge4/aF+yb8v9oDIND+dtT/b0lyG9X+8rg425r
sM5NNILOv7s3DjqnrSEjzypsqUqrKpBnm1mNVfr378z85pMbm+sD9g0IyvQq
KUavJAx25VbmSQsz2MnR55B+nqTo8wkRZ/rbMjN0xKmh4tHePCgBlQWSulKF
WhxnUuNaa3TpWjw29oKcHwVSBxN1nprklp1GA8Ef5f8OKd5NzonhEoMljKik
iEuQ6jERrulKuuf5V4Ld3sHHeKJDL6WK8EoempzgDUeNEMNKDjDKSfAtr//o
O+iw80SUu/u5HxPi3LQidE4qNSn0NCH6QqjbK34uLwH2hJiLYJPJKNe4gJO4
6IvgI0D/wDtV/ASLllpfbujvLJ68Wjc6UIX4fYgC+8S0R/w/VQX+EvvnkA/t
xuowwI/wvwXYr4wg/G+t9CP9P8tzrQszLQuzvQj/UglfKucqVAI5h6diCbJV
CrOCKRKE8EW+ImmQWoHOUAmscqVBpL74rhONSvYJ9OpqLUK2fV+e7wXIn578
clQt+Kb+9wkLjAw6XZzpgh+FWH7k+rfg3zFExDHgbWsWWa5hZ2PygH97CDzm
H9pR/B81/xGUz3u37Evd2qdW3YHImuhsthXaUjIMbKB9qKfo/q3xD+7PrC62
dLVaSwtSSrJFwL+IHalJSYK4+PSj1Vu74011FrOOwWdGgv4xagiAbneDqalU
3lCcAvLbrEmG3K6VxqcpkuC8pzkd8j9I/TDfN8Ept1SnQlxALYBwgPP2Gn1J
lgB8a1KkEwvvS0a7sfH+IH4gsYO85xJDQfBcPvlTnZgQeOXt+GAXKtqfgQmC
EwUnUcXDYKOu8MnhrOQgNj6YRwqDeIFYcD3zU9czP9ZL8VA+3E5+X0D0Qwef
xEWcU3FjqnOlAD8b55NnYBZbePAPQf7nEOxGIN/MmxmuujbdvjDVOthd2tGU
A4IQZCG4YFBBj3psbjyad3PQnsD+oD3NP8APbXNtCBrAb2/LQP6wo/Vfv9Z1
wP/8TE9eth70j0TCUWo4GhVPzhalMuQZPI0smYQLuwKFjBh7iYsNyxKpUsmK
Ul3pxXeukEmEiOgA0P8I/Euz3Qf8P2cKzDfl/6jBD/AtyHR7eAMy7OHAAnwj
/iGfIPxD+YDj/VuL8Cr8/s96/7fh/+7unGOdwyXgH0T+2mJPUY4Mms3CqynX
zE/V3b0Jf3v36GBhc52htEBamMlvrzXlWDhaGWawuxBKwPb1ofbmbCLG1+Xs
jyx6eo6FXV+isupIVbmC6jwhCG+bgSpmhBgVmAwtAfAGYRMdcDw51hmscZae
zMJ7F1hYfc0WeA8N4x7g+god4w06BER4f3NWW5UhLuhsmNdxdNgFH5eX6Rh/
UD5ElCfgnRh2OTbAiUeMoicFmxUMo4zGxIaq+VitMDnG//z5Y9+HoBBRY3xc
Xj316neZuEC4fuH499FBZ8ixl/l4fxk9vNjChZbCiEiOciHFXbFqyHkmbkWO
LNfIAX/dWKpbGKtbmmpbnunoackvyVFODtWuzHaCRf3w7jLSUYM8rkIG7ew7
YuGZ2B9uT5QAhP/NlWFoCP+by0Oby31P8P94/guDyY3nsDB8EkfPNOQIszVY
PiMkSBAXRA/1EsXF23hmRaKWEycPvBwFHsHD37m9KR+UD8APqRhQ/5vz/8zx
z0ifJ/IGBGPkbd+0tx8ZIguqBnEQCP9wAn/Osx7+fhv+kXU+wQJAIfjlw7Wl
mfaCbGl3q6251jw7UXP/1tjeZn93W0ZeFifDSDHpCBmplOZK/VB3fl4mz6yj
ffze4ofvLXW02CD/izgxWhmuolAmZoSB/slQY8ECQCDoU9AgaeCKiB4Mzefi
Tz2cfthUrq7ME+NiLsCrcN5WrfNy/nFS5Dlqomek7zsWNancJimxCiloD/dz
P4W87XXh55G+J7wuvBwbeK6xNE1AiQh2f1svIRLjvIF8KSOBg48Q01AQAuzk
UAE5CtFISm4SOd4XogAupklJIlqUiBRsVRGrssX4SGd8tIuYGiKlh6dJknQi
dJaWImVGG2R4BRfFIQSV21KqCzRbS/3z483l+ZpUGam/vWhxsnUFEunSAJKo
QasgE2qQQEBGkD4T/sNf/qUEGoR2wL8Dfjv/G0udh/UPwr9QSGdyEpgsKFJs
HSs1i2+SxGKJXuf44efZwWfF0YEWmiyVpHv3hy5MgjQnz+bm54z0fx6sfwLn
yPHwhhfPnPz1BPZPD/g/6Op85pyXo+YFg9KDLAGwIeoRWccATuAiSHE4gTqI
aBL7A6a1EcdUvjnkPXB74T0jfdULk+1Ip41j+sYUsjAIMmL5OWPhDsv+w+uf
OAa22f3vRw+Wob73dRRkGJh1Ffrpsar5qdrBnry2RqNcHBsXeUYjR9cWq2qK
lLVlmnwrv6Uu/fbO6P3bM0tzbTkZws7mLJ0CD/oHREuaLJGWeDkh5N3EiLOQ
4Ttq04oyOeBnw33exMe5QOavLZKZlFgICjAINYUpfEoANtopIey0iBYWcOVV
JS+uoURTW6jMN3OaylL1Uky6igxAWtSUylx5WbYUKAVhA1IHUIds733hNbOC
RkkIiPZzQgVdDLzyjoga53fxLS4hEgpEQshlqBEWFcuQQraqSEZJEjQlK4oQ
c4mN88VGXJAxI/vqrXJmDIQYCC0RLSJLx8jQ0FMlyYtjzQMdpQIGSiUmdDTk
DndXzI+3TgzWrc71zI219LUVrs51Pbg5u7UyuL06tHGtDz5HwNsh7EcQ1OGI
KCI4QZhHLiJtb3MM+N9YAsM7DP4XCSvk+e/Weg/43wP9A/pfJuPLVSyRhAYO
WMMT58hF2aKEdMYZK/v1dPrLuWLXIiVVzWBdOe2GSaRZbFmXfC53NBccXv8H
eQSAlIDDEyGf2SP6zLT/RCAcyflTV5CGLP2H0Av3CpCG9mggwcYYQj7QCFEA
Fz+6v4r0KgDniEWdHWsB+JH1cB5Nmn4cRI/G7T93LOgzQuDR2E77U10wvw9u
zS3Ptfe05VlN7LJCWUu9qapUWZIvyclkaRUYk45UZBVk6qiERPdUOTY7nTs+
VHF3fwoa5P90PT1dR1OIUDWF8lRJPPhfqzaZgLoIVOeZGTppAtBelS/hkf0h
BIB5kEPQck10kD2uZ78v50a2VqUWWDgaYYI1lQqtOFNQmQvMk5g4XxDkEAil
WRLwwsWZokILD/wpBAUq2MnL6VUOPoxHjCDG+Uro8aCF4oMvQUVwO/MyBAKc
w3UIB52YBGYBE3peSAzUcGNNUgw++qJZngzJH1pFllRADAH+Qzze8nb+BYgu
DiFEzkbnp0uzjEIOJVopwhdY5SYNy6xl56RLMtP43c0Fw91l0Mb6qw6iYGv1
EeGPuzftzF9fGTpsAQ5Xge0NRwlYHrJ3Aa2M3Lg2CA3R/5tr3asL7ZBbIP/n
WFPt+kfIUaqFciVfKOBoJNz6fPl8p3xzkLA9FHlrPGG9P7nBRoRqePrdE/GJ
BLXJ6B7kB/w/kf+fyf8zXfDhEvBMIfRX5/8+PdoZcN2B99sT+ySS9uGIrM+/
6yigSGjACQI2spAgvA3Ob26OgRGD453dKWjImgb2853/mvr9V6d9PTkuYmfG
vm6PY110gP/h3cX7+9M3N0egCjRWGyHDF+aIstJZbY3m1gaz1cy0aMnVhQoe
PRT8r0qKKc5Nee/uHPDfUpdBxHjXlqVajfSmcm1LpbY8m5uuTGIkuccFvBPs
+nKUz7HRDptFifNz+WmaJKE6V9xcqsrSEhOCT9LQrmVWXlOJkk/0U/JjDXIs
LsYFjinsyKJMXkzgCS4pIMfIkHGi3M/9mIbxhNAI9XoTlBI2yiXa/wwp3sua
yjQrKYBrrkEAdlgjwEFERHifjvI9T4j14ZOioQroJWQQQlJqhIYblxzhTIq5
DPxX2iRZGppBgjNKk7nJgeAvkmPc4GcGuh4LcnvL9fRLXs5vYCI9mbhwOQdr
VjGVfBwzOYyFD+dTonKMgvoSQ2OZqbogtavetjHXvbHYC5kcUTsI/8jJ+rUB
h9X9i9A4rH8gauxUrIyAstpY7L9xrXd9sQPZ/wXh35aplUn4PC6TzaFx+AwC
EUPCR9iMhNke/u4Ybqs/YHcoeGsEW5wepldjT587nkxjKI2mSz6+yPgHZPPT
g80fDy9+9YIhcJQdeOLh19Na6InRbsAbkr0BeKgFwLm98K2PItgj5EN0IH2S
cDMfz8OahVsE4nx+sgXZyQvZ4Q7aLcfoWUT/2J/Cv8CMgL8Igd1ZgB+a3QLs
TEIIQBX48P7iB/cWNlf7Vxc6B7oKwA6AEL3aV5JpZMm4MfaJWspkATNcK09W
p2AB/tt7E/2dhWCH8zIFsWFniq18SPVeTv9KjLug5ETmplGTo5xi/Y8D8MaU
RB7Bd6Q9uypHJKIEiqlB7me+D1GQrsCGe74e6f1mXbES7EN0wLvMZJ8ymwho
x8ddsuoo+pQkCTNUwgwHB2FU4MAs07FeUlYELvoyOIKEUGdqoi8+1l1Cjzvz
+j8D+RAF4I59XY5hIz0g8wspseAOsJFuDLQ3kM/HB+TpGWVWoZoXF3T5dYCf
keiDDj4P8McFnYeaEuV3Gh3m4n/pmPv5Vy+eeCnE4zQ1MZhNiAj3Oev87k9C
vU5H+J7Bx3mJGXEyDppLitBJid0NOeCUl2e7EfEDzEND8jxyvrE8CIXgcbfP
IxV0fWUA/C/S/w/6/yD/I/of4R/0D/AvlwoEfDafxxJL+CwOnctLLsvlLw7q
bo7wd3oSd/sx++PCIksclxNx8sLbCUSC3prlERDU2pALCX92og2xwKuL/cgu
YIf5P5gacNgOP9MFvzj/Twx7O3Cp9g1wHfszAmk7G1dHB6qaajJqygw9bQWz
403b68NwcXN1cH9r/P7+rEPh2zuWgU8okV0teVMj9aBPID/v3bjqWNBjyj5r
6fo4MmLHPmjniHkxz5zEdPdx5799oUtkdc392fduzyN7pEIgOLbJnnj/zhwc
m2rSNTJ8VhozhROtkqCh5WYKDBry3FTTvVvTEClZZg4u3i0u/Gxc8CkQOZD8
RzqsU70FNh2ZjfOCPE+IcQbsa/OlLWVquKgVxNYXylhYT4AfG3HO1/knZjmG
jvV44yffeelfvsNM9oIiAn6BjL4Cagp+YE+jEY5B7r8Q0oKsOkJ+OnO0Ozch
9NyV0z+CKIjyOwknMQFnoRx4Ov0iKfxKXOCFUI8TLFxIYXqKnJ3EwoWhgpzV
HJSQGJSTSosPOEVDe5hkOFqCFzPJN/jKG+Eeb7OSg6AxsAG4aFcK2gecRbDH
SQo6iJwQ6HrmFWj4WF8CyjfK34mU4CukxaSwEwgob1TIBQkztq5YNzVctzjV
sbbUD5zDERpCO8APVw66PeEcGlId7ObX0f9pt8DXDjz14OH+n7npbtA/KrlY
JhZIBHyJWMjhcUEL2YzyRpuiy8LuNZBGbZzRUkW+nstlJ4fEhXmFhaSkaj38
/J7gH+kLOrwK3NOLvz0/BF5Q/zyTf/tkh81JIHz3+ghwu77UO9RTBvAX2uTQ
ygu1EAuTV+sAfogReM99uz6ZBf0PJ+uL/UU5ioJsaZaZN9hdDPyDUAFQIQQe
W4C5g/z/giGAjOG/93gmC7KeD5CPPOX8+L2Vjx/Yt8/+5fsba4s92WaxSoo3
KAgKflymgV5eYO8jrSrR9HcXPby/ACUjTU0C/tmUwNigk7FB7xZnMBuKU/KN
dEj4BSYGiJyTL/9/UnoIGXUJgAchpOHHqHnRcLRqCBmqZDhJDD0N1qDYygWz
3FSuBoNcZhPAOTr8VHKsU3tNKirkXceIID4ZfUknRVESXf/1///Oaz/8jo/L
ywmhTr4XX8FGXRJSIyF1Q/LHRbmDCgJf3FBsMqRQIQSU3CSU/2nPMz9qLFTp
BAlklCs0BSvWlIKHEMBFXCSiPKGIYKOuEOI8QP8T47zDvc95Or3hfu61UE8Q
RSe8nY/hYrwMchqkfcj/wR7vel54NTrgLDXJT8yIycsQLdg3GO0DsG/tTN/c
mgTIIe1DICASCFH+iCNAygTkf6T/x74d27K9Nwn4B/1zwP/8dDPwn5ulA/+r
lIr0coU6RS4UilMkMpNCk8mX5FHYFTReLo5iIdIMAlGKVCzRKN+5cJbGYXn5
eCL6Z26y/bD+Obz483NC4JlG+AX979PiH+H/zuMVae7uTEHb2xhZX+hZnGwF
G9Vaa81JF9WVGW9eH314ewHM1C0QNpvT93fn929MzIw0OXrhCEoRpiBLNDZQ
tjzbsr06sLM2vLcxdgeU1dbM3vW/so/G0yFgX0jQsYoahBLAj+yRhOyX59gp
b9lhPWahrNeVW6pL05SChFRpktXIyLFw2NRQUERNdZYHd2Yf3p0Hs5CmIuZY
2DYDHVSKXhKn4kUA8Fy8Dwh+AckfxM94Vy4T4wFaCOyA/8WfQV2AcgAa6dQr
/z3a9y2dCKVPiRdQ/QszmJV5QrMKwyZ4GRWJ+el0ONfL4hrLZSPdVoMinkfx
TuEE42LOgzrik4OTYy5lain22V6UkHPHvnvh+L+IaFGQxsW0WBkrwaJiCCnR
TGywkof2Of+Sv/PPDeIkESlYw0sA8vPS2CJyWJj78YCLr4PyBwsAUgqqADne
F4IIHeaWGO4Z7e+Mi/aOC7oU5nWWR47WiokSJio64PyVMy8FuL4tokfLuQkc
Ymh+pnhiqH5hugM+6P/9cOOD+ysA+exE6+RI4/hw/dxkG0QBIv6RugBtYxmK
xQDADw30/+76KOj/hYmmw/2fwD/oH/C/UgGXgU1m4IhkIoXHFKQKtRa2Po+g
qyRZGtm2ElZ6hsQk4qfIdKm/OP4mk80Ijwg+qv/z8FqIL1ICvmn/5xOF4MD/
2pds3ZoCsQd6BoIdYgGiYP/G2Ef3rt3fm2mvzy7JkS/PtL23P3Nzbeje7jQU
xI/urm4uDw10FPe15RdmScsLFNlmTkYao7pEM9BRODNStzbfDQFyH/Q/xMvj
5/L2LtadR+05/CMTGA9vE4Y8Dr63Nw+GAvg/WO1/a9X+O28v99SXaix6qpQX
kxDlEhVyNk1NAUn2qw9Wh7oLSRjPZNSlZJQLNvocYDzclpGhxqJDToW6vwpJ
fqDJAhYAnC+oIAU7wiBFgxBC8j/UiEw1vq1CK+NEhHm/BlIfHES6OtmowDBw
npmpRCU/2vXs90H/WDR4tTAW4kvOjQSDjAo+wyIEVuTI2mvTy20pch6KRwpJ
11AyNPR0Na3cJhdQI8O83j352j96O7+SKsZAti+28JSsaMj8FgWJhw/ChruA
8kkKdcGEXYS0zyOFgexBh14ixHqxk8MBe1ZyRJTfBST/QwgA/AJqLCXRH8Q/
KP/EiCs8cqSQFgXlIE1J7W4pHBmoAcI/+WjzwwerS7Nd3W1FrQ05rXW2wa5y
qA5IV88jwbM6uHGtzz6H4pq9C2hn3T4KGkzEWH/Fxjy8s3N1vm1pxr51b3aG
JkXMEbAZPApVzOLyeAKJRJ2mzTbJ842M3HRyngabniUqMasL+UKNMs14+sJ5
oYAT6OfZXGcDzsH/IsoHzg/73+cMh3hC/BxkfkTzP78uHO4FemL9w52NSWRV
vT3HrgfIEgp2tbNuH/U0M1STb+Ff7Sq8vzP20a2pvbV+CA0IkLmxJuB8oq+i
qdxYW5RaYBE1V5iKrdKSbMloT/H++vDe6uDucv9Ht+Ye7tkXW7uzefXBzel7
N6du7Uze3p2yj4u7NX/r5uyefQDeNDIf4WCFwHt7/7Ue5hNbZiDt/dsHG6Fe
+7eHa/BbzY3UNFcaDHJSWZ6yocI8fbX20w/Wbq4PkNDusSGnFILIgY703lZD
e619/m+WnsjCe6arsXlmxlB7VmOZarw3vzRbWFMoN8ix3/v771w69T0hLUQj
ik+TYUqyBCDss9NofEoQvAoX3/rZf2NgfVLFiSDyBZSIEI/joHnAqEJuB1Bj
Ap1e+lf4CT+Nj7jsd/kNfIJXhpYhYsVqxEn9HXm5Zi6fEVFVILels1lEv8p8
WX2xOlvPVLLjTAoiKPyTr/6D14WXI3xORvudC/c65Xbm56CamNhQ19O/uPju
T+ODL8VA5o/y5BIiIRYSQi6jgi7CqzJWYmyAc8Dl494X3gj3OpPCRId5ngR/
YVTQU3iYNBXzxvLwJx9s/vqjraZqq0pCzEjj28zCwixZbalhc9lesqG4w8nm
ct/mYs/1pb7VuR4gf2q0CSpFe6MNMtv0QNnuStfGbMviWOPqvH39N6mUK0sR
alUpADaTz+eqtEJDDlObh5fkYIW5eFE+U1PK0xWyFUaRSvfOiXcVEkGIt1tT
bTaQf6B/EP4P1oJ7cf4PQuCA/+fAf9j/Ptn/uWcft797fQoCARnVMz/R1tmc
W1OSBoTXlWiF9IjOWvP+Wt/WUvvDvfGpgSrI/E1V5qGu4t2Vgff3pq/Pd7VU
mkuyUqw6lkVLbSjTrU233Fof3FzovD7X/t7W1ZtrPfCND/bHoYaCU/7g/rXt
zVGAf//mLDJS+rHyty8Pe3iFtxfhf2e5f3Opa222FRLUUHshRKI+hbQw2vBg
d3zrWmdFXkpzlTY/g5GXQW2uVnQ0aHPNdrmu5EeG+7wO5NsM1ME2a0WuCFAn
oC4D5HSsF48cCCdl2eJcExOYVwniXv3hd7xdfvbGj7/z5k++o5NgJYwo0ORX
O4pAyRBifYLdTjAwIcdf+kdgj4ELdXV62cPlDTo+JCnGnUUKFTJjFCJ0e0NG
c40p28xCRzuH+r2tlqIFzDCVCFViFVbnK81KUq6RI2HExAWdh5hCBTudef2f
Qe1jItyj/ZwoCQFCSqyQEpcc7U1C+RHjfOlJweR4/0ifc/6X3g71OBXle17K
SIAQgOsh7ifhuyAo4A1kdAA60oOQGDjSVwM37aP7q7kZKQS0P5scJWbHW3Ts
ilz16nTHNqggsMYL3XAztxZ7VqZap4YbBnsqGmusne0FUyP1K3OtQP7ttd6N
6ab5qzXXZrpzs7XAv0TKV6nEfBGbJuSytKlsSy7JXJiQVhSrK0GllZEsVTRD
AUVu4Mvt+0JKWAwvp1ONNVkAPPhfZDQaMhboW/B/w7HU/wH/zxzz+UT/z7OX
8dma37sxC/Dv2XcFtWuM2bGW1vosvYJSlJ1SkSfP1NFNCnxplqi+RAVJYOta
93BHESQBIP9DcKZb45DqIeFvzHW212Qo+YlcUliuiT/YVjDRXzbaVTTZUwS3
bmms9tpM44f35h7cmlld7LmxMbyzNbG7jUwiO+j5eXKRzxfhf3qwurFc31ln
7WvO1acQ2IQQPiUiS8+GgvXL+3NLE3V6eaLNROlq0mtToi06TKkN7AA5TZag
EkQVWBjUpCsFFhYUAlA4oGEgz1fkShS8mLjgU2U2ETTAPsD1F7VFsgwtIT70
TGEGl5zgbk2l1hSozEoKJOpgt3cE5CguIfzl7/234y/9g5AWo5PiUyUEVMiF
UK93i6wikEOEeHe4kyyCf3LcZV0KxqwmSjmROlkSlxJ46eT3oY6IaBFGOQH4
B5MrpkcnRVwCm8DABIV5noYMDyEGVPu6HINYAMJj/C9AoKFDr0AhANThDfBl
hPdZiMHEMFf4FogRfIx34JV3Tr/xPXpyOBkbMj5Y79gNcF7Kw1w5/4q78+tc
apRCiIXftjRbMdpdvjLVDrUekhsEdVu1pbU2u6Xe1tdZOj5av2l/HNC7vdS5
u9SxPtW4PNG4PNuTk6URiVgsNlUoYjHYFAKbTkmR03XpRH1WUmoeWpuHMxQz
M6uYhlyGwiBPNYUGh+gVKeE+Hg3V1r8V/093/iD6/2n4D2a+PD3Vd2tt/Obm
HDKBF+mxBzW4ttizszY4P94IYqa6UMHE+ar4KFAI4z1F+xuD3Q3ZkCI+uj3/
3u7U3c0x8AUf31mYHa4d6ymryFUqeGgxw85AQYYAyCyxihtLteW50rYa4/Vr
XfY1efrLttaHb2yMbN0Y24Fi9HhNMwT4b8o/fGrAWENpGkRlnllgVJA1Iiw+
zmNqsOLXD5cH2mxaqX2qV3+bxWYm5aSTxcwACTOYgHKGEgCBUGxlkxIug4xP
jnVWCWJA9ij5sU3l2qJMXmWeNMdIyzXR22v0VfkS/ys/dz//I+A/JuAk6B/Q
9i7vfh8Z9hPoeizXIJDQ46xadlOZgYoBGfM/ogNP88mh5ESPgCuvB7q/npaC
FdBC880cKsarKINfahPLOTG0JC9akk+U30lv518Eux8DqW9NZYJNZuICAf4o
37Pnj/3g9Gv/4vTWD0+9+s/uZ18B4CH5A+0AeXK0FygcPilaQo+HxsFHQGhA
gAD5oIKgwXte//HfuTm9HhfuCorll+9fB5HPpcWio9xlfKyv61tQoUgJvmAZ
wDioBFi4dVX56qIMMdTQrqZ8MMjgGtZW+rfXhxenGlenGtcm66/PNG8vda8t
9Bfk6tVqCY/PFIm5TB6DwuUwUmQsrYmeZqXoc0hpeRhVJsMIEshCE6vkGkMy
Fp+hT8WjYg/zj/T/IKMgvnX+f2LNn6fJR2T/UfyD8rGvqrq3eHNzZnttFCyP
fbHi7UlI7Lc2rl7tKKjIkUK6y09nawUoOOlqyAT+4SV4w9ZSL5QAKAQQApCH
If/bDFyLhg5aqMwmz0xl6lJwWToGqAVkib98q7C71XZzexTa7o1R+zobjgWX
kPmq93bmHux9Y/6h+oDi0opxZhUVPjiIOwkzFlpHneXh/tTvfrlOxXpGBrzd
WqOtKhQ3VSn6W00J4e+yiR6t1ap0TZKUHWRUJJZkcbTi2JZKNRQCsLdgdbPT
KDSMu5gRAq4W/EJ2Gsnzwg+C3F8Bv0BGu5176x9At/BIQZ5OL6n4CRS0V7j3
CWqib3d9FrDd05AhY0bCvdLwUYFurzYUqdJVRHTI2dbKtJayVCgfYHI5hCC9
CMPA+kX4vKvgJoB9gFIC5KeKcUnhV1BBzi7v/CjC+zSIf/AUkPwhvSOFAFQN
RAEcQeHAl0A7hIBWSAALIKahICiQEICIgPyfHOudEOEO+R/0P9zMtYU+DjUm
IdINJFBUkJOMnwT5X0SPZeFDaZhAOjZALcTAL5CfLpwZabqxOrx7Y3x2utVh
h7v2VnpuzDZvzrWuTDYNdlVYTCkmk0alTtEbtCqdWqZLVRjNqswcRVaBzFYs
yy4VmPM0OWVKS55EY9TqzSKBOCcjQ8bngv4H4A/3fyJTgL+F/j8A/jD/R+12
dJT+QaauAPz2i5uOvhr7GsVjd26MgqPMNbJyDMxUCRp8X6owvtDMBqUKSR7y
/+3rI6D/kfwPXy6NN63NtIMugjwMjhjghwb5JEvHUgnR4AuqCpQdjZk3bwz9
x682b+2OQwiAF3ZsgPJoSZM7WzMQAt+U/3u7kyC0qgs08KlBgyQGjUcON6lI
Oyu97+2NdTVY0rXEFG4EBeMmYgalSmOKrIxsAyHfQmXi3TDRp/PT6XXFKSZl
UlO5sr5EAeVAI4ortnLR4WdCPF8jxruU2Xhk9KWzx/6OhfcuswkYOG9M1AUp
M1LCiKCgPSB7M3H+EAKQw6EoZKgIpZnchiJ5noHGxHh5nvtRnoFRaRNDRBBi
LuEinVGBpxiJPoUmHh3tjQ134RJDRbQop7e/xyeHg6DCRF72u/gmaCpspFti
2GVaYgAUAkjsVHQgSB0AHk6SwuElV4gCOMGCvHdEAdhhsAlgkEEXwRVDCpVH
jIoLvhgZ4BwVfHFiqOH6taGNpQG5MJmUFJgU48kghPLpIPOcEyOu4GI88HFe
ccFO0QFnofRADulpKVxZgLQ8ODfTtr7Uu7nSc32udXmsZtNuBNqWpruW5gf/
8z8//eLLz37zu//4t9/+5tPf/vaT3/3+0z989ukfP//VH7/85WdfwvH3X3/9
m8+++vQ3v//Nb//wb5/++xef/ek//+PfW+pzQPMg/Z+I8/12/B+m/QkJ9Myt
vo7yvwD/nmOiNECI9L3c3Zm6vTUBGb7UJoVUNtFbDNinSRLhA4UPV0gNh9wl
58S1VZnAC9y+MQxVAJI/RMGDncmHN2egLmws9va3F1UV6SoK1IUZ4so8VWW+
Yqi78P3b0/dvTsxP1M+M1a4vdW6vD97anrCPmtiZub1l5//u9uw35f/XH14H
qTZ9tbamRJeeyjBr6Y2VJr2CBJYT7Pb7tyfb6s3FOaK6cg0F56WVo/XyBL0C
JWIFNFcr05TxGml0bjrNkprMJHjK+RE8asDpY3/ve+UlgxJjM9GmhopzTdTE
iNP4uAtQBUALWTT4kiwe6CUpKwIsc3dDOkgaiIXzb/1TsPsbeSY2I8ldRPbr
rNKmCqJDXF92efsforzeMogT4/xOcLC+QmJIfMCZcLfj+IgrCkYcC2NP+NX5
alZyUJDbW6df+19MbLBOTMDHeFIS/OKDXaL9znk5vRrmeRIsBo8YQY73TQi5
jOgfKAeAPYQGBAKkejjJNYjAC1859XOICwgWsAlB7ieunHsV+IfPF+7naH9N
ROCF6GAXJjGCTY4A/oF8kECoEBd0+GUCypOBCyTFe4F8LclRz4y3XJvrXl7q
WZ7rBP97cxXMb+PWfBv4X8j/M5Pdn3/+u6++/vNXX3/9haN9/viItM++cHz5
xddfwv/gv68etdaGXID8sPL/v+EfWd5w64hlT/7qErj2QNicse/L6VhXahe0
09rIzeuj9u0b1geuTTbODlVAHYfMn65ITpMkJEc5s7A+Sl68mA71nd7daJ0b
qYEqcG2iGfL/9rU+iBqIgg/vLoGCWppqmxisATNVX6If6iq+vT1yY7m7LF9u
0lIqCpVTV6vACwC6dq21aw8BgP9b5P+9jZEP7szf2R6/tTn68PZcZ2N2Q4Wx
qcpsTqXCpwb8ry20pqnso6ANakJJrrizIa00lyNg+MWGvk1MdGaTPUmJl5TC
qNoS+wJBoT5vBHm+qpXGQ73wuvgTAT2op9Fs1RHAMlTli6A6nHj1v5958++V
/GhcjIuYEQYhUFMoh0JATfTkk4OD3F9LE8fl6PBKdphZhoZzWsIlDtYHH+ns
8tZ3ybFXanLkcX6nhIQw4F9OjxWSwiO9Tri8+wNctCs26oqP8+tFFqmIGoPM
o4QQyFAzc9L4WmEyVAHvC6+de/N7AZePA9jgAqAQAP+Q6qEWBLudgCPoHy4h
Msr3PPhfeNXv4lsJYVdQYa6oCDfQP1Bhh3sqfVyPe158Mzb0EhkTgEN5RQec
Z+CCqUkBIIFY+GAy2gfKkEFOqi01zU+1jwzUgP+dHW+CD25jtmVlvHZ3qRP0
z9hA3eq1EWD8T5//4fMvv0DI//Krr7/46svH/33+9Vf2a5//6c8H5P/x95/B
NdD/B2PeEOWPTIF//hZ4T4fAgck9eLx7MPkXuXjwLAxZnBaO8Ordm/OOOYwT
4DeRKWCI54X7A7y9f2txY7F/Z3kQjO2D7bEP96fHOvO5eH+dKMGqIaUKYtW8
WAktLFNNSmHFiGgR+WbeYGvuxlwn0nW2vz6MbKcICsq+5Zxj9i7Ewtp850BH
YUluikwQL2JH2ozM5kp9Y3lqX3vu9nIP6Kg7N8Yf3lyA/G+XQI5VbZF1bpFl
Pw+wf1ZbRHY1hYD9+P7Spx+s1ZcbCrJEEF86Bb6rOWt7re+j+/OZBiaTFAAR
IWRFGFXYpkpVloFkUmM0klh6sjsD74WJcQJ1RMN5VBXKOOSAinxptpH+ix98
Bxfn3FlngITfXKFpKldD/o/0e0ufgoZAcDv3Q99LPwchxCMHQhTwKUFxwacU
vCgFK9SUgsJHndGLom2pBGKMk4AQoGBG0uLd00SJwH/QxTfC3d6lx/vFeJ/R
8DDup18CzkHkA/CZGvuMADkbDSWgLEtRX5RWlatRcpOUPDQR5RkbeA4cQWyA
M3gBYNvL6XXEBQPqEAVQAiJ9zgH5iBCCK/AS8O/pcoxFjgZnB59yS212gOdJ
MiYowOMEPsEnzO8MNtqdR44UUKMJKO/4UGfQjSmsOBCQDRWWucm21cW+ibGG
8aEaKNmgfyD/g/9dnmicHG6cm+79+us/fvHVn/78+Ze/++Nn9irwxRdffgG0
f/6H3/7711/++es//RHOv/jDH77+6kuA/09//DMUgS+fy/9fDYEnxj88IYQQ
/p9I+8jMX4R85Ocg8xaR6Li3vwCGFxIpkvwdj2snAH4QMwB2Z625uVRrUeLB
+UpooSJygF6EsigJ9YXK2kK1WoCGQlCdr5wZqvno9jwYgfvb9t3l7u/ZB1SA
g0DW7r6xMgDp/fbW2HBPUY6FB0k4Q0cGQV6Uxc8xsSb6S+6BHV4bursJ3zsP
/hfJ+QdJHo7I5r9H8Q/f9f6t+V+9vwIhAK2/I8+WztXKcBlpjOYaE8D/8YMF
CASjhpyXKdDKMOjI84VWVke9obnKvtpPjplenM1jErzBJks5kQPt2WkKrIgR
np/BUfDjNJIEMP69TelqYSw22qk8RyhlhYEvzkwlVuWnJISddTr+T8i8YIMc
GxN4AkKAHO+CCjgWH3g8KfSklh9VYmGn8lFaHirw4ssVVslYW5GOj1Ew4kXE
yISAC9R4XxA2IPLdzvz8zOv/fOLlfwTC6UmB6NBLxDhv0D8h7u/CuYyNguoA
GingypsX3v6R/6W3IQpACIHOAeBpiUEQAmAEQAixcGFCSixoIYAfvkyMcIsN
uSzmJG2tjoAEqitPjwp2Af5jQi7GhV1EhV9KjvXkEMPVQpyMg4b8z6dEAP9W
Hau1Nnt8uB4kEPAP+f/aTPMz+f/yqz8h2R3++/3vf/c1lIKvPrfD/8WfPnnv
flNVeX1V+fb1tS8dVeCLL+xvfD7/f3X/38MhcOPx7khPPAhDxo7COdLtgwx+
uOnYRgFZBQtiAZwvXIS3wZ2BNIss87J/Y2JzeWBqoKo8R1GUIYSyLqaGQs4X
kYJS6CHAv4IVLmdF8YmBaZIkYwo2U0srsYrbaswf3ZkF/qEhwyccg/8fTSh7
374N+sy9m3BxFG5ja7UhO42mkyZU5IrAVg+0ZH982/69t6+PvQ+C5/H6n4ej
AGlH8f/xgzWIsk8+XLu/P/3Rg4V7NyfaGzPNeootg6OWJS2DBLozs7U2YNBQ
jVpaeaGyskiRridmmRgGDc6+NBYrvL5Cq5aiS3IltnR2S62xolDOIAam8GPT
VEQhPcyswucYGUYFjkP0R4Wcjg06CbQzk33oWK+mcq2IFgbiH8QPEeUqhHsl
RAnJARACPIKv/8WfXXjrf8b4vZMUdg5uGhvrn5fGLTIL6wt0FjkjMfiy97nX
zr76L0CvgByjEeBBsUf6nAHmJfQ40D/nj30fBI+Py6se539OTfQFWQ7ONNL3
FFDtmFMZDidQCKBBIIAQAuDBEYAKgpO4QBdQQRARdGxIVKCLhIuB+r53faIs
P5VFjhKxEsRsNCnJHyQQ8E9G+0EDI8BMDpKy4nSS5Ipc5VBX+dRoE/A/O92K
6P+j+Af98+HHHw0PDxsM+lSVsjA3W8xmttXVlOXlLE1N/PbXv9KpFfdu3f7y
c7sNgDf/Vf5fMAQO839YDiEKB2H+sBGAfwU0z+FAQAoBsqImwP/w9tLO2nBX
U26xVapLwYHDVXBjwfZCY2E8VJxIDS/aqsZnqolZWkqOnq7mxTGwfmCHawpU
4IKBYfsugddHIfM7Bj/bh3Hax/DvzizP9yxMte5eH4ZUPzVUCln0YL5hR63x
zvXBh3uT4Bru3LDvNoKUgMPPwoBzKARHSaAH+wvDveUj/eXzk037W1chBGYn
avKy+BACbFpwa73lvdvTH9xb0ClJUn5ica48N4Obb+UB3gJmWH9HTnmBrKPR
sr7YBuoIJJNcmJBt5sgFiWxKCAXrL2RFpbCi0tUEgwxXlMkrSOfKOFGxgadA
9mCjXBLDnYzyZODfpMCz8f6nX/8ffpde9r/ycrjPW34uL0X5v4OLdBZQQszy
5Ligs0mhLiBgROSolYm2gYaCDDVbw8XFB19yO/Oy5/nX0KFXQL0D+aggZ0yE
K1gAbKSb8/Efnjv2z+7nXuISQ9n4YKe3v0eI80gMuwxS59KJn3mcexVo55Oi
OfgIpEcUvkSqAOgiH+c3o/2cyOgAQkKA1ShC9hSrLjEW56gz9DyThsWhRIIF
NilpNYU6JR8D/GtE2Px0YVWeqq85d3GyHZkjsHKtd3Wh+zn8f/X1l3UN9Tqd
bnp6cvna4szEeEtd3ez4eF1FxdLMzEcPHmiVin/79SdgCcAdwJuP4v/wENCj
tNBhL3yw1BVyfjD4DVlN6/A0MaQ6AOr9XeW2jJTKEuP0WAuyENCOY370Joii
jTEQEpP91QUWSXGmpBI40bOsGrKcFalgR5lSEsutPAk1gJZwBeV/IjH4THzQ
KSUnGkIAEmBvY9bdrREQPyA/IP/b12pzTKWEfxd+55nxVvsIw7WhjWs98Lbb
mwMTfQWNJTKbnmhR4koyeH1N1r2Vvvd3p24s9G+tDNtd8N48kvyRQDioBc9s
92/O93cWW03c0nxlT1vO9nr/1npPcZ5Eq8Bmmhj1lWkP785+eH+xqSYDPvpC
m1yvJKiliaCRMg10sAlgxssLFCCNOJRwjTRZxIql4gLiIy6joy77XDkWFXTO
IMPb0hh0jK+cEwM1EcLB9cyPaUleqWKMj8vLpHiPC8f/5dyxfwT+6Rjvs2/+
w4Xj/8v74s9PvPJ3xAS3DA21yCqqylOcPfbPCaHOSZGukLqtOh6PGIWL8SLE
+pLjA1Q8HJjWUI9TIGYgFiAiglyPA+RqQVJaCgGycXKMW8CV1xVcVITPu3FB
56P9zkHJUHAwcnYS/DRE54AdBvihMTAhoH/gIngBKCgcYiQRHVhZZAD4oQQU
2VQdjXmVhfpccNksFC05uDxHNdFXlaXn6qTEofbClanWhZH6axPN15cGkDnC
ayv9wP/6YscR/H/2hz/+VqmUg7S3u90/g8P9EnG7//Hprwf6+ivLK+7c3v/z
nz+DV//4pz989fXnz+f/iRA4HAVPhMDhYT+HHwQgXyILPiC2F1n8EHJ+d1ux
ScelkyKNqZyVhb77txbh59yEEHAsFwBHuBVd9bahtoLm8rRKm6Q8S5SdSgHz
C5lfyY6gxl8UU/x1gngO1sft9L9iws+DEEoVJqxA4t0Y3F0Z2F0fQlak2XdM
q0f+TPgN7+zNwpebq/2fvn/t04cLy2NVHdVavSQuQ401y3FQTca6i2+uDl6b
aF+b710Yb19b6N/fnAK2P7i7giif5/D/0f3VzZXhkjwVhEChTbK22PHw3nRL
vSk9jZqTyU3X0/e3RsGGQwDeWB5aX+ptr7cC/IC9UpxoNbJSZYTCLGldWVpN
iS4/UwpNm0Lk0aJNGoZGSpBwEihoHwElLNfIaa002tJY6SoynxzKJQbzSCGs
5AAiyt0oJ+CiL8aHnC0EdyPDm9VkOQ8lZsRU5qkMclJs0HlSgjcqxMX17M8T
I65AQhZQY6GFep0+++YPkmN8II1DMgcBD6YVlAwAzMKFXHj7BzEBZ8Hz8khh
YH5f++F3nN/5XlKEC1wEgQTFAun5R8Y/wJcgeJCHAvBzICjgPMb/AlgDIS0u
3M+ppdYGN3BmtIVNiVaI8NoUsk5Ohb+Ogg206jgQAkYFtbZIvzzZsrPcf29z
DD7KG9cGkakxy0s9wP+N5e6j+P/66z9PTI6UVxTfvLk7Ojq6uHitpqbu6tXR
T3717w8ffjg7O//555+DNXD0lH7+5dd/+qv8Pz8Enp4Uf/AUeNOxiDScIONL
oSFLLCKrjC7OdPV2lA73VevVTAkfOznSBPnf/uqS/Y/dWOy/Nt15tbN0vLdy
/mpdQ0lqf2NmvpFlVRG1vLhUQaxBkmAUo9KEsXphQk2ONFNJkNHDpfRw8MLv
7YyvzrSszQC9nWuLPWsLfch0HiRI79oXSBkf7qnsbc/fXOrYWGixT7bSE80y
tEWRZJAmafgoyJDLE83rsz3wa8yOtKzM9Tqm2CwciP/n6B9kvtjMWGNdhSE7
nTs6ULYwXQ/8F9iEoP+lfNTyXPt7t+chTCCmIAxtZiEx0UfCQQH2zdXpCxMt
nzxc/+V7qx/eXZoYrBvoKG2szMg2iVJlFJWYQMeHgWgBDgWUCLCfcCy0iLL1
bLOSAs2kIKelJEM4aEVJOQa2iBYhZUarhRhUuAsO5VWerwHGzrz9fZfTP0VH
uUNDhV+JCHCCExouzOfycQ/nN2lJISpe8pVTvwBuoYGqD3E/ySNGyNlo+HcR
zZ+uosJPhlLSXm22LyWHCwF7C4IfmIeqAfofAgGYB/kEQgh+AlQHiCPgH6Ig
OdYbF+d7tbca7uHSdJeIjeZQYwQMFJMYoRBiIf+bVXSo+J112fMjjd0N2RN9
FZCIbq4NbdlXpgIU+0D/bFyzL35yFP9ffP4HCIFbt3fb21v39/fXN26Mjk2t
rF5fW9+6c/e9+YWl/du3QPb85x9+A/B/9fVn34L/Jx4KHJoUPHQwcxOZwgOC
LVVJF3GT2LRYhYRYVqgfG6qHb0F6hwRstFJKyjSJmutscKWzpTA3Q1Zfnt5e
n93bVNBQaoQiaFSQWypM9cVas4wgooTkpjEgw/OS/eSMiHwDzSTFAPwCUlBy
hLOMGQno6sWJTWX66YGKG4udq3Md8+PNE4M1o/01s2MtkJbtSzdvTX74YHV8
qCbbxAOl0dVgKbbyFbwosxyj4cfoxWhwGdZU+sxg9Z0b9u1x7+3OQrJCen6Q
4UBIIBzlf0H/fPzeyicfbgDn5YVqEPxlBYqqUlV+lihVgc/JEIIvAEn2yQc3
BjrLjBpWrkU8PlC5ONk8NVxze2vi3z/etBt2u22fAQcE//ryTNdwd0W2UVyQ
qcjQ8VWCZDk3EVps0IUw71Mp7ASNKFlEj4UTYrwP3DHwjKAfGLjAKP9zgW7H
QVcD/MB5Zho3yyhMjPagYIMxsV6AfXSwCw0TzKPFMrBh5IRAs5JFx4QCutAg
V6cw40EIKTiJYH4hyeOiXUM8jkPClzJjawvVEFmONaXjmNhgepK9WBDjvB35
3xVKAC7KnYULg9CQMhI0ApySi4UIgnMWPpxLjQHNMzfeBkJ3crhhZrS5v6PU
oufJ+EkEtK+AEatXUGZGGjYWe8vzVZDBFkYbtlYGwYhdtzPZZ68CKwPLM23A
/9p00/pMM6gjO/9T/cD/V19+9vmffz8+NhQSGvDJJ7+cnJ4SiaUmc+an//G7
m/t31zd3pmfmPvjoQ+D/C7tT+PMXX39WXWYG+JHnvwfzv5CEicyIgXZ4OuTq
47a2PLS2Moi09dWhzeuj66sDIM8gQuG4szW2ttI71FtuMfAFzISY0MtkbEhy
gj+XFpeRJhjsqqgpNRMSA+ElqIYgMNYXBxqrrPlWOTXJPupDxkqAtJZr5MHd
hswjYcQouAlggaHJ2LEp9CgROUxMCZcxoi0KEjrsApxD6oNyD58LyIO54epb
64MLY3XNlYb22vSV6WaoCMtTTQ/37RPKwAU/uDk7OVSbaxFCFNQUqasKlFY9
LSuNnmNiiRjhKZzYsd6S9/bsDgKYRFafQFZlQea/IBMhEdoPpkbed0yWB/LB
Wd/eGb+/P11dqgPgM40cdQo2zyouK1Blp/Mbq80Pbs08vLu4OG1/lO9YUGIW
jh/ev+aYaDCHTPxHNhdAAg0KUG1ZRkaaKMciVwpJEjbWmiY2qbkMfFR00GUa
LiLUxwmam9Ob0LCxPknRPv5uJ2JDXMFssohRxMSAS2deBpkhYaCTIjygEVH+
3s7Hov2dk6O9qYnBTGwYiH9spCdgzMIE8Qnh0CTUqFRAlx1PjvOM8z/LSPTj
4UMivU4khjiruWijlJCtZealcS1qmlaE5RLC4ZNS8TBierSQEk1L8oO44BBC
bHoefI5wLEgXGmWUqnxtVYm+t6NoarQJWdj5o/dW1q/1dbfZRzVDsa6rMIF0
hNsCIqenrWBlvmtssPpq3/9h7z2AG7vOfM+3tVtbtVW7s/X2zb7ZCd6xx/ZI
siRLrW51Duxusps55wQSgQEAEYlIIhIkAALMOeecc84552bnpGDZM56dmpmd
aFv7vzjdMNRSt8KTLb+q7Tp16+DiEo3w+77v/7/33HOqECkg5Gh7cndtZHOx
B3GxswRd2rky27y+2D030TEz0Yu0T53w//TXubnZED+ffvrpD37wg8ePH3/4
4cdZ2blPn3545+79ubm5f/u3f/uUujrw77/5za9gBOz8O97/+HX5t7XBna3h
/d2x7U0Uqd79XUTEyPxsy8psV01pRojvZS4rICkukBHpnhDrE+bv5O9xDp2G
ykz8uMgGa/O9iGKzjiflhPi5vBMbdMWqZbOjXaP9L5IbTiE7s/VceGFYsFDP
09dOf//G+R/5XH87TRYLa2bRJCbFeiAQovzOQZcaUxizg+XL47Xt1YZCE6Sy
AQ/nRyqw5+nxHELgg3vLj45n99YGBzoKq4s1ainNpIuH/Wwo0+rlND7Lva/F
+uho/HhrkLp2Zjt99Oj5XLjkdmA07Key/eOtjx5ukGlSkNWP9yZA/idP1+Gv
S/OVwD7fmiwXhetSGJkGrlGXWF9pgAXAAdg+vD0LLfTw9jy2VCDYQgkvtbM6
RMrN88VVl+fG24tzNCppXFSQa22ppakqVyFksulBV8+95ep0Mi7ajxXlK+ZE
Y5sQE4DGiwvTyjn0CA/fm6fDfK8gKBALID/c+zI9+AaH5gOrC/gDbpz2vnrC
3+V93+sn/a6+F+Z2LsT1/VC3U+A80OVdkM+Nco0Pvc4IvBIXck2eGJgQ5ow+
WozfRTwE/BBgWToOfh1EQbqCgZ8DO6HE4iNcFEkheen82kI1frWKHMVQW8FE
b3lrvXV0oGoBlpZM7LAztjjThj1Hu9AMI+NDNUO95YgI9FcXunbWB5fnOmYn
mhYm28H/4cbk7sowTNnOSi9CYHO5c3m2dW2xe3qik+L/N//xa4rof9PpdL/+
9a9XVlacnJyg9isqKrq7u6GF9vf34Qh++ctffurwz5F/aHLCP2HesTnwP2pr
z0PgeRRsrg8h/4P/3W3sGdzbGV5b6R7oK7emi0w6fkoyHVuFKAYhAOwjg657
33w/wPO8QcWZG2+FIFye6Xp4vFRdnIZSHuF9AeWyrdKsl9BRVePCbkgSghIi
XFmhLp5X3sKe6jx1oTE5NvBqmOc5/xvvIjpQiJW8ULgzBAuiQMr2H2rL21vq
mu4vzdYnpCtoFTmS3sZMRAGs8d5y773dcXSe3Jq9vz92b28UlUIlDi+2iluq
DCgZGnFEQ4nmcLX37s7Y7d2Jg80xFGtgT6beAvbo37FN1WVL1LN4+POnO8jb
sLTA+OPH63cPp9sbs60ZghyzuLxQbUYts0pb6iyD3aVIaEhZKOKIFNtUKmvU
HfqH1OVpmAK8yOxYc65Ziu9kfaHvYHMc1uPWzszEYCPyf0Ksn4/r2cqi9Gyj
DH21LD484PrZEz+4ev4nF9//8bULb0r5tOSkqDiaT3yMr/v1kzg4FKo75IY1
TYQtI9wtMcYH8IviglELIHtC3M/7XHsvCId5XIjwvswKvYmvFOoFMoYedE3I
9JMmBvNivdlR7swQZ3zzIe5nIn0uRvtd9nd578a5vz712h+jz431knFDIboK
zRKzmm1QsBS8cDbNQxQfgKdKrPKybGVehgiSHloU38DKfOedw+mHdxY+erwO
woH3/FQLmEdneqwB/bnJ5q3V/lt7EyQQNpZ78VXsrA7vr43vLD+b/8dm7rpW
5trA/9R4x/R4D/j/DTXO4dPNzU2JRCIQCJaXlxEFPB7vk08++Zu/+ZuPPvpo
Z2fn7//+73/zG3KJ7FOECfhH2ifz/xD+8fAF/h1dwMbqiJ1/xxDY2xlHCDhG
wdBAZa5Fwmb4IvP3tBZD3qSruWmpbJQAEg4QRXiIojbaV1Oco0ItyFBzgj3O
oZhC/8SH3/RzPoGvF/ISXz5cGFQo+tCl4V7n8ZSMHYIoiPA5F+59FqUW9QKl
FiHACruaKgiFHIJr7m+2Npaqi8wo00wEQlWeDKLxaKN3b6ljbYa6hv7Bnen9
5c6uhszKXHlWGjvPyBvqyC8yC+E4tubaHuxP3toe216h7j8lyoRMBEpmYsSe
Dx+sI/ljJwIE2198sPuLD7eXZ9urS/XJvFCNgpFlFPa2F8IOY+edgylYgwfH
c+CfrB1AMr/tehzViMqCN9enJMgE0RCK+FpKctXI/AZVEjPKy9ftnJAdnm9J
MetFQF0pZsgEMQAesYAW4usU5H05KS4Y8Ad4XowOuYmOKDE0LsozOz1ZzA4z
pLC1sjghK0jADOTR/dESIz3ZUV5CZiBpZNAyvmGQnxQDDxuEPvQMGsQ8AkHE
8sdT+GnQqMmy2CFwImAeeNcV62HZ6kvSOmqtaO01FjjZJLp3Y1n6ymTreE8F
/NSdvcmDrRHAT1I90J0cqUM43D+eQ7YH+UAddQH7D7ZHESAoCrcPpnAw4Ify
Af/I/7ur1H2R28s94H91vp16kbH2ydGuT3/97+D/n//p/yVsI/MDb3ufdAC/
vY9/0EI15UZH/sn8P0T22JXPZyzwyghp26ujVHtuhOFnyYwuZOaWnfXh3o6S
DF1SaZ5akBjc31E6NdzQVp9TlJ0SR/PUyFmoCzpl/MZiH/ipKNQhTNCEyDYM
P3IlHWYq2I06txYTcM3LibrO6HPthPult/xdTqHdOPf61VM/dD7zIxRZlF0U
XKggeARiE/TSaDSEgFnFKM4U1BWlIP/nGtjZafFaSVhDqbI2X1JdIMnVxw93
5Mz2l6xO1s/2lzaUqKzahGw9O01G66ozb9uGTx9tjW4tDxD+QTsR+STzo6FP
pl4E+fggt/emxwerUeLrKzPQFqZa0PCLkzxPSgNZPgZ9xAI6CArsQR/5HzGF
F8R30lqXrZHHCdmhcEzMKI+UZKZWkShIDGNEetJCXUWcCJNOiCqQa1ZkaPga
eUJsuLvL5Z86X3ob4RAR6IzMjygQcyPryjPBPyvSAy5AxovKUHEJ/wmRnmhQ
/lBBSTG+yiQYrkgRK0gcB+DDdcmxaGphNLVqAD8SmQdiHiFAsEcfUWCQMbN1
PAj7lkpTb1NeZ11Wd0MOtl312TODtYtjTdgiBBAdKAo7i71H68OHa0MQk/iA
HzxcP9yZGOypWJnvXp7rAi1PH6yhD297vP9sgmgyHahtatAJxML+xhhKIfTP
3uqI7QxhP/inFr9e6AD/E6NtEyOd1DiH3/wK+f8f/uEfwPY//uM/Ev7JQ3vO
t2d+srXzT1QQ4Z9IIEflTxrVf87/CyFApowmM1cgCjaW+8cGaytL0iwG+N9Q
kI8fd3Gq3aTjaRVx+Ra5kB0y0Fn2y48PxgdqsTPHJJEJomJCqdmTvK++63bx
TQCP38Lzyk/ff/1Pbp5/gxHscvnE913OvuZx+W2nk38VH+6Wyo9GH6UBjqAs
S4YoQCyohBGSRD+VMKyvKas6Xwn+dZIIbFECSizC3PRETvRlqyaq0MhqKJaa
UiJMyii1IKDEzJvsLjxa6YLmKc4U5Rq4t9b7/+mTfaSs451Jon9APoAnFoBY
YHTIzKLo7G+MjvRW1ZZl9HcWL820kdmB/unvbsMOA34QTnwuNZWEbfogYnhR
Cxx3EluBb6ksX5NrlqVKGKiV4B86JzNNjBCQC2MBf1oqyig3xySHHWAzAhAU
KA36FA4CxO3aex7OpzjMwKJsdXdLCfyyQkBLFdPjo70k3Ah+XFASMyAp1g/+
NzHKK9r/mp/zKSgfXix0TpiAEcCn++klTIuak6lig3DozxReBPgn04eiFphT
E9PlrDQpA8fkp4uQ8BdGGw9WB29vjT0+msPXBciPN0d3l/qmB2rmhusRHfC8
W/PdnzxYsw2pWoBEfHxvBQ2QA/sn91fvHM6CczhiMuEbMuftgxnqUpdtdiwy
/zm5E+poc+r5FHAU/ztrPYT/8ZHW8eEOiv9Pf01d8Hr+71e/+pU92//7v/+7
vRw4VgTwj7S/ONP5Av92F+AI/wv8/zYEVkfJWVNywYtExMx4S1NtFjiHqlmY
aIVtqSzUcZl+WjnLkJqInfcO4ECHyXSpnY15OkVcIMRnwPVUQQw82tX3f8xn
BECjhnldYoa6oukkrDRZvDg+RJIYJuNEoCPlhMUEXYXOxJcMnWlSxacIwmOC
rsi4wb3NWRDz1E1emUIIG4suIT0lRsHzrysU5RtiVXzP1CTPLHWUUU5dTUuX
hqVJwtsqdHvzHTnaxPoC9YPtsV8gve9O3bXNnWgfPkGmEiUuAHGBKPjbj/bn
xluM2iSIdmre6dvUMgHUyZzb88j8ZCI7PCQOF7GALaLDtijwBPi3z9aI41Ff
EGLzE62FWcoCK9W0inioR158CEQOlA86yOpl+fqGSmtLba5CRA/1uxrscyWR
7g/sr198KzLIBWHS0Vi4uTS0ONU10FlZUagvL9DplAlqGQtCKNzPiXjhuHB3
fNUBN8+EeFxALODLlHMitGJ6XkZygSk5IyUekl6cEEgmMNTLGFD1qcKoFEEk
WkVu6nBHyUBrIST9rY2RR8fzD45mn9xZBN73D2ee3l1Cnp8ZqV+YaF6aap0b
a1yb66ROo91ewH5qGQubPCC037s1T9ZCWl/qQ0SAfGyx89HdZfIUNfnn9ig1
JMbG/+HG+P76CPiHBd5d711f7CT8jw21f/qrf6Mu+/7m03/913/99NkQuGda
iCR/hIM985P+F/KPh3b+X0j+VFse/kL+ySUDsnYwGeowOdKIbz5dxS7NVQF+
S5ogKugaPz5QkhSOzkBH6S8/2q8q0gd5nZfyInBYpp5fW5qul8ZF+FwJ9bzI
CnNDX86NVPKiiV9DB1GAZ/F7xQQ6I32lCmkIAfxScFjpyjidNCbHwFPyw8qy
5aPdRbXFqrIcaWO5Dpa2vlRTmi2m9I/YNy8tuq5AoBP7ZmuiJXEuCIH8tDir
miFL9KnKlhkk0WvjTb98uPZge+LJIXUjADnbSaQOaWRZE5CPfn2FKStD3Nde
goj45Mk2Uj2R9H/78S62EDzgH3sQFET5oP/zD7bIUjI4APDbA4QssYr/7mh7
gpK7G2P9HWUwTUj7SPhGrSBdzUMtIIIfhQD2FjofggcdGGGUA1iDoe7qufF2
wH+8Ozs71jbcU1VTmoFqkqFJQvL3djnlc+N9KKLYIBd8jUgvaKgISDUpvOgs
nVDJj8oxCKoLNFDyaMUWGb5YTTJSRziUDOQNtP1Ydzly+1R/NRlb+9GDVXTI
UFsycdn++hB8E+A/3Bz52w930N9Z6cdhiHrI480VJNXBj59s3T9eAOf2tYMR
DmRdPBxDzYR2vIAjAT9cwPHuNPiH/gH/tiUwBhz5HxtusfNP8v8///M/E7z/
5V/+xU476ZPosMshx/M/9qsA5Mwn6aODlA5tQ+6OIU4E2+2VIXLennSwE0Vq
b30UDR3smZ9omxtvHe6uSBFH5xhFgoQAlSRGmBiYmkxrr8/CFzU72hAX7cam
e0UGXinKkm8sdA92liGxozoDeJQA5Cgkf4QAOWsX7H6eOmUd6Iw9+RlSNLU4
ls/0T4hyg/9ihd8IcD11/eyPMjWJBSaRWhw1M1h9a3NgoC0XUVCZr8A2Sx9n
Tgk1SLxztZFpYr88fWxlFlfF88lMiS63CjXCkBRuUF+9ZWuuY22ybXWivbMu
p7HS3NtWPDvWDCYRBUAUHWJ4OxrzQH51iWFltgvQInvbZwolZhmOgFwXIHrp
Cxv4/+TpJorC7f1JMrPc6lx3e0NuZpqwoTKzqdqab1FIeNGwwL1tZSO9tdMj
TfDFsAYcpn+Yv1OI72V0kpMiUCwaqyyTQw345iGVETvkZ0IHe/BXeNasFwgS
QyL8r3o5n/S4dgKBgC/W0+ldX+dTqAIou4UmeVW+Fr8CmTEP1Xmsr7qmxNBU
lYktajQ1DnO0aRVqea4befhDGPbnlz/IJ7VPUGyfsp4sB2x/6jNryzrMOUbu
GXFcSt62Z+r5+o+ThH+yBAbyP9rGUgf0z9ZqP/gfHWyjhjrb9P/X+vcy/ony
IYFAbg0jd0duLg1sYs/SAGzaxmI/vCGJCFt/EPup87RbVPpaneuBHuhtLdIr
WToFszQ3JStdIOOHo3OwMYyaiP0idhBCQCOjj/SU97YWWA18ZthNlTAW7gyc
g/l0RWJOmhg5Cq6NR/dHpkpOCLVqBU1l5hJLioAVEAUGPM+iBKAu8xg+Uf6X
kxMDJOxAclPwB3dm91d7RroKe5qseUZeujK6MIORJvaxpIRYU8NzdTHZmhi9
OLAiS2CQwgvE5KdxB1ryZvprJnsqF4abBttKupsLoMbBOSwMajd+wbH+moZK
c2aaoLJIPzlUDy3086c7gN9+9cruEYhfeDX/SPuwwGgoCrBIg13lGjmLHuEK
7ElD9oaMh9XVKdkwwklxgXIhLSHWJ9TvSmy4K+CHsKktM1L3AE60gXbb9YLF
O/uzFDBbE2TVOXTW5nvH+mvrK8xwwYL4YESBv9tZSCCUUUSB19UT+Nr7m4un
hxtQrEE11OnR1jg4RwabGKgFdcAenamh+p2Vwdsg+XCOnBCw829fuAEfhJwo
sF86IWeMkTpexv9z4J/BT5aEe26Hxwn/RP//3vgnMt5eC4jD3YbIWe0nW8C/
tdJH1uZAUKCziz9ZoaJgfaEPDTECnVOZp5InhcEK5RvFkI7rMx3wSiisnBjP
okypVhIbF3FTJYoWsPywJ0Uc01JjTUtJSOaGMSPdyvM14/011cVpKgldIYw2
arhQU/mZMpgIETuETffBYbAS0FF9bcXl+XhKkqFORLhNDlYtTTWjUD68NfPg
COJzrq3eVJEvsaRGIPNnKkML0ug5WppZGZEhB/k0aYJ3XjqnrSp9brgWfg0+
7unx0sNbC4Tn9YVeZHtrukjKj0xJji2wKqDS8XnJ7Ogks2EL4Mk5TII9+d1f
zT8xwvAFsAMwEVyWf6qE3lKb9Xc/OyI3nYHnvvZymFlom6jgGwGe5+GIo0Nc
[truncated: 5,695,817 more chars]
